# Supplementary material for: The HtrA-Like Serine Protease PepD Interacts with and Modulates the Mycobacterium tuberculosis 35-kDa Antigen Outer Envelope Protein
Source: PLoS One. 2011 Mar 22;6(3):e18175. doi: 10.1371/journal.pone.0018175 (PMC3062566; doi:10.1371/journal.pone.0018175)
Supplement: Table S3 — Proteins from M. smegmatis whole cell lysate co-immunoprecipitating with 3xFLAG-PepDS317A-6xHis. (XLSX) [file pone.0018175.s005.xlsx]

## Sheet: Overview
Excel Summary
Date	Thu Jun 10 13:43:35 2010
Peptide Filter	0
Cut Filter	all
Data File	ST_Mark_Smeg_WCL_plusplus_minusminus_final_contamsremoved
Proteins from Mycobacterium smegmatis whole cell lysate co-immunoprecipitating with 3xFLAG-PepDS317A-6xHis
	Analysis carried out using Visualize V 1.24

## Sheet: Proteins
ST_Mark_Smeg_WCL_plusplus_minusminus_final_contamsremoved
Rank	Name	Accession	Description	Protein Probably	Score	Peptide Count	Run Count	Scan Count	Total Xcorr	Maximum Xcorr	Total TIC	Percent Coverage	MWT	pI	GRAVY	Decoy Hit	FDR	Ajd Correct
1	KGD_MYCS2	A0R2B1	2-oxoglutarate decarboxylase OS=Mycobacterium smegmatis (strain ATCC 700084 / mc(2)155) GN=kgd PE=1 SV=1 DB=sp	1		16		28	91.7025	5.206	150678	19.4784	135860	5.849	-0.376365	0	0	1
2	A0QVU2_MYCS2	A0QVU2	35 kDa protein OS=Mycobacterium smegmatis (strain ATCC 700084 / mc(2)155) GN=MSMEG_2695 PE=4 SV=1 DB=tr	1		15		73	257.508	6.0722	435209	51.9713	30320.2	5.523	-0.584229	0	0	2
3	ATPB_MYCS2	A0R200	ATP synthase subunit beta OS=Mycobacterium smegmatis (strain ATCC 700084 / mc(2)155) GN=atpD PE=1 SV=1 DB=sp	1		10		26	86.8507	4.4605	156474	30.3158	51585.4	4.852	-0.08	0	0	3
4	GLGE_MYCS2	Q9RP48	Putative glucanase glgE OS=Mycobacterium smegmatis (strain ATCC 700084 / mc(2)155) GN=glgE PE=1 SV=1 DB=sp	1		10		13	43.8885	5.1018	83767.9	22.3816	77995.8	5.689	-0.311765	0	0	4
5	A0R574_MYCS2	A0R574	Negative regulator of genetic competence ClpC/mecB OS=Mycobacterium smegmatis (strain ATCC 700084 / mc(2)155) GN=MSMEG_6091 PE=4 SV=1 DB=tr	1		10		12	41.5438	4.6823	69580.7	20.7547	93497	5.47	-0.383726	0	0	5
6	A0QR81_MYCS2	A0QR81	Ribonucleoside-diphosphate reductase OS=Mycobacterium smegmatis (strain ATCC 700084 / mc(2)155) GN=MSMEG_1019 PE=3 SV=1 DB=tr	1		10		11	38.1653	4.6851	68895.7	15.7224	80496.6	5.78	-0.418272	0	0	6
7	ILVC_MYCS2	A0QUX8	Ketol-acid reductoisomerase OS=Mycobacterium smegmatis (strain ATCC 700084 / mc(2)155) GN=ilvC PE=1 SV=1 DB=sp	1		9		13	48.5343	5.4811	83964.6	35.0148	36399.6	4.87	-0.149852	0	0	7
8	DNAK_MYCS2	A0QQC8	Chaperone protein dnaK OS=Mycobacterium smegmatis (strain ATCC 700084 / mc(2)155) GN=dnaK PE=1 SV=1 DB=sp	1		9		12	35.9503	4.5873	59488.3	20.2572	66607.2	4.721	-0.384887	0	0	8
9	EFTU_MYCS2	A0QS98	Elongation factor Tu OS=Mycobacterium smegmatis (strain ATCC 700084 / mc(2)155) GN=tuf PE=1 SV=1 DB=sp	1		8		18	56.8178	4.6936	108986	28.5354	43709.6	5.167	-0.304798	0	0	9
10	A0QU52_MYCS2	A0QU52	Alcohol dehydrogenase OS=Mycobacterium smegmatis (strain ATCC 700084 / mc(2)155) GN=MSMEG_2079 PE=4 SV=1 DB=tr	1		8		16	53.3086	5.3127	87117.7	46.6867	33853.8	5.128	0.246988	0	0	10
11	RPOA_MYCS2	A0QSL8	DNA-directed RNA polymerase subunit alpha OS=Mycobacterium smegmatis (strain ATCC 700084 / mc(2)155) GN=rpoA PE=3 SV=1 DB=sp	1		8		12	37.8816	4.2215	57804.3	27.1429	37897.5	4.629	-0.203429	0	0	11
12	MQO_MYCS2	A0QVL2	Probable malate:quinone oxidoreductase OS=Mycobacterium smegmatis (strain ATCC 700084 / mc(2)155) GN=mqo PE=1 SV=1 DB=sp	1		8		10	30.2946	4.0098	53529.3	23.3333	54880.3	7.107	-0.0831373	0	0	12
13	PGK_MYCS2	A0QWW3	Phosphoglycerate kinase OS=Mycobacterium smegmatis (strain ATCC 700084 / mc(2)155) GN=pgk PE=1 SV=1 DB=sp	1		8		9	31.1138	4.4645	46844.4	28.6765	42069.9	4.678	0.170098	0	0	13
14	A0R1Y7_MYCS2	A0R1Y7	Acetyl-CoA acetyltransferase OS=Mycobacterium smegmatis (strain ATCC 700084 / mc(2)155) GN=MSMEG_4920 PE=3 SV=1 DB=tr	1		8		9	27.3727	4.2164	46268.6	30.4136	42556.9	5.296	0.102433	0	0	14
15	A0R072_MYCS2	A0R072	2-oxoglutarate dehydrogenase, E2 component, dihydrolipoamide succinyltransferase OS=Mycobacterium smegmatis (strain ATCC 700084 / mc(2)155) GN=sucB PE=3 SV=1 DB=tr	1		7		13	42.1565	5.2485	82756	16.0684	60993.5	4.65	-0.34188	0	0	15
16	A0QSU4_MYCS2	A0QSU4	IMP dehydrogenase family protein OS=Mycobacterium smegmatis (strain ATCC 700084 / mc(2)155) GN=MSMEG_1603 PE=3 SV=1 DB=tr	1		7		10	36.0489	4.9651	59448.7	33.3333	38983.4	5.117	0.164533	0	0	16
17	A0QYS3_MYCS2	A0QYS3	Acyl-CoA synthase OS=Mycobacterium smegmatis (strain ATCC 700084 / mc(2)155) GN=MSMEG_3767 PE=4 SV=1 DB=tr	1		7		9	30.3552	4.1548	55622.8	10.1304	107273	5.302	-0.0207623	0	0	17
18	A0QXC6_MYCS2	A0QXC6	Putative uncharacterized protein OS=Mycobacterium smegmatis (strain ATCC 700084 / mc(2)155) GN=MSMEG_3253 PE=4 SV=1 DB=tr	1		7		8	23.8436	3.5078	37557.3	36.2712	31934.5	5.609	-0.112203	0	0	18
19	A0QQA8_MYCS2	A0QQA8	Aspartate aminotransferase OS=Mycobacterium smegmatis (strain ATCC 700084 / mc(2)155) GN=MSMEG_0688 PE=4 SV=1 DB=tr	1		7		7	20.9993	4.0194	35308.2	22.8774	47160.5	5.44	-0.158726	0	0	19
20	A0R5Y9_MYCS2	A0R5Y9	Cysteine desulfurase family protein OS=Mycobacterium smegmatis (strain ATCC 700084 / mc(2)155) GN=MSMEG_6363 PE=3 SV=1 DB=tr	1		7		7	23.3769	4.1534	40311.9	24.1206	41880	5.162	0.229397	0	0	20
21	A0R623_MYCS2	A0R623	Antigen 85-A OS=Mycobacterium smegmatis (strain ATCC 700084 / mc(2)155) GN=MSMEG_6398 PE=4 SV=1 DB=tr	1		6		13	41.5723	4.5875	68288	27.4627	35679.6	6.213	-0.179104	0	0	21
22	A0R535_MYCS2	A0R535	Secreted protein OS=Mycobacterium smegmatis (strain ATCC 700084 / mc(2)155) GN=MSMEG_6049 PE=4 SV=1 DB=tr	1		6		9	28.6511	4.0231	52837.3	21.3918	40885.4	4.506	-0.179381	0	0	22
23	A0R5N8_MYCS2	A0R5N8	Aspartokinase OS=Mycobacterium smegmatis (strain ATCC 700084 / mc(2)155) GN=MSMEG_6257 PE=3 SV=1 DB=tr	1		6		8	29.0117	4.7633	50678.7	19.2399	44431.7	4.799	0.063658	0	0	23
24	A0QYY6_MYCS2	A0QYY6	30S ribosomal protein S1 OS=Mycobacterium smegmatis (strain ATCC 700084 / mc(2)155) GN=MSMEG_3833 PE=4 SV=1 DB=tr	1		6		8	28.1572	5.553	39469	16.4927	53284.3	4.778	-0.400835	0	0	24
25	A0R1E4_MYCS2	A0R1E4	Short-chain dehydrogenase OS=Mycobacterium smegmatis (strain ATCC 700084 / mc(2)155) GN=MSMEG_4722 PE=4 SV=1 DB=tr	1		6		8	27.8222	6.5688	43138.2	34.7015	27899.7	5.828	0.137313	0	0	25
26	ENO_MYCS2	A0R3B8	Enolase OS=Mycobacterium smegmatis (strain ATCC 700084 / mc(2)155) GN=eno PE=1 SV=1 DB=sp	1		6		6	23.9538	5.2361	42691.2	24.5902	44734.8	4.493	-0.0480094	0	0	26
27	A0QUV7_MYCS2	A0QUV7	Electron transfer flavoprotein, alpha subunit OS=Mycobacterium smegmatis (strain ATCC 700084 / mc(2)155) GN=etfA PE=4 SV=1 DB=tr	1		5		10	32.909	4.2758	56915.3	23.0032	31539.6	4.776	0.209265	0	0	27
28	A0QWY3_MYCS2	A0QWY3	Quinone oxidoreductase OS=Mycobacterium smegmatis (strain ATCC 700084 / mc(2)155) GN=MSMEG_3106 PE=4 SV=1 DB=tr	1		5		8	25.2967	4.7946	41808.2	24.5614	35521.3	4.957	0.154971	0	0	28
29	A0QTF2_MYCS2	A0QTF2	Phosphoribosylaminoimidazole carboxylase, ATPase subunit OS=Mycobacterium smegmatis (strain ATCC 700084 / mc(2)155) GN=purK PE=4 SV=1 DB=tr	1		7		8	23.8604	4.537	39757.2	31.8627	43777.5	5.407	-0.0992647	0	0	29
30	RPOC_MYCS2	A0QS66	DNA-directed RNA polymerase subunit beta' OS=Mycobacterium smegmatis (strain ATCC 700084 / mc(2)155) GN=rpoC PE=1 SV=1 DB=sp	1		7		7	19.2528	4.0094	33461.7	7.74487	146423	6.107	-0.342521	0	0	30
31	RPOB_MYCS2	P60281	DNA-directed RNA polymerase subunit beta OS=Mycobacterium smegmatis (strain ATCC 700084 / mc(2)155) GN=rpoB PE=3 SV=1 DB=sp	1		7		7	18.4202	3.4068	36158.5	7.10009	128452	4.89	-0.317879	0	0	31
32	GSA_MYCS2	A0QR33	Glutamate-1-semialdehyde 2,1-aminomutase OS=Mycobacterium smegmatis (strain ATCC 700084 / mc(2)155) GN=hemL PE=3 SV=1 DB=sp	1		6		9	31.7068	5.544	59482.2	19.2905	46743.3	5.239	0.191131	0	0	32
33	A0QQW8_MYCS2	A0QQW8	Dihydrolipoyl dehydrogenase OS=Mycobacterium smegmatis (strain ATCC 700084 / mc(2)155) GN=lpdA PE=3 SV=1 DB=tr	1		6		8	24.6458	3.7563	36919.2	20.0431	49439.5	5.509	0.00625	0	0	33
34	A0QQJ4_MYCS2	A0QQJ4	F420-dependent glucose-6-phosphate dehydrogenase OS=Mycobacterium smegmatis (strain ATCC 700084 / mc(2)155) GN=MSMEG_0777 PE=4 SV=1 DB=tr	1		6		8	27.1961	4.946	40991.5	24.0356	37253	5.216	-0.224332	0	0	34
35	A0R0B2_MYCS2	A0R0B2	Malonyl CoA-acyl carrier protein transacylase OS=Mycobacterium smegmatis (strain ATCC 700084 / mc(2)155) GN=MSMEG_4325 PE=4 SV=1 DB=tr	1		6		8	27.1789	5.3208	42142.7	25.8621	29658.4	4.818	0.14069	0	0	35
36	A0R0B4_MYCS2	A0R0B4	3-oxoacyl-[acyl-carrier-protein] synthase 1 OS=Mycobacterium smegmatis (strain ATCC 700084 / mc(2)155) GN=MSMEG_4327 PE=3 SV=1 DB=tr	1		6		7	23.8775	5.0907	41072	31.25	43759.9	5.095	-0.0302885	0	0	36
37	A0R4Z5_MYCS2	A0R4Z5	Acetyl-CoA acetyltransferase OS=Mycobacterium smegmatis (strain ATCC 700084 / mc(2)155) GN=MSMEG_6008 PE=3 SV=1 DB=tr	1		6		7	19.6698	3.5379	32654.8	22.5131	40640.6	5.02	-0.0573298	0	0	37
38	ATPA_MYCS2	A0R202	ATP synthase subunit alpha OS=Mycobacterium smegmatis (strain ATCC 700084 / mc(2)155) GN=atpA PE=1 SV=1 DB=sp	1		6		7	19.8054	4.0174	29674.2	14.4161	58853.4	4.847	-0.116788	0	0	38
39	A0R0B5_MYCS2	A0R0B5	3-oxoacyl-[acyl-carrier-protein] synthase 2 OS=Mycobacterium smegmatis (strain ATCC 700084 / mc(2)155) GN=MSMEG_4328 PE=3 SV=1 DB=tr	1		6		7	22.5123	5.0072	42657.3	27.3381	43708.1	5.319	-0.00143885	0	0	39
40	A0QXA3_MYCS2	A0QXA3	Pyruvate kinase OS=Mycobacterium smegmatis (strain ATCC 700084 / mc(2)155) GN=pyk PE=3 SV=1 DB=tr	1		6		6	16.6964	3.3042	28223.4	20.9746	50957.5	5.227	-0.0646186	0	0	40
41	A0QQK8_MYCS2	A0QQK8	Glycine oxidase ThiO OS=Mycobacterium smegmatis (strain ATCC 700084 / mc(2)155) GN=thiO PE=4 SV=1 DB=tr	1		5		7	17.9929	3.0086	31928	18.8623	35815.8	5.7	0.0571856	0	0	41
42	A0QX01_MYCS2	A0QX01	FeS assembly ATPase SufC OS=Mycobacterium smegmatis (strain ATCC 700084 / mc(2)155) GN=sufC PE=4 SV=1 DB=tr	1		5		6	20.8722	4.7044	40344.9	27.6265	27545.2	5.232	-0.081323	0	0	42
43	METK_MYCS2	A0QWT3	S-adenosylmethionine synthase OS=Mycobacterium smegmatis (strain ATCC 700084 / mc(2)155) GN=metK PE=1 SV=1 DB=sp	1		5		6	20.1765	5.1979	32486.5	20.3008	42565	4.98	-0.135338	0	0	43
44	Y1959_MYCS2	A0QTT7	UPF0182 protein MSMEG_1959 OS=Mycobacterium smegmatis (strain ATCC 700084 / mc(2)155) GN=MSMEG_1959 PE=1 SV=1 DB=sp	1		5		6	20.9472	4.2239	38591	8.37488	109027	6.524	-0.00428714	0	0	44
45	A0QWW2_MYCS2	A0QWW2	Glyceraldehyde-3-phosphate dehydrogenase, type I OS=Mycobacterium smegmatis (strain ATCC 700084 / mc(2)155) GN=gap PE=3 SV=1 DB=tr	1		5		6	19.2293	3.6128	26323.6	22.9412	35926.8	5.143	-0.0205882	0	0	45
46	A0QUY2_MYCS2	A0QUY2	D-3-phosphoglycerate dehydrogenase OS=Mycobacterium smegmatis (strain ATCC 700084 / mc(2)155) GN=serA PE=3 SV=1 DB=tr	1		5		5	15.1813	3.8759	26360.3	11.7424	54326	4.914	0.286174	0	0	46
47	A0QR91_MYCS2	A0QR91	Monooxygenase OS=Mycobacterium smegmatis (strain ATCC 700084 / mc(2)155) GN=MSMEG_1030 PE=4 SV=1 DB=tr	1		5		5	15.4188	3.9618	22792.3	10.2204	56143.5	7.544	-0.271343	0	0	47
48	A0QS52_MYCS2	A0QS52	ABC1 family protein OS=Mycobacterium smegmatis (strain ATCC 700084 / mc(2)155) GN=MSMEG_1353 PE=4 SV=1 DB=tr	1		5		5	14.0101	3.5052	25983.6	14.5877	52315.4	6.563	-0.181184	0	0	48
49	A0R542_MYCS2	A0R542	Cadmium transporting P-type ATPase OS=Mycobacterium smegmatis (strain ATCC 700084 / mc(2)155) GN=MSMEG_6058 PE=3 SV=1 DB=tr	1		5		5	13.7734	4.1419	24400.6	10.2528	75467.6	8.729	0.251124	0	0	49
50	A0QX20_MYCS2	A0QX20	Aconitate hydratase 1 OS=Mycobacterium smegmatis (strain ATCC 700084 / mc(2)155) GN=acnA PE=4 SV=1 DB=tr	1		5		5	17.7048	4.4624	32400.4	6.68081	102108	4.785	-0.26755	0	0	50
51	A0R6B6_MYCS2	A0R6B6	Aldehyde dehydrogenase OS=Mycobacterium smegmatis (strain ATCC 700084 / mc(2)155) GN=MSMEG_6491 PE=3 SV=1 DB=tr	1		5		5	14.973	4.3967	32226.4	16.8337	52450.1	5.384	-0.00661323	0	0	51
52	A0QU53_MYCS2	A0QU53	Putative acyl-CoA dehydrogenase OS=Mycobacterium smegmatis (strain ATCC 700084 / mc(2)155) GN=MSMEG_2080 PE=3 SV=1 DB=tr	1		4		7	21.4985	4.9036	42073.6	18.4729	43481.6	5.24	-0.0413793	0	0	52
53	A0QZ83_MYCS2	A0QZ83	14 kDa antigen OS=Mycobacterium smegmatis (strain ATCC 700084 / mc(2)155) GN=MSMEG_3932 PE=3 SV=1 DB=tr	1		4		7	18.819	3.3336	33269	23.4483	15918.1	4.928	-0.384138	0	0	53
54	A0QTE1_MYCS2	A0QTE1	Acetyl-/propionyl-coenzyme A carboxylase alpha chain OS=Mycobacterium smegmatis (strain ATCC 700084 / mc(2)155) GN=MSMEG_1807 PE=4 SV=1 DB=tr	1		4		7	22.6639	4.1143	31604.7	10.5351	63099.6	5.274	-0.14398	0	0	54
55	A0QU54_MYCS2	A0QU54	Putative acyl-CoA dehydrogenase OS=Mycobacterium smegmatis (strain ATCC 700084 / mc(2)155) GN=MSMEG_2081 PE=3 SV=1 DB=tr	1		4		6	18.1177	4.7674	29814	19.0045	47050.6	5.53	-0.00180995	0	0	55
56	A0R4H1_MYCS2	A0R4H1	Phosphoribosylformylglycinamidine synthase I OS=Mycobacterium smegmatis (strain ATCC 700084 / mc(2)155) GN=purQ PE=3 SV=1 DB=tr	1		4		6	18.073	3.9453	25961	26.3393	23754.9	4.753	0.174107	0	0	56
57	A0R198_MYCS2	A0R198	ATP-dependent Clp protease proteolytic subunit OS=Mycobacterium smegmatis (strain ATCC 700084 / mc(2)155) GN=clpP PE=3 SV=1 DB=tr	1		4		6	17.9892	3.522	38024.5	34.4828	21842.9	4.7	0.029064	0	0	57
58	A0R2V4_MYCS2	A0R2V4	Putative uncharacterized protein OS=Mycobacterium smegmatis (strain ATCC 700084 / mc(2)155) GN=MSMEG_5246 PE=4 SV=1 DB=tr	1		4		6	18.8832	3.9208	34071.1	17.3252	36199.6	5.209	-0.209422	0	0	58
59	PYRH_MYCS2	A0QVD9	Uridylate kinase OS=Mycobacterium smegmatis (strain ATCC 700084 / mc(2)155) GN=pyrH PE=1 SV=1 DB=sp	1		4		6	19.6444	4.5329	34340.7	31.0484	26347.7	6.202	0.172177	0	0	59
60	ATPG_MYCS2	A0R201	ATP synthase gamma chain OS=Mycobacterium smegmatis (strain ATCC 700084 / mc(2)155) GN=atpG PE=1 SV=1 DB=sp	1		4		5	14.2833	3.505	26668.8	17.2638	33378.3	5.733	-0.203257	0	0	60
61	A0QQ65_MYCS2	A0QQ65	Extracellular solute-binding protein, family protein 5, putative OS=Mycobacterium smegmatis (strain ATCC 700084 / mc(2)155) GN=MSMEG_0643 PE=4 SV=1 DB=tr	1		4		5	16.2198	4.1691	27425.4	11.2523	60523.6	4.54	-0.448276	0	0	61
62	A0R1B5_MYCS2	A0R1B5	Putative uncharacterized protein OS=Mycobacterium smegmatis (strain ATCC 700084 / mc(2)155) GN=MSMEG_4692 PE=4 SV=1 DB=tr	1		4		5	16.1854	3.876	24939.7	37.5796	15890.2	4.641	0.326115	0	0	62
63	A0QPX3_MYCS2	A0QPX3	Sulfonate binding protein OS=Mycobacterium smegmatis (strain ATCC 700084 / mc(2)155) GN=MSMEG_0550 PE=4 SV=1 DB=tr	1		4		5	18.4684	5.5737	31081.5	19.2547	34483.5	4.61	-0.174534	0	0	63
64	A0QVQ8_MYCS2	A0QVQ8	Alanine dehydrogenase OS=Mycobacterium smegmatis (strain ATCC 700084 / mc(2)155) GN=ald PE=4 SV=1 DB=tr	1		4		5	16.3856	3.9269	29453.5	19.407	38932	5.599	0.0811321	0	0	64
65	A0R2V7_MYCS2	A0R2V7	Serine hydroxymethyltransferase OS=Mycobacterium smegmatis (strain ATCC 700084 / mc(2)155) GN=glyA PE=3 SV=1 DB=tr	1		4		5	16.7375	5.0116	25012.3	13.8776	51873	5.436	-0.124082	0	0	65
66	A0QPE7_MYCS2	A0QPE7	Oxidoreductase, short chain dehydrogenase/reductase family protein OS=Mycobacterium smegmatis (strain ATCC 700084 / mc(2)155) GN=MSMEG_0372 PE=3 SV=1 DB=tr	1		4		4	13.1495	4.4758	24772.7	13.3333	46471.3	5.607	0.112222	0	0	66
67	PROB_MYCS2	A0R148	Glutamate 5-kinase OS=Mycobacterium smegmatis (strain ATCC 700084 / mc(2)155) GN=proB PE=1 SV=1 DB=sp	1		4		4	12.9733	3.3912	27441.6	16.4865	38584.3	6.841	0.0835135	0	0	67
68	A0R3L1_MYCS2	A0R3L1	Magnesium chelatase OS=Mycobacterium smegmatis (strain ATCC 700084 / mc(2)155) GN=MSMEG_5512 PE=4 SV=1 DB=tr	1		4		4	11.1818	3.1478	21757.4	11.4967	50004.6	5.058	-0.139479	0	0	68
69	A0R417_MYCS2	A0R417	Citrate synthase OS=Mycobacterium smegmatis (strain ATCC 700084 / mc(2)155) GN=gltA PE=3 SV=1 DB=tr	1		4		4	13.1981	5.0341	24501.3	14.2857	48492.7	5.593	-0.295853	0	0	69
70	MPRB_MYCS2	A0R3I7	Signal transduction histidine-protein kinase/phosphatase mprB OS=Mycobacterium smegmatis (strain ATCC 700084 / mc(2)155) GN=mprB PE=3 SV=2 DB=sp	1		4		4	12.8294	3.9565	20928.6	15.2439	52547.6	5.624	0.0160569	0	0	70
71	A0QPG1_MYCS2	A0QPG1	NAD dependent epimerase/dehydratase family protein OS=Mycobacterium smegmatis (strain ATCC 700084 / mc(2)155) GN=MSMEG_0386 PE=4 SV=1 DB=tr	1		4		4	14.9121	5.627	24199.6	19.6286	41061.2	6.388	-0.157294	0	0	71
72	A0QYZ2_MYCS2	A0QYZ2	DNA polymerase I OS=Mycobacterium smegmatis (strain ATCC 700084 / mc(2)155) GN=MSMEG_3839 PE=3 SV=1 DB=tr	1		4		4	11.0507	3.5079	22046	6.71806	99837.3	4.958	-0.262885	0	0	72
73	A0QU18_MYCS2	A0QU18	Monoxygenase OS=Mycobacterium smegmatis (strain ATCC 700084 / mc(2)155) GN=MSMEG_2045 PE=4 SV=1 DB=tr	1		4		4	11.429	4.0249	22418.4	12.5551	49513	5.008	-0.194714	0	0	73
74	A0QT13_MYCS2	A0QT13	Pyrimidine-nucleoside phosphorylase OS=Mycobacterium smegmatis (strain ATCC 700084 / mc(2)155) GN=MSMEG_1675 PE=4 SV=1 DB=tr	1		4		4	14.1426	5.0245	21864.5	18.8862	42960.3	4.709	0.106053	0	0	74
75	GLMS_MYCS2	O68956	Glucosamine--fructose-6-phosphate aminotransferase [isomerizing] OS=Mycobacterium smegmatis (strain ATCC 700084 / mc(2)155) GN=glmS PE=3 SV=3 DB=sp	1		4		4	10.4268	3.3953	16886	6.05096	67862	5.301	-0.0694268	0	0	75
76	A0QUA6_MYCS2	A0QUA6	Phosphoglucomutase, alpha-D-glucose phosphate-specific OS=Mycobacterium smegmatis (strain ATCC 700084 / mc(2)155) GN=pgm PE=3 SV=1 DB=tr	1		4		4	17.2222	5.0124	27165.4	12.1324	57866.3	5.1	-0.188603	0	0	76
77	A0QPE6_MYCS2	A0QPE6	MaoC like domain protein OS=Mycobacterium smegmatis (strain ATCC 700084 / mc(2)155) GN=MSMEG_0371 PE=4 SV=1 DB=tr	1		4		4	11.6671	3.4578	23654.6	20	30807.3	8.634	-0.00807018	0	0	77
78	A0R2T3_MYCS2	A0R2T3	Putative uncharacterized protein OS=Mycobacterium smegmatis (strain ATCC 700084 / mc(2)155) GN=MSMEG_5225 PE=4 SV=1 DB=tr	1		3		7	23.3172	4.372	39798.5	20.9756	21878.9	4.467	-0.410244	0	0	78
79	A0R5M3_MYCS2	A0R5M3	Alcohol dehydrogenase, iron-containing OS=Mycobacterium smegmatis (strain ATCC 700084 / mc(2)155) GN=MSMEG_6242 PE=4 SV=1 DB=tr	1		3		7	25.9026	5.8818	40130.9	11.3475	46263	5.403	-0.212293	0	0	79
80	RS3_MYCS2	A0QSD7	30S ribosomal protein S3 OS=Mycobacterium smegmatis (strain ATCC 700084 / mc(2)155) GN=rpsC PE=3 SV=1 DB=sp	0.999999		3		6	17.0816	3.1517	28571.8	14.9091	30121.9	10.047	-0.613455	0	0	80
81	THIG_MYCS2	A0QQL0	Thiazole synthase OS=Mycobacterium smegmatis (strain ATCC 700084 / mc(2)155) GN=thiG PE=1 SV=1 DB=sp	1		3		5	17.6628	5.4168	30611	20.6349	25629.3	4.612	0.386905	0	0	81
82	A0R4M2_MYCS2	A0R4M2	3-hydroxyisobutyrate dehydrogenase family protein OS=Mycobacterium smegmatis (strain ATCC 700084 / mc(2)155) GN=MSMEG_5884 PE=4 SV=1 DB=tr	1		3		5	17.1146	4.182	30486	16.7224	30350.8	4.663	0.395318	0	0	82
83	A0R4C9_MYCS2	A0R4C9	Putative thiosulfate sulfurtransferase OS=Mycobacterium smegmatis (strain ATCC 700084 / mc(2)155) GN=MSMEG_5789 PE=4 SV=1 DB=tr	1		3		5	13.8087	3.3265	24719.6	15.5235	30967.5	4.985	-0.574007	0	0	83
84	A0R429_MYCS2	A0R429	Phosphoserine aminotransferase, putative OS=Mycobacterium smegmatis (strain ATCC 700084 / mc(2)155) GN=MSMEG_5684 PE=3 SV=1 DB=tr	0.999999		3		5	15.1825	3.6866	31344.7	11.8919	39301.1	4.752	0.0135135	0	0	84
85	A0QZ96_MYCS2	A0QZ96	Universal stress protein family protein OS=Mycobacterium smegmatis (strain ATCC 700084 / mc(2)155) GN=MSMEG_3945 PE=4 SV=1 DB=tr	1		3		5	19.064	4.6952	26588.2	17.5824	29023.5	7.119	0.0699634	0	0	85
86	RL1_MYCS2	A0QS46	50S ribosomal protein L1 OS=Mycobacterium smegmatis (strain ATCC 700084 / mc(2)155) GN=rplA PE=1 SV=1 DB=sp	1		3		5	18.5368	5.4211	27162.8	22.5532	25005.3	9.407	-0.378298	0	0	86
87	A0QSH0_MYCS2	A0QSH0	Signal peptide peptidase SppA, 67K type OS=Mycobacterium smegmatis (strain ATCC 700084 / mc(2)155) GN=sppA PE=4 SV=1 DB=tr	0.999991		3		4	12.3687	3.681	23742.9	7.91246	62677.3	5.278	-0.123569	0	0	87
88	A0QR94_MYCS2	A0QR94	Ribonucleoside-diphosphate reductase, beta subunit OS=Mycobacterium smegmatis (strain ATCC 700084 / mc(2)155) GN=MSMEG_1033 PE=4 SV=1 DB=tr	0.999999		3		4	10.9601	3.6034	21933.7	12.037	37174.4	4.659	-0.385494	0	0	88
89	A0R5M2_MYCS2	A0R5M2	ATPase associated with various cellular activities, AAA-5 OS=Mycobacterium smegmatis (strain ATCC 700084 / mc(2)155) GN=MSMEG_6241 PE=4 SV=1 DB=tr	1		3		4	11.2936	3.5749	22004	11.0795	38177.2	5.272	-0.0653409	0	0	89
90	A0QRA8_MYCS2	A0QRA8	Methyltransferase, UbiE/COQ5 family protein OS=Mycobacterium smegmatis (strain ATCC 700084 / mc(2)155) GN=MSMEG_1049 PE=4 SV=1 DB=tr	1		3		4	10.4869	3.0031	20054.2	12.5767	36254.2	5.018	-0.27362	0	0	90
91	A0QTR5_MYCS2	A0QTR5	Molybdopterin biosynthesis protein MoeB OS=Mycobacterium smegmatis (strain ATCC 700084 / mc(2)155) GN=MSMEG_1937 PE=4 SV=1 DB=tr	1		3		4	12.5193	3.8816	23548.8	9.59596	42864.2	4.675	0.0156566	0	0	91
92	PYRB_MYCS2	A0QWS1	Aspartate carbamoyltransferase OS=Mycobacterium smegmatis (strain ATCC 700084 / mc(2)155) GN=pyrB PE=3 SV=1 DB=sp	0.999996		3		4	10.8926	3.0368	26105	7.54717	34329	6.398	-0.027044	0	0	92
93	A0R1D1_MYCS2	A0R1D1	Enoyl-CoA hydratase OS=Mycobacterium smegmatis (strain ATCC 700084 / mc(2)155) GN=MSMEG_4709 PE=3 SV=1 DB=tr	1		3		4	12.6003	3.7039	25827	20.0803	25555.3	5.74	0.18996	0	0	93
94	PYRF_MYCS2	O08323	Orotidine 5'-phosphate decarboxylase OS=Mycobacterium smegmatis (strain ATCC 700084 / mc(2)155) GN=pyrF PE=3 SV=1 DB=sp	0.999999		3		4	12.3562	3.8443	22011.5	18.1159	27799.4	4.645	0.338043	0	0	94
95	A0QRA5_MYCS2	A0QRA5	ABC-type molybdenum transport system, ATPase component OS=Mycobacterium smegmatis (strain ATCC 700084 / mc(2)155) GN=MSMEG_1046 PE=4 SV=1 DB=tr	1		3		4	15.0704	5.0876	23899.8	19.8582	30639.9	5.05	-0.159574	0	0	95
96	A0QQX6_MYCS2	A0QQX6	Isocitrate lyase OS=Mycobacterium smegmatis (strain ATCC 700084 / mc(2)155) GN=aceA PE=4 SV=1 DB=tr	1		3		4	13.4116	4.0393	22352.2	14.9533	47061.5	5.269	-0.335748	0	0	96
97	A0R5S1_MYCS2	A0R5S1	D-amino-acid dehydrogenase OS=Mycobacterium smegmatis (strain ATCC 700084 / mc(2)155) GN=MSMEG_6291 PE=4 SV=1 DB=tr	1		3		4	12.0015	3.4451	19183.5	10.5769	44232.1	5.416	0.0516827	0	0	97
98	A0QYW6_MYCS2	A0QYW6	Universal stress protein family protein, putative OS=Mycobacterium smegmatis (strain ATCC 700084 / mc(2)155) GN=MSMEG_3811 PE=4 SV=1 DB=tr	1		3		4	16.3002	4.9732	22872.6	41.4966	15199	4.95	0.0918367	0	0	98
99	A0R610_MYCS2	A0R610	Putative oxidoreductase in MprA 5'region OS=Mycobacterium smegmatis (strain ATCC 700084 / mc(2)155) GN=MSMEG_6385 PE=4 SV=1 DB=tr	0.999998		3		4	10.3236	3.4016	22163.9	13.7795	27121.3	7.615	0.193307	0	0	99
100	A0QVH9_MYCS2	A0QVH9	4-hydroxy-3-methylbut-2-en-1-yl diphosphate synthase OS=Mycobacterium smegmatis (strain ATCC 700084 / mc(2)155) GN=ispG PE=3 SV=1 DB=tr	1		3		4	12.8073	4.4154	25975.7	9.79381	40456.9	5.245	0.0783505	0	0	100
101	A0R1A4_MYCS2	A0R1A4	Putative uncharacterized protein OS=Mycobacterium smegmatis (strain ATCC 700084 / mc(2)155) GN=MSMEG_4681 PE=4 SV=1 DB=tr	1		3		3	9.9542	4.1974	16251	16.1765	27944.6	4.447	-0.181618	0	0	101
102	A0R5W6_MYCS2	A0R5W6	Phosphotransferase enzyme family protein OS=Mycobacterium smegmatis (strain ATCC 700084 / mc(2)155) GN=MSMEG_6337 PE=4 SV=1 DB=tr	1		3		3	8.2896	3.1163	15151.8	12.4629	36542.4	4.884	-0.0949555	0	0	102
103	A0R2E8_MYCS2	A0R2E8	Very-long-chain acyl-CoA synthetase OS=Mycobacterium smegmatis (strain ATCC 700084 / mc(2)155) GN=MSMEG_5086 PE=4 SV=1 DB=tr	0.999733		3		3	7.2948	2.745	14919.3	7.26351	63795.6	6.885	-0.077027	0	0	103
104	A0QNN6_MYCS2	A0QNN6	Acyl-CoA dehydrogenase OS=Mycobacterium smegmatis (strain ATCC 700084 / mc(2)155) GN=MSMEG_0108 PE=3 SV=1 DB=tr	0.999999		3		3	9.2572	4.1347	20471.8	10.0264	40456.7	5.411	-0.0633245	0	0	104
105	A0R5Z0_MYCS2	A0R5Z0	Putative uncharacterized protein OS=Mycobacterium smegmatis (strain ATCC 700084 / mc(2)155) GN=MSMEG_6365 PE=4 SV=1 DB=tr	0.999999		3		3	8.6163	3.6954	13041.8	24.5714	18933.6	4.524	-0.425143	0	0	105
106	A0R2U8_MYCS2	A0R2U8	Fumarate hydratase class II OS=Mycobacterium smegmatis (strain ATCC 700084 / mc(2)155) GN=MSMEG_5240 PE=4 SV=1 DB=tr	0.999986		3		3	8.2563	3.1521	17326.3	10.6838	49732.8	5.148	-0.0196581	0	0	106
107	A0R0B0_MYCS2	A0R0B0	Pyruvate dehydrogenase E1 component OS=Mycobacterium smegmatis (strain ATCC 700084 / mc(2)155) GN=MSMEG_4323 PE=4 SV=1 DB=tr	1		3		3	9.6928	3.3732	17197.9	5.38213	103013	5.446	-0.393219	0	0	107
108	A0QX96_MYCS2	A0QX96	Tryptophan synthase, beta subunit OS=Mycobacterium smegmatis (strain ATCC 700084 / mc(2)155) GN=trpB PE=3 SV=1 DB=tr	1		3		3	8.7878	3.8502	17915.5	10.5882	44978.6	5.3	-0.150353	0	0	108
109	A0QX97_MYCS2	A0QX97	Tryptophan synthase alpha chain OS=Mycobacterium smegmatis (strain ATCC 700084 / mc(2)155) GN=trpA PE=3 SV=1 DB=tr	0.999296		3		3	8.0282	2.7314	16373.8	16.4122	27057.7	4.581	0.164504	0	0	109
110	A0R593_MYCS2	A0R593	Hypoxanthine phosphoribosyltransferase OS=Mycobacterium smegmatis (strain ATCC 700084 / mc(2)155) GN=hpt PE=4 SV=1 DB=tr	0.999982		3		3	9.2516	3.4562	18612.3	17.6166	21585.2	4.551	0.00673575	0	0	110
111	A0R470_MYCS2	A0R470	PLP-dependent aminotransferases OS=Mycobacterium smegmatis (strain ATCC 700084 / mc(2)155) GN=MSMEG_5725 PE=4 SV=1 DB=tr	0.999999		3		3	9.9673	4.0007	17557.7	13.8462	41889.3	5.347	0.0446154	0	0	111
112	A0R451_MYCS2	A0R451	DNA or RNA helicase of superfamily protein II OS=Mycobacterium smegmatis (strain ATCC 700084 / mc(2)155) GN=MSMEG_5706 PE=4 SV=1 DB=tr	0.999995		3		3	8.3802	3.6246	17331.9	8.03419	64704.5	5.654	-0.243248	0	0	112
113	A0R4D8_MYCS2	A0R4D8	Phosphoribosylformylglycinamidine cyclo-ligase OS=Mycobacterium smegmatis (strain ATCC 700084 / mc(2)155) GN=purM PE=3 SV=1 DB=tr	0.999999		3		3	8.5524	3.5604	15605.2	12.5	38058.5	5.089	0.0697222	0	0	113
114	A0R4L2_MYCS2	A0R4L2	Putative uncharacterized protein OS=Mycobacterium smegmatis (strain ATCC 700084 / mc(2)155) GN=MSMEG_5873 PE=4 SV=1 DB=tr	0.999999		3		3	9.3202	3.7519	16137.3	20.2206	28337.1	4.568	0.0393382	0	0	114
115	EFTS_MYCS2	A0QVB9	Elongation factor Ts OS=Mycobacterium smegmatis (strain ATCC 700084 / mc(2)155) GN=tsf PE=1 SV=1 DB=sp	1		3		3	10.3276	4.5233	14622	16.7273	29388.5	5.119	-0.228	0	0	115
116	A0R618_MYCS2	A0R618	Acyl-CoA synthase OS=Mycobacterium smegmatis (strain ATCC 700084 / mc(2)155) GN=MSMEG_6393 PE=4 SV=1 DB=tr	0.999999		3		3	7.9088	3.1356	13937.8	7.46032	68187.8	5.528	-0.22619	0	0	116
117	A0QPS6_MYCS2	A0QPS6	Glucosidase OS=Mycobacterium smegmatis (strain ATCC 700084 / mc(2)155) GN=MSMEG_0502 PE=4 SV=1 DB=tr	1		3		3	11.0216	4.4761	17628.6	8.29694	49705.5	4.993	-0.0329694	0	0	117
118	RECA_MYCS2	Q59560	Protein recA OS=Mycobacterium smegmatis (strain ATCC 700084 / mc(2)155) GN=recA PE=1 SV=1 DB=sp	0.999998		3		3	7.5435	2.5699	12938.9	13.467	37278.5	5.292	-0.125788	0	0	118
119	A0R696_MYCS2	A0R696	Glycine/D-amino acid oxidase OS=Mycobacterium smegmatis (strain ATCC 700084 / mc(2)155) GN=MSMEG_6471 PE=4 SV=1 DB=tr	1		3		3	10.0074	4.3114	14374.5	8.97704	51973.9	7.782	-0.165344	0	0	119
120	A0R730_MYCS2	A0R730	Glycerol-3-phosphate dehydrogenase 2 OS=Mycobacterium smegmatis (strain ATCC 700084 / mc(2)155) GN=MSMEG_6761 PE=3 SV=1 DB=tr	1		3		3	9.5313	4.3025	13208.6	8.09859	60849.5	6.531	-0.0739437	0	0	120
121	A0QWS2_MYCS2	A0QWS2	Dihydroorotase OS=Mycobacterium smegmatis (strain ATCC 700084 / mc(2)155) GN=MSMEG_3044 PE=3 SV=1 DB=tr	0.999577		3		3	8.7298	3.1991	13319.1	8.78378	46544.8	5.022	0.0184685	0	0	121
122	A0QUH4_MYCS2	A0QUH4	Acyl-CoA dehydrogenase OS=Mycobacterium smegmatis (strain ATCC 700084 / mc(2)155) GN=MSMEG_2208 PE=3 SV=1 DB=tr	1		3		3	12.4675	4.8993	18299.6	11.8388	43616.1	5.313	-0.195466	0	0	122
123	INHA_MYCS2	P42829	Enoyl-[acyl-carrier-protein] reductase [NADH] OS=Mycobacterium smegmatis (strain ATCC 700084 / mc(2)155) GN=inhA PE=3 SV=1 DB=sp	0.999848		2		5	14.4911	3.1158	28787.8	13.7546	28509.8	5.296	0.118587	0	0	123
124	A0R5N7_MYCS2	A0R5N7	Aspartate-semialdehyde dehydrogenase OS=Mycobacterium smegmatis (strain ATCC 700084 / mc(2)155) GN=asd PE=3 SV=1 DB=tr	1		2		5	16.6156	4.1116	32915.7	8.3815	36454	5.122	0.0352601	0	0	124
125	A0R221_MYCS2	A0R221	Homoserine dehydrogenase OS=Mycobacterium smegmatis (strain ATCC 700084 / mc(2)155) GN=MSMEG_4957 PE=3 SV=1 DB=tr	0.999933		2		4	9.5801	2.7528	16322.4	6.15034	45559.6	4.837	0.176082	0	0	125
126	A0R006_MYCS2	A0R006	DivIVA protein OS=Mycobacterium smegmatis (strain ATCC 700084 / mc(2)155) GN=MSMEG_4217 PE=4 SV=1 DB=tr	0.999996		2		3	10.4657	3.8656	22899.5	9.19118	29527.7	4.673	-0.729412	0	0	126
127	Y2408_MYCS2	A0QV10	Uncharacterized oxidoreductase MSMEG_2408 OS=Mycobacterium smegmatis (strain ATCC 700084 / mc(2)155) GN=MSMEG_2408 PE=3 SV=1 DB=sp	1		2		3	10.2677	5.3304	19978.2	11.6364	30203.6	5.08	-0.205818	0	0	127
128	A0QXC0_MYCS2	A0QXC0	Branched-chain amino acid ABC transporter substrate-binding protein OS=Mycobacterium smegmatis (strain ATCC 700084 / mc(2)155) GN=MSMEG_3247 PE=4 SV=1 DB=tr	0.999954		2		3	8.03	3.0629	14845.6	7.49354	40477.8	4.353	-0.195866	0	0	128
129	A0R079_MYCS2	A0R079	Glutamine synthetase OS=Mycobacterium smegmatis (strain ATCC 700084 / mc(2)155) GN=glnA PE=3 SV=1 DB=tr	0.999999		2		3	9.1786	3.4918	13957.5	6.06695	53559.3	4.988	-0.382845	0	0	129
130	A0QSG8_MYCS2	A0QSG8	Ribosomal protein L15 OS=Mycobacterium smegmatis (strain ATCC 700084 / mc(2)155) GN=rplO PE=3 SV=1 DB=tr	0.999999		2		3	8.6415	4.1942	12351.4	19.7279	15562.5	10.3	-0.429252	0	0	130
131	A0R239_MYCS2	A0R239	Isochorismatase hydrolase OS=Mycobacterium smegmatis (strain ATCC 700084 / mc(2)155) GN=MSMEG_4976 PE=4 SV=1 DB=tr	0.999992		2		3	9.3132	3.5743	14536.2	16.6667	20687.6	4.637	0.19899	0	0	131
132	TRPD_MYCS2	A0R048	Anthranilate phosphoribosyltransferase OS=Mycobacterium smegmatis (strain ATCC 700084 / mc(2)155) GN=trpD PE=1 SV=1 DB=sp	0.999998		2		3	10.8976	5.143	15380.3	10.1648	37496	5.315	0.081044	0	0	132
133	A0QRD2_MYCS2	A0QRD2	Oxidoreductase, short-chain dehydrogenase/reductase family protein OS=Mycobacterium smegmatis (strain ATCC 700084 / mc(2)155) GN=MSMEG_1073 PE=3 SV=1 DB=tr	1		2		3	10.8432	4.3341	21117.6	8.88158	32455.1	9.147	-0.0358553	0	0	133
134	A0QWV8_MYCS2	A0QWV8	Putative uncharacterized protein OS=Mycobacterium smegmatis (strain ATCC 700084 / mc(2)155) GN=MSMEG_3080 PE=4 SV=1 DB=tr	0.999997		2		2	7.6708	4.1264	8403.3	10.7345	37410	8.794	-0.0127119	0	0	134
135	A0QQP1_MYCS2	A0QQP1	Phosphomethylpyrimidine kinase OS=Mycobacterium smegmatis (strain ATCC 700084 / mc(2)155) GN=thiD PE=4 SV=1 DB=tr	0.999802		2		2	5.7348	3.0755	10990.6	11.5108	28715.6	5.481	0.21223	0	0	135
136	GCP_MYCS2	A0QSS1	Probable O-sialoglycoprotein endopeptidase OS=Mycobacterium smegmatis (strain ATCC 700084 / mc(2)155) GN=gcp PE=3 SV=1 DB=sp	0.999989		2		2	6.2257	3.691	8198.7	10.2941	34697.9	5.045	0.215882	0	0	136
137	A0R407_MYCS2	A0R407	DNA-binding response regulator PrrA OS=Mycobacterium smegmatis (strain ATCC 700084 / mc(2)155) GN=prrA PE=4 SV=1 DB=tr	0.999984		2		2	5.3617	2.8322	10706.5	13.9831	25327.4	4.966	0.167373	0	0	137
138	COAX_MYCS2	A0R579	Type III pantothenate kinase OS=Mycobacterium smegmatis (strain ATCC 700084 / mc(2)155) GN=coaX PE=3 SV=1 DB=sp	0.999484		2		2	5.9365	3.3013	8826.3	15.4982	28887.2	6.138	0.105535	0	0	138
139	SUCC_MYCS2	A0R3M4	Succinyl-CoA ligase [ADP-forming] subunit beta OS=Mycobacterium smegmatis (strain ATCC 700084 / mc(2)155) GN=sucC PE=1 SV=1 DB=sp	0.999996		2		2	6.6636	4.1251	12342.8	6.45995	40908.1	4.707	-0.0341085	0	0	139
140	HOA2_MYCS2	A0R4S6	4-hydroxy-2-oxovalerate aldolase 2 OS=Mycobacterium smegmatis (strain ATCC 700084 / mc(2)155) GN=MSMEG_5937 PE=3 SV=1 DB=sp	0.999991		2		2	6.5424	3.83	12101.6	8.02292	37242.9	5.435	-0.0323782	0	0	140
141	RS2_MYCS2	A0QVB8	30S ribosomal protein S2 OS=Mycobacterium smegmatis (strain ATCC 700084 / mc(2)155) GN=rpsB PE=3 SV=2 DB=sp	0.999997		2		2	6.9397	3.4962	16455.2	12.2744	30089.5	5.884	-0.311552	0	0	141
142	A0QYD4_MYCS2	A0QYD4	Short chain dehydrogenase OS=Mycobacterium smegmatis (strain ATCC 700084 / mc(2)155) GN=MSMEG_3619 PE=4 SV=1 DB=tr	0.999987		2		2	5.9725	3.5169	13695.6	12.5561	23451.1	5.097	-0.0044843	0	0	142
143	A0QV14_MYCS2	A0QV14	Pyruvate carboxylase OS=Mycobacterium smegmatis (strain ATCC 700084 / mc(2)155) GN=pyc PE=4 SV=1 DB=tr	0.999993		2		2	5.9188	3.4856	14173.8	2.5732	120708	5.222	-0.0808341	0	0	143
144	A0R2B7_MYCS2	A0R2B7	NAD-dependent malic enzyme OS=Mycobacterium smegmatis (strain ATCC 700084 / mc(2)155) GN=MSMEG_5055 PE=3 SV=1 DB=tr	0.999999		2		2	7.1743	3.6107	12580.7	7.36842	39094.6	4.844	0.347105	0	0	144
145	A0R607_MYCS2	A0R607	Oxidoreductase, FAD-binding OS=Mycobacterium smegmatis (strain ATCC 700084 / mc(2)155) GN=MSMEG_6382 PE=4 SV=1 DB=tr	1		2		2	6.8883	3.6452	14875.2	7.26496	51103	6.544	-0.151496	0	0	145
146	A0QZA1_MYCS2	A0QZA1	Universal stress protein family protein OS=Mycobacterium smegmatis (strain ATCC 700084 / mc(2)155) GN=MSMEG_3950 PE=4 SV=1 DB=tr	0.999704		2		2	5.499	3.65	8707.2	8.84354	31433.1	5.6	-0.0156463	0	0	146
147	A0QXD0_MYCS2	A0QXD0	Xylulokinase OS=Mycobacterium smegmatis (strain ATCC 700084 / mc(2)155) GN=xylB PE=4 SV=1 DB=tr	0.999857		2		2	6.8075	3.8137	10427.6	7.57576	47528.9	4.608	0.0134199	0	0	147
148	A0R012_MYCS2	A0R012	Cell division protein ftsZ OS=Mycobacterium smegmatis (strain ATCC 700084 / mc(2)155) GN=ftsZ PE=3 SV=1 DB=tr	1		2		2	6.0278	3.0185	14225.1	8.31169	39110.9	4.481	0.102857	0	0	148
149	A0R4P1_MYCS2	A0R4P1	Oxidoreductase, short chain dehydrogenase/reductase family protein OS=Mycobacterium smegmatis (strain ATCC 700084 / mc(2)155) GN=MSMEG_5903 PE=3 SV=1 DB=tr	0.999743		2		2	5.0597	2.6543	10852.5	11.0759	32489.4	4.553	0.0167722	0	0	149
150	A0QQ56_MYCS2	A0QQ56	PAP2 superfamily protein OS=Mycobacterium smegmatis (strain ATCC 700084 / mc(2)155) GN=MSMEG_0633 PE=4 SV=1 DB=tr	0.999989		2		2	8.0086	4.5809	14911.6	8.62423	51946.5	7.837	0.0657084	0	0	150
151	A0R051_MYCS2	A0R051	Ubiquinol-cytochrome c reductase iron-sulfur subunit OS=Mycobacterium smegmatis (strain ATCC 700084 / mc(2)155) GN=MSMEG_4262 PE=4 SV=1 DB=tr	0.999993		2		2	6.5431	3.9865	13207.8	6.61765	44790.2	6.215	-0.155392	0	0	151
152	A0QZ91_MYCS2	A0QZ91	Universal stress protein family protein OS=Mycobacterium smegmatis (strain ATCC 700084 / mc(2)155) GN=MSMEG_3940 PE=4 SV=1 DB=tr	0.999907		2		2	5.5175	2.9312	9454.9	9.21502	31432	6.301	-0.00511945	0	0	152
153	A0R2F0_MYCS2	A0R2F0	Tetratricopeptide repeat family protein OS=Mycobacterium smegmatis (strain ATCC 700084 / mc(2)155) GN=MSMEG_5088 PE=4 SV=1 DB=tr	0.99944		2		2	5.3378	3.2024	14729.8	5.35456	72737.9	5.481	0.0955137	0	0	153
154	A0R5R5_MYCS2	A0R5R5	Cyclopropane-fatty-acyl-phospholipid synthase OS=Mycobacterium smegmatis (strain ATCC 700084 / mc(2)155) GN=MSMEG_6284 PE=4 SV=1 DB=tr	0.999991		2		2	7.2923	3.9716	10956.2	6.86499	48609.7	6.068	-0.369336	0	0	154
155	A0QZ98_MYCS2	A0QZ98	Acyltransferase, ws/dgat/mgat subfamily protein OS=Mycobacterium smegmatis (strain ATCC 700084 / mc(2)155) GN=MSMEG_3948 PE=4 SV=1 DB=tr	0.999991		2		2	6.9177	4.1345	15045.5	6.85225	50701.9	6.539	0.0882227	0	0	155
156	A0QSB9_MYCS2	A0QSB9	FMN-dependent dehydrogenase OS=Mycobacterium smegmatis (strain ATCC 700084 / mc(2)155) GN=MSMEG_1424 PE=4 SV=1 DB=tr	0.999988		2		2	6.6216	3.9773	13913.3	9.77444	42748.1	5.899	-0.018797	0	0	156
157	DXR_MYCS2	A0QVH7	1-deoxy-D-xylulose 5-phosphate reductoisomerase OS=Mycobacterium smegmatis (strain ATCC 700084 / mc(2)155) GN=dxr PE=3 SV=1 DB=sp	0.999999		2		2	7.6605	4.5579	10114.7	9.79899	41040	4.636	0.129899	0	0	157
158	A0R4I3_MYCS2	A0R4I3	Putative uncharacterized protein OS=Mycobacterium smegmatis (strain ATCC 700084 / mc(2)155) GN=MSMEG_5843 PE=4 SV=1 DB=tr	0.999999		2		2	8.404	4.8376	13915.7	18.6047	23470.2	9.571	-0.25814	0	0	158
159	A0QSY1_MYCS2	A0QSY1	ABC transporter, ATP-binding protein OS=Mycobacterium smegmatis (strain ATCC 700084 / mc(2)155) GN=MSMEG_1642 PE=4 SV=1 DB=tr	0.999953		2		2	6.6609	3.8099	11129.1	3.11457	95470.6	8.71	-0.0793103	0	0	159
160	SYS_MYCS2	A0R638	Seryl-tRNA synthetase OS=Mycobacterium smegmatis (strain ATCC 700084 / mc(2)155) GN=serS PE=1 SV=1 DB=sp	0.999999		2		2	6.8816	4.4351	12082.9	5.9952	45487.3	5.19	-0.243165	0	0	160
161	RL6_MYCS2	A0QSG4	50S ribosomal protein L6 OS=Mycobacterium smegmatis (strain ATCC 700084 / mc(2)155) GN=rplF PE=1 SV=1 DB=sp	0.99999		2		2	6.0435	3.3301	12606.7	17.8771	19442.5	9.808	-0.375419	0	0	161
162	RS4_MYCS2	A0QSL7	30S ribosomal protein S4 OS=Mycobacterium smegmatis (strain ATCC 700084 / mc(2)155) GN=rpsD PE=1 SV=1 DB=sp	0.999959		2		2	5.8163	3.2208	9650.2	11.9403	23362.4	9.938	-0.760697	0	0	162
163	A0R170_MYCS2	A0R170	Alpha oxoglutarate ferredoxin oxidoreductase, beta subunit OS=Mycobacterium smegmatis (strain ATCC 700084 / mc(2)155) GN=orB PE=4 SV=1 DB=tr	0.999983		2		2	8.2746	4.5959	15021.6	14.3275	37279.9	5.436	-0.183041	0	0	163
164	A0R6M0_MYCS2	A0R6M0	Putative uncharacterized protein OS=Mycobacterium smegmatis (strain ATCC 700084 / mc(2)155) GN=MSMEG_6596 PE=4 SV=1 DB=tr	1		2		2	6.1545	3.1684	14500.1	10.596	33290.9	4.76	-0.104636	0	0	164
165	A0QNN8_MYCS2	A0QNN8	NAD(P) transhydrogenase, alpha subunit OS=Mycobacterium smegmatis (strain ATCC 700084 / mc(2)155) GN=pntA PE=4 SV=1 DB=tr	0.999998		2		2	6.2645	3.3254	11467.7	5.65302	52674.9	5.51	0.440351	0	0	165
166	A0QPE8_MYCS2	A0QPE8	3-ketoacyl-CoA thiolase OS=Mycobacterium smegmatis (strain ATCC 700084 / mc(2)155) GN=MSMEG_0373 PE=3 SV=1 DB=tr	0.999999		2		2	7.4883	3.8429	8844.1	9.49074	45206.2	6.191	0.00185185	0	0	166
167	A0R628_MYCS2	A0R628	Bifunctional udp-galactofuranosyl transferase glft OS=Mycobacterium smegmatis (strain ATCC 700084 / mc(2)155) GN=MSMEG_6403 PE=4 SV=1 DB=tr	0.999972		2		2	6.2801	3.6121	14999.3	4.17957	71528.6	6.479	-0.221827	0	0	167
168	A0QYD5_MYCS2	A0QYD5	Putative uncharacterized protein OS=Mycobacterium smegmatis (strain ATCC 700084 / mc(2)155) GN=MSMEG_3620 PE=4 SV=1 DB=tr	0.999914		2		2	5.0777	2.643	8354	7.44337	33952.6	4.873	-0.0902913	0	0	168
169	A0R2J4_MYCS2	A0R2J4	Helix-turn-helix motif OS=Mycobacterium smegmatis (strain ATCC 700084 / mc(2)155) GN=MSMEG_5136 PE=4 SV=1 DB=tr	0.999958		2		2	6.6881	3.918	9344	22	16664.8	6.142	-0.303333	0	0	169
170	HIS6_MYCS2	A0QX87	Imidazole glycerol phosphate synthase subunit hisF OS=Mycobacterium smegmatis (strain ATCC 700084 / mc(2)155) GN=hisF PE=3 SV=1 DB=sp	0.999998		2		2	6.9251	3.518	9304.7	12.2605	27057.9	4.926	0.139464	0	0	170
171	A0R2H8_MYCS2	A0R2H8	1-pyrroline-5-carboxylate dehydrogenase OS=Mycobacterium smegmatis (strain ATCC 700084 / mc(2)155) GN=pruA PE=3 SV=1 DB=tr	1		2		2	9.0544	5.265	16260.3	8.11808	58398.3	5.548	-0.189299	0	0	171
172	A0R440_MYCS2	A0R440	Glutathione S-transferase OS=Mycobacterium smegmatis (strain ATCC 700084 / mc(2)155) GN=MSMEG_5695 PE=4 SV=1 DB=tr	0.999993		2		2	6.5612	3.4077	11533.2	9.09091	38268.1	5.286	-0.416716	0	0	172
173	A0QR19_MYCS2	A0QR19	Uroporphyrinogen-III synthase OS=Mycobacterium smegmatis (strain ATCC 700084 / mc(2)155) GN=hemD PE=4 SV=1 DB=tr	0.999843		2		2	5.5255	3.0088	10546.2	4.59016	63783.4	5.753	-0.128361	0	0	173
174	A0QV12_MYCS2	A0QV12	Putative serine-threonine protein kinase OS=Mycobacterium smegmatis (strain ATCC 700084 / mc(2)155) GN=MSMEG_2410 PE=4 SV=1 DB=tr	0.999998		2		2	8.8451	4.6501	12713.5	16.9421	25555.1	5.586	-0.0334711	0	0	174
175	RS10_MYCS2	A0QSD0	30S ribosomal protein S10 OS=Mycobacterium smegmatis (strain ATCC 700084 / mc(2)155) GN=rpsJ PE=1 SV=1 DB=sp	0.999154		2		2	5.0103	2.776	8678.1	24.7525	11427.1	8.968	-0.381188	0	0	175
176	A0QWS8_MYCS2	A0QWS8	Integration host factor OS=Mycobacterium smegmatis (strain ATCC 700084 / mc(2)155) GN=MSMEG_3050 PE=4 SV=1 DB=tr	0.999984		2		2	5.6362	3.6192	9069.6	22.8571	11629.4	9.718	-0.550476	0	0	176
177	A0QQC1_MYCS2	A0QQC1	Monooxygenase OS=Mycobacterium smegmatis (strain ATCC 700084 / mc(2)155) GN=MSMEG_0702 PE=4 SV=1 DB=tr	0.99913		2		2	5.8128	3.3069	12270.9	10.9677	33444.9	4.783	-0.0209677	0	0	177
178	A0QWZ9_MYCS2	A0QWZ9	FeS assembly protein SufB OS=Mycobacterium smegmatis (strain ATCC 700084 / mc(2)155) GN=sufB PE=4 SV=1 DB=tr	0.999992		2		2	6.916	4.2361	11793.2	5.45073	52703.3	5.078	-0.306709	0	0	178
179	A0QW02_MYCS2	A0QW02	RNA polymerase sigma factor OS=Mycobacterium smegmatis (strain ATCC 700084 / mc(2)155) GN=MSMEG_2758 PE=3 SV=1 DB=tr	0.999997		2		2	5.893	2.9502	12586.8	5.79399	51473.4	4.733	-0.614378	0	0	179
180	A0QWX9_MYCS2	A0QWX9	Transaldolase OS=Mycobacterium smegmatis (strain ATCC 700084 / mc(2)155) GN=tal PE=3 SV=1 DB=tr	0.99999		2		2	5.9448	3.9261	12569	7.00809	39912.6	4.748	-0.114016	0	0	180
181	A0QPV4_MYCS2	A0QPV4	Putative acyl-CoA dehydrogenase OS=Mycobacterium smegmatis (strain ATCC 700084 / mc(2)155) GN=MSMEG_0531 PE=3 SV=1 DB=tr	0.999995		2		2	6.2849	3.3954	11516.8	5.95533	43866.3	5.485	-0.139454	0	0	181
182	A0R269_MYCS2	A0R269	LprC protein OS=Mycobacterium smegmatis (strain ATCC 700084 / mc(2)155) GN=MSMEG_5005 PE=4 SV=1 DB=tr	0.999989		2		2	5.425	3.1239	8616.6	13.4409	19483.7	4.755	-0.0397849	0	0	182
183	A0R5R2_MYCS2	A0R5R2	N-acetylmuramoyl-L-alanine amidase OS=Mycobacterium smegmatis (strain ATCC 700084 / mc(2)155) GN=MSMEG_6281 PE=4 SV=1 DB=tr	0.999991		2		2	7.692	4.3402	10532.1	17.0455	26954.7	8.538	0.030303	0	0	183
184	A0QUX7_MYCS2	A0QUX7	Acetolactate synthase, small subunit OS=Mycobacterium smegmatis (strain ATCC 700084 / mc(2)155) GN=ilvN PE=4 SV=1 DB=tr	0.999993		2		2	7.1272	4.0756	11434.8	18.2353	18384.9	6.646	-0.0411765	0	0	184
185	A0QTE7_MYCS2	A0QTE7	Propionyl-CoA carboxylase beta chain OS=Mycobacterium smegmatis (strain ATCC 700084 / mc(2)155) GN=MSMEG_1813 PE=4 SV=1 DB=tr	0.998944		2		2	4.6172	2.387	10416.9	4.61255	58391.8	5.02	-0.0773063	0	0	185
186	A0R2V3_MYCS2	A0R2V3	Universal stress protein family protein OS=Mycobacterium smegmatis (strain ATCC 700084 / mc(2)155) GN=MSMEG_5245 PE=4 SV=1 DB=tr	0.998468		2		2	5.9843	3.6695	9806.9	12.5	30051.6	5.666	-0.146786	0	0	186
187	A0QUL2_MYCS2	A0QUL2	Putative uncharacterized protein OS=Mycobacterium smegmatis (strain ATCC 700084 / mc(2)155) GN=MSMEG_2249 PE=4 SV=1 DB=tr	0.998887		2		2	6.4047	3.2421	13037.2	11.4362	41145.6	5.293	-0.148138	0	0	187
188	A0R114_MYCS2	A0R114	ATPase associated with various cellular activities OS=Mycobacterium smegmatis (strain ATCC 700084 / mc(2)155) GN=MSMEG_4583 PE=4 SV=1 DB=tr	0.998553		2		2	5.4608	2.9018	9867.6	12.0805	32590.2	4.798	0.00671141	0	0	188
189	PDXS_MYCS2	A0QWG8	Pyridoxal biosynthesis lyase pdxS OS=Mycobacterium smegmatis (strain ATCC 700084 / mc(2)155) GN=pdxS PE=3 SV=1 DB=sp	0.998232		2		2	4.9185	2.5767	8965.3	9.24092	32083.3	5.123	-0.000990099	0	0	189
190	A0QSK7_MYCS2	A0QSK7	Putative uncharacterized protein OS=Mycobacterium smegmatis (strain ATCC 700084 / mc(2)155) GN=MSMEG_1513 PE=4 SV=1 DB=tr	0.997478		2		2	5.7481	3.2835	9620.2	12.0141	30165.8	5.716	-0.0918728	0	0	190
191	A0QXP3_MYCS2	A0QXP3	Alcohol dehydrogenase OS=Mycobacterium smegmatis (strain ATCC 700084 / mc(2)155) GN=MSMEG_3375 PE=3 SV=1 DB=tr	0.997356		2		2	5.7891	3.0091	13031.1	8.60215	61261.3	8.191	-0.223118	0	0	191
192	RS7_MYCS2	A0QS97	30S ribosomal protein S7 OS=Mycobacterium smegmatis (strain ATCC 700084 / mc(2)155) GN=rpsG PE=1 SV=1 DB=sp	0.99708		2		2	5.5502	2.8345	9071.2	23.0769	17618.5	10.385	-0.600641	0	0	192
193	A0QUX0_MYCS2	A0QUX0	Glutamyl-tRNA(Gln) amidotransferase subunit A OS=Mycobacterium smegmatis (strain ATCC 700084 / mc(2)155) GN=MSMEG_2365 PE=3 SV=1 DB=tr	0.996016		2		2	5.3028	2.8809	8247.1	10.9312	51241.8	5.009	0.052834	0	0	193
194	PROA_MYCS2	A0R115	Gamma-glutamyl phosphate reductase OS=Mycobacterium smegmatis (strain ATCC 700084 / mc(2)155) GN=proA PE=3 SV=1 DB=sp	0.99645		2		2	4.9786	2.6355	8514.1	7.54717	44349.1	5.29	0.0148585	0	0	194
195	A0R069_MYCS2	A0R069	Cytosol aminopeptidase OS=Mycobacterium smegmatis (strain ATCC 700084 / mc(2)155) GN=MSMEG_4281 PE=3 SV=1 DB=tr	0.996447		2		2	5.1363	2.8315	7950.6	5.97303	53693	6.493	0.000385356	0	0	195
196	A0R2B0_MYCS2	A0R2B0	Putative uncharacterized protein OS=Mycobacterium smegmatis (strain ATCC 700084 / mc(2)155) GN=MSMEG_5048 PE=4 SV=1 DB=tr	0.993029		2		2	5.6327	3.3077	7151.5	10.2767	26246.2	10.388	0.210277	0	0	196
197	A0QT08_MYCS2	A0QT08	Succinate dehydrogenase, flavoprotein subunit OS=Mycobacterium smegmatis (strain ATCC 700084 / mc(2)155) GN=sdhA PE=4 SV=1 DB=tr	0.992216		2		2	4.5467	2.4276	11141.4	4.10959	64354.2	5.636	-0.290925	0	0	197

## Sheet: Scans
Scan Number	Protein	Sequence	Peptide Probability	Xcorr	Charge	Delta Cn	Mass	Delta Mass	Ions Matched	Ions Total	Decoy Hit	Other Protein Matches
ST_Mark_CWandWCL_B3_11Nov09_WCLplus.10083.10083.2	A0QU52_MYCS2	R.GVALLGIDSVQM*PIGPR.R	0.9985	3.3169	2	0.5367	1738.96	1.5649	17	32	0
ST_Mark_CWandWCL_B3_11Nov09_WCLplus.10097.10097.2	A0R2T3_MYCS2	R.LLVGAAVTTLEEAR.K	0.9997	3.3525	2	0.5003	1442.82	0.1853	17	26	0
ST_Mark_CWandWCL_B3_11Nov09_WCLplus.10117.10117.2	HIS6_MYCS2	R.GAELGVGEILLNSM*DR.D	0.9985	3.4071	2	0.4855	1689.85	0.7609	18	30	0
ST_Mark_CWandWCL_B3_11Nov09_WCLplus.10124.10124.3	A0QYY6_MYCS2	R.VEEGIEGLVHISELSER.H	0.9668	2.6819	3	0.4222	1895.97	1.9209	21	64	0
ST_Mark_CWandWCL_B3_11Nov09_WCLplus.10126.10126.2	A0R618_MYCS2	R.TGDYGAFYDGDLYITGR.V	0.9993	2.9803	2	0.5977	1883.84	0.8422	18	32	0
ST_Mark_CWandWCL_B3_11Nov09_WCLplus.10141.10141.2	A0R574_MYCS2	K.SLESLGISLEGVR.S	0.9926	2.9668	2	0.4095	1359.75	0.9073	16	24	0
ST_Mark_CWandWCL_B3_11Nov09_WCLplus.10181.10181.2	A0R574_MYCS2	K.NTVLIFTSNLGTSDISK.A	0.9998	4.6823	2	0.5315	1809.96	1.6475	26	32	0
ST_Mark_CWandWCL_B3_11Nov09_WCLplus.10198.10198.2	A0QRA8_MYCS2	R.TASEEFTAAM*LGWPVR.T	0.9712	2.6703	2	0.3959	1781.86	0.9257	14	30	0
ST_Mark_CWandWCL_B3_11Nov09_WCLplus.10208.10208.2	A0QU18_MYCS2	R.GPVLVGSATEVADELER.W	0.9996	4.0249	2	0.5049	1741.9	0.7001	22	32	0
ST_Mark_CWandWCL_B3_11Nov09_WCLplus.10226.10226.2	RL1_MYCS2	K.LAENYGAALDEVLR.A	0.9995	3.8428	2	0.5069	1533.79	1.4477	19	26	0
ST_Mark_CWandWCL_B3_11Nov09_WCLplus.10251.10251.2	ILVC_MYCS2	M.AVEM*FYDDDADLSIIQGR.K	0.9999	4.6977	2	0.5244	2073.95	0.5067	24	34	0
ST_Mark_CWandWCL_B3_11Nov09_WCLplus.10252.10252.3	A0R170_MYCS2	R.LINLTHGEPITFGADGEYAVVK.S	0.9978	4.5959	3	0.4386	2344.22	1.7822	32	84	0
ST_Mark_CWandWCL_B3_11Nov09_WCLplus.10258.10258.2	A0QSU4_MYCS2	R.LGGLGVLNGEGLIGR.H	0.9991	3.1103	2	0.494	1424.82	0.2335	16	28	0
ST_Mark_CWandWCL_B3_11Nov09_WCLplus.10334.10334.2	DNAK_MYCS2	I.SVSDIDHVVLVGGSTR.M	0.9981	2.8692	2	0.4852	1640.86	0.1943	14	30	0
ST_Mark_CWandWCL_B3_11Nov09_WCLplus.10425.10425.2	A0QU52_MYCS2	R.LPADQIVALGALTPR.E	0.9986	2.6799	2	0.4624	1534.9	0.0446	20	28	0
ST_Mark_CWandWCL_B3_11Nov09_WCLplus.10455.10455.2	A0R221_MYCS2	K.LPIAPIGFIPTR.Y	0.9249	1.9853	2	0.4181	1294.79	1.0465	11	22	0
ST_Mark_CWandWCL_B3_11Nov09_WCLplus.10461.10461.2	INHA_MYCS2	K.AVLPIM*NPGGGIVGM*DFDPTR.A	0.9329	2.6197	2	0.3947	2189.08	1.4621	15	40	0
ST_Mark_CWandWCL_B3_11Nov09_WCLplus.10530.10530.2	DNAK_MYCS2	K.LLGSFELTGIPPAPR.G	0.8825	1.8573	2	0.4477	1567.88	0.892	11	28	0
ST_Mark_CWandWCL_B3_11Nov09_WCLplus.10656.10656.2	RPOB_MYCS2	N.PFGFIETPYR.K	0.9632	2.5644	2	0.3409	1226.62	1.0769	12	18	0
ST_Mark_CWandWCL_B3_11Nov09_WCLplus.10676.10676.2	A0QUV7_MYCS2	R.IGSGLLVDVIEVK.E	0.912	2.612	2	0.3278	1341.8	1.1604	12	24	0
ST_Mark_CWandWCL_B3_11Nov09_WCLplus.10690.10690.3	RS3_MYCS2	K.NPESQAQLVAQGVAEQLSNR.V	0.9712	3.1517	3	0.4008	2139.08	2.3366	29	76	0
ST_Mark_CWandWCL_B3_11Nov09_WCLplus.10697.10697.3	A0QU54_MYCS2	K.EYAGDNVPQSSVVIAEPHALFDPTELK.T	0.9049	1.9945	3	0.4868	2926.45	1.4095	17	104	0
ST_Mark_CWandWCL_B3_11Nov09_WCLplus.11121.11121.2	A0R3L1_MYCS2	R.SLGDPETIAYGLIPR.A	0.9981	3.1478	2	0.5104	1601.85	1.2413	17	28	0
ST_Mark_CWandWCL_B3_11Nov09_WCLplus.7068.7068.3	EFTU_MYCS2	K.VLHDKFPDLNESR.A	0.8601	1.9323	3	0.3845	1569.8	0.9474	16	48	0
ST_Mark_CWandWCL_B3_11Nov09_WCLplus.7359.7359.2	A0R535_MYCS2	R.GPHAEALILGTDGK.L	0.9477	2.0462	2	0.3628	1378.73	0.1175	14	26	0
ST_Mark_CWandWCL_B3_11Nov09_WCLplus.7464.7464.2	ILVC_MYCS2	R.EKAEEQGLEVDTPAEVAK.W	0.9917	2.5185	2	0.4963	1942.96	0.495	15	34	0
ST_Mark_CWandWCL_B3_11Nov09_WCLplus.7492.7492.3	ILVC_MYCS2	R.EKAEEQGLEVDTPAEVAK.W	0.983	3.7858	3	0.3522	1942.96	2.4608	32	68	0
ST_Mark_CWandWCL_B3_11Nov09_WCLplus.7518.7518.3	A0QVU2_MYCS2	R.QHQALTQQAAQVIGNQR.Q	0.8846	2.8395	3	0.3306	1890.99	1.0362	21	64	0
ST_Mark_CWandWCL_B3_11Nov09_WCLplus.7557.7557.2	A0R535_MYCS2	R.SGAVAFDSNQAEIAR.S	0.9996	3.2387	2	0.551	1535.74	0.4486	19	28	0
ST_Mark_CWandWCL_B3_11Nov09_WCLplus.7563.7563.3	DNAK_MYCS2	R.HVGTDWNIEIDDKK.Y	0.9973	2.961	3	0.5003	1669.82	1.1444	19	52	0
ST_Mark_CWandWCL_B3_11Nov09_WCLplus.7590.7590.3	A0QVU2_MYCS2	R.YANAM*GEAELAQNSVQGR.M	0.9944	3.8418	3	0.3797	1924.89	0.8819	31	68	0
ST_Mark_CWandWCL_B3_11Nov09_WCLplus.7618.7618.2	A0R535_MYCS2	R.SGAVAFDSNQAEIAR.S	0.9997	3.3457	2	0.5064	1535.74	0.1546	18	28	0
ST_Mark_CWandWCL_B3_11Nov09_WCLplus.7621.7621.2	DNAK_MYCS2	T.PSVVAFAR.N	0.9346	2.3693	2	0.2888	846.483	1.0157	9	14	0
ST_Mark_CWandWCL_B3_11Nov09_WCLplus.7622.7622.2	RS3_MYCS2	R.AGIADVEIER.T	0.8968	2.7479	2	0.2082	1072.56	1.0646	13	18	0
ST_Mark_CWandWCL_B3_11Nov09_WCLplus.7640.7640.2	A0QVU2_MYCS2	R.YANAM*GEAELAQNSVQGR.M	1	5.7013	2	0.5906	1924.89	1.4672	25	34	0
ST_Mark_CWandWCL_B3_11Nov09_WCLplus.7653.7653.3	A0QVU2_MYCS2	R.YANAM*GEAELAQNSVQGR.M	0.9994	3.8294	3	0.5175	1924.89	0.8678	27	68	0
ST_Mark_CWandWCL_B3_11Nov09_WCLplus.7661.7661.2	A0R574_MYCS2	K.RAETAEPDLAGAGAAGAPTAGTE.-	0.9991	4.0586	2	0.4871	2083.99	0.4123	25	44	0
ST_Mark_CWandWCL_B3_11Nov09_WCLplus.7682.7682.2	ILVC_MYCS2	I.GYGSQGHAHSLSLR.D	0.9995	2.905	2	0.4341	1469.72	0.0118	16	26	0
ST_Mark_CWandWCL_B3_11Nov09_WCLplus.7683.7683.2	A0R3L1_MYCS2	R.AAILGEDDPVAR.V	0.9872	2.5747	2	0.4227	1226.64	0.9237	15	22	0
ST_Mark_CWandWCL_B3_11Nov09_WCLplus.7693.7693.2	A0R012_MYCS2	K.GVM*SGAGTALM*GIGSAR.G	0.9987	3.0185	2	0.5446	1567.77	0.6224	18	32	0
ST_Mark_CWandWCL_B3_11Nov09_WCLplus.7716.7716.2	EFTU_MYCS2	K.LIQPVAM*DEGLR.F	0.9783	2.7556	2	0.3447	1357.72	0.7129	17	22	0
ST_Mark_CWandWCL_B3_11Nov09_WCLplus.7829.7829.2	A0QVU2_MYCS2	R.GEALPSGGATSTPATPSTQGTPSD.P	0.8984	1.943	2	0.4793	2187	1.3219	11	46	0
ST_Mark_CWandWCL_B3_11Nov09_WCLplus.7836.7836.2	A0QU18_MYCS2	R.TPVLFQAGASPR.G	0.9998	2.6611	2	0.4538	1243.68	0.005	16	22	0
ST_Mark_CWandWCL_B3_11Nov09_WCLplus.7879.7879.2	A0R574_MYCS2	K.AVGLGFSQGGSENNYER.M	0.9983	2.4522	2	0.5635	1784.82	0.1913	18	32	0
ST_Mark_CWandWCL_B3_11Nov09_WCLplus.7886.7886.2	ILVC_MYCS2	K.AEEQGLEVDTPAEVAK.W	0.9995	3.8491	2	0.5346	1685.82	1.6628	19	30	0
ST_Mark_CWandWCL_B3_11Nov09_WCLplus.7893.7893.2	RPOB_MYCS2	R.STGPYSM*ITQQPLGGK.A	0.982	2.4403	2	0.4625	1680.83	0.8439	11	30	0
ST_Mark_CWandWCL_B3_11Nov09_WCLplus.7993.7993.2	A0QQW8_MYCS2	R.TNVGHIYAIGDVTGK.L	0.9567	1.7494	2	0.4761	1544.81	0.1395	11	28	0
ST_Mark_CWandWCL_B3_11Nov09_WCLplus.8005.8005.2	A0R3L1_MYCS2	R.IQVAM*LNVM*EER.D	0.9995	3.0034	2	0.5455	1464.73	0.6301	16	22	0
ST_Mark_CWandWCL_B3_11Nov09_WCLplus.8031.8031.2	A0R5M2_MYCS2	K.SPSISEVVDGAR.A	0.9956	2.4307	2	0.4655	1216.62	0.2348	15	22	0
ST_Mark_CWandWCL_B3_11Nov09_WCLplus.8034.8034.2	A0QVU2_MYCS2	K.VQIQQAIEDAQR.Q	0.9959	2.5058	2	0.5101	1398.73	0.9059	13	22	0
ST_Mark_CWandWCL_B3_11Nov09_WCLplus.8039.8039.2	A0QXA3_MYCS2	K.ALVAFTQSGDTVR.R	0.9922	2.6812	2	0.4294	1364.72	0.5369	15	24	0
ST_Mark_CWandWCL_B3_11Nov09_WCLplus.8040.8040.2	A0R618_MYCS2	K.AVLNGSEPISAATVR.R	0.955	1.7929	2	0.3692	1484.81	0.021	10	28	0
ST_Mark_CWandWCL_B3_11Nov09_WCLplus.8041.8041.2	A0R006_MYCS2	R.VAELDQELAAAR.S	0.9082	2.7434	2	0.2339	1285.67	0.6315	15	22	0
ST_Mark_CWandWCL_B3_11Nov09_WCLplus.8047.8047.2	A0QTE7_MYCS2	K.LLYAYGEATVAK.V	0.9887	2.2302	2	0.499	1298.7	0.9752	12	22	0
ST_Mark_CWandWCL_B3_11Nov09_WCLplus.8059.8059.2	RS3_MYCS2	R.ADIDYGLYEAK.T	0.9985	2.9443	2	0.476	1257.6	0.7348	14	20	0
ST_Mark_CWandWCL_B3_11Nov09_WCLplus.8094.8094.2	A0QVU2_MYCS2	K.VQIQQAIEDAQR.Q	0.9998	4.228	2	0.4863	1398.73	1.7677	19	22	0
ST_Mark_CWandWCL_B3_11Nov09_WCLplus.8094.8094.3	A0QVU2_MYCS2	D.EYADPKVQIQQAIEDAQR.Q	0.868	2.8819	3	0.2915	2102.05	1.803	18	68	0
ST_Mark_CWandWCL_B3_11Nov09_WCLplus.8095.8095.2	A0QU52_MYCS2	-.M*ESFQALVAR.T	0.9702	2.6079	2	0.3391	1167.59	0.8652	14	18	0
ST_Mark_CWandWCL_B3_11Nov09_WCLplus.8136.8136.2	A0QU53_MYCS2	K.AVEM*AGTTGYSEQTLLEK.W	0.9843	2.7454	2	0.4127	1943.93	0.4238	16	34	0
ST_Mark_CWandWCL_B3_11Nov09_WCLplus.8137.8137.2	A0R072_MYCS2	K.LAAENGIDLSTVK.G	0.9274	1.7165	2	0.4225	1330.72	0.1099	10	24	0
ST_Mark_CWandWCL_B3_11Nov09_WCLplus.8164.8164.2	A0R5M2_MYCS2	R.ITAATNGIEDIDEASR.Y	0.9399	2.3733	2	0.4076	1675.81	1.4362	16	30	0
ST_Mark_CWandWCL_B3_11Nov09_WCLplus.8186.8186.2	A0R4P1_MYCS2	R.VINTSSEAGLSGPVGQPNYGAAK.A	0.997	2.6543	2	0.5718	2217.11	0.4929	17	44	0
ST_Mark_CWandWCL_B3_11Nov09_WCLplus.8208.8208.2	A0QU18_MYCS2	K.VFTM*VTPVVAETR.D	0.9741	2.1349	2	0.463	1465.78	0.7787	13	24	0
ST_Mark_CWandWCL_B3_11Nov09_WCLplus.8227.8227.2	A0R5M2_MYCS2	R.ITAATNGIEDIDEASR.Y	0.9998	3.5749	2	0.58	1675.81	0.6772	21	30	0
ST_Mark_CWandWCL_B3_11Nov09_WCLplus.8231.8231.3	A0R0B4_MYCS2	K.DIDHVNAHATATPIGDTAEANALR.V	0.9349	3.1222	3	0.3409	2473.21	1.1833	35	92	0
ST_Mark_CWandWCL_B3_11Nov09_WCLplus.8235.8235.2	ILVC_MYCS2	R.LVANVEGGNKELEALR.K	0.9981	2.8188	2	0.5092	1711.93	0.2807	17	30	0
ST_Mark_CWandWCL_B3_11Nov09_WCLplus.8241.8241.2	A0QVU2_MYCS2	R.QALTLADQATAAGDVAK.A	1	5.8828	2	0.6375	1643.86	1.5393	27	32	0
ST_Mark_CWandWCL_B3_11Nov09_WCLplus.8249.8249.2	A0R535_MYCS2	N.PAGDDAHVLVTTNEGFR.L	0.9998	4.0231	2	0.5458	1798.87	0.4312	21	32	0
ST_Mark_CWandWCL_B3_11Nov09_WCLplus.8256.8256.2	A0QUY2_MYCS2	R.SATTVDAEVIAAAPK.L	0.9998	3.8759	2	0.5248	1443.77	0.6297	20	28	0
ST_Mark_CWandWCL_B3_11Nov09_WCLplus.8258.8258.1	A0QVU2_MYCS2	L.ADQATAAGDVAK.A	0.9891	1.9688	1	0.4752	1117.55	0.1247	12	22	0
ST_Mark_CWandWCL_B3_11Nov09_WCLplus.8259.8259.2	A0R535_MYCS2	R.VNPAGDDAHVLVTTNEGFR.L	0.9994	3.0823	2	0.6061	2011.98	0.6277	15	36	0
ST_Mark_CWandWCL_B3_11Nov09_WCLplus.8269.8269.2	A0QUY2_MYCS2	R.SSFSGTEIFGK.T	0.9792	2.3719	2	0.4128	1159.56	0.9361	13	20	0
ST_Mark_CWandWCL_B3_11Nov09_WCLplus.8274.8274.3	A0QUV7_MYCS2	K.REPAVAGDRPELTEASVVVAGGR.G	0.9985	3.3508	3	0.4853	2336.23	0.1587	29	88	0
ST_Mark_CWandWCL_B3_11Nov09_WCLplus.8276.8276.3	A0R535_MYCS2	N.PAGDDAHVLVTTNEGFR.L	0.9974	3.6693	3	0.4654	1798.87	1.7251	27	64	0
ST_Mark_CWandWCL_B3_11Nov09_WCLplus.8280.8280.2	GLMS_MYCS2	R.VLAGM*DSVAALAER.F	0.9665	2.5264	2	0.3738	1418.74	0.6426	15	26	0
ST_Mark_CWandWCL_B3_11Nov09_WCLplus.8290.8290.2	A0R012_MYCS2	R.VTVIAAGFDSAGPSR.K	0.9998	3.0093	2	0.5383	1447.75	0.0459	17	28	0
ST_Mark_CWandWCL_B3_11Nov09_WCLplus.8312.8312.2	A0QVU2_MYCS2	R.YANAMGEAELAQNSVQGR.M	0.9966	3.201	2	0.4367	1908.89	0.2728	17	34	0
ST_Mark_CWandWCL_B3_11Nov09_WCLplus.8314.8314.2	A0QU53_MYCS2	K.DNLLGDPEIHVEK.G	0.9203	2.208	2	0.2918	1478.75	0.0815	13	24	0
ST_Mark_CWandWCL_B3_11Nov09_WCLplus.8319.8319.2	A0R072_MYCS2	R.VIVDEYGNESIGVR.S	0.9993	3.3822	2	0.4968	1549.79	0.6038	17	26	0
ST_Mark_CWandWCL_B3_11Nov09_WCLplus.8320.8320.3	A0QSU4_MYCS2	K.IAQVVEVAAKEPEPSAAIR.L	0.9267	2.9666	3	0.3244	1978.1	1.3488	23	72	0
ST_Mark_CWandWCL_B3_11Nov09_WCLplus.8334.8334.2	A0QQJ4_MYCS2	R.WIVASDPDEAVEK.V	0.8896	2.6448	2	0.3045	1458.71	1.5497	12	24	0
ST_Mark_CWandWCL_B3_11Nov09_WCLplus.8347.8347.2	A0R2T3_MYCS2	R.FALYSTGTPDSAESEPAAR.S	0.9829	2.7214	2	0.4174	1969.91	0.4232	18	36	0
ST_Mark_CWandWCL_B3_11Nov09_WCLplus.8365.8365.2	A0R5N7_MYCS2	M.VNIGVVGATGQVGQVM*R.N	0.9999	4.1116	2	0.6174	1700.92	0.678	21	32	0
ST_Mark_CWandWCL_B3_11Nov09_WCLplus.8367.8367.2	A0QVU2_MYCS2	K.YLM*ALFSSK.V	0.9984	2.4077	2	0.4698	1075.55	0.1717	11	16	0
ST_Mark_CWandWCL_B3_11Nov09_WCLplus.8379.8379.2	A0QUY2_MYCS2	R.AGVGLDNVDVDAATAR.G	0.953	3.5604	2	0.282	1543.77	2.4614	22	30	0
ST_Mark_CWandWCL_B3_11Nov09_WCLplus.8407.8407.2	A0QYS3_MYCS2	R.GPVFATTISDAAGR.L	0.9992	2.448	2	0.4714	1362.7	0.0117	13	26	0
ST_Mark_CWandWCL_B3_11Nov09_WCLplus.8420.8420.2	A0R535_MYCS2	K.LYVIDPASGDTVK.T	0.9879	2.624	2	0.3412	1377.73	0.0986	17	24	0
ST_Mark_CWandWCL_B3_11Nov09_WCLplus.8426.8426.2	A0QTE1_MYCS2	K.IANGEPLDITEDPTPR.G	0.994	3.1603	2	0.4076	1737.87	0.4772	17	30	0
ST_Mark_CWandWCL_B3_11Nov09_WCLplus.8466.8466.2	A0R4P1_MYCS2	K.AGITALTLSAAR.A	0.9148	2.4054	2	0.324	1144.67	1.1425	13	22	0
ST_Mark_CWandWCL_B3_11Nov09_WCLplus.8477.8477.2	A0R6M0_MYCS2	K.VLAIAAETGIEGR.I	0.9989	2.9861	2	0.5239	1299.73	0.7947	17	24	0
ST_Mark_CWandWCL_B3_11Nov09_WCLplus.8509.8509.2	ATPB_MYCS2	K.DTALVFGQM*DEPPGTR.M	0.9568	2.5068	2	0.3791	1749.82	0.6686	13	30	0
ST_Mark_CWandWCL_B3_11Nov09_WCLplus.8514.8514.2	A0QVU2_MYCS2	R.SM*SELAAPGTTPSLDEVR.Q	0.9931	3.1006	2	0.4694	1876.9	1.4259	23	34	0
ST_Mark_CWandWCL_B3_11Nov09_WCLplus.8523.8523.2	A0QSH0_MYCS2	R.EAAANDDVAAVVLR.V	0.9865	2.7601	2	0.3916	1413.73	0.5279	17	26	0
ST_Mark_CWandWCL_B3_11Nov09_WCLplus.8537.8537.2	A0QVU2_MYCS2	A.PGTTPSLDEVR.Q	0.9016	2.278	2	0.3753	1171.6	1.0251	11	20	0
ST_Mark_CWandWCL_B3_11Nov09_WCLplus.8543.8543.2	A0QQW8_MYCS2	K.VEFSNAIIATGSSTR.L	0.9977	3.2247	2	0.4738	1552.8	0.8395	17	28	0
ST_Mark_CWandWCL_B3_11Nov09_WCLplus.8551.8551.2	A0QUY2_MYCS2	R.GELASEDVEILK.L	0.9937	2.8528	2	0.4294	1302.68	1.0698	17	22	0
ST_Mark_CWandWCL_B3_11Nov09_WCLplus.8570.8570.2	A0QUV7_MYCS2	R.AAVDSGYYPGQFQVGQTGK.T	0.8801	2.5215	2	0.3631	1972.94	2.004	17	36	0
ST_Mark_CWandWCL_B3_11Nov09_WCLplus.8605.8605.2	A0R072_MYCS2	K.AEPAPAASSDGSPYVTPLVR.K	0.9931	2.3366	2	0.536	1985	0.3499	16	38	0
ST_Mark_CWandWCL_B3_11Nov09_WCLplus.8608.8608.2	METK_MYCS2	K.FVLGGPM*GDAGLTGR.K	0.8872	2.0734	2	0.3774	1463.74	0.7152	14	28	0
ST_Mark_CWandWCL_B3_11Nov09_WCLplus.8661.8661.2	A0QZ96_MYCS2	K.ASAIATTAPVVVGVDGSPASEK.A	0.9998	3.8849	2	0.6167	2027.07	0.6916	24	42	0
ST_Mark_CWandWCL_B3_11Nov09_WCLplus.8663.8663.2	A0R069_MYCS2	V.SNAPGYQAPTVTVSSSLPR.R	0.961	2.8315	2	0.3986	1931.98	1.6615	17	36	0
ST_Mark_CWandWCL_B3_11Nov09_WCLplus.8675.8675.2	A0R221_MYCS2	R.EGITTVSAEDFASAR.A	0.9885	2.4262	2	0.4729	1553.74	0.5991	11	28	0
ST_Mark_CWandWCL_B3_11Nov09_WCLplus.8690.8690.2	A0QQW8_MYCS2	R.AAQLGLNTAIVEPK.Y	0.9975	3.1898	2	0.4626	1424.81	0.8918	19	26	0
ST_Mark_CWandWCL_B3_11Nov09_WCLplus.8719.8719.2	RL1_MYCS2	K.VTVSTTTGPGIPVDPSVTR.N	0.9876	2.6874	2	0.4989	1884.01	1.6419	15	36	0
ST_Mark_CWandWCL_B3_11Nov09_WCLplus.8724.8724.3	A0QUV7_MYCS2	R.EPAVAGDRPELTEASVVVAGGR.G	0.9292	2.912	3	0.3526	2180.13	1.3107	23	84	0
ST_Mark_CWandWCL_B3_11Nov09_WCLplus.8752.8752.2	ATPB_MYCS2	R.NFGGTSVFAGVGER.T	0.9997	3.5961	2	0.4736	1397.68	0.1844	20	26	0
ST_Mark_CWandWCL_B3_11Nov09_WCLplus.8771.8771.2	RL1_MYCS2	K.AEQAQAAGADIVGSDDLIEK.I	0.9995	3.7073	2	0.5463	2000.98	0.624	22	38	0
ST_Mark_CWandWCL_B3_11Nov09_WCLplus.8774.8774.2	DNAK_MYCS2	K.EAGQIAGLNVLR.I	0.9073	2.3195	2	0.328	1240.7	0.9894	13	22	0
ST_Mark_CWandWCL_B3_11Nov09_WCLplus.8809.8809.3	A0QQX6_MYCS2	R.IATTVDPNSSTTALAGSTEEGQFH.-	0.987	3.4635	3	0.4466	2434.14	2.2674	26	92	0
ST_Mark_CWandWCL_B3_11Nov09_WCLplus.8816.8816.2	A0QQX6_MYCS2	R.IATTVDPNSSTTALAGSTEEGQFH.-	0.9994	4.0393	2	0.5781	2434.14	1.5258	24	46	0
ST_Mark_CWandWCL_B3_11Nov09_WCLplus.8819.8819.2	A0R3L1_MYCS2	R.FAIAAAETVAASAR.H	0.988	2.4559	2	0.3677	1348.72	0.0686	17	26	0
ST_Mark_CWandWCL_B3_11Nov09_WCLplus.8827.8827.3	GLGE_MYCS2	R.KLRDPLLEAAQQLR.T	0.9991	4.0153	3	0.4538	1650.96	1.7175	25	52	0
ST_Mark_CWandWCL_B3_11Nov09_WCLplus.8857.8857.2	RPOC_MYCS2	R.TLATDAVDANGNVIIER.G	0.9971	4.0094	2	0.3789	1771.92	0.5967	21	32	0
ST_Mark_CWandWCL_B3_11Nov09_WCLplus.8872.8872.2	A0QW02_MYCS2	R.TLDEIGQVYGVTR.E	0.9703	2.9502	2	0.3427	1450.75	1.7419	16	24	0
ST_Mark_CWandWCL_B3_11Nov09_WCLplus.8876.8876.2	A0QYY6_MYCS2	R.SEESSGGTLASDAQLAALR.E	0.9998	4.8076	2	0.5464	1862.91	1.4919	23	36	0
ST_Mark_CWandWCL_B3_11Nov09_WCLplus.8907.8907.2	A0QQK8_MYCS2	R.DVEPLLAQGIR.H	0.9259	1.8209	2	0.2433	1210.68	0.0056	11	20	0
ST_Mark_CWandWCL_B3_11Nov09_WCLplus.8921.8921.3	EFTU_MYCS2	R.GQVVVKPGTTTPHTEFEGQVYILSK.D	0.9315	3.1343	3	0.3687	2715.44	2.3568	25	96	0
ST_Mark_CWandWCL_B3_11Nov09_WCLplus.8934.8934.3	A0QVH9_MYCS2	R.HSQIPVIADIHFQPK.Y	0.9975	3.2663	3	0.4947	1729.94	1.8017	26	56	0
ST_Mark_CWandWCL_B3_11Nov09_WCLplus.8945.8945.2	DNAK_MYCS2	E.PTAAALAYGLDKGEK.	0.9959	2.4112	2	0.3567	1504.8	0.0065	13	28	0
ST_Mark_CWandWCL_B3_11Nov09_WCLplus.8997.8997.2	A0QUY2_MYCS2	L.PVVLIADK.L	0.9879	2.5203	2	0.353	854.535	0.905	13	14	0
ST_Mark_CWandWCL_B3_11Nov09_WCLplus.8999.8999.2	A0R618_MYCS2	R.DPDDTSEQLVIVAER.A	0.9743	3.1356	2	0.3256	1686.82	0.5594	16	28	0
ST_Mark_CWandWCL_B3_11Nov09_WCLplus.9071.9071.2	A0QVU2_MYCS2	R.SMSELAAPGTTPSLDEVR.Q	0.8629	2.1164	2	0.4082	1860.9	0.5294	12	34	0
ST_Mark_CWandWCL_B3_11Nov09_WCLplus.9092.9092.2	A0QTE1_MYCS2	K.LVEEAPAPFLTDAQR.K	0.8656	2.252	2	0.3105	1656.86	0.4658	15	28	0
ST_Mark_CWandWCL_B3_11Nov09_WCLplus.9099.9099.2	A0QQJ4_MYCS2	K.ISYDTDPELALENTR.F	0.9991	3.2509	2	0.3873	1736.83	0.0267	18	28	0
ST_Mark_CWandWCL_B3_11Nov09_WCLplus.9105.9105.2	A0QTR5_MYCS2	R.LM*VYDALDM*TYR.T	0.9998	3.8816	2	0.5183	1522.7	1.7888	19	22	0
ST_Mark_CWandWCL_B3_11Nov09_WCLplus.9106.9106.2	A0QNN6_MYCS2	K.VTTDAVQVLGGVGYTR.D	0.9118	2.7654	2	0.323	1635.87	1.7479	15	30	0
ST_Mark_CWandWCL_B3_11Nov09_WCLplus.9113.9113.2	A0QU53_MYCS2	R.QGLGNAAISSVATPEQLER.L	0.867	2.154	2	0.4085	1941	1.7074	13	36	0
ST_Mark_CWandWCL_B3_11Nov09_WCLplus.9130.9130.2	A0R4M2_MYCS2	R.TFVVGDEPSAASLVK.I	0.9879	2.9858	2	0.3847	1519.8	0.6346	17	28	0
ST_Mark_CWandWCL_B3_11Nov09_WCLplus.9133.9133.2	A0QTE7_MYCS2	R.IQEGVVSLGLYSR.I	0.9066	2.387	2	0.3207	1420.78	0.8532	14	24	0
ST_Mark_CWandWCL_B3_11Nov09_WCLplus.9137.9137.2	ATPB_MYCS2	R.FTQAGSEVSTLLGR.M	0.9998	3.8086	2	0.5406	1465.76	0.6683	19	26	0
ST_Mark_CWandWCL_B3_11Nov09_WCLplus.9144.9144.2	A0R5M3_MYCS2	R.LAQDVGIPDNFSQVR.V	0.9363	2.835	2	0.328	1658.85	1.7412	16	28	0
ST_Mark_CWandWCL_B3_11Nov09_WCLplus.9151.9151.2	A0R198_MYCS2	R.GTGQGLNLVDSVYER.L	0.9977	2.9065	2	0.5181	1607.8	0.8385	13	28	0
ST_Mark_CWandWCL_B3_11Nov09_WCLplus.9174.9174.2	A0QQW8_MYCS2	K.FTGPNSLEVALNDGGTEK.V	0.9651	2.654	2	0.3756	1848.9	0.4962	17	34	0
ST_Mark_CWandWCL_B3_11Nov09_WCLplus.9186.9186.2	A0QX01_MYCS2	K.AAM*DELEIDPAFGER.S	0.9763	2.7111	2	0.3718	1679.76	0.5354	12	28	0
ST_Mark_CWandWCL_B3_11Nov09_WCLplus.9187.9187.2	ATPA_MYCS2	R.VVNPLGQPIDGQGDIAAETR.R	0.9007	1.8292	2	0.46	2050.06	0.6361	14	38	0
ST_Mark_CWandWCL_B3_11Nov09_WCLplus.9195.9195.2	A0R5N7_MYCS2	M.VNIGVVGATGQVGQVMR.N	0.8716	1.6827	2	0.2883	1684.92	0.0002	11	32	0
ST_Mark_CWandWCL_B3_11Nov09_WCLplus.9214.9214.2	GLGE_MYCS2	K.LEAGQSETELNNDLLVGAR.L	0.9988	3.7552	2	0.4745	2029.02	0.5353	20	36	0
ST_Mark_CWandWCL_B3_11Nov09_WCLplus.9222.9222.2	A0R2T3_MYCS2	R.APFVTLLANR.I	0.9963	2.757	2	0.3937	1101.64	0.3163	15	18	0
ST_Mark_CWandWCL_B3_11Nov09_WCLplus.9242.9242.2	A0R574_MYCS2	R.QQVIQLLSGYQGK.E	0.9797	2.1748	2	0.4767	1461.81	0.87	12	24	0
ST_Mark_CWandWCL_B3_11Nov09_WCLplus.9273.9273.2	RPOA_MYCS2	R.IPVDSIYSPVLK.V	0.9985	3.325	2	0.4709	1330.76	1.7533	17	22	0
ST_Mark_CWandWCL_B3_11Nov09_WCLplus.9279.9279.2	RPOA_MYCS2	I.PVDSIYSPVLK.V	0.9336	2.4074	2	0.3273	1217.68	0.6972	12	20	0
ST_Mark_CWandWCL_B3_11Nov09_WCLplus.9286.9286.3	ILVC_MYCS2	D.PKGEGQALALSYAAAIGGAR.A	0.9242	2.8425	3	0.3468	1901.02	1.4039	21	76	0
ST_Mark_CWandWCL_B3_11Nov09_WCLplus.9291.9291.2	ATPA_MYCS2	K.HVLIVFDDLSK.Q	0.9422	2.4251	2	0.3316	1285.72	1.0301	13	20	0
ST_Mark_CWandWCL_B3_11Nov09_WCLplus.9322.9322.2	A0QPX3_MYCS2	R.SNALDFGSTAGSAALVAR.A	0.9987	3.1392	2	0.5498	1707.87	0.7807	19	34	0
ST_Mark_CWandWCL_B3_11Nov09_WCLplus.9348.9348.2	A0QSU4_MYCS2	K.DVSTAWQLDAYR.F	0.9986	3.1483	2	0.4859	1424.68	1.2332	16	22	0
ST_Mark_CWandWCL_B3_11Nov09_WCLplus.9382.9382.2	A0R574_MYCS2	R.GGESGNPSTSLVLDQFGR.N	0.9999	4.043	2	0.6097	1820.88	0.6586	21	34	0
ST_Mark_CWandWCL_B3_11Nov09_WCLplus.9411.9411.2	A0QU54_MYCS2	K.ASGADLFDLTPDDDQK.M	0.9358	2.4312	2	0.3387	1707.77	0.3779	12	30	0
ST_Mark_CWandWCL_B3_11Nov09_WCLplus.9424.9424.2	DNAK_MYCS2	R.IVNEPTAAALAYGLDK.G	0.9999	4.1471	2	0.5853	1645.88	0.6566	23	30	0
ST_Mark_CWandWCL_B3_11Nov09_WCLplus.9427.9427.2	GLGE_MYCS2	R.FSSWYEM*FPR.S	0.8909	1.9162	2	0.379	1365.6	1.006	9	18	0
ST_Mark_CWandWCL_B3_11Nov09_WCLplus.9438.9438.2	A0QU54_MYCS2	R.LGEDGATDQDYSEAIALAR.L	0.9741	2.9521	2	0.4094	1994.93	1.5577	16	36	0
ST_Mark_CWandWCL_B3_11Nov09_WCLplus.9508.9508.3	A0R574_MYCS2	R.SQVEEIIGQGQQAPSGHIPFTPR.A	0.9959	4.12	3	0.4486	2476.26	1.923	27	88	0
ST_Mark_CWandWCL_B3_11Nov09_WCLplus.9512.9512.2	A0QYY6_MYCS2	L.PASLVEM*R.R	0.965	2.2493	2	0.3272	918.476	0.651	10	14	0
ST_Mark_CWandWCL_B3_11Nov09_WCLplus.9530.9530.2	A0R5N8_MYCS2	E.IGFSQVLYDDHIGK.V	0.9878	2.3858	2	0.4687	1591.81	0.6314	13	26	0
ST_Mark_CWandWCL_B3_11Nov09_WCLplus.9531.9531.2	A0R5N8_MYCS2	K.SEIGFSQVLYDDHIGK.V	0.9993	3.4669	2	0.5582	1807.89	1.695	17	30	0
ST_Mark_CWandWCL_B3_11Nov09_WCLplus.9537.9537.2	A0QX01_MYCS2	Q.PQFVHVFVGGR.I	0.9918	2.7702	2	0.4039	1242.67	0.9631	14	20	0
ST_Mark_CWandWCL_B3_11Nov09_WCLplus.9539.9539.2	A0QW02_MYCS2	K.VALLNAEEEVELAK.R	0.9999	2.9428	2	0.5752	1527.83	0.0536	18	26	0
ST_Mark_CWandWCL_B3_11Nov09_WCLplus.9551.9551.2	A0QR81_MYCS2	K.LLEDSFSYANQLGAR.	0.9998	4.341	2	0.4859	1683.83	0.6434	22	28	0
ST_Mark_CWandWCL_B3_11Nov09_WCLplus.9551.9551.3	A0QR81_MYCS2	S.SGVIPIM*KLLEDSFSYANQLGAR.Q	0.9459	2.7016	3	0.4095	2525.31	0.9001	21	88	0
ST_Mark_CWandWCL_B3_11Nov09_WCLplus.9575.9575.3	A0QXA3_MYCS2	R.IIQAVEDNSVVVPPLTHVPR.T	0.9887	2.9784	3	0.4441	2183.22	0.8011	26	76	0
ST_Mark_CWandWCL_B3_11Nov09_WCLplus.9615.9615.2	A0R574_MYCS2	R.LFGAPPGYVGYEEGGQLTEK.V	0.9732	2.4382	2	0.4413	2112.03	0.5078	16	38	0
ST_Mark_CWandWCL_B3_11Nov09_WCLplus.9620.9620.2	A0QQX6_MYCS2	R.LAADVADVPTVVIAR.T	0.9968	2.5894	2	0.4389	1509.86	0.061	16	28	0
ST_Mark_CWandWCL_B3_11Nov09_WCLplus.9625.9625.2	A0R5N7_MYCS2	R.GLALFVSGDNLR.K	0.8612	2.9898	2	0.2071	1261.69	2.0163	16	22	0
ST_Mark_CWandWCL_B3_11Nov09_WCLplus.9645.9645.2	A0R5M2_MYCS2	V.PWVVLTSNDTR.E	0.9899	2.9147	2	0.361	1287.67	0.8534	13	20	0
ST_Mark_CWandWCL_B3_11Nov09_WCLplus.9648.9648.2	ILVC_MYCS2	R.M*NYSVSDTAEFGGYLSGPR.V	1	5.0839	2	0.6526	2066.92	0.6251	25	36	0
ST_Mark_CWandWCL_B3_11Nov09_WCLplus.9655.9655.2	ATPA_MYCS2	K.LSDELGGGSM*TGLPIIETK.A	0.996	2.7747	2	0.5152	1933.98	0.516	15	36	0
ST_Mark_CWandWCL_B3_11Nov09_WCLplus.9662.9662.3	A0R535_MYCS2	K.VDPDAELERPNQFALIDTAGNR.L	0.9931	3.2271	3	0.4557	2441.21	0.708	33	84	0
ST_Mark_CWandWCL_B3_11Nov09_WCLplus.9683.9683.2	A0QXC6_MYCS2	R.LVVAAGDIPVDTPM*GLR.R	0.9601	2.6125	2	0.366	1739.94	0.5147	14	32	0
ST_Mark_CWandWCL_B3_11Nov09_WCLplus.9735.9735.2	A0QUV7_MYCS2	K.IVEELADSLGGAVGASR.A	0.9961	3.1779	2	0.4719	1643.86	0.9683	19	32	0
ST_Mark_CWandWCL_B3_11Nov09_WCLplus.9746.9746.2	EFTU_MYCS2	R.ELLAAQDFDEEAPVVR.V	0.9997	3.8625	2	0.5394	1801.9	0.7262	20	30	0
ST_Mark_CWandWCL_B3_11Nov09_WCLplus.9757.9757.2	RPOA_MYCS2	K.GLVVSSDDDEPVTM*YLR.K	0.9965	2.9823	2	0.5314	1911.91	1.8142	17	32	0
ST_Mark_CWandWCL_B3_11Nov09_WCLplus.9760.9760.2	RECA_MYCS2	K.FLLENTDVANEIEK.K	0.8605	2.4701	2	0.2858	1634.83	0.9114	15	26	0
ST_Mark_CWandWCL_B3_11Nov09_WCLplus.9767.9767.2	RECA_MYCS2	K.QAEFDILYGQGISR.E	0.9992	2.5699	2	0.5559	1596.8	0.1529	14	26	0
ST_Mark_CWandWCL_B3_11Nov09_WCLplus.9783.9783.2	A0R5N8_MYCS2	I.PM*EDAILTGVAHDR.S	0.9763	2.6446	2	0.3948	1540.75	0.9491	14	26	0
ST_Mark_CWandWCL_B3_11Nov09_WCLplus.9824.9824.2	RPOA_MYCS2	K.GLVVSSDDDEPVTM*YLR.K	0.9972	3.2156	2	0.5043	1911.91	1.4026	17	32	0
ST_Mark_CWandWCL_B3_11Nov09_WCLplus.9831.9831.2	A0QX01_MYCS2	R.IVESGGPELADELEQNGYVR.F	0.9991	3.708	2	0.5492	2175.06	1.5337	20	38	0
ST_Mark_CWandWCL_B3_11Nov09_WCLplus.9844.9844.2	EFTU_MYCS2	K.LLDQGQAGDNVGLLLR.G	0.9975	3.8285	2	0.4023	1681.92	0.6899	20	30	0
ST_Mark_CWandWCL_B3_11Nov09_WCLplus.9872.9872.2	GSA_MYCS2	R.FITSAGGYWLTDADGNR.Y	0.9993	3.2643	2	0.5449	1843.86	0.558	18	32	0
ST_Mark_CWandWCL_B3_11Nov09_WCLplus.9875.9875.2	A0R1Y7_MYCS2	K.DFSGTDLGAIAIR.A	0.9955	2.7757	2	0.4055	1335.69	0.1767	16	24	0
ST_Mark_CWandWCL_B3_11Nov09_WCLplus.9886.9886.2	GLMS_MYCS2	A.PSSTVLFLGR.H	0.8627	2.0035	2	0.3365	1076.61	0.9815	11	18	0
ST_Mark_CWandWCL_B3_11Nov09_WCLplus.9907.9907.2	INHA_MYCS2	K.VAQEAGAELVLTGFDR.L	0.9903	3.0634	2	0.3921	1675.87	0.5245	15	30	0
ST_Mark_CWandWCL_B3_11Nov09_WCLplus.9908.9908.2	EFTU_MYCS2	K.LLDQGQAGDNVGLLLR.G	0.9808	3.4358	2	0.3455	1681.92	1.6677	20	30	0
ST_Mark_CWandWCL_B3_11Nov09_WCLplus.9936.9936.2	RECA_MYCS2	K.M*TGALNNSGTTAIFINQLR.E	0.9808	2.5035	2	0.4484	2038.04	0.504	13	36	0
ST_Mark_CWandWCL_B3_11Nov09_WCLplus.9970.9970.2	A0R574_MYCS2	R.VSITDSAM*VAAATLADR.Y	0.9997	4.3532	2	0.4893	1707.86	0.7791	20	32	0
ST_Mark_CWandWCL_B3_11Nov09_WCLplus.9971.9971.2	INHA_MYCS2	K.VAQEAGAELVLTGFDR.L	0.9609	3.1158	2	0.3347	1675.87	1.6788	16	30	0
ST_Mark_CWandWCL_B3_11Nov09_WCLplus.9984.9984.3	A0QQX6_MYCS2	R.TDAEAATLITSDVDERDQPFITGER.T	0.9814	3.3194	3	0.4006	2750.31	0.8126	25	96	0
ST_Mark_CWandWCL_B3_11Nov09_WCLplus.9996.9996.2	A0R730_MYCS2	R.VPLLGADGYPAAWNAR.R	0.993	3.0491	2	0.4665	1670.86	1.8268	14	30	0
ST_Mark_WCLB1_11Sep09_plus.10001.10001.3	A0QYS3_MYCS2	R.RAEADEVGVLLARPR.G	0.9949	3.6977	3	0.362	1651.92	0.7914	29	56	0
ST_Mark_WCLB1_11Sep09_plus.10017.10017.3	A0R542_MYCS2	R.LVVTAEAVGSHTTIGR.I	0.9046	2.4567	3	0.3974	1610.89	2.446	20	60	0
ST_Mark_WCLB1_11Sep09_plus.10021.10021.3	KGD_MYCS2	R.HVGVEYTHILEPEQQR.W	0.9253	2.7055	3	0.3222	1934.97	0.9923	18	60	0
ST_Mark_WCLB1_11Sep09_plus.10030.10030.2	A0R610_MYCS2	R.IVLAVM*PGDPGR.D	0.9819	2.3171	2	0.4167	1240.68	0.4377	13	22	0
ST_Mark_WCLB1_11Sep09_plus.10031.10031.2	KGD_MYCS2	K.NM*NASLEVPTATSVR.A	0.9995	3.9043	2	0.4881	1605.8	0.8269	20	28	0
ST_Mark_WCLB1_11Sep09_plus.10033.10033.2	GSA_MYCS2	K.VM*SGGLPAAAFGGR.T	0.9971	3.2858	2	0.4763	1306.66	2.2235	15	26	0
ST_Mark_WCLB1_11Sep09_plus.10038.10038.3	A0QPV4_MYCS2	R.KIGEFQAVAFK.L	0.9823	2.8895	3	0.3678	1237.69	2.3367	23	40	0
ST_Mark_WCLB1_11Sep09_plus.10048.10048.2	A0R198_MYCS2	R.LNAEFTGQPIER.I	0.9993	3.522	2	0.4159	1374.7	0.2354	18	22	0
ST_Mark_WCLB1_11Sep09_plus.10083.10083.3	A0QVU2_MYCS2	R.YANAM*GEAELAQNSVQGR.M	0.9958	3.8202	3	0.4121	1924.89	1.1411	32	68	0
ST_Mark_WCLB1_11Sep09_plus.10086.10086.2	A0QVU2_MYCS2	R.YANAM*GEAELAQNSVQGR.M	1	5.0432	2	0.5831	1924.89	0.9772	24	34	0
ST_Mark_WCLB1_11Sep09_plus.10087.10087.3	KGD_MYCS2	R.HVGVEYTHILEPEQQR.W	0.933	2.8919	3	0.3336	1934.97	2.0913	21	60	0
ST_Mark_WCLB1_11Sep09_plus.10092.10092.2	PGK_MYCS2	K.M*GLDIGPGSVER.F	0.9793	3.0127	2	0.3224	1246.61	1.0404	18	22	0
ST_Mark_WCLB1_11Sep09_plus.10096.10096.2	GSA_MYCS2	K.VM*SGGLPAAAFGGR.T	0.9998	3.6155	2	0.5823	1306.66	1.0794	20	26	0
ST_Mark_WCLB1_11Sep09_plus.10097.10097.2	KGD_MYCS2	K.NM*NASLEVPTATSVR.A	0.9986	4.655	2	0.3811	1605.8	1.7483	24	28	0
ST_Mark_WCLB1_11Sep09_plus.10100.10100.2	PYRF_MYCS2	R.AEGVLVLADAK.R	0.9759	2.7752	2	0.3361	1085.62	1.1417	15	20	0
ST_Mark_WCLB1_11Sep09_plus.10104.10104.2	A0QR81_MYCS2	K.NIENQSSGVIPIM*K.L	0.9907	2.9996	2	0.3997	1545.8	0.837	15	26	0
ST_Mark_WCLB1_11Sep09_plus.10132.10132.3	A0R429_MYCS2	R.SLHLTYGEFSSK.F	0.9946	3.3858	3	0.3923	1368.68	2.2897	24	44	0
ST_Mark_WCLB1_11Sep09_plus.10145.10145.3	A0QVU2_MYCS2	R.YANAM*GEAELAQNSVQGR.M	0.997	4.3797	3	0.4062	1924.89	2.2649	41	68	0
ST_Mark_WCLB1_11Sep09_plus.10148.10148.2	A0QR81_MYCS2	K.LVDEIIDGR.F	0.9835	2.7607	2	0.3141	1029.56	0.9584	13	16	0
ST_Mark_WCLB1_11Sep09_plus.10153.10153.2	A0QVU2_MYCS2	R.YANAM*GEAELAQNSVQGR.M	1	5.016	2	0.5789	1924.89	0.1969	25	34	0
ST_Mark_WCLB1_11Sep09_plus.10154.10154.3	A0R1Y7_MYCS2	K.VNVNGGAIAIGHPIGM*SGAR.I	0.9621	3.2399	3	0.3622	1907	1.9161	30	76	0
ST_Mark_WCLB1_11Sep09_plus.10156.10156.2	ENO_MYCS2	R.YAGDLAFPR.L	0.9757	2.8011	2	0.2962	1009.51	1.4492	14	16	0
ST_Mark_WCLB1_11Sep09_plus.10159.10159.2	GSA_MYCS2	K.VM*SGGLPAAAFGGR.T	0.9993	2.8355	2	0.5372	1306.66	0.2413	16	26	0
ST_Mark_WCLB1_11Sep09_plus.10194.10194.3	A0R429_MYCS2	R.SLHLTYGEFSSK.F	0.9979	3.6866	3	0.4152	1368.68	2.3892	24	44	0
ST_Mark_WCLB1_11Sep09_plus.10206.10206.2	PYRB_MYCS2	R.VVIVGDVLHSR.V	0.9688	2.365	2	0.384	1193.7	0.9043	14	20	0
ST_Mark_WCLB1_11Sep09_plus.10208.10208.3	A0QVU2_MYCS2	R.YANAM*GEAELAQNSVQGR.M	0.999	4.9984	3	0.4227	1924.89	2.211	38	68	0
ST_Mark_WCLB1_11Sep09_plus.10209.10209.3	GLGE_MYCS2	K.FHHLDNDALLAYSK.F	0.9398	3.3802	3	0.2525	1643.82	2.0764	28	52	0
ST_Mark_WCLB1_11Sep09_plus.10210.10210.3	RS7_MYCS2	R.VGGATYQVPVEVRPDR.S	0.9677	2.8345	3	0.3974	1742.92	2.1422	22	60	0
ST_Mark_WCLB1_11Sep09_plus.10222.10222.2	A0QVU2_MYCS2	R.YANAM*GEAELAQNSVQGR.M	1	5.9114	2	0.6001	1924.89	0.8207	25	34	0
ST_Mark_WCLB1_11Sep09_plus.10223.10223.2	A0QZ83_MYCS2	R.SEFAYGSFM*R.S	0.9998	3.0041	2	0.5571	1210.52	0.5839	16	18	0
ST_Mark_WCLB1_11Sep09_plus.10233.10233.2	A0QRA8_MYCS2	R.NGQSLGLDIDGR.V	0.8521	1.8919	2	0.3329	1244.62	0.1422	11	22	0
ST_Mark_WCLB1_11Sep09_plus.10262.10262.3	A0R429_MYCS2	R.SLHLTYGEFSSK.F	0.9929	2.7944	3	0.4513	1368.68	1.1131	21	44	0
ST_Mark_WCLB1_11Sep09_plus.10264.10264.2	A0QQJ4_MYCS2	K.AADALPIEQVAK.R	0.9695	2.6043	2	0.3653	1225.68	1.1409	16	22	0
ST_Mark_WCLB1_11Sep09_plus.10265.10265.2	KGD_MYCS2	R.TTTAAPVTPPTPAPAPAPEPK.A	0.9947	3.1729	2	0.4794	2012.07	0.8332	20	40	0
ST_Mark_WCLB1_11Sep09_plus.10271.10271.3	A0QVU2_MYCS2	R.YANAM*GEAELAQNSVQGR.M	0.9873	3.9147	3	0.3541	1924.89	2.1885	32	68	0
ST_Mark_WCLB1_11Sep09_plus.10285.10285.2	A0QZ83_MYCS2	R.SEFAYGSFM*R.S	0.9996	2.9749	2	0.5249	1210.52	0.6005	16	18	0
ST_Mark_WCLB1_11Sep09_plus.10286.10286.2	A0QVU2_MYCS2	R.YANAM*GEAELAQNSVQGR.M	0.9999	4.866	2	0.5716	1924.89	0.8835	24	34	0
ST_Mark_WCLB1_11Sep09_plus.10316.10316.2	SYS_MYCS2	R.VIDVAAGDLGSSAAR.K	1	4.4351	2	0.6519	1401.73	1.9638	22	28	0
ST_Mark_WCLB1_11Sep09_plus.10328.10328.2	KGD_MYCS2	R.TTTAAPVTPPTPAPAPAPEPK.A	0.999	3.1917	2	0.5739	2012.07	0.6997	23	40	0
ST_Mark_WCLB1_11Sep09_plus.10330.10330.2	A0QRD2_MYCS2	R.VLITGASSGIGAAAAR.K	0.9999	4.3341	2	0.5541	1414.8	1.203	24	30	0
ST_Mark_WCLB1_11Sep09_plus.10335.10335.3	A0QWV8_MYCS2	R.VEFADVSRPGTPLHDPAR.L	0.9976	4.1264	3	0.4286	1964	1.4921	34	68	0
ST_Mark_WCLB1_11Sep09_plus.10346.10346.3	A0QVU2_MYCS2	R.YANAM*GEAELAQNSVQGR.M	0.9933	3.7342	3	0.396	1924.89	1.3519	29	68	0
ST_Mark_WCLB1_11Sep09_plus.10351.10351.2	A0QZ83_MYCS2	R.SEFAYGSFM*R.S	0.9992	2.7182	2	0.5087	1210.52	0.4408	15	18	0
ST_Mark_WCLB1_11Sep09_plus.10374.10374.3	A0QQW8_MYCS2	R.TNVGHIYAIGDVTGK.L	0.985	3.2445	3	0.3713	1544.81	1.5433	25	56	0
ST_Mark_WCLB1_11Sep09_plus.10381.10381.2	PGK_MYCS2	K.GAFSVVGGGDSAAAVR.R	0.9997	4.4645	2	0.5048	1420.72	1.9655	24	30	0
ST_Mark_WCLB1_11Sep09_plus.10393.10393.2	A0QRD2_MYCS2	R.VLITGASSGIGAAAAR.K	0.9995	3.4749	2	0.5526	1414.8	0.911	22	30	0
ST_Mark_WCLB1_11Sep09_plus.10414.10414.2	A0QZ83_MYCS2	R.SEFAYGSFM*R.S	0.9751	2.5093	2	0.3882	1210.52	2.1066	14	18	0
ST_Mark_WCLB1_11Sep09_plus.10482.10482.3	RPOA_MYCS2	-.M*LISQRPTLSEETVAENR.S	0.9759	3.4825	3	0.3448	2090.06	1.6727	27	68	0
ST_Mark_WCLB1_11Sep09_plus.10497.10497.2	A0QU52_MYCS2	-.M*ESFQALVAR.T	0.9971	2.8228	2	0.4097	1167.59	0.4155	16	18	0
ST_Mark_WCLB1_11Sep09_plus.10507.10507.2	A0R4C9_MYCS2	R.DFVDAQQFSK.L	0.9988	2.712	2	0.5128	1184.56	0.8197	15	18	0
ST_Mark_WCLB1_11Sep09_plus.10521.10521.2	A0R4M2_MYCS2	K.VAALAEQGATAAESVR.D	0.9999	3.8935	2	0.4891	1543.81	0.0564	24	30	0
ST_Mark_WCLB1_11Sep09_plus.10523.10523.3	A0R4M2_MYCS2	K.VAALAEQGATAAESVR.D	0.9922	2.7255	3	0.4891	1543.81	1.2101	23	60	0
ST_Mark_WCLB1_11Sep09_plus.10547.10547.3	A0R5Y9_MYCS2	K.LTHEVGGLVVVDHSAAAPYR.L	0.9658	2.7762	3	0.3904	2091.1	0.7536	27	76	0
ST_Mark_WCLB1_11Sep09_plus.10554.10554.2	A0QS52_MYCS2	K.TFSDLGPTYVK.F	0.9264	2.2822	2	0.3103	1227.63	0.4738	13	20	0
ST_Mark_WCLB1_11Sep09_plus.10561.10561.2	A0QU52_MYCS2	-.M*ESFQALVAR.T	0.9864	2.7094	2	0.3621	1167.59	0.988	14	18	0
ST_Mark_WCLB1_11Sep09_plus.10568.10568.2	RS2_MYCS2	K.VIASAVAEGLQAR.A	0.9958	3.4962	2	0.4076	1284.73	2.0168	18	24	0
ST_Mark_WCLB1_11Sep09_plus.10573.10573.2	A0R4C9_MYCS2	R.DFVDAQQFSK.L	0.9994	3.3265	2	0.4715	1184.56	1.132	15	18	0
ST_Mark_WCLB1_11Sep09_plus.10580.10580.3	A0QXC6_MYCS2	R.GDAHVAVLAAEGISGR.E	0.9929	3.5078	3	0.4119	1522.8	1.9963	25	60	0
ST_Mark_WCLB1_11Sep09_plus.10590.10590.2	A0QVU2_MYCS2	R.YANAM*GEAELAQNSVQGR.M	0.9981	4.1724	2	0.4418	1924.89	1.6786	23	34	0
ST_Mark_WCLB1_11Sep09_plus.10597.10597.3	A0R079_MYCS2	K.LIKDENVEYVDIR.F	0.9906	3.4918	3	0.3404	1605.85	1.4488	22	48	0
ST_Mark_WCLB1_11Sep09_plus.10624.10624.3	A0QSK7_MYCS2	K.LIDAVVAHGTAGDIAAR.L	0.8645	2.4646	3	0.3382	1649.9	1.5807	24	64	0
ST_Mark_WCLB1_11Sep09_plus.10626.10626.2	A0QVU2_MYCS2	K.VQIQQAIEDAQR.Q	0.9997	4.5797	2	0.4216	1398.73	1.9609	19	22	0
ST_Mark_WCLB1_11Sep09_plus.10626.10626.3	A0QVU2_MYCS2	D.EYADPKVQIQQAIEDAQR.Q	0.8808	3.0552	3	0.2702	2102.05	1.5131	18	68	0
ST_Mark_WCLB1_11Sep09_plus.10630.10630.2	A0R006_MYCS2	R.VAELDQELAAAR.S	0.9935	3.8656	2	0.2911	1285.67	1.1198	17	22	0
ST_Mark_WCLB1_11Sep09_plus.10637.10637.3	A0QSU4_MYCS2	R.RTYELEDVTIVPSRR.T	0.989	3.4568	3	0.3861	1833.98	1.5832	24	56	0
ST_Mark_WCLB1_11Sep09_plus.10654.10654.2	A0R4C9_MYCS2	R.DFVDAQQFSK.L	0.8939	2.138	2	0.3565	1184.56	2.0667	12	18	0
ST_Mark_WCLB1_11Sep09_plus.10657.10657.2	KGD_MYCS2	R.IIQGAESGDFLR.T	0.8605	2.8434	2	0.2003	1305.68	0.9781	17	22	0
ST_Mark_WCLB1_11Sep09_plus.10687.10687.2	A0R6B6_MYCS2	R.ALIDAGLAEGAR.L	0.999	3.474	2	0.4594	1156.63	1.0623	20	22	0
ST_Mark_WCLB1_11Sep09_plus.10691.10691.2	A0QVU2_MYCS2	K.VQIQQAIEDAQR.Q	1	4.6151	2	0.4935	1398.73	0.8038	19	22	0
ST_Mark_WCLB1_11Sep09_plus.10698.10698.3	A0QVU2_MYCS2	K.VQIQQAIEDAQR.Q	0.9124	2.9177	3	0.263	1398.73	2.362	21	44	0
ST_Mark_WCLB1_11Sep09_plus.10707.10707.3	A0QQ56_MYCS2	K.TAPRPEGSGVTLVINPASGSGTGAR.V	0.9971	4.5809	3	0.4322	2352.23	1.396	34	96	0
ST_Mark_WCLB1_11Sep09_plus.10713.10713.3	RPOB_MYCS2	R.SPGVYFDETIDKSTEK.T	0.932	2.6202	3	0.3735	1815.86	2.1268	21	60	0
ST_Mark_WCLB1_11Sep09_plus.10717.10717.2	A0R069_MYCS2	R.GVDIATAVATAR.D	0.9089	2.3048	2	0.3258	1144.63	0.8435	14	22	0
ST_Mark_WCLB1_11Sep09_plus.10719.10719.2	KGD_MYCS2	R.IIQGAESGDFLR.T	0.9875	3.7608	2	0.2828	1305.68	2.0181	19	22	0
ST_Mark_WCLB1_11Sep09_plus.10721.10721.3	A0QWS2_MYCS2	K.GAQLTEM*GLM*AAGAGQVR.M	0.8982	2.6601	3	0.3512	1792.88	2.1127	26	68	0
ST_Mark_WCLB1_11Sep09_plus.10722.10722.2	A0R072_MYCS2	K.LAAENGIDLSTVK.G	0.9898	2.8727	2	0.4053	1330.72	0.6153	15	24	0
ST_Mark_WCLB1_11Sep09_plus.10723.10723.3	A0R1Y7_MYCS2	R.IALHAALELAR.R	0.9083	2.5711	3	0.3076	1177.71	1.7335	21	40	0
ST_Mark_WCLB1_11Sep09_plus.10727.10727.2	RPOA_MYCS2	R.TESDLLDIR.N	0.9953	2.792	2	0.4054	1061.55	1.3286	14	16	0
ST_Mark_WCLB1_11Sep09_plus.10737.10737.2	RS3_MYCS2	R.ADIDYGLYEAK.T	0.9982	2.3852	2	0.4825	1257.6	0.1022	13	20	0
ST_Mark_WCLB1_11Sep09_plus.10745.10745.3	A0R1A4_MYCS2	R.INFEGREIEASPAPSPR.T	0.9418	2.6775	3	0.3797	1869.95	1.8525	25	64	0
ST_Mark_WCLB1_11Sep09_plus.10751.10751.2	A0QVQ8_MYCS2	R.YSSSLELEEAVK.K	0.9457	2.263	2	0.4139	1354.67	2.2261	14	22	0
ST_Mark_WCLB1_11Sep09_plus.10754.10754.2	A0QVU2_MYCS2	K.VQIQQAIEDAQR.Q	0.9999	3.9585	2	0.5009	1398.73	0.178	19	22	0
ST_Mark_WCLB1_11Sep09_plus.10761.10761.2	A0R1A4_MYCS2	R.LGGQVLNLSGTDDASK.Q	0.9999	4.1974	2	0.5471	1574.8	0.8274	21	30	0
ST_Mark_WCLB1_11Sep09_plus.10769.10769.3	A0QX96_MYCS2	R.AEYRPITDTEAM*DAFR.L	0.9523	3.124	3	0.3167	1901.87	1.5881	27	60	0
ST_Mark_WCLB1_11Sep09_plus.10776.10776.3	A0QXA3_MYCS2	R.AASDVTGHAVGIM*ADLQGPK.I	0.9769	3.3042	3	0.3888	1953.97	1.8333	24	76	0
ST_Mark_WCLB1_11Sep09_plus.10778.10778.2	A0QYW6_MYCS2	M.SAYQTVVVGTDGSDSSLR.A	0.9999	4.9732	2	0.5896	1841.89	1.8102	26	34	0
ST_Mark_WCLB1_11Sep09_plus.10780.10780.2	A0R5Z0_MYCS2	K.SLTDLVEQPAK.V	0.996	2.7662	2	0.4265	1200.65	0.5063	16	20	0
ST_Mark_WCLB1_11Sep09_plus.10782.10782.2	A0QVU2_MYCS2	K.YLM*ALFSSK.V	0.9925	2.547	2	0.3818	1075.55	0.4816	14	16	0
ST_Mark_WCLB1_11Sep09_plus.10783.10783.2	A0R417_MYCS2	K.TGYTTYDGGFVNTASTK.S	1	5.0341	2	0.6802	1782.82	0.8238	25	32	0
ST_Mark_WCLB1_11Sep09_plus.10785.10785.3	A0QYW6_MYCS2	M.SAYQTVVVGTDGSDSSLR.A	0.871	2.4969	3	0.3464	1841.89	1.0444	24	68	0
ST_Mark_WCLB1_11Sep09_plus.10786.10786.2	A0R072_MYCS2	K.LAAENGIDLSTVK.G	0.9937	2.744	2	0.4532	1330.72	0.863	14	24	0
ST_Mark_WCLB1_11Sep09_plus.10794.10794.2	A0QT13_MYCS2	R.TM*VELGNDYGVPTR.A	0.9998	3.3122	2	0.5574	1567.75	0.4002	19	26	0
ST_Mark_WCLB1_11Sep09_plus.10800.10800.2	A0QNN6_MYCS2	K.ITQIFEGTNQIQR.L	0.9995	4.1347	2	0.4625	1547.82	1.9087	18	24	0
ST_Mark_WCLB1_11Sep09_plus.10822.10822.3	A0QQ65_MYCS2	K.DAGADEVADAHVDKIIVTQNK.S	0.9988	4.1691	3	0.519	2209.11	2.4848	33	80	0
ST_Mark_WCLB1_11Sep09_plus.10825.10825.2	A0QVU2_MYCS2	K.VQIQQAIEDAQR.Q	0.9997	3.6062	2	0.4559	1398.73	0.2375	19	22	0
ST_Mark_WCLB1_11Sep09_plus.10826.10826.3	A0QS52_MYCS2	R.GLLDRVPPANPDEVQK.L	0.9532	3.0815	3	0.336	1747.93	2.1519	21	60	0
ST_Mark_WCLB1_11Sep09_plus.10833.10833.2	A0R730_MYCS2	R.TLESFPSGSPAIR.G	0.8619	2.1797	2	0.3315	1361.71	0.9282	13	24	0
ST_Mark_WCLB1_11Sep09_plus.10845.10845.2	A0QVU2_MYCS2	K.YLM*ALFSSK.V	0.9979	2.6108	2	0.4862	1075.55	1.1019	14	16	0
ST_Mark_WCLB1_11Sep09_plus.10852.10852.3	A0R610_MYCS2	R.IVLAVM*PGDPGRDAAVEQM*R.K	0.9626	2.5873	3	0.4093	2157.09	0.7299	27	76	0
ST_Mark_WCLB1_11Sep09_plus.10862.10862.2	PGK_MYCS2	K.GVAEAIIGATGK.G	0.994	2.326	2	0.5275	1086.62	1.1203	14	22	0
ST_Mark_WCLB1_11Sep09_plus.10870.10870.2	A0QVH9_MYCS2	R.QEDADALAEIAR.H	0.9504	2.2907	2	0.3526	1301.63	0.4756	14	22	0
ST_Mark_WCLB1_11Sep09_plus.10882.10882.2	A0R2E8_MYCS2	R.LATTAPTTNPASASAVLAK.D	0.8956	2.1783	2	0.3897	1784.98	0.7218	16	36	0
ST_Mark_WCLB1_11Sep09_plus.10888.10888.3	A0R440_MYCS2	K.AHYYVVHSDINPTQVVPK.G	0.9694	3.1535	3	0.3793	2067.07	2.2849	25	68	0
ST_Mark_WCLB1_11Sep09_plus.10902.10902.2	A0QU53_MYCS2	K.AVEM*AGTTGYSEQTLLEK.W	1	4.9036	2	0.5944	1943.93	0.8381	26	34	0
ST_Mark_WCLB1_11Sep09_plus.10905.10905.2	A0QZ98_MYCS2	R.SAVDATASVGSEVIR.V	0.9992	4.1345	2	0.4663	1461.75	1.9558	22	28	0
ST_Mark_WCLB1_11Sep09_plus.10906.10906.2	A0QQC1_MYCS2	K.LGPFIEAGVQR.V	0.8745	2.5059	2	0.2485	1186.66	0.9003	14	20	0
ST_Mark_WCLB1_11Sep09_plus.10908.10908.3	A0R1D1_MYCS2	R.SAVEAAEADPDVHAVVVTGAGK.A	0.9983	3.7039	3	0.5324	2093.05	1.6869	31	84	0
ST_Mark_WCLB1_11Sep09_plus.10910.10910.2	A0QVU2_MYCS2	K.YLM*ALFSSK.V	0.9992	2.8573	2	0.4786	1075.55	0.636	14	16	0
ST_Mark_WCLB1_11Sep09_plus.10925.10925.3	A0QUV7_MYCS2	K.REPAVAGDRPELTEASVVVAGGR.G	0.9994	3.9412	3	0.5874	2336.23	1.8508	34	88	0
ST_Mark_WCLB1_11Sep09_plus.10926.10926.2	PROA_MYCS2	R.GGAGLIDAVVR.D	0.8996	2.3431	2	0.2993	1027.59	0.9084	14	20	0
ST_Mark_WCLB1_11Sep09_plus.10938.10938.3	A0R0B4_MYCS2	K.DIDHVNAHATATPIGDTAEANALR.V	0.9989	4.5538	3	0.4805	2473.21	1.1411	37	92	0
ST_Mark_WCLB1_11Sep09_plus.10943.10943.3	A0QSU4_MYCS2	K.IAQVVEVAAKEPEPSAAIR.L	0.9966	4.9651	3	0.3595	1978.1	2.1696	34	72	0
ST_Mark_WCLB1_11Sep09_plus.10945.10945.2	Y1959_MYCS2	R.SGDFAEYGQALQR.L	0.9993	4.2239	2	0.4423	1441.67	2.2679	19	24	0
ST_Mark_WCLB1_11Sep09_plus.10952.10952.2	A0QX96_MYCS2	R.LLGATVVSVEAGSK.T	0.9903	1.8136	2	0.4188	1330.76	0.0058	12	26	0
ST_Mark_WCLB1_11Sep09_plus.10953.10953.2	A0QSG8_MYCS2	R.TEYQVVNVGDINK.A	1	4.1942	2	0.5756	1478.75	0.4206	21	24	0
ST_Mark_WCLB1_11Sep09_plus.10954.10954.2	A0R4Z5_MYCS2	M.PEAYIIDAVR.T	0.9993	3.2022	2	0.4514	1146.62	0.6662	15	18	0
ST_Mark_WCLB1_11Sep09_plus.10965.10965.3	A0R542_MYCS2	R.YGFARPPLLGSTSR.T	0.993	2.7979	3	0.4807	1521.82	1.8432	22	52	0
ST_Mark_WCLB1_11Sep09_plus.10973.10973.2	A0QVU2_MYCS2	K.YLM*ALFSSK.V	0.9989	2.8637	2	0.4871	1075.55	1.435	14	16	0
ST_Mark_WCLB1_11Sep09_plus.10979.10979.2	RPOB_MYCS2	R.TVGELIQNQIR.V	0.9743	3.4068	2	0.2574	1270.71	2.0069	17	20	0
ST_Mark_WCLB1_11Sep09_plus.10980.10980.2	A0QVU2_MYCS2	R.QALTLADQATAAGDVAK.A	1	6.0196	2	0.6009	1643.86	1.751	27	32	0
ST_Mark_WCLB1_11Sep09_plus.10994.10994.3	A0QXC6_MYCS2	R.LEPVHAVTYFSGESR.S	0.9986	3.3447	3	0.526	1691.84	2.0047	26	56	0
ST_Mark_WCLB1_11Sep09_plus.10996.10996.2	RS4_MYCS2	R.VSQYDIIDVK.E	0.9967	2.5955	2	0.4795	1179.63	1.0236	14	18	0
ST_Mark_WCLB1_11Sep09_plus.11000.11000.2	A0QWY3_MYCS2	K.ITVGGTYPLAEASR.A	0.9956	2.9304	2	0.4738	1434.76	1.1952	18	26	0
ST_Mark_WCLB1_11Sep09_plus.11007.11007.3	A0QUA6_MYCS2	R.RPDPEDVAQQVAFGTSGHR.G	0.9992	5.0124	3	0.4448	2067	1.9637	38	72	0
ST_Mark_WCLB1_11Sep09_plus.11015.11015.2	A0R1E4_MYCS2	K.AFANTFSESLR.G	0.9712	2.9912	2	0.293	1242.61	1.2913	17	20	0
ST_Mark_WCLB1_11Sep09_plus.11018.11018.2	A0QU53_MYCS2	K.DNLLGDPEIHVEK.G	0.9882	2.6095	2	0.4316	1478.75	0.8316	16	24	0
ST_Mark_WCLB1_11Sep09_plus.11027.11027.2	A0QRA8_MYCS2	R.FVFAGEPTTVGNR.Y	0.9998	2.9216	2	0.5614	1394.71	0.0845	19	24	0
ST_Mark_WCLB1_11Sep09_plus.11028.11028.3	A0QUX7_MYCS2	R.RGFNIQSLAVGATEQKDM*SR.M	0.9945	4.0756	3	0.3876	2224.12	1.1379	32	76	0
ST_Mark_WCLB1_11Sep09_plus.11041.11041.2	A0QVU2_MYCS2	R.QALTLADQATAAGDVAK.A	1	6.0722	2	0.5719	1643.86	0.8272	27	32	0
ST_Mark_WCLB1_11Sep09_plus.11042.11042.2	A0R5W6_MYCS2	R.VVAALAGTPVPVAR.A	0.9748	2.0691	2	0.4201	1320.8	0.0911	13	26	0
ST_Mark_WCLB1_11Sep09_plus.11049.11049.2	A0QQA8_MYCS2	R.LGNFLASYRQ.-	0.867	2.4091	2	0.2148	1168.61	0.4274	14	18	0
ST_Mark_WCLB1_11Sep09_plus.11064.11064.2	A0QWY3_MYCS2	K.ITVGGTYPLAEASR.A	0.9603	2.2825	2	0.4206	1434.76	0.9448	12	26	0
ST_Mark_WCLB1_11Sep09_plus.11077.11077.2	A0QYS3_MYCS2	R.GPVFATTISDAAGR.L	0.9998	4.1548	2	0.5138	1362.7	0.8609	21	26	0
ST_Mark_WCLB1_11Sep09_plus.11079.11079.3	A0QVU2_MYCS2	K.LLSQLEQAKM*QEQVSSSLR.S	0.9946	3.2016	3	0.4618	2191.14	0.8652	29	72	0
ST_Mark_WCLB1_11Sep09_plus.11083.11083.2	MPRB_MYCS2	R.LLIESGSLAADPGK.A	0.9998	3.9565	2	0.5142	1370.75	0.8254	20	26	0
ST_Mark_WCLB1_11Sep09_plus.11086.11086.2	A0R1E4_MYCS2	K.AFANTFSESLR.G	0.9515	2.6618	2	0.3032	1242.61	1.0933	16	20	0
ST_Mark_WCLB1_11Sep09_plus.11095.11095.2	A0QUA6_MYCS2	R.YAELAEQYGAPSYAR.I	1	4.2532	2	0.6355	1688.79	0.7449	23	28	0
ST_Mark_WCLB1_11Sep09_plus.11099.11099.3	A0QX97_MYCS2	K.VRDTLTAVEAISNAGGR.A	0.8696	2.7314	3	0.3046	1729.92	1.7558	24	64	0
ST_Mark_WCLB1_11Sep09_plus.11100.11100.2	A0QVU2_MYCS2	K.VQIQQAIEDAQR.Q	0.8976	2.7846	2	0.2656	1398.73	2.0351	19	22	0
ST_Mark_WCLB1_11Sep09_plus.11108.11108.2	A0R5N7_MYCS2	M.VNIGVVGATGQVGQVM*R.N	1	4.0156	2	0.5902	1700.92	0.1213	24	32	0
ST_Mark_WCLB1_11Sep09_plus.11114.11114.2	A0QRD2_MYCS2	R.TM*TLNYYSPLR.L	0.9977	3.0342	2	0.4415	1374.68	0.9285	14	20	0
ST_Mark_WCLB1_11Sep09_plus.11123.11123.2	A0R4M2_MYCS2	R.NQFVSAPVFGRPDAAAAAK.L	0.9872	3.3278	2	0.3866	1917	0.8256	17	36	0
ST_Mark_WCLB1_11Sep09_plus.11126.11126.2	A0R2V7_MYCS2	R.VEAPELANFGAK.H	0.9865	2.4755	2	0.4491	1245.65	1.2386	15	22	0
ST_Mark_WCLB1_11Sep09_plus.11128.11128.2	A0R072_MYCS2	R.VIVDEYGNESIGVR.S	0.9998	3.8747	2	0.5482	1549.79	0.8566	20	26	0
ST_Mark_WCLB1_11Sep09_plus.11139.11139.3	A0R5Y9_MYCS2	R.ERLEISM*QSAGVYLSR.L	0.9968	3.6068	3	0.4367	1854.94	1.3208	20	60	0
ST_Mark_WCLB1_11Sep09_plus.11148.11148.2	SUCC_MYCS2	R.TPDDQILALDGK.V	0.9998	4.1251	2	0.4919	1285.66	1.8892	18	22	0
ST_Mark_WCLB1_11Sep09_plus.11150.11150.2	ATPA_MYCS2	R.ALELQAPSVVQR.Q	0.9755	3.5469	2	0.263	1310.74	2.0248	16	22	0
ST_Mark_WCLB1_11Sep09_plus.11162.11162.2	A0QTF2_MYCS2	R.AVLDYPLGETSAR.A	0.9781	2.5399	2	0.4089	1391.72	1.0199	17	24	0
ST_Mark_WCLB1_11Sep09_plus.11168.11168.3	A0QYY6_MYCS2	R.HVEVPDQVVQVGDDAM*VK.V	0.8867	2.797	3	0.3083	1980.97	1.4823	26	68	0
ST_Mark_WCLB1_11Sep09_plus.11175.11175.2	A0R2T3_MYCS2	R.FALYSTGTPDSAESEPAAR.S	0.9982	4.0315	2	0.4405	1969.91	0.8045	22	36	0
ST_Mark_WCLB1_11Sep09_plus.11178.11178.2	A0QVU2_MYCS2	R.YANAMGEAELAQNSVQGR.M	0.9999	5.9263	2	0.4717	1908.89	1.6364	26	34	0
ST_Mark_WCLB1_11Sep09_plus.11182.11182.2	A0QWW2_MYCS2	K.VLNDEFGIVK.G	0.9951	2.8115	2	0.4188	1133.62	1.1773	14	18	0
ST_Mark_WCLB1_11Sep09_plus.11188.11188.2	A0R072_MYCS2	R.VIVDEYGNESIGVR.S	0.9998	3.8905	2	0.5435	1549.79	0.8941	20	26	0
ST_Mark_WCLB1_11Sep09_plus.11190.11190.2	EFTS_MYCS2	K.ALLDEAGVTVTR.F	0.999	3.3465	2	0.5025	1244.68	2.0717	18	22	0
ST_Mark_WCLB1_11Sep09_plus.11203.11203.2	A0R5Y9_MYCS2	R.VGLGYEVVVTR.L	0.9968	3.741	2	0.3296	1191.67	1.1191	18	20	0
ST_Mark_WCLB1_11Sep09_plus.11204.11204.2	A0QXC0_MYCS2	R.ADLLNYVR.N	0.9381	2.2322	2	0.3109	963.526	1.1223	10	14	0
ST_Mark_WCLB1_11Sep09_plus.11210.11210.2	A0QR91_MYCS2	R.NVFSYVPGTR.A	0.9297	2.1969	2	0.3579	1139.58	1.3204	12	18	0
ST_Mark_WCLB1_11Sep09_plus.11213.11213.2	A0QPS6_MYCS2	R.VTEVALYDVDETR.L	0.9999	3.5439	2	0.6258	1509.74	0.7681	20	24	0
ST_Mark_WCLB1_11Sep09_plus.11216.11216.2	A0R1E4_MYCS2	R.TELPDPSEQSLVER.L	0.9988	3.2687	2	0.4871	1599.79	0.7009	21	26	0
ST_Mark_WCLB1_11Sep09_plus.11225.11225.2	A0QTF2_MYCS2	R.AVLDYPLGETSAR.A	0.9673	2.0976	2	0.3839	1391.72	0.137	15	24	0
ST_Mark_WCLB1_11Sep09_plus.11241.11241.2	A0QWS8_MYCS2	K.QVLTDAETDEVLGK.M	0.9997	3.6192	2	0.5662	1517.77	1.7964	20	26	0
ST_Mark_WCLB1_11Sep09_plus.11242.11242.3	ATPG_MYCS2	R.AAPM*EVEYVGEVETGPR.T	0.9477	2.9604	3	0.348	1849.87	1.871	27	64	0
ST_Mark_WCLB1_11Sep09_plus.11246.11246.2	RS10_MYCS2	R.TGASVVGPVPLPTEK.N	0.9913	2.776	2	0.4572	1451.81	1.034	15	28	0
ST_Mark_WCLB1_11Sep09_plus.11247.11247.2	A0QSH0_MYCS2	R.EAAANDDVAAVVLR.V	0.9953	3.681	2	0.393	1413.73	2.0136	16	26	0
ST_Mark_WCLB1_11Sep09_plus.11248.11248.2	A0QVU2_MYCS2	R.QALTLADQATAAGDVAK.A	0.9996	3.6497	2	0.5629	1643.86	1.0713	25	32	0
ST_Mark_WCLB1_11Sep09_plus.11256.11256.2	A0QVU2_MYCS2	R.QHQALTQQAAQVIGNQR.Q	0.9712	2.5566	2	0.3879	1890.99	0.3984	23	32	0
ST_Mark_WCLB1_11Sep09_plus.11260.11260.3	A0R1Y7_MYCS2	R.KGDPIEFAEDEGIR.A	0.9934	4.2164	3	0.3186	1575.76	2.3595	29	52	0
ST_Mark_WCLB1_11Sep09_plus.11262.11262.2	A0R5Z0_MYCS2	R.QGALPPGIQVPGAQR.G	0.9697	2.1547	2	0.43	1488.83	0.3231	14	28	0
ST_Mark_WCLB1_11Sep09_plus.11263.11263.2	A0QTE1_MYCS2	K.IANGEPLDITEDPTPR.G	0.9999	4.1143	2	0.5544	1737.87	0.662	21	30	0
ST_Mark_WCLB1_11Sep09_plus.11266.11266.2	THIG_MYCS2	R.GAAEAVLTAQLAR.E	0.8668	2.7135	2	0.2049	1270.71	0.4125	16	24	0
ST_Mark_WCLB1_11Sep09_plus.11272.11272.3	A0R1E4_MYCS2	R.RAGGILISGSAAGNSPIPNNATYAASK.A	0.9988	4.5266	3	0.5084	2558.33	1.5277	41	104	0
ST_Mark_WCLB1_11Sep09_plus.11274.11274.3	A0QQK8_MYCS2	M.TRTVAVIGGGVIGLSVARR.A	0.9031	2.8387	3	0.3607	1882.13	1.8102	21	72	0
ST_Mark_WCLB1_11Sep09_plus.11283.11283.2	A0R1E4_MYCS2	R.TELPDPSEQSLVER.L	0.963	2.4929	2	0.3229	1599.79	0.1896	19	26	0
ST_Mark_WCLB1_11Sep09_plus.11287.11287.2	SYS_MYCS2	R.VPAALVPYVR.T	0.9726	2.4465	2	0.3727	1084.65	1.2498	13	18	0
ST_Mark_WCLB1_11Sep09_plus.11290.11290.2	PROB_MYCS2	R.YAAESAGALTLDDGAVR.A	0.9987	3.3912	2	0.5092	1679.82	0.7942	19	32	0
ST_Mark_WCLB1_11Sep09_plus.11294.11294.3	A0QX20_MYCS2	R.LRNQLLDDVSGGYTR.D	0.968	3.1412	3	0.3428	1706.88	2.0402	27	56	0
ST_Mark_WCLB1_11Sep09_plus.11295.11295.2	A0QV12_MYCS2	R.INGEDYSPTTPDALVAK.V	0.9992	4.195	2	0.4884	1790.88	1.7483	23	32	0
ST_Mark_WCLB1_11Sep09_plus.11301.11301.2	A0QYS3_MYCS2	R.NAPSGEALLFDGR.V	0.9976	2.7944	2	0.5131	1346.67	0.9699	16	24	0
ST_Mark_WCLB1_11Sep09_plus.11310.11310.2	RPOB_MYCS2	K.ALGWTNEQIVER.F	0.9899	2.7494	2	0.3929	1415.73	0.6175	14	22	0
ST_Mark_WCLB1_11Sep09_plus.11323.11323.3	GLGE_MYCS2	R.LASGPGTTPPAVPLGTVVQPGKR.V	0.9156	2.657	3	0.3766	2200.24	1.2802	25	88	0
ST_Mark_WCLB1_11Sep09_plus.11330.11330.2	THIG_MYCS2	R.GAAEAVLTAQLAR.E	0.9469	2.7408	2	0.26	1270.71	0.2899	16	24	0
ST_Mark_WCLB1_11Sep09_plus.11333.11333.3	A0QR94_MYCS2	R.LIIRDEAVHGYYIGYK.Y	0.993	3.6034	3	0.3834	1910.02	1.2719	25	60	0
ST_Mark_WCLB1_11Sep09_plus.11338.11338.3	GLGE_MYCS2	R.KLRDPLLEAAQQLR.T	0.9999	5.0116	3	0.5008	1650.96	1.8468	30	52	0
ST_Mark_WCLB1_11Sep09_plus.11346.11346.2	A0QR19_MYCS2	K.TAETAIEFGLR.V	0.949	2.5167	2	0.3517	1207.63	2.0624	14	20	0
ST_Mark_WCLB1_11Sep09_plus.11350.11350.2	A0QVU2_MYCS2	R.SM*SELAAPGTTPSLDEVR.Q	0.9992	3.6792	2	0.5312	1876.9	1.1886	24	34	0
ST_Mark_WCLB1_11Sep09_plus.11368.11368.2	A0R269_MYCS2	R.FWYEQGSLDNER.Q	0.9631	2.3011	2	0.4299	1543.68	1.9683	13	22	0
ST_Mark_WCLB1_11Sep09_plus.11371.11371.2	GLGE_MYCS2	R.GESLEPFLTR.L	0.8739	2.0929	2	0.3058	1148.59	0.6526	13	18	0
ST_Mark_WCLB1_11Sep09_plus.11387.11387.2	A0QYD5_MYCS2	R.VQLGTLVTGNTYR.N	0.9946	2.643	2	0.4858	1421.77	0.9917	15	24	0
ST_Mark_WCLB1_11Sep09_plus.11399.11399.2	A0QSB9_MYCS2	K.SVYSSLISASEK.G	0.9956	2.6443	2	0.4585	1270.65	0.5245	16	22	0
ST_Mark_WCLB1_11Sep09_plus.11403.11403.3	A0QTR5_MYCS2	R.HLIIPDLGLDGQKR.L	0.9984	3.4755	3	0.4867	1574.9	2.0749	25	52	0
ST_Mark_WCLB1_11Sep09_plus.11405.11405.2	ATPB_MYCS2	K.DTALVFGQM*DEPPGTR.M	0.9997	4.1276	2	0.5395	1749.82	1.9748	20	30	0
ST_Mark_WCLB1_11Sep09_plus.11406.11406.2	METK_MYCS2	K.FVLGGPM*GDAGLTGR.K	0.9993	3.7262	2	0.4874	1463.74	0.9404	23	28	0
ST_Mark_WCLB1_11Sep09_plus.11412.11412.2	A0QVU2_MYCS2	R.SM*SELAAPGTTPSLDEVR.Q	0.9976	3.4087	2	0.4738	1876.9	0.7189	23	34	0
ST_Mark_WCLB1_11Sep09_plus.11414.11414.2	A0QQW8_MYCS2	R.AAQLGLNTAIVEPK.Y	0.9976	3.7047	2	0.4309	1424.81	1.9041	19	26	0
ST_Mark_WCLB1_11Sep09_plus.11419.11419.2	A0R429_MYCS2	M.AELIIPAELKPR.D	0.8967	2.58	2	0.2958	1349.82	1.1619	13	22	0
ST_Mark_WCLB1_11Sep09_plus.11426.11426.2	A0R072_MYCS2	K.AEPAPAASSDGSPYVTPLVR.K	0.9998	4.002	2	0.5879	1985	0.7653	25	38	0
ST_Mark_WCLB1_11Sep09_plus.11435.11435.2	A0QT08_MYCS2	R.SM*VLEVLEGR.G	0.9295	2.1191	2	0.3233	1148.6	0.1744	12	18	0
ST_Mark_WCLB1_11Sep09_plus.11448.11448.2	A0R2B0_MYCS2	R.ALADLLGTGR.T	0.8512	2.325	2	0.2735	986.563	1.5074	12	18	0
ST_Mark_WCLB1_11Sep09_plus.11450.11450.2	A0R5Y9_MYCS2	R.LADNGVLAIANASSR.V	0.9999	4.1534	2	0.5882	1471.79	0.878	23	28	0
ST_Mark_WCLB1_11Sep09_plus.11456.11456.3	A0R470_MYCS2	K.ALILNSPHNPTGAVASDAELR.A	0.9951	4.0007	3	0.4196	2146.13	1.4142	29	80	0
ST_Mark_WCLB1_11Sep09_plus.11461.11461.2	A0QZ96_MYCS2	K.ASAIATTAPVVVGVDGSPASEK.A	1	4.6952	2	0.6801	2027.07	0.7741	28	42	0
ST_Mark_WCLB1_11Sep09_plus.11469.11469.2	A0QQA8_MYCS2	R.YELVEGFPK.F	0.9935	2.1453	2	0.4931	1081.56	0.678	13	16	0
ST_Mark_WCLB1_11Sep09_plus.11471.11471.2	A0R4H1_MYCS2	K.FAPVMGSVVEAANK.G	0.9993	2.7612	2	0.4722	1419.73	0.0366	18	26	0
ST_Mark_WCLB1_11Sep09_plus.11479.11479.2	A0QX96_MYCS2	R.LIGFEAAGDGVETGR.H	0.9999	3.8502	2	0.5797	1491.74	0.8512	23	28	0
ST_Mark_WCLB1_11Sep09_plus.11482.11482.3	A0QZ96_MYCS2	K.ASAIATTAPVVVGVDGSPASEK.A	0.9817	4.0011	3	0.3285	2027.07	1.108	28	84	0
ST_Mark_WCLB1_11Sep09_plus.11491.11491.2	A0QUV7_MYCS2	R.AAVDSGYYPGQFQVGQTGK.T	0.9998	3.6535	2	0.6068	1972.94	0.7459	21	36	0
ST_Mark_WCLB1_11Sep09_plus.11515.11515.2	A0QQ65_MYCS2	R.QAVNYAIDPEALNR.V	0.9978	3.3221	2	0.4491	1573.8	0.8074	21	26	0
ST_Mark_WCLB1_11Sep09_plus.11518.11518.2	DNAK_MYCS2	K.EAGQIAGLNVLR.I	0.9809	2.6671	2	0.3837	1240.7	1.0334	17	22	0
ST_Mark_WCLB1_11Sep09_plus.11521.11521.2	ATPB_MYCS2	R.NFGGTSVFAGVGER.T	0.9943	3.1125	2	0.3728	1397.68	0.2845	22	26	0
ST_Mark_WCLB1_11Sep09_plus.11522.11522.2	A0R2V4_MYCS2	R.VALAAAGWDTEVQR.F	0.9391	2.5886	2	0.2745	1486.76	0.2149	16	26	0
ST_Mark_WCLB1_11Sep09_plus.11525.11525.3	ATPA_MYCS2	R.VVNPLGQPIDGQGDIAAETRR.A	0.8725	2.249	3	0.4099	2206.16	1.8897	20	80	0
ST_Mark_WCLB1_11Sep09_plus.11526.11526.3	A0QSB9_MYCS2	R.AVDAGVSAISVSNHGGNNLDGTPAAIR.A	0.9972	3.9773	3	0.4908	2563.29	1.2105	42	104	0
ST_Mark_WCLB1_11Sep09_plus.11527.11527.2	A0R2V3_MYCS2	R.GGIGSVASAVLR.S	0.9288	2.3148	2	0.3747	1086.63	1.1498	14	22	0
ST_Mark_WCLB1_11Sep09_plus.11533.11533.3	A0QTE1_MYCS2	R.LQVEHPVTEETSGIDLVR.Q	0.9962	3.4092	3	0.4327	2022.05	0.5546	26	68	0
ST_Mark_WCLB1_11Sep09_plus.11543.11543.2	A0R269_MYCS2	R.QVAQQLQYAIESR.R	0.9997	3.1239	2	0.5826	1533.8	0.7283	18	24	0
ST_Mark_WCLB1_11Sep09_plus.11549.11549.3	A0QVH9_MYCS2	R.HSQIPVIADIHFQPK.Y	0.9998	4.4154	3	0.5102	1729.94	1.6338	30	56	0
ST_Mark_WCLB1_11Sep09_plus.11574.11574.2	RL1_MYCS2	K.VTVSTTTGPGIPVDPSVTR.N	0.998	2.8782	2	0.5585	1884.01	0.7347	15	36	0
ST_Mark_WCLB1_11Sep09_plus.11587.11587.2	ATPB_MYCS2	R.NFGGTSVFAGVGER.T	0.9997	3.8818	2	0.479	1397.68	0.3764	22	26	0
ST_Mark_WCLB1_11Sep09_plus.11589.11589.2	DNAK_MYCS2	K.EAGQIAGLNVLR.I	0.8615	2.065	2	0.3107	1240.7	0.3995	14	22	0
ST_Mark_WCLB1_11Sep09_plus.11592.11592.2	A0R440_MYCS2	R.YLVGDTITEADVR.L	0.9998	3.4077	2	0.5303	1451.74	0.3651	20	24	0
ST_Mark_WCLB1_11Sep09_plus.11606.11606.2	A0R221_MYCS2	R.EGITTVSAEDFASAR.A	0.9817	2.4158	2	0.3769	1553.74	0.1167	16	28	0
ST_Mark_WCLB1_11Sep09_plus.11608.11608.2	A0R2B7_MYCS2	R.ALSIAYTPGVAQVSR.A	0.9994	3.6107	2	0.5124	1532.84	0.9938	21	28	0
ST_Mark_WCLB1_11Sep09_plus.11611.11611.3	RS2_MYCS2	K.VPSAVWVVDTNKEHIAVGEAR.K	0.9992	3.4435	3	0.5787	2277.2	1.021	29	80	0
ST_Mark_WCLB1_11Sep09_plus.11613.11613.2	PYRH_MYCS2	R.TNPDAELITAISHR.E	0.9064	2.4751	2	0.3697	1537.8	2.0359	12	26	0
ST_Mark_WCLB1_11Sep09_plus.11619.11619.2	A0R451_MYCS2	K.ADGGGAVFYSVVSR.D	0.9851	2.7434	2	0.4171	1384.69	1.0984	13	26	0
ST_Mark_WCLB1_11Sep09_plus.11623.11623.2	KGD_MYCS2	R.VIELIAAYR.N	0.9807	2.7247	2	0.3171	1047.62	1.138	14	16	0
ST_Mark_WCLB1_11Sep09_plus.11626.11626.3	A0R0B5_MYCS2	R.LM*GASVTSDGYHIVAPDPNGEQAGYAM*TR.A	0.9991	5.0072	3	0.5016	3040.39	1.3512	47	112	0
ST_Mark_WCLB1_11Sep09_plus.11637.11637.2	A0R4Z5_MYCS2	K.LFATM*LNTLER.T	0.9961	3.2221	2	0.3846	1324.7	1.0359	17	20	0
ST_Mark_WCLB1_11Sep09_plus.11640.11640.2	A0QZ98_MYCS2	R.M*PQQSVVTLATNVPGPR.Q	0.9891	2.7832	2	0.4604	1810.95	1.045	17	32	0
ST_Mark_WCLB1_11Sep09_plus.11640.11640.3	EFTU_MYCS2	R.GQVVVKPGTTTPHTEFEGQVYILSK.D	0.9982	3.9513	3	0.532	2715.44	2.0583	33	96	0
ST_Mark_WCLB1_11Sep09_plus.11644.11644.2	A0QQA8_MYCS2	K.LQDVLYEIR.G	0.9526	2.3232	2	0.2916	1148.63	0.3952	12	16	0
ST_Mark_WCLB1_11Sep09_plus.11652.11652.2	A0R4C9_MYCS2	R.AFRDEVIAAIGTK.N	0.9894	2.931	2	0.3698	1390.77	0.5395	14	24	0
ST_Mark_WCLB1_11Sep09_plus.11655.11655.3	A0R4C9_MYCS2	M.ARSDVLVSTDWAESNLKAPK.T	0.9274	2.7012	3	0.3881	2187.14	2.2236	27	76	0
ST_Mark_WCLB1_11Sep09_plus.11664.11664.3	ATPB_MYCS2	R.M*PSAVGYQPTLADEM*GELQER.I	0.9493	3.8116	3	0.2953	2354.07	2.3395	30	80	0
ST_Mark_WCLB1_11Sep09_plus.11665.11665.2	PDXS_MYCS2	K.ATTFYDDPDVLAK.V	0.9875	2.5767	2	0.4378	1455.7	0.9258	14	24	0
ST_Mark_WCLB1_11Sep09_plus.11672.11672.3	KGD_MYCS2	R.IGDAHLALPEGFTVHPR.V	0.9995	3.5901	3	0.5676	1829.97	1.5845	29	64	0
ST_Mark_WCLB1_11Sep09_plus.11681.11681.2	KGD_MYCS2	K.DGIQRPLIVFTPK.S	0.9333	2.4534	2	0.3945	1483.86	0.6354	12	24	0
ST_Mark_WCLB1_11Sep09_plus.11682.11682.2	A0QWS8_MYCS2	K.VSALLEALPK.V	0.9468	2.017	2	0.4064	1040.63	0.9104	12	18	0
ST_Mark_WCLB1_11Sep09_plus.11683.11683.2	METK_MYCS2	K.IIVDTYGGWAR.H	0.9488	2.4946	2	0.331	1250.65	1.1251	15	20	0
ST_Mark_WCLB1_11Sep09_plus.11692.11692.2	ATPB_MYCS2	R.M*PSAVGYQPTLADEM*GELQER.I	0.9993	3.8656	2	0.5379	2354.07	0.9099	25	40	0
ST_Mark_WCLB1_11Sep09_plus.11714.11714.2	RL1_MYCS2	K.AEQAQAAGADIVGSDDLIEK.I	1	5.4211	2	0.5889	2000.98	0.8933	30	38	0
ST_Mark_WCLB1_11Sep09_plus.11720.11720.3	ATPG_MYCS2	R.TVVESWTGFSERPTYENAR.E	0.9277	2.4427	3	0.4097	2229.06	1.7007	24	72	0
ST_Mark_WCLB1_11Sep09_plus.11727.11727.3	ATPB_MYCS2	R.M*PSAVGYQPTLADEM*GELQER.I	0.9927	3.9729	3	0.3849	2354.07	1.0958	32	80	0
ST_Mark_WCLB1_11Sep09_plus.11728.11728.2	RPOC_MYCS2	K.DAPEQGVYSSPAEAIM*AM*DR.G	0.9548	2.3404	2	0.4963	2169.95	2.1705	11	38	0
ST_Mark_WCLB1_11Sep09_plus.11739.11739.2	A0QSH0_MYCS2	R.VQLPAAAPGPVQELR.D	0.9092	2.4499	2	0.3448	1545.87	1.1589	15	28	0
ST_Mark_WCLB1_11Sep09_plus.11753.11753.2	A0QQK8_MYCS2	R.DVEPLLAQGIR.H	0.9681	2.5436	2	0.327	1210.68	0.5393	17	20	0
ST_Mark_WCLB1_11Sep09_plus.11756.11756.3	A0R072_MYCS2	M.AISVQM*PALGESVTEGTVTR.W	0.9989	3.9254	3	0.5237	2062.05	1.8124	33	76	0
ST_Mark_WCLB1_11Sep09_plus.11757.11757.2	A0R072_MYCS2	M.AISVQM*PALGESVTEGTVTR.W	1	5.2485	2	0.6513	2062.05	0.9172	28	38	0
ST_Mark_WCLB1_11Sep09_plus.11764.11764.2	A0QZA1_MYCS2	R.GGFTGM*LLGSVSSR.V	0.9964	3.65	2	0.4179	1384.69	2.2631	18	26	0
ST_Mark_WCLB1_11Sep09_plus.11781.11781.2	A0R5W6_MYCS2	R.IDNTVLDAEDATVVR.A	0.9945	3.1042	2	0.4329	1630.83	0.8542	19	28	0
ST_Mark_WCLB1_11Sep09_plus.11795.11795.3	MPRB_MYCS2	R.TDDLRPIPVVGSDELAR.L	0.9254	2.5095	3	0.3698	1852.98	1.2304	21	64	0
ST_Mark_WCLB1_11Sep09_plus.11799.11799.2	A0QWX9_MYCS2	R.LVM*DAYLEGLEK.A	0.9489	2.0187	2	0.4309	1396.71	0.8362	11	22	0
ST_Mark_WCLB1_11Sep09_plus.11801.11801.3	A0QWZ9_MYCS2	K.SDSLHSAVVEIIVK.A	0.8898	2.6799	3	0.3033	1496.83	2.0316	25	52	0
ST_Mark_WCLB1_11Sep09_plus.11802.11802.3	A0QWS2_MYCS2	R.RGQEVGLVDVHPVGAITM*GLK.G	0.9446	3.1991	3	0.3477	2192.19	2.003	26	80	0
ST_Mark_WCLB1_11Sep09_plus.11804.11804.2	A0R2V7_MYCS2	R.QAESALLDAGIVTNR.N	0.9992	4.0348	2	0.4547	1557.82	1.0427	23	28	0
ST_Mark_WCLB1_11Sep09_plus.11806.11806.3	A0QVQ8_MYCS2	K.KADLVIGAVLVPGAK.A	0.8733	3.2983	3	0.2703	1450.9	2.1544	21	56	0
ST_Mark_WCLB1_11Sep09_plus.11813.11813.2	A0QYY6_MYCS2	R.SEESSGGTLASDAQLAALR.E	1	5.553	2	0.5886	1862.91	0.7736	26	36	0
ST_Mark_WCLB1_11Sep09_plus.11819.11819.2	A0R623_MYCS2	Q.ELPAWLAANR.D	0.9837	2.6101	2	0.3831	1140.62	1.4453	13	18	0
ST_Mark_WCLB1_11Sep09_plus.11820.11820.2	A0QQK8_MYCS2	R.DVEPLLAQGIR.H	0.9876	2.9413	2	0.3583	1210.68	1.2515	17	20	0
ST_Mark_WCLB1_11Sep09_plus.11834.11834.2	A0R0B5_MYCS2	K.IEAVPIAGFAQM*R.I	0.9933	2.667	2	0.4103	1418.75	0.2435	16	24	0
ST_Mark_WCLB1_11Sep09_plus.11846.11846.3	A0R1D1_MYCS2	R.HGLALTVADDPLAAAR.E	0.9804	2.8889	3	0.4125	1590.86	1.5721	23	60	0
ST_Mark_WCLB1_11Sep09_plus.11847.11847.2	A0QVH9_MYCS2	K.SAVAFGALLSK.G	0.9957	2.8349	2	0.4511	1063.61	1.3959	14	20	0
ST_Mark_WCLB1_11Sep09_plus.11849.11849.2	A0R1D1_MYCS2	R.HGLALTVADDPLAAAR.E	0.9994	3.7003	2	0.5049	1590.86	0.686	19	30	0
ST_Mark_WCLB1_11Sep09_plus.11854.11854.3	A0R5M3_MYCS2	R.ALLGVGAHDIIGVEAK.N	0.9805	2.4055	3	0.5062	1562.89	2.4705	20	60	0
ST_Mark_WCLB1_11Sep09_plus.11855.11855.2	ATPB_MYCS2	K.TVLIQEMINR.I	0.8739	2.4452	2	0.2176	1216.67	0.3088	13	18	0
ST_Mark_WCLB1_11Sep09_plus.11857.11857.2	A0R6B6_MYCS2	R.LGDPELATTQM*GPLISAR.Q	0.9999	4.3967	2	0.5635	1885.97	1.0242	22	34	0
ST_Mark_WCLB1_11Sep09_plus.11858.11858.3	ATPG_MYCS2	R.VYAALLEAAASESASRR.R	0.8997	2.5185	3	0.3671	1764.92	2.1413	21	64	0
ST_Mark_WCLB1_11Sep09_plus.11863.11863.2	A0R1E4_MYCS2	R.AIVTPIVGAVYK.K	0.9972	3.0428	2	0.477	1230.75	1.9441	19	22	0
ST_Mark_WCLB1_11Sep09_plus.11864.11864.2	A0R1A4_MYCS2	K.ESAIEGLYYVR.A	0.9828	3.0793	2	0.3124	1299.66	1.1898	15	20	0
ST_Mark_WCLB1_11Sep09_plus.11871.11871.2	A0R628_MYCS2	K.WESVLLTETPEK.V	0.9897	2.668	2	0.374	1431.74	0.2891	15	22	0
ST_Mark_WCLB1_11Sep09_plus.11881.11881.2	A0R0B2_MYCS2	R.LEALDLVPANR.N	0.9922	2.835	2	0.387	1210.68	0.7512	17	20	0
ST_Mark_WCLB1_11Sep09_plus.11892.11892.2	A0QYS3_MYCS2	R.LLATAQNGLEVLR.Y	0.998	3.4978	2	0.4221	1397.81	0.8804	19	24	0
ST_Mark_WCLB1_11Sep09_plus.11893.11893.2	PDXS_MYCS2	R.IAEAAGAVAVM*ALER.V	0.8581	2.3418	2	0.3105	1487.79	0.7838	14	28	0
ST_Mark_WCLB1_11Sep09_plus.11904.11904.2	A0QYZ2_MYCS2	R.AALNAPIQGSAADIIK.V	0.9959	2.8194	2	0.5117	1552.87	1.0531	21	30	0
ST_Mark_WCLB1_11Sep09_plus.11911.11911.2	RPOC_MYCS2	R.FATSDLNDLYR.R	0.9782	2.2703	2	0.4426	1314.63	1.2707	16	20	0
ST_Mark_WCLB1_11Sep09_plus.11945.11945.2	A0R2T3_MYCS2	R.APFVTLLANR.I	0.9638	2.327	2	0.3763	1101.64	1.2211	14	18	0
ST_Mark_WCLB1_11Sep09_plus.11952.11952.2	A0QQA8_MYCS2	K.AIVVINPNNPTGAVYSR.E	0.9999	4.0194	2	0.5989	1784.97	0.4119	26	32	0
ST_Mark_WCLB1_11Sep09_plus.11953.11953.2	A0QZ91_MYCS2	R.AGFAGM*LLGSVGSK.V	0.9922	2.5863	2	0.4704	1310.68	0.74	13	26	0
ST_Mark_WCLB1_11Sep09_plus.11972.11972.3	A0R5S1_MYCS2	R.LLAEYLTTGKEPDALR.E	0.956	2.3429	3	0.4426	1789.97	1.6736	24	60	0
ST_Mark_WCLB1_11Sep09_plus.11979.11979.3	A0QTF2_MYCS2	R.LVADGVTVAPPPEALVHAQDK.L	0.9871	2.9778	3	0.4871	2127.14	2.4489	21	80	0
ST_Mark_WCLB1_11Sep09_plus.11981.11981.2	A0QV14_MYCS2	R.TTGLLM*VAPYVAR.S	0.9847	2.4332	2	0.4424	1407.77	0.7861	13	24	0
ST_Mark_WCLB1_11Sep09_plus.11982.11982.2	A0QUA6_MYCS2	R.AAQGITGPLFIGR.D	0.9941	3.1661	2	0.4288	1300.74	2.058	15	24	0
ST_Mark_WCLB1_11Sep09_plus.11990.11990.2	A0QTE1_MYCS2	K.LVEEAPAPFLTDAQR.K	0.9979	3.2672	2	0.5064	1656.86	1.8638	23	28	0
ST_Mark_WCLB1_11Sep09_plus.11993.11993.2	RS4_MYCS2	R.LGVDLVGGDQSFEK.R	0.9874	3.2208	2	0.3858	1463.74	2.0795	18	26	0
ST_Mark_WCLB1_11Sep09_plus.12000.12000.2	A0R4M2_MYCS2	R.TFVVGDEPSAASLVK.I	0.9999	4.182	2	0.5494	1519.8	0.9277	25	28	0
ST_Mark_WCLB1_11Sep09_plus.12004.12004.2	A0QVU2_MYCS2	R.SMSELAAPGTTPSLDEVR.Q	0.9564	3.2679	2	0.3261	1860.9	1.6432	21	34	0
ST_Mark_WCLB1_11Sep09_plus.12007.12007.2	A0QZ96_MYCS2	R.LLGSVTAGLIR.H	0.9768	2.9006	2	0.2964	1099.68	0.6717	19	20	0
ST_Mark_WCLB1_11Sep09_plus.12016.12016.2	A0QU53_MYCS2	R.QGLGNAAISSVATPEQLER.L	0.9992	3.1705	2	0.5736	1941	0.5917	19	36	0
ST_Mark_WCLB1_11Sep09_plus.12023.12023.2	PYRB_MYCS2	R.TIITM*FYENSTR.T	0.9981	3.0343	2	0.4692	1491.72	0.8656	18	22	0
ST_Mark_WCLB1_11Sep09_plus.12024.12024.2	A0QPX3_MYCS2	R.NPEFNSYGVLNVR.E	0.9995	3.3111	2	0.5447	1508.75	1.3868	19	24	0
ST_Mark_WCLB1_11Sep09_plus.12032.12032.2	PROB_MYCS2	K.IGTTALTTPSGVFDANR.L	0.9411	3.0163	2	0.3344	1720.89	2.0133	19	32	0
ST_Mark_WCLB1_11Sep09_plus.12035.12035.2	ATPB_MYCS2	R.GVEVTDTGASISVPVGDGVK.G	0.9998	4.4605	2	0.5611	1886.97	0.8571	25	38	0
ST_Mark_WCLB1_11Sep09_plus.12037.12037.2	A0R593_MYCS2	K.GAVM*FVTDLAR.S	0.9771	3.3623	2	0.2457	1195.62	1.0516	15	20	0
ST_Mark_WCLB1_11Sep09_plus.12040.12040.2	A0R198_MYCS2	R.GTGQGLNLVDSVYER.L	0.9859	2.7325	2	0.4581	1607.8	1.9945	15	28	0
ST_Mark_WCLB1_11Sep09_plus.12043.12043.2	A0R2B7_MYCS2	R.NSGITDIVVLDSK.G	0.998	3.5636	2	0.3537	1360.73	0.2138	20	24	0
ST_Mark_WCLB1_11Sep09_plus.12057.12057.2	ATPB_MYCS2	R.FTQAGSEVSTLLGR.M	0.9998	3.5276	2	0.5668	1465.76	0.5058	22	26	0
ST_Mark_WCLB1_11Sep09_plus.12065.12065.2	A0R239_MYCS2	K.NFPNSFVQTDLQQR.L	0.9992	3.5743	2	0.4996	1693.83	1.3356	19	26	0
ST_Mark_WCLB1_11Sep09_plus.12078.12078.2	A0R5M3_MYCS2	R.LAQDVGIPDNFSQVR.V	0.9958	3.0299	2	0.4515	1658.85	0.6721	21	28	0
ST_Mark_WCLB1_11Sep09_plus.12081.12081.2	A0QTR5_MYCS2	R.LM*VYDALDM*TYR.T	0.9986	2.5136	2	0.4699	1522.7	0.0609	16	22	0
ST_Mark_WCLB1_11Sep09_plus.12084.12084.3	A0QX20_MYCS2	R.LTGRTDEQLALVEAYAK.A	0.9378	2.7956	3	0.3675	1878	2.3814	21	64	0
ST_Mark_WCLB1_11Sep09_plus.12086.12086.2	RS10_MYCS2	R.LIDILDPTPK.T	0.9032	2.2343	2	0.3506	1124.66	1.2189	12	18	0
ST_Mark_WCLB1_11Sep09_plus.12087.12087.2	A0QSG8_MYCS2	K.AFPQGGTVGVDELVAK.G	0.9446	2.2537	2	0.4132	1587.84	0.8391	19	30	0
ST_Mark_WCLB1_11Sep09_plus.12088.12088.2	A0QR94_MYCS2	R.LTGNFWLPEK.V	0.9949	2.551	2	0.4215	1204.64	0.405	14	18	0
ST_Mark_WCLB1_11Sep09_plus.12093.12093.2	PYRB_MYCS2	R.TIITM*FYENSTR.T	0.9989	3.0368	2	0.5091	1491.72	0.9579	16	22	0
ST_Mark_WCLB1_11Sep09_plus.12098.12098.3	A0QPE8_MYCS2	R.YESAAAGGVDTASDAPIAFGNDLRR.V	0.9939	3.6454	3	0.4732	2524.21	1.6967	31	96	0
ST_Mark_WCLB1_11Sep09_plus.12103.12103.3	A0R5R2_MYCS2	K.VM*RDQLAASGIPPATYIGQGGLNPR.S	0.9893	3.3518	3	0.4598	2598.35	1.4832	32	96	0
ST_Mark_WCLB1_11Sep09_plus.12112.12112.2	A0QQJ4_MYCS2	K.ISYDTDPELALENTR.F	0.9996	4.946	2	0.4175	1736.83	1.1524	22	28	0
ST_Mark_WCLB1_11Sep09_plus.12114.12114.2	A0R5R5_MYCS2	R.GTTYLATAPGDLGLAR.A	0.9862	3.3207	2	0.387	1576.83	1.8819	20	30	0
ST_Mark_WCLB1_11Sep09_plus.12115.12115.3	DNAK_MYCS2	R.SETFTTADDNQPSVQIQVYQGER.E	0.9994	3.803	3	0.5822	2613.21	1.3848	34	88	0
ST_Mark_WCLB1_11Sep09_plus.12117.12117.2	A0QYD4_MYCS2	R.LALFLSTPAAR.H	0.978	2.4556	2	0.3933	1159.68	0.9527	12	20	0
ST_Mark_WCLB1_11Sep09_plus.12129.12129.2	PGK_MYCS2	R.SDLNVPLDDDGNITDPGR.V	0.9989	4.0313	2	0.4975	1912.89	1.8896	22	34	0
ST_Mark_WCLB1_11Sep09_plus.12134.12134.2	A0R2E8_MYCS2	R.ALAGFGGLGLR.L	0.9357	2.745	2	0.2812	1031.6	1.5415	16	20	0
ST_Mark_WCLB1_11Sep09_plus.12142.12142.2	A0QQA8_MYCS2	R.DIIQALPTAQGYSDSK.G	0.9986	3.7337	2	0.4822	1706.86	1.6109	22	30	0
ST_Mark_WCLB1_11Sep09_plus.12145.12145.2	A0QYS3_MYCS2	R.VFIGSGM*PAGLWK.R	0.9961	3.0315	2	0.4497	1378.72	1.0715	20	24	0
ST_Mark_WCLB1_11Sep09_plus.12147.12147.2	A0QPE6_MYCS2	R.AVVGALPFVTR.S	0.9845	2.5958	2	0.3516	1129.67	0.3578	15	20	0
ST_Mark_WCLB1_11Sep09_plus.12148.12148.2	RPOA_MYCS2	R.IPVDSIYSPVLK.V	0.9973	3.3428	2	0.4429	1330.76	2.3159	18	22	0
ST_Mark_WCLB1_11Sep09_plus.12150.12150.2	A0R5R5_MYCS2	K.AIAQEGLTDLAEVR.H	0.9993	3.9716	2	0.4618	1485.79	1.1597	21	26	0
ST_Mark_WCLB1_11Sep09_plus.12151.12151.2	A0QSG8_MYCS2	K.AFPQGGTVGVDELVAK.G	0.8784	2.1936	2	0.3605	1587.84	0.8164	18	30	0
ST_Mark_WCLB1_11Sep09_plus.12154.12154.2	A0QX97_MYCS2	R.EVSDIPVGVGLGVR.S	0.8957	2.6924	2	0.2786	1396.78	1.0363	17	26	0
ST_Mark_WCLB1_11Sep09_plus.12161.12161.2	A0QWZ9_MYCS2	K.VSEDQLFYLM*SR.G	0.9999	4.2361	2	0.5143	1503.72	0.9375	17	22	0
ST_Mark_WCLB1_11Sep09_plus.12162.12162.2	A0R2U8_MYCS2	R.AVENFPISFR.G	0.9486	2.2036	2	0.3362	1179.62	0.2791	11	18	0
ST_Mark_WCLB1_11Sep09_plus.12169.12169.2	A0R6B6_MYCS2	K.TPIAVFDDVDPR.I	0.9972	2.6288	2	0.4813	1344.68	0.409	15	22	0
ST_Mark_WCLB1_11Sep09_plus.12185.12185.2	A0QQK8_MYCS2	R.LWHSGFLDGLPEK.V	0.8716	1.8401	2	0.3987	1498.77	0.6569	15	24	0
ST_Mark_WCLB1_11Sep09_plus.12193.12193.3	A0QZ83_MYCS2	K.AGYDKGILTISVPVTEPEAAAEKR.V	0.9929	3.3336	3	0.4893	2515.34	1.7154	28	92	0
ST_Mark_WCLB1_11Sep09_plus.12197.12197.2	A0QUH4_MYCS2	R.GAFSM*SEPELGSDVAAIR.T	0.9999	4.8993	2	0.5274	1852.88	0.7967	25	34	0
ST_Mark_WCLB1_11Sep09_plus.12198.12198.2	GLGE_MYCS2	K.LEAGQSETELNNDLLVGAR.L	0.9998	5.1018	2	0.494	2029.02	0.9516	25	36	0
ST_Mark_WCLB1_11Sep09_plus.12231.12231.2	A0R417_MYCS2	K.LGGDDELLDIAK.Q	0.9938	3.0905	2	0.3936	1258.65	1.0514	16	22	0
ST_Mark_WCLB1_11Sep09_plus.12241.12241.2	A0QVQ8_MYCS2	R.TSTFALTNSTM*PYVLK.L	0.9996	3.9269	2	0.498	1789.91	0.6593	21	30	0
ST_Mark_WCLB1_11Sep09_plus.12248.12248.3	A0QXP3_MYCS2	R.VADASAM*PNITSGNTNAPVM*LIAER.A	0.9347	3.0091	3	0.3615	2575.26	1.2661	32	96	0
ST_Mark_WCLB1_11Sep09_plus.12254.12254.2	A0QX20_MYCS2	R.DTLTVGDQSYEIYR.L	0.9987	3.3965	2	0.4829	1659.79	1.0062	18	26	0
ST_Mark_WCLB1_11Sep09_plus.12255.12255.2	A0R696_MYCS2	R.SWGVDVTELSR.E	0.9972	3.1398	2	0.3999	1248.62	0.6484	17	20	0
ST_Mark_WCLB1_11Sep09_plus.12256.12256.3	A0QQJ4_MYCS2	R.TKNLVLGTSVLTPTFR.Y	0.9928	3.8578	3	0.3801	1747.01	2.4099	24	60	0
ST_Mark_WCLB1_11Sep09_plus.12268.12268.2	A0QPX3_MYCS2	R.SNALDFGSTAGSAALVAR.A	1	5.5737	2	0.5895	1707.87	0.9455	28	34	0
ST_Mark_WCLB1_11Sep09_plus.12274.12274.3	A0QV12_MYCS2	R.FHTALYTPELQPQENSGIYPDNAR.L	0.9969	4.6501	3	0.4252	2761.32	1.7629	32	92	0
ST_Mark_WCLB1_11Sep09_plus.12277.12277.3	A0R2H8_MYCS2	R.YAAGNFYINDKPTGAVVGQQPFGGSR.A	0.9983	3.7894	3	0.5309	2714.33	1.1479	35	100	0
ST_Mark_WCLB1_11Sep09_plus.12301.12301.2	GSA_MYCS2	D.PVEADLLTFGK.V	0.8688	1.9768	2	0.363	1189.65	1.0466	14	20	0
ST_Mark_WCLB1_11Sep09_plus.12309.12309.2	A0QPG1_MYCS2	R.EQQTLEVYEDGNILR.D	0.9965	3.4053	2	0.3635	1806.89	0.1918	21	28	0
ST_Mark_WCLB1_11Sep09_plus.12317.12317.2	ENO_MYCS2	K.NQGLATGLGDEGGFAPDVAGTK.A	1	5.2361	2	0.6266	2075	0.7666	25	42	0
ST_Mark_WCLB1_11Sep09_plus.12322.12322.3	A0QZ83_MYCS2	K.GILTISVPVTEPEAAAEKR.V	0.982	2.2427	3	0.3973	1981.1	0.0207	18	72	0
ST_Mark_WCLB1_11Sep09_plus.12330.12330.2	A0R1Y7_MYCS2	K.GDPIEFAEDEGIR.A	0.993	2.7555	2	0.4505	1447.67	1.0198	17	24	0
ST_Mark_WCLB1_11Sep09_plus.12331.12331.2	A0R0B2_MYCS2	R.NAAGQIVAAGAVAALDK.L	1	5.3208	2	0.6082	1539.85	0.8364	27	32	0
ST_Mark_WCLB1_11Sep09_plus.12343.12343.2	A0QYY6_MYCS2	K.YFNDGDIVEGTIVK.V	1	4.5154	2	0.5915	1569.78	1.872	23	26	0
ST_Mark_WCLB1_11Sep09_plus.12353.12353.3	A0QVU2_MYCS2	K.YLM*ALFSSKVDEYADPK.V	0.9955	3.2048	3	0.4817	1992.97	1.6345	25	64	0
ST_Mark_WCLB1_11Sep09_plus.12357.12357.3	KGD_MYCS2	R.LM*QGQGAIIGAGAM*EYPAEFQGASEER.I	0.9998	4.9612	3	0.5832	2843.31	0.9586	43	104	0
ST_Mark_WCLB1_11Sep09_plus.12358.12358.2	SUCC_MYCS2	K.EDATLVEVNPLVR.T	0.984	2.5385	2	0.4348	1454.78	1.1204	14	24	0
ST_Mark_WCLB1_11Sep09_plus.12372.12372.3	A0R417_MYCS2	R.KLYPNVDYYTGVIYR.A	0.8713	2.5337	3	0.3397	1863.96	1.8639	20	56	0
ST_Mark_WCLB1_11Sep09_plus.12373.12373.2	DNAK_MYCS2	R.IVNEPTAAALAYGLDK.G	0.9999	4.5873	2	0.559	1645.88	0.9525	24	30	0
ST_Mark_WCLB1_11Sep09_plus.12382.12382.2	A0QYY6_MYCS2	R.GFLPASLVEM*R.R	0.9939	2.489	2	0.48	1235.65	1.1024	16	20	0
ST_Mark_WCLB1_11Sep09_plus.12386.12386.2	A0QTF2_MYCS2	R.SAFGQGSAWPVVQTVQR.D	0.9998	4.537	2	0.5137	1817.93	0.9887	22	32	0
ST_Mark_WCLB1_11Sep09_plus.12390.12390.2	GLGE_MYCS2	R.FSSWYEM*FPR.S	0.9978	3.0446	2	0.4557	1365.6	2.1383	15	18	0
ST_Mark_WCLB1_11Sep09_plus.12394.12394.2	A0R2V4_MYCS2	R.IGLAPALDEVPPPTPR.R	0.9987	3.1472	2	0.5123	1642.92	0.5625	16	30	0
ST_Mark_WCLB1_11Sep09_plus.12397.12397.3	DXR_MYCS2	R.AQTGVAAVAVADPAAAEAVGDVR.Y	0.9991	4.5579	3	0.4911	2109.09	1.3135	36	88	0
ST_Mark_WCLB1_11Sep09_plus.12399.12399.3	A0R114_MYCS2	R.VPELPEHIASELVR.I	0.9581	2.559	3	0.4039	1588.87	2.3249	18	52	0
ST_Mark_WCLB1_11Sep09_plus.12401.12401.2	A0QPE6_MYCS2	R.DADGWELTLR.H	0.9678	2.6968	2	0.3019	1175.57	0.9469	15	18	0
ST_Mark_WCLB1_11Sep09_plus.12403.12403.3	A0R574_MYCS2	R.SQVEEIIGQGQQAPSGHIPFTPR.A	0.9992	3.7992	3	0.5568	2476.26	1.1492	34	88	0
ST_Mark_WCLB1_11Sep09_plus.12406.12406.2	A0QWY3_MYCS2	R.AGELINAIADGSIK.I	0.9998	4.7946	2	0.4553	1371.75	0.8538	21	26	0
ST_Mark_WCLB1_11Sep09_plus.12408.12408.2	PROB_MYCS2	R.LASLVEAIEGR.M	0.9986	3.2083	2	0.4591	1157.65	1.2524	17	20	0
ST_Mark_WCLB1_11Sep09_plus.12413.12413.2	ATPB_MYCS2	R.ITGPVVDVEFPR.G	0.9503	3.674	2	0.201	1328.72	2.3265	19	22	0
ST_Mark_WCLB1_11Sep09_plus.12424.12424.2	A0QX97_MYCS2	R.AVVM*TYWNPVLR.K	0.9483	2.6044	2	0.3502	1464.77	2.0597	14	22	0
ST_Mark_WCLB1_11Sep09_plus.12428.12428.2	A0QWW2_MYCS2	R.LADLVALVGK.S	0.9985	3.6128	2	0.3595	998.625	0.8713	16	18	0
ST_Mark_WCLB1_11Sep09_plus.12430.12430.2	A0R051_MYCS2	K.AVLWTSGWTPR.F	0.9477	2.5566	2	0.3126	1273.67	0.9891	15	20	0
ST_Mark_WCLB1_11Sep09_plus.12432.12432.2	A0R5N8_MYCS2	K.SEIGFSQVLYDDHIGK.V	0.9997	4.1499	2	0.5496	1807.89	2.1132	20	30	0
ST_Mark_WCLB1_11Sep09_plus.12438.12438.3	A0R2V3_MYCS2	R.ILVEFDGRPSASTALQTGVDEAR.L	0.9785	3.6695	3	0.3591	2432.24	1.2114	28	88	0
ST_Mark_WCLB1_11Sep09_plus.12451.12451.2	A0R730_MYCS2	R.AYAGLGIGVYDVM*GAGR.G	0.9997	4.3025	2	0.5375	1685.84	2.0665	22	32	0
ST_Mark_WCLB1_11Sep09_plus.12455.12455.3	A0R4Z5_MYCS2	R.GADPVM*M*LTGPIPATEYALKK.T	0.9197	2.4524	3	0.424	2235.15	2.3254	24	80	0
ST_Mark_WCLB1_11Sep09_plus.12460.12460.2	A0R2V4_MYCS2	R.IGLAPALDEVPPPTPR.R	0.9979	3.6505	2	0.4749	1642.92	2.0025	23	30	0
ST_Mark_WCLB1_11Sep09_plus.12462.12462.2	ATPB_MYCS2	K.VVDLLTPYVR.G	0.996	3.1931	2	0.3815	1174.68	1.5738	16	18	0
ST_Mark_WCLB1_11Sep09_plus.12472.12472.2	TRPD_MYCS2	R.AVEAIDSGAAEQLLAR.W	0.9994	5.143	2	0.4103	1613.85	1.7867	23	30	0
ST_Mark_WCLB1_11Sep09_plus.12473.12473.2	A0QPE8_MYCS2	K.LPASLGVEIPVNSEPR.T	0.9998	3.8429	2	0.5481	1677.92	0.7515	19	30	0
ST_Mark_WCLB1_11Sep09_plus.12478.12478.2	A0QUA6_MYCS2	K.LSPEQVTATELAGEPITAK.L	0.9998	4.7905	2	0.5477	1955.03	1.6498	24	36	0
ST_Mark_WCLB1_11Sep09_plus.12479.12479.3	TRPD_MYCS2	R.AVEAIDSGAAEQLLAR.W	0.9578	2.994	3	0.3584	1613.85	2.3098	28	60	0
ST_Mark_WCLB1_11Sep09_plus.12481.12481.3	A0QQC1_MYCS2	R.VFVEPQQGATYSDQLAVAQAAER.L	0.9931	3.3069	3	0.4603	2478.23	0.861	32	88	0
ST_Mark_WCLB1_11Sep09_plus.12483.12483.2	KGD_MYCS2	K.VHAVEQQEILDTAFG.-	0.988	3.0016	2	0.4275	1656.82	1.8999	19	28	0
ST_Mark_WCLB1_11Sep09_plus.12484.12484.2	A0QSU4_MYCS2	K.DVSTAWQLDAYR.F	0.9987	3.5905	2	0.4458	1424.68	1.699	16	22	0
ST_Mark_WCLB1_11Sep09_plus.12511.12511.3	A0QWS2_MYCS2	R.GQEVGLVDVHPVGAITM*GLK.G	0.9251	2.8706	3	0.3781	2036.09	2.0566	18	76	0
ST_Mark_WCLB1_11Sep09_plus.12516.12516.2	A0QPG1_MYCS2	R.ADLVPDQIVLASSR.A	0.9788	1.9469	2	0.4297	1483.81	0.0711	14	26	0
ST_Mark_WCLB1_11Sep09_plus.12519.12519.2	A0R5N7_MYCS2	R.GLALFVSGDNLR.K	0.9965	3.8159	2	0.3656	1261.69	2.3106	17	22	0
ST_Mark_WCLB1_11Sep09_plus.12520.12520.2	A0QX20_MYCS2	R.TDEQLALVEAYAK.A	0.9999	3.9091	2	0.5656	1450.74	0.899	21	24	0
ST_Mark_WCLB1_11Sep09_plus.12534.12534.2	A0QYZ2_MYCS2	R.SFTLDDLAVR.Y	0.8649	2.0827	2	0.3314	1136.59	0.6435	13	18	0
ST_Mark_WCLB1_11Sep09_plus.12542.12542.3	PYRH_MYCS2	R.VQTAITM*GQVAEPYIPLR.A	0.952	3.2604	3	0.3314	2003.07	2.1821	24	68	0
ST_Mark_WCLB1_11Sep09_plus.12543.12543.2	A0QT13_MYCS2	R.EM*LAAAGIDGVDPAETLR.D	0.9999	5.0245	2	0.5638	1844.91	1.6731	27	34	0
ST_Mark_WCLB1_11Sep09_plus.12544.12544.2	A0QQW8_MYCS2	K.WDLTVNELAR.N	0.989	3.1224	2	0.2946	1216.63	0.7323	16	18	0
ST_Mark_WCLB1_11Sep09_plus.12546.12546.2	PYRH_MYCS2	R.VQTAITM*GQVAEPYIPLR.A	0.9971	3.1513	2	0.5036	2003.07	0.9629	23	34	0
ST_Mark_WCLB1_11Sep09_plus.12547.12547.3	A0QQ65_MYCS2	R.SYHHVLFNQDFTSFALK.-	0.9564	2.9892	3	0.3519	2054.01	1.6247	22	64	0
ST_Mark_WCLB1_11Sep09_plus.12555.12555.2	A0QTR5_MYCS2	K.LITGIGEPLLGR.L	0.986	2.6486	2	0.3946	1238.75	0.7416	18	22	0
ST_Mark_WCLB1_11Sep09_plus.12558.12558.2	ATPG_MYCS2	R.VYAALLEAAASESASR.R	0.9987	3.505	2	0.5056	1608.82	1.414	24	30	0
ST_Mark_WCLB1_11Sep09_plus.12569.12569.2	A0QPE7_MYCS2	R.TALADDYNLVSNNIGGR.W	0.9999	4.4758	2	0.554	1792.88	0.78	22	32	0
ST_Mark_WCLB1_11Sep09_plus.12575.12575.3	A0QXP3_MYCS2	R.YSPEEM*LPGPQLASDDDLQQAAR.E	0.9595	2.78	3	0.4404	2547.17	2.314	32	88	0
ST_Mark_WCLB1_11Sep09_plus.12576.12576.3	ATPG_MYCS2	R.VYAALLEAAASESASR.R	0.9924	2.8567	3	0.4831	1608.82	1.6213	26	60	0
ST_Mark_WCLB1_11Sep09_plus.12588.12588.2	A0R5N8_MYCS2	K.VTVVGLPDVPGYAAK.V	0.9989	3.1689	2	0.5284	1485.83	0.9164	20	28	0
ST_Mark_WCLB1_11Sep09_plus.12589.12589.2	A0QS52_MYCS2	R.VPTVYWDLTSER.V	0.9998	2.9658	2	0.6156	1465.73	0.6285	16	22	0
ST_Mark_WCLB1_11Sep09_plus.12591.12591.2	A0QU54_MYCS2	R.LGEDGATDQDYSEAIALAR.L	0.9998	4.7674	2	0.5165	1994.93	0.8326	25	36	0
ST_Mark_WCLB1_11Sep09_plus.12593.12593.2	A0R1B5_MYCS2	R.GIESAAPLGVSAAAASFK.E	1	3.876	2	0.6289	1646.87	0.0471	25	34	0
ST_Mark_WCLB1_11Sep09_plus.12596.12596.2	A0QPS6_MYCS2	R.QLLAGYIAANPDLAR.V	0.9985	4.4761	2	0.3951	1585.87	1.8926	21	28	0
ST_Mark_WCLB1_11Sep09_plus.12600.12600.2	A0QNN8_MYCS2	K.VVLDFDDVVQR.S	0.9994	2.9391	2	0.5414	1304.68	1.0142	17	20	0
ST_Mark_WCLB1_11Sep09_plus.12602.12602.2	A0R470_MYCS2	R.GFAIDVDALR.A	0.9973	3.3271	2	0.383	1076.57	1.4386	16	18	0
ST_Mark_WCLB1_11Sep09_plus.12612.12612.3	A0R1B5_MYCS2	R.GIESAAPLGVSAAAASFK.E	0.9934	2.8483	3	0.5227	1646.87	2.1717	25	68	0
ST_Mark_WCLB1_11Sep09_plus.12613.12613.3	A0R5M3_MYCS2	R.NM*TTVQAADAAVEAAIR.L	0.9224	3.1555	3	0.2905	1747.87	1.8026	29	64	0
ST_Mark_WCLB1_11Sep09_plus.12616.12616.2	RL6_MYCS2	K.GTLTLDVAEPISVSR.A	0.998	2.7134	2	0.5412	1557.85	0.3709	16	28	0
ST_Mark_WCLB1_11Sep09_plus.12625.12625.2	A0QR81_MYCS2	K.LLEDSFSYANQLGAR.Q	0.9999	4.6529	2	0.5253	1683.83	0.6244	22	28	0
ST_Mark_WCLB1_11Sep09_plus.12625.12625.3	A0QR81_MYCS2	S.SGVIPIM*KLLEDSFSYANQLGAR.Q	0.9805	2.8402	3	0.4456	2525.31	0.8715	20	88	0
ST_Mark_WCLB1_11Sep09_plus.12626.12626.2	A0R5M3_MYCS2	R.NM*TTVQAADAAVEAAIR.L	1	5.2777	2	0.609	1747.87	0.9788	26	32	0
ST_Mark_WCLB1_11Sep09_plus.12634.12634.2	A0QV14_MYCS2	R.IAAGETLADLGLSQDR.L	0.9995	3.4856	2	0.5538	1629.84	0.8668	18	30	0
ST_Mark_WCLB1_11Sep09_plus.12637.12637.2	A0R607_MYCS2	R.LVDVDAGVSLDQLM*K.A	0.999	3.6452	2	0.5053	1618.84	1.8064	20	28	0
ST_Mark_WCLB1_11Sep09_plus.12638.12638.2	A0R4I3_MYCS2	R.AVGAGM*LTLDEFTER.V	0.9989	3.5664	2	0.4813	1625.79	0.9068	19	28	0
ST_Mark_WCLB1_11Sep09_plus.12644.12644.2	A0QXC6_MYCS2	R.LVVAAGDIPVDTPM*GLR.R	0.9987	3.1505	2	0.5406	1739.94	0.8644	17	32	0
ST_Mark_WCLB1_11Sep09_plus.12647.12647.2	A0R006_MYCS2	K.TYLESQLEELGQR.G	0.9994	3.8567	2	0.467	1565.78	1.1924	17	24	0
ST_Mark_WCLB1_11Sep09_plus.12648.12648.2	ATPA_MYCS2	K.LSDELGGGSM*TGLPIIETK.A	0.9986	4.0174	2	0.4924	1933.98	1.8366	21	36	0
ST_Mark_WCLB1_11Sep09_plus.12670.12670.2	A0R542_MYCS2	R.TLLLGSPSLLR.Q	0.8535	2.2705	2	0.2876	1169.73	0.6547	13	20	0
ST_Mark_WCLB1_11Sep09_plus.12673.12673.2	A0QXC6_MYCS2	R.GFWQGYFAAR.S	0.9974	2.8798	2	0.416	1202.57	0.5289	15	18	0
ST_Mark_WCLB1_11Sep09_plus.12674.12674.2	RPOC_MYCS2	K.QLIVDEVLYR.E	0.8782	2.3047	2	0.2873	1247.7	1.2418	14	18	0
ST_Mark_WCLB1_11Sep09_plus.12676.12676.2	COAX_MYCS2	K.GEFLGGAIAPGVQVSSDAAAAR.S	0.9857	3.3013	2	0.4066	2044.05	0.8766	20	42	0
ST_Mark_WCLB1_11Sep09_plus.12680.12680.3	A0R5M3_MYCS2	R.NM*TTVQAADAAVEAAIR.L	0.8795	3.3172	3	0.2205	1747.87	1.2738	26	64	0
ST_Mark_WCLB1_11Sep09_plus.12687.12687.2	A0R5M3_MYCS2	R.NM*TTVQAADAAVEAAIR.L	0.9998	5.8818	2	0.4311	1747.87	1.9449	26	32	0
ST_Mark_WCLB1_11Sep09_plus.12695.12695.2	A0QXC6_MYCS2	R.GWLDGAGELTEAGR.A	0.9987	3.0138	2	0.5285	1431.69	0.8838	17	26	0
ST_Mark_WCLB1_11Sep09_plus.12696.12696.2	A0QYW6_MYCS2	K.LIIATAYFPQSEDSR.A	0.9999	4.2067	2	0.628	1710.87	2.0698	22	28	0
ST_Mark_WCLB1_11Sep09_plus.12704.12704.2	A0R451_MYCS2	K.AGATTLILVTNTVAGR.Q	0.9974	3.6246	2	0.461	1557.9	1.9026	21	30	0
ST_Mark_WCLB1_11Sep09_plus.12707.12707.2	A0QR19_MYCS2	R.ITFVGSGPGDPGLLTTR.A	0.9969	3.0088	2	0.4955	1687.9	0.6834	22	32	0
ST_Mark_WCLB1_11Sep09_plus.12708.12708.2	A0R4L2_MYCS2	R.SSLAQM*LGLDDAVER.A	0.998	3.7519	2	0.4297	1620.79	1.1171	21	28	0
ST_Mark_WCLB1_11Sep09_plus.12711.12711.2	ENO_MYCS2	R.LVDQALLDLDGTPDK.S	0.9996	3.063	2	0.4945	1612.84	0.0626	18	28	0
ST_Mark_WCLB1_11Sep09_plus.12728.12728.3	A0QR91_MYCS2	R.RLDPSEFEFLDQR.V	0.9653	3.3985	3	0.2652	1651.81	1.5928	22	48	0
ST_Mark_WCLB1_11Sep09_plus.12730.12730.2	PGK_MYCS2	K.TLDDLLAEGVQGR.G	0.9995	3.3815	2	0.487	1386.72	0.327	17	24	0
ST_Mark_WCLB1_11Sep09_plus.12740.12740.2	A0R0B2_MYCS2	R.AIKSPEDLDGLDQL.-	0.9921	2.6987	2	0.4154	1513.77	0.302	14	26	0
ST_Mark_WCLB1_11Sep09_plus.12744.12744.2	A0R696_MYCS2	R.LGVTIYEQSPVTEISQGR.A	0.9997	4.3114	2	0.5409	1977.03	1.9154	22	34	0
ST_Mark_WCLB1_11Sep09_plus.12746.12746.3	A0QTF2_MYCS2	R.AEIVVM*SNVLGAPETPAM*SLDER.I	0.8574	2.7677	3	0.3627	2461.21	2.4244	26	88	0
ST_Mark_WCLB1_11Sep09_plus.12758.12758.2	PYRF_MYCS2	R.GVFVLAATSNPEGVGLQR.A	0.9994	3.8443	2	0.5267	1814.98	1.0017	26	34	0
ST_Mark_WCLB1_11Sep09_plus.12761.12761.2	DXR_MYCS2	R.WAAEPATVDDVLDAQR.W	0.999	3.1026	2	0.5654	1756.85	1.0858	20	30	0
ST_Mark_WCLB1_11Sep09_plus.12773.12773.2	A0QX20_MYCS2	K.AINDNDLAVTAVLSGNR.N	0.9996	4.4624	2	0.4932	1742.9	1.292	24	32	0
ST_Mark_WCLB1_11Sep09_plus.12774.12774.2	ILVC_MYCS2	R.M*NYSVSDTAEFGGYLSGPR.V	1	4.6763	2	0.6493	2066.92	0.5716	23	36	0
ST_Mark_WCLB1_11Sep09_plus.12815.12815.3	EFTU_MYCS2	R.ELLAAQDFDEEAPVVR.V	0.9293	2.3207	3	0.4053	1801.9	1.4735	20	60	0
ST_Mark_WCLB1_11Sep09_plus.12817.12817.2	GLMS_MYCS2	R.FAPSSTVLFLGR.H	0.9991	3.3953	2	0.4782	1294.72	1.0931	16	22	0
ST_Mark_WCLB1_11Sep09_plus.12840.12840.2	RPOA_MYCS2	K.GLVVSSDDDEPVTM*YLR.K	0.9991	4.2215	2	0.4608	1911.91	1.116	22	32	0
ST_Mark_WCLB1_11Sep09_plus.12841.12841.3	A0R2U8_MYCS2	R.HLIPALEVLHASLAAK.A	0.9657	3.1521	3	0.3475	1683	2.0391	23	60	0
ST_Mark_WCLB1_11Sep09_plus.12844.12844.3	A0QUV7_MYCS2	K.IVEELADSLGGAVGASR.A	0.8881	3.0288	3	0.2824	1643.86	2.0497	24	64	0
ST_Mark_WCLB1_11Sep09_plus.12847.12847.3	A0R1Y7_MYCS2	R.AGEFDVIVAGGQESM*SQAPHLLPK.S	0.9982	3.5354	3	0.5517	2497.24	1.536	35	92	0
ST_Mark_WCLB1_11Sep09_plus.12849.12849.2	A0QR91_MYCS2	R.GVDFLILEK.A	0.9936	3.0809	2	0.334	1033.59	1.3164	13	16	0
ST_Mark_WCLB1_11Sep09_plus.12850.12850.2	A0R5R2_MYCS2	R.GIAGFLGSQSQAAAAVSPVR.-	0.9991	4.3402	2	0.4742	1887.01	0.9522	25	38	0
ST_Mark_WCLB1_11Sep09_plus.12856.12856.2	EFTU_MYCS2	R.ELLAAQDFDEEAPVVR.V	0.9983	3.2754	2	0.4948	1801.9	0.8045	18	30	0
ST_Mark_WCLB1_11Sep09_plus.12865.12865.2	A0R4Z5_MYCS2	K.ELGFSTPTAESEYWR.H	0.9953	2.5905	2	0.5224	1772.81	0.9121	17	28	0
ST_Mark_WCLB1_11Sep09_plus.12869.12869.2	EFTU_MYCS2	K.LLDQGQAGDNVGLLLR.G	0.9961	4.6936	2	0.3353	1681.92	2.1523	23	30	0
ST_Mark_WCLB1_11Sep09_plus.12871.12871.2	PGK_MYCS2	K.LSLAPVAAALGEK.L	0.9957	3.2463	2	0.4392	1239.73	2.0977	20	24	0
ST_Mark_WCLB1_11Sep09_plus.12879.12879.2	A0QZA1_MYCS2	R.AQPAYWLLEEAK.Q	0.9186	1.849	2	0.396	1418.73	0.3179	11	22	0
ST_Mark_WCLB1_11Sep09_plus.12884.12884.3	METK_MYCS2	K.AIGEVFDLRPAAIVR.D	0.92	2.6038	3	0.3518	1626.93	2.0123	20	56	0
ST_Mark_WCLB1_11Sep09_plus.12886.12886.2	A0QWX9_MYCS2	R.LAYAAYEEVFGSDR.F	0.9998	3.9261	2	0.5603	1590.74	1.9067	21	26	0
ST_Mark_WCLB1_11Sep09_plus.12889.12889.2	A0R4H1_MYCS2	R.YETGADLLIPLK.S	0.9514	2.4609	2	0.3025	1332.74	0.2972	15	22	0
ST_Mark_WCLB1_11Sep09_plus.12890.12890.2	A0QUV7_MYCS2	K.IVEELADSLGGAVGASR.A	0.9984	3.4355	2	0.505	1643.86	1.1712	23	32	0
ST_Mark_WCLB1_11Sep09_plus.12892.12892.2	A0R051_MYCS2	K.TVAANLTDALEGSTLK.R	0.9999	3.9865	2	0.5731	1603.85	0.8436	22	30	0
ST_Mark_WCLB1_11Sep09_plus.12903.12903.2	A0R5Y9_MYCS2	R.LFDYLQTSLR.S	0.9997	3.5349	2	0.4567	1255.67	0.7135	16	18	0
ST_Mark_WCLB1_11Sep09_plus.12931.12931.2	EFTU_MYCS2	K.LLDQGQAGDNVGLLLR.G	0.9995	4.5498	2	0.4286	1681.92	0.5632	25	30	0
ST_Mark_WCLB1_11Sep09_plus.12940.12940.2	A0R2F0_MYCS2	R.GQLDEAVALLR.R	0.9942	3.2024	2	0.3156	1184.66	0.3342	18	20	0
ST_Mark_WCLB1_11Sep09_plus.12946.12946.2	A0QX01_MYCS2	R.IVESGGPELADELEQNGYVR.F	1	4.7044	2	0.6561	2175.06	0.7928	24	38	0
ST_Mark_WCLB1_11Sep09_plus.12955.12955.2	GSA_MYCS2	R.FITSAGGYWLTDADGNR.Y	0.9998	4.6675	2	0.5351	1843.86	2.0082	24	32	0
ST_Mark_WCLB1_11Sep09_plus.12963.12963.2	A0R5Y9_MYCS2	R.LDDEANIAPWLR.A	0.9565	3.0894	2	0.2803	1412.72	1.8232	15	22	0
ST_Mark_WCLB1_11Sep09_plus.12964.12964.2	A0QS52_MYCS2	K.FGQIIASSPGAFGEPLSR.E	0.9629	3.5052	2	0.3208	1833.95	2.1222	18	34	0
ST_Mark_WCLB1_11Sep09_plus.12966.12966.2	A0QR81_MYCS2	R.GGGVALLLSNIR.E	0.9985	3.6875	2	0.4096	1169.7	0.6076	16	22	0
ST_Mark_WCLB1_11Sep09_plus.12971.12971.2	INHA_MYCS2	K.VAQEAGAELVLTGFDR.L	0.9875	2.7984	2	0.3858	1675.87	0.2742	19	30	0
ST_Mark_WCLB1_11Sep09_plus.12976.12976.2	A0QQK8_MYCS2	R.TVAVIGGGVIGLSVAR.R	0.9793	3.0086	2	0.4038	1468.88	2.1077	18	30	0
ST_Mark_WCLB1_11Sep09_plus.12983.12983.2	A0QQP1_MYCS2	R.LITGIEVVDEATQR.D	0.995	2.6593	2	0.5056	1543.83	1.1555	16	26	0
ST_Mark_WCLB1_11Sep09_plus.13024.13024.2	A0R2T3_MYCS2	R.LLVGAAVTTLEEAR.K	0.9997	4.372	2	0.4509	1442.82	0.6348	20	26	0
ST_Mark_WCLB1_11Sep09_plus.13037.13037.2	Y1959_MYCS2	R.NFLFSNVIGENSK.I	0.9998	3.8006	2	0.5345	1468.74	1.0012	21	24	0
ST_Mark_WCLB1_11Sep09_plus.13038.13038.2	A0QPV4_MYCS2	K.IFTIFEGTSEIQR.L	0.9997	3.3954	2	0.5581	1540.8	1.0243	20	24	0
ST_Mark_WCLB1_11Sep09_plus.13039.13039.3	A0QQK8_MYCS2	R.TVAEWLAAQGHPVEFTTAAR.D	0.9969	2.9997	3	0.5547	2155.09	1.6079	26	76	0
ST_Mark_WCLB1_11Sep09_plus.13053.13053.3	A0R623_MYCS2	A.WSRPGLPVEYLEVPSAAM*GR.D	0.8511	2.4395	3	0.3834	2231.13	1.5911	18	76	0
ST_Mark_WCLB1_11Sep09_plus.13055.13055.2	HIS6_MYCS2	R.TAEQVFIPLTVGGGVR.S	0.9984	3.518	2	0.5066	1643.91	1.9296	17	30	0
ST_Mark_WCLB1_11Sep09_plus.13060.13060.2	A0QZ83_MYCS2	K.GILTISVPVTEPEAAAEK.R	0.9861	2.0362	2	0.4748	1825	0.0882	19	34	0
ST_Mark_WCLB1_11Sep09_plus.13062.13062.2	ILVC_MYCS2	K.GEGQALALSYAAAIGGAR.A	0.9998	3.9754	2	0.5528	1675.88	0.6715	21	34	0
ST_Mark_WCLB1_11Sep09_plus.13073.13073.2	RPOA_MYCS2	R.TDFDKLIIDVETK.N	0.995	3.1968	2	0.4144	1536.82	1.196	16	24	0
ST_Mark_WCLB1_11Sep09_plus.13074.13074.3	RPOA_MYCS2	R.TDFDKLIIDVETK.N	0.9778	3.2352	3	0.3321	1536.82	2.2042	26	48	0
ST_Mark_WCLB1_11Sep09_plus.13086.13086.2	A0R2T3_MYCS2	R.LLVGAAVTTLEEAR.K	0.9977	3.7558	2	0.4078	1442.82	1.1416	18	26	0
ST_Mark_WCLB1_11Sep09_plus.13087.13087.2	RPOC_MYCS2	R.LGIQAFEPQLVEGK.A	0.9376	2.8315	2	0.3252	1528.84	2.0404	14	26	0
ST_Mark_WCLB1_11Sep09_plus.13096.13096.2	A0QU52_MYCS2	R.GVALLGIDSVQM*PIGPR.R	0.9997	3.4523	2	0.5967	1738.96	0.7209	21	32	0
ST_Mark_WCLB1_11Sep09_plus.13113.13113.2	RPOA_MYCS2	R.TLLSSIPGAAVTSIR.I	0.9981	3.1337	2	0.5112	1485.86	1.1735	23	28	0
ST_Mark_WCLB1_11Sep09_plus.13127.13127.2	A0R1B5_MYCS2	R.FAVYIGPLGADTAATAR.E	0.9982	3.4502	2	0.5042	1693.89	1.4071	20	32	0
ST_Mark_WCLB1_11Sep09_plus.13130.13130.3	A0QU52_MYCS2	R.GVALLGIDSVQM*PIGPR.R	0.9863	3.4589	3	0.3693	1738.96	1.386	26	64	0
ST_Mark_WCLB1_11Sep09_plus.13132.13132.2	A0R198_MYCS2	R.IIFLGSQVDDDIANR.L	0.9727	2.0853	2	0.4824	1675.87	0.6983	15	28	0
ST_Mark_WCLB1_11Sep09_plus.13136.13136.3	A0QYY6_MYCS2	R.VEEGIEGLVHISELSER.H	0.9806	3.064	3	0.4038	1895.97	1.7678	24	64	0
ST_Mark_WCLB1_11Sep09_plus.13146.13146.2	A0QYZ2_MYCS2	K.AYDADATALAIVAADGDGR.Y	0.9633	2.6407	2	0.4251	1835.88	1.4788	15	36	0
ST_Mark_WCLB1_11Sep09_plus.13149.13149.3	A0QU52_MYCS2	R.VLYSSVNFKDALALTPK.G	0.9825	2.9208	3	0.4424	1866.04	2.4062	24	64	0
ST_Mark_WCLB1_11Sep09_plus.13165.13165.2	A0QU52_MYCS2	R.GVALLGIDSVQM*PIGPR.R	0.9966	2.8076	2	0.5039	1738.96	0.5019	15	32	0
ST_Mark_WCLB1_11Sep09_plus.13185.13185.2	A0QUX7_MYCS2	R.GQIIEAVNLFR.A	0.9988	3.0516	2	0.4854	1259.71	1.0211	16	20	0
ST_Mark_WCLB1_11Sep09_plus.13213.13213.3	A0QWY3_MYCS2	R.QAGAVEVLDYPDPDDPQPFASR.V	0.984	2.7291	3	0.4924	2387.11	1.5841	25	84	0
ST_Mark_WCLB1_11Sep09_plus.13216.13216.2	A0R2H8_MYCS2	R.YGDVADLTNYGGAVIDDR.A	1	5.265	2	0.5796	1913.89	1.6662	26	34	0
ST_Mark_WCLB1_11Sep09_plus.13220.13220.2	A0QWY3_MYCS2	R.QAGAVEVLDYPDPDDPQPFASR.V	0.9998	3.7851	2	0.6256	2387.11	0.7593	20	42	0
ST_Mark_WCLB1_11Sep09_plus.13225.13225.2	A0QNN6_MYCS2	R.ADFYTLFAR.T	0.9868	2.3571	2	0.3752	1103.55	0.3946	14	16	0
ST_Mark_WCLB1_11Sep09_plus.13239.13239.2	A0R4H1_MYCS2	R.YVASESVLDELEGEDR.V	0.9996	3.7358	2	0.4734	1810.83	0.182	24	30	0
ST_Mark_WCLB1_11Sep09_plus.13243.13243.2	A0R574_MYCS2	K.SLESLGISLEGVR.S	0.9944	3.2976	2	0.393	1359.75	1.1891	18	24	0
ST_Mark_WCLB1_11Sep09_plus.13247.13247.3	RS7_MYCS2	K.RPLVNDPVYGSQLVTQLVNK.V	0.9095	2.7157	3	0.3403	2240.24	1.1076	19	76	0
ST_Mark_WCLB1_11Sep09_plus.13250.13250.2	A0QSY1_MYCS2	R.ATDNDIVIPDVLASR.H	0.9954	3.8099	2	0.3928	1598.84	1.9281	18	28	0
ST_Mark_WCLB1_11Sep09_plus.13251.13251.3	ATPB_MYCS2	K.TLTLEVAQHLGDSLVR.C	0.9973	3.1074	3	0.4545	1751.96	0.3623	28	60	0
ST_Mark_WCLB1_11Sep09_plus.13262.13262.2	ATPB_MYCS2	K.TLTLEVAQHLGDSLVR.C	0.9998	4.2986	2	0.5164	1751.96	1.0699	22	30	0
ST_Mark_WCLB1_11Sep09_plus.13269.13269.3	A0R0B5_MYCS2	R.IGGHLLEEFDSELTR.V	0.9929	3.7071	3	0.3737	1715.86	1.8591	28	56	0
ST_Mark_WCLB1_11Sep09_plus.13281.13281.2	A0R2J4_MYCS2	K.NQVVAFEADELDPDLR.T	0.9995	3.918	2	0.4969	1830.89	0.6975	21	30	0
ST_Mark_WCLB1_11Sep09_plus.13286.13286.3	MPRB_MYCS2	R.TNVELLM*AAQEPGAPPLPEDEM*AGLR.A	0.9762	3.0307	3	0.4493	2781.35	1.6632	28	100	0
ST_Mark_WCLB1_11Sep09_plus.13289.13289.3	A0R079_MYCS2	R.LVPGYEAPINLVYSQR.N	0.9503	2.9177	3	0.3549	1818.97	2.2057	21	60	0
ST_Mark_WCLB1_11Sep09_plus.13295.13295.2	A0R0B2_MYCS2	K.SPEDLDGLDQL.-	0.865	2.2247	2	0.3358	1201.56	1.0853	13	20	0
ST_Mark_WCLB1_11Sep09_plus.13296.13296.2	A0QYS3_MYCS2	R.WALSAFGTASAANLGR.A	1	3.4652	2	0.5088	1592.82	0.0018	22	30	0
ST_Mark_WCLB1_11Sep09_plus.13302.13302.2	A0R079_MYCS2	R.LVPGYEAPINLVYSQR.N	0.9971	2.7691	2	0.5352	1818.97	0.8929	19	30	0
ST_Mark_WCLB1_11Sep09_plus.13303.13303.2	MQO_MYCS2	K.LLEPNWSITM*IER.L	0.9792	3.0824	2	0.3555	1617.84	2.0541	19	24	0
ST_Mark_WCLB1_11Sep09_plus.13304.13304.2	A0QSU4_MYCS2	R.LGGLGVLNGEGLIGR.H	0.9964	3.7023	2	0.4052	1424.82	1.3228	20	28	0
ST_Mark_WCLB1_11Sep09_plus.13305.13305.2	A0QRA8_MYCS2	R.TASEEFTAAM*LGWPVR.T	0.9912	3.0031	2	0.4352	1781.86	1.0488	15	30	0
ST_Mark_WCLB1_11Sep09_plus.13312.13312.2	GLMS_MYCS2	R.LPVEVELASEFR.Y	0.9605	2.5016	2	0.3861	1388.74	1.9302	14	22	0
ST_Mark_WCLB1_11Sep09_plus.13316.13316.3	ATPB_MYCS2	K.TLTLEVAQHLGDSLVR.C	0.9935	2.8646	3	0.5042	1751.96	2.1864	23	60	0
ST_Mark_WCLB1_11Sep09_plus.13317.13317.2	A0QWV8_MYCS2	R.ALVLNLAAEPGETAGFSAER.H	0.9985	3.5444	2	0.5141	2016.04	0.8491	22	38	0
ST_Mark_WCLB1_11Sep09_plus.13326.13326.2	A0R072_MYCS2	R.RLEEGAFEADLGL.-	0.9699	2.6899	2	0.3706	1419.71	1.2935	15	24	0
ST_Mark_WCLB1_11Sep09_plus.13335.13335.3	A0R0B0_MYCS2	R.VPVSDAQLEEDPYLPPYYHPGPEAPEIR.Y	0.9898	3.3732	3	0.4714	3178.54	1.3369	35	108	0
ST_Mark_WCLB1_11Sep09_plus.13367.13367.2	MQO_MYCS2	K.LLEPNWSITM*IER.L	0.9939	2.4325	2	0.4892	1617.84	0.5421	15	24	0
ST_Mark_WCLB1_11Sep09_plus.13373.13373.2	A0QR94_MYCS2	K.ALM*NLGYEALFPR.D	0.8978	2.1557	2	0.3649	1510.78	1.0008	15	24	0
ST_Mark_WCLB1_11Sep09_plus.13374.13374.3	A0QUX0_MYCS2	R.VPGGSGGGSAAALAAYQAPLAIGSDTGGSIR.Q	0.9641	2.8809	3	0.4554	2729.39	1.628	34	120	0
ST_Mark_WCLB1_11Sep09_plus.13400.13400.2	A0QUH4_MYCS2	K.GIDTTELIFDGYR.A	0.9996	2.9763	2	0.5925	1499.74	0.8571	16	24	0
ST_Mark_WCLB1_11Sep09_plus.13416.13416.2	HOA2_MYCS2	K.IAFLM*LPGVGTK.E	0.9932	2.7124	2	0.4442	1262.72	0.976	14	22	0
ST_Mark_WCLB1_11Sep09_plus.13428.13428.3	A0R623_MYCS2	R.DVKPTGSAVVGLSM*AGSSALM*LAAR.H	0.8932	2.9003	3	0.3608	2421.26	2.3769	28	96	0
ST_Mark_WCLB1_11Sep09_plus.13432.13432.2	GCP_MYCS2	R.DDPYTFSFSGLK.T	0.9969	2.5347	2	0.502	1376.64	0.5443	14	22	0
ST_Mark_WCLB1_11Sep09_plus.13435.13435.2	ENO_MYCS2	R.IQLVGDDLFVTNPER.L	0.9996	3.9125	2	0.5005	1715.9	0.7222	19	28	0
ST_Mark_WCLB1_11Sep09_plus.13437.13437.2	A0QR94_MYCS2	K.ALM*NLGYEALFPR.D	0.9636	2.65	2	0.4002	1510.78	2.0158	13	24	0
ST_Mark_WCLB1_11Sep09_plus.13444.13444.2	THIG_MYCS2	R.VDAETGTGVLDLLNR.L	0.9992	4.5225	2	0.4365	1572.82	2.2218	21	28	0
ST_Mark_WCLB1_11Sep09_plus.13452.13452.2	PGK_MYCS2	R.VIASVPTLQALAEAGAK.V	0.9955	3.1468	2	0.4956	1638.94	1.9694	18	32	0
ST_Mark_WCLB1_11Sep09_plus.13454.13454.2	A0R607_MYCS2	R.TAPTVASVLSTSDPEVIVR.A	0.9999	3.2431	2	0.5675	1942.05	0.0298	21	36	0
ST_Mark_WCLB1_11Sep09_plus.13473.13473.2	A0QTF2_MYCS2	K.YLTDGVPILIEER.V	0.9974	3.4409	2	0.4418	1517.82	1.8746	19	24	0
ST_Mark_WCLB1_11Sep09_plus.13479.13479.3	PGK_MYCS2	R.VIASVPTLQALAEAGAK.V	0.9997	4.0167	3	0.5738	1638.94	2.0533	29	64	0
ST_Mark_WCLB1_11Sep09_plus.13492.13492.3	A0R4I3_MYCS2	R.TRGELNAVLADLPDPTAPM*APTVQR.R	0.9988	4.8376	3	0.4822	2649.37	1.7971	38	96	0
ST_Mark_WCLB1_11Sep09_plus.13501.13501.2	A0QPS6_MYCS2	R.TPYVWQALIR.D	0.9982	3.0016	2	0.4553	1246.69	1.2649	14	18	0
ST_Mark_WCLB1_11Sep09_plus.13510.13510.2	A0R4Z5_MYCS2	R.NAWLAAGYPEEVPGVTVDR.Q	0.9986	3.5379	2	0.5295	2044.01	1.4368	22	36	0
ST_Mark_WCLB1_11Sep09_plus.13520.13520.3	A0R0B5_MYCS2	R.AVSPLVVQM*YM*PNGAAAAIGLER.Q	0.8916	2.9101	3	0.3501	2390.23	2.4823	25	88	0
ST_Mark_WCLB1_11Sep09_plus.13521.13521.2	A0R221_MYCS2	K.LPIAPIGFIPTR.Y	0.9942	2.7528	2	0.4371	1294.79	0.7614	14	22	0
ST_Mark_WCLB1_11Sep09_plus.13533.13533.2	A0QQJ4_MYCS2	K.NLVLGTSVLTPTFR.Y	0.9868	3.4604	2	0.3548	1517.87	2.2389	22	26	0
ST_Mark_WCLB1_11Sep09_plus.13534.13534.2	ILVC_MYCS2	M.AVEM*FYDDDADLSIIQGR.K	1	5.4811	2	0.5621	2073.95	0.8399	25	34	0
ST_Mark_WCLB1_11Sep09_plus.13538.13538.2	EFTS_MYCS2	K.TGDTTVEQAIADLSAK.I	0.9998	4.5233	2	0.5042	1619.81	1.0603	23	30	0
ST_Mark_WCLB1_11Sep09_plus.13540.13540.3	A0QU52_MYCS2	R.TDGDRVEAGLETLEPSALPPGEVTIR.V	0.9797	3.5401	3	0.4122	2722.39	1.9252	43	100	0
ST_Mark_WCLB1_11Sep09_plus.13549.13549.2	A0QPE7_MYCS2	R.GIGATIAEVFAR.D	0.997	3.4543	2	0.3955	1204.67	1.1937	18	22	0
ST_Mark_WCLB1_11Sep09_plus.13554.13554.2	A0R2V7_MYCS2	R.SYGTNPETGFLDYDAVAAAAR.E	0.9999	5.0116	2	0.5828	2189.01	0.8708	28	40	0
ST_Mark_WCLB1_11Sep09_plus.13564.13564.2	A0QPE6_MYCS2	R.GLLVDIVTDVK.V	0.9993	3.4578	2	0.4573	1171.69	0.9635	16	20	0
ST_Mark_WCLB1_11Sep09_plus.13571.13571.3	GSA_MYCS2	R.KVAEHGLSFGAPTPSETELAAEIIDR.V	0.8688	2.7958	3	0.3487	2738.4	1.7646	27	100	0
ST_Mark_WCLB1_11Sep09_plus.13583.13583.3	A0R0B4_MYCS2	R.VLEDEFVTKWDLPVR.I	0.9972	3.8733	3	0.4193	1845.97	2.0062	26	56	0
ST_Mark_WCLB1_11Sep09_plus.13589.13589.2	A0R1Y7_MYCS2	K.DGVFADEVVPVSIPQR.K	0.9913	2.427	2	0.5157	1727.9	0.8704	17	30	0
ST_Mark_WCLB1_11Sep09_plus.13590.13590.3	A0QU52_MYCS2	R.LPADQIVALGALTPR.E	0.9909	3.5424	3	0.3867	1534.9	2.391	27	56	0
ST_Mark_WCLB1_11Sep09_plus.13603.13603.2	A0QU52_MYCS2	R.LPADQIVALGALTPR.E	1	5.3127	2	0.5448	1534.9	1.0375	23	28	0
ST_Mark_WCLB1_11Sep09_plus.13618.13618.3	A0QU53_MYCS2	K.GFAGVM*ETFDNTRPIVAAM*AVGIAR.A	0.9798	3.7075	3	0.3812	2626.32	1.5127	31	96	0
ST_Mark_WCLB1_11Sep09_plus.13653.13653.2	GLGE_MYCS2	K.WELTEFGEEIAK.Y	0.9695	2.9316	2	0.3376	1451.71	2.1944	18	22	0
ST_Mark_WCLB1_11Sep09_plus.13656.13656.2	A0R0B0_MYCS2	R.TFGM*DSWFPSLK.I	0.9981	3.0384	2	0.4794	1431.67	1.0656	14	22	0
ST_Mark_WCLB1_11Sep09_plus.13663.13663.2	A0R407_MYCS2	R.LSGFDVSTAVDGAEALR.S	0.9933	2.8322	2	0.4876	1707.85	1.0813	13	32	0
ST_Mark_WCLB1_11Sep09_plus.13664.13664.2	A0QU52_MYCS2	R.EGAAIGTAGFTAAM*SVEAITAR.G	0.9993	3.5727	2	0.5757	2111.05	0.8799	20	42	0
ST_Mark_WCLB1_11Sep09_plus.13671.13671.2	A0QZ91_MYCS2	R.YAGIVAELVDVSK.N	0.9881	2.9312	2	0.3912	1363.75	1.1056	15	24	0
ST_Mark_WCLB1_11Sep09_plus.13681.13681.2	INHA_MYCS2	K.AVLPIM*NPGGGIVGM*DFDPTR.A	0.9844	2.8938	2	0.4318	2189.08	0.6696	18	40	0
ST_Mark_WCLB1_11Sep09_plus.13688.13688.3	A0R0B4_MYCS2	R.KVSPLAVQM*IM*PNGAAAVVGLELGAR.A	0.9993	5.0907	3	0.5078	2624.44	2.2141	37	100	0
ST_Mark_WCLB1_11Sep09_plus.13692.13692.2	A0QXD0_MYCS2	R.GADGLTLVPYLEGER.S	0.9839	2.9938	2	0.4116	1589.82	2.039	17	28	0
ST_Mark_WCLB1_11Sep09_plus.13702.13702.3	A0QWW2_MYCS2	K.YYDAPIVSSDIVTDPHSSLYDAGLTK.V	0.9786	3.5545	3	0.4136	2827.37	2.2538	31	100	0
ST_Mark_WCLB1_11Sep09_plus.13709.13709.3	A0QQA8_MYCS2	K.EHATSFIEGISLLANM*R.L	0.9232	2.667	3	0.3584	1904.96	1.7901	21	64	0
ST_Mark_WCLB1_11Sep09_plus.13713.13713.2	A0R2U8_MYCS2	R.LGELAIGGTAVGTGLNAPEGFGAK.V	0.9922	2.9006	2	0.4889	2200.16	0.576	17	46	0
ST_Mark_WCLB1_11Sep09_plus.13716.13716.2	A0R5W6_MYCS2	R.SNLTFLVFDDASK.W	0.9998	3.1163	2	0.5982	1456.73	0.8452	17	24	0
ST_Mark_WCLB1_11Sep09_plus.13730.13730.3	PYRH_MYCS2	K.LGGEM*FGGGQVGLDPDVVAQVAR.Q	0.9957	4.5329	3	0.4101	2288.14	1.9196	36	88	0
ST_Mark_WCLB1_11Sep09_plus.13731.13731.2	Y1959_MYCS2	R.DFLAAYVSASSDPETYGK.L	0.9885	2.5618	2	0.5002	1920.89	1.1105	18	34	0
ST_Mark_WCLB1_11Sep09_plus.13745.13745.3	A0R6B6_MYCS2	R.DIINPATGAVITTVPEHGAAEVDAAVAR.A	0.8742	2.2371	3	0.4189	2758.44	1.1532	25	108	0
ST_Mark_WCLB1_11Sep09_plus.13748.13748.2	A0QR81_MYCS2	K.AM*DSPDFAQTIEVAIR.A	0.9998	4.6851	2	0.5045	1779.86	1.9341	23	30	0
ST_Mark_WCLB1_11Sep09_plus.13748.13748.3	A0QR81_MYCS2	C.NLGSLNIAKAMDSPDFAQTIEVAIR.A	0.9929	3.9383	3	0.4463	2674.39	2.1944	26	96	0
ST_Mark_WCLB1_11Sep09_plus.13750.13750.2	ATPA_MYCS2	R.TGEVLSVPVGDAFLGR.V	0.9648	2.9631	2	0.3738	1616.86	2.1884	21	30	0
ST_Mark_WCLB1_11Sep09_plus.13759.13759.2	MQO_MYCS2	K.GFGGFPVGGAFLR.T	0.9707	2.4889	2	0.4039	1281.67	1.2035	18	24	0
ST_Mark_WCLB1_11Sep09_plus.13761.13761.2	RPOC_MYCS2	R.VTIIDSGSTEFLPGSLTER.A	0.8897	2.5974	2	0.3648	2022.04	2.3287	16	36	0
ST_Mark_WCLB1_11Sep09_plus.13771.13771.3	A0QPG1_MYCS2	R.LFQPAQVVHLAAETGTAQSLSEATR.H	0.9991	3.9329	3	0.5574	2625.36	1.3863	31	96	0
ST_Mark_WCLB1_11Sep09_plus.13778.13778.3	A0QSU4_MYCS2	R.LLQQLHAAPLDPDLLGAAVAR.I	0.9985	4.9116	3	0.4285	2182.23	1.76	36	80	0
ST_Mark_WCLB1_11Sep09_plus.13789.13789.3	A0R1Y7_MYCS2	K.ANVPASM*VEYVIM*GQVLTAGAGQM*PAR.Q	0.9468	2.7825	3	0.4051	2809.38	1.035	31	104	0
ST_Mark_WCLB1_11Sep09_plus.13807.13807.2	A0QUV7_MYCS2	R.IGSGLLVDVIEVK.E	0.9999	4.2758	2	0.4939	1341.8	0.6071	21	24	0
ST_Mark_WCLB1_11Sep09_plus.13809.13809.3	A0R623_MYCS2	V.EFQSGGPGAPALYLLDGM*R.A	0.9585	2.6148	3	0.4288	1994.97	1.8361	21	72	0
ST_Mark_WCLB1_11Sep09_plus.13811.13811.3	A0QU52_MYCS2	K.YGGAVAASGLTGGVALHTTVM*PFILR.G	0.987	3.8638	3	0.4158	2575.38	2.0745	34	100	0
ST_Mark_WCLB1_11Sep09_plus.13815.13815.3	GLGE_MYCS2	K.EHPEWFTVLPDGTIAYAENPPK.K	0.91	3.0209	3	0.345	2511.22	2.4187	27	84	0
ST_Mark_WCLB1_11Sep09_plus.13818.13818.2	A0R623_MYCS2	V.EFQSGGPGAPALYLLDGM*R.A	0.9978	3.8312	2	0.4818	1994.97	1.8932	21	36	0
ST_Mark_WCLB1_11Sep09_plus.13825.13825.3	A0R0B5_MYCS2	R.TLTDPFVEEYNLPVR.I	0.9851	3.2727	3	0.3676	1792.91	1.5117	28	56	0
ST_Mark_WCLB1_11Sep09_plus.13829.13829.2	A0QWW2_MYCS2	R.VPIPTGSVTDLTAELAK.S	0.9963	2.9402	2	0.5111	1711.95	1.0675	21	32	0
ST_Mark_WCLB1_11Sep09_plus.13830.13830.2	A0QR91_MYCS2	R.LDPSEFEFLDQR.V	0.9854	2.7807	2	0.3964	1495.71	1.4331	13	22	0
ST_Mark_WCLB1_11Sep09_plus.13832.13832.3	A0R470_MYCS2	K.VAQNAIADGINQYPPGLGVPELR.Q	0.954	2.6395	3	0.4333	2392.26	1.5469	29	88	0
ST_Mark_WCLB1_11Sep09_plus.13836.13836.2	RPOB_MYCS2	R.VNPFGFIETPYR.K	0.9745	2.3922	2	0.4058	1439.73	0.8677	14	22	0
ST_Mark_WCLB1_11Sep09_plus.13849.13849.3	A0QWW2_MYCS2	R.VPIPTGSVTDLTAELAK.S	0.9903	3.5698	3	0.3973	1711.95	2.1077	29	64	0
ST_Mark_WCLB1_11Sep09_plus.13862.13862.2	A0R5Z0_MYCS2	R.LTLPFTDDNVPSDAELR.I	0.9955	3.6954	2	0.4159	1902.94	1.3301	17	32	0
ST_Mark_WCLB1_11Sep09_plus.13863.13863.2	A0R0B5_MYCS2	R.TLTDPFVEEYNLPVR.I	0.9646	2.0804	2	0.4051	1792.91	0.1602	13	28	0
ST_Mark_WCLB1_11Sep09_plus.13870.13870.2	A0QRA5_MYCS2	M.PTTGEDAADNPDLLIDFAR.V	1	4.5045	2	0.6434	2030.97	0.7445	24	36	0
ST_Mark_WCLB1_11Sep09_plus.13877.13877.2	A0QXD0_MYCS2	R.SASSADDLVSELGGPDEWAK.T	0.9911	3.8137	2	0.3724	2033.93	0.9235	21	38	0
ST_Mark_WCLB1_11Sep09_plus.13893.13893.3	A0R114_MYCS2	R.KLAETGYLPDTATATAVFLADR.L	0.9655	2.9018	3	0.4202	2324.21	1.7724	25	84	0
ST_Mark_WCLB1_11Sep09_plus.13919.13919.3	A0R1Y7_MYCS2	K.ANVPASM*VEYVIM*GQVLTAGAGQM*PAR.Q	0.9878	3.0692	3	0.4943	2809.38	1.61	33	104	0
ST_Mark_WCLB1_11Sep09_plus.13922.13922.3	A0QU54_MYCS2	K.EYAGDNVPQSSVVIAEPHALFDPTELK.T	0.981	2.8987	3	0.4731	2926.45	1.2477	26	104	0
ST_Mark_WCLB1_11Sep09_plus.13930.13930.3	METK_MYCS2	R.DLDLLRPIYAPTAAYGHFGR.T	0.9999	5.1979	3	0.5581	2246.17	0.996	37	76	0
ST_Mark_WCLB1_11Sep09_plus.13933.13933.2	PROB_MYCS2	R.GVVAYDQAELASIIGR.S	0.9991	3.3575	2	0.521	1661.89	0.765	19	30	0
ST_Mark_WCLB1_11Sep09_plus.13954.13954.3	A0R0B4_MYCS2	K.YAINNSFGFGGHNVALAFGRY.-	0.8903	2.3438	3	0.4054	2275.1	1.81	20	80	0
ST_Mark_WCLB1_11Sep09_plus.13962.13962.2	A0QUH4_MYCS2	R.DAPFLLIGEGTSEIQK.N	0.9999	4.5919	2	0.5472	1717.9	1.0669	22	30	0
ST_Mark_WCLB1_11Sep09_plus.13997.13997.3	A0QYS3_MYCS2	R.TLADHVVALSEAIDTVR.E	0.9849	3.6592	3	0.3539	1809.97	1.9515	27	64	0
ST_Mark_WCLB1_11Sep09_plus.14006.14006.2	A0QT13_MYCS2	R.DVTATTESLPLIASSIM*SK.K	0.9928	2.8428	2	0.4845	1980.03	0.7952	17	36	0
ST_Mark_WCLB1_11Sep09_plus.14018.14018.2	A0R5S1_MYCS2	R.VDAIIASATPLLDGVR.W	0.9982	3.4451	2	0.4192	1610.91	0.2208	20	30	0
ST_Mark_WCLB1_11Sep09_plus.14020.14020.2	A0QYD4_MYCS2	K.AALSDWTAGQADFFGTR.G	0.9994	3.5169	2	0.55	1813.85	0.9451	19	32	0
ST_Mark_WCLB1_11Sep09_plus.14025.14025.3	A0QU54_MYCS2	K.AAELGITAVNVPEDFEGIAEHR.S	0.9413	3.0738	3	0.3836	2338.17	2.0219	24	84	0
ST_Mark_WCLB1_11Sep09_plus.14026.14026.2	MQO_MYCS2	K.YLIGQLLLSEPAR.V	0.9143	3.1645	2	0.1643	1472.85	0.2071	19	24	0
ST_Mark_WCLB1_11Sep09_plus.14035.14035.3	A0R5S1_MYCS2	R.VDAIIASATPLLDGVR.W	0.9828	3.1627	3	0.3805	1610.91	1.4203	30	60	0
ST_Mark_WCLB1_11Sep09_plus.14040.14040.2	A0QYZ2_MYCS2	K.TGYTTDADALQSLFEK.T	0.9958	3.5079	2	0.4456	1759.84	1.9606	18	30	0
ST_Mark_WCLB1_11Sep09_plus.14059.14059.2	A0QQ56_MYCS2	R.GIASLAVTSLVTNQIAK.R	0.9963	3.4277	2	0.4505	1685.98	1.0885	17	32	0
ST_Mark_WCLB1_11Sep09_plus.14070.14070.2	HOA2_MYCS2	R.NALIM*GYSGVYSSFLK.H	0.9987	3.83	2	0.4851	1765.89	2.0219	20	30	0
ST_Mark_WCLB1_11Sep09_plus.14093.14093.2	A0R1E4_MYCS2	R.AVVTGASQNIGEALATELAAR.G	1	6.5688	2	0.6166	2042.09	0.8931	30	40	0
ST_Mark_WCLB1_11Sep09_plus.14095.14095.2	A0QPX3_MYCS2	K.VVDVYSQPEWTALVVAK.D	0.9979	3.7111	2	0.4756	1904.02	1.8257	22	32	0
ST_Mark_WCLB1_11Sep09_plus.14110.14110.2	A0R407_MYCS2	R.VLVVDDDPDVLASLER.G	0.9975	2.5295	2	0.47	1754.92	0.0549	16	30	0
ST_Mark_WCLB1_11Sep09_plus.14147.14147.2	ILVC_MYCS2	K.LIVDLIYEGGIAR.M	0.9963	3.0241	2	0.4543	1431.82	1.0693	16	24	0
ST_Mark_WCLB1_11Sep09_plus.14153.14153.2	MQO_MYCS2	R.EFAPSAVDSDWELDIAGQR.V	0.9989	3.348	2	0.5739	2105.98	1.7565	19	36	0
ST_Mark_WCLB1_11Sep09_plus.14161.14161.3	A0R4L2_MYCS2	R.LLRPGGLVDQLTAEGGLLDR.L	0.9757	3.3146	3	0.3623	2093.17	1.0738	25	76	0
ST_Mark_WCLB1_11Sep09_plus.14166.14166.2	A0R623_MYCS2	R.VEFQSGGPGAPALYLLDGM*R.A	0.9994	3.2663	2	0.6011	2094.04	0.7755	20	38	0
ST_Mark_WCLB1_11Sep09_plus.14171.14171.2	A0QX01_MYCS2	K.IAILDETDSGLDVDALR.V	0.9999	4.1419	2	0.573	1815.93	0.9663	22	32	0
ST_Mark_WCLB1_11Sep09_plus.14171.14171.3	A0QX01_MYCS2	L.QLSLLKPKIAILDETDSGLDVDALR.V	0.8818	2.8366	3	0.3662	2723.52	1.327	19	96	0
ST_Mark_WCLB1_11Sep09_plus.14177.14177.2	GLGE_MYCS2	K.LGFTQSYTYFTWR.T	0.9038	2.0615	2	0.422	1669.8	2.2257	12	24	0
ST_Mark_WCLB1_11Sep09_plus.14178.14178.3	A0R4H1_MYCS2	R.VGVITFPGTLDDIDAAR.A	0.969	2.9905	3	0.3934	1759.92	2.453	23	64	0
ST_Mark_WCLB1_11Sep09_plus.14191.14191.2	KGD_MYCS2	R.FGQFIAAYEDIVR.R	1	3.4968	2	0.621	1528.78	0.1036	19	24	0
ST_Mark_WCLB1_11Sep09_plus.14199.14199.2	A0R417_MYCS2	R.M*TFGFPAEPYEVDPEIVR.A	0.9856	2.5398	2	0.4775	2113	0.8543	17	34	0
ST_Mark_WCLB1_11Sep09_plus.14205.14205.2	A0R4H1_MYCS2	R.VGVITFPGTLDDIDAAR.A	0.9995	3.9453	2	0.4782	1759.92	0.3456	24	32	0
ST_Mark_WCLB1_11Sep09_plus.14223.14223.3	A0R593_MYCS2	R.YRDLPFIGLLDPK.V	0.9701	3.4562	3	0.2736	1546.86	1.8059	22	48	0
ST_Mark_WCLB1_11Sep09_plus.14241.14241.2	A0QPG1_MYCS2	L.SNTVLITGGAGFIGSALAQR.L	0.9999	5.627	2	0.523	1933.05	1.5353	29	38	0
ST_Mark_WCLB1_11Sep09_plus.14249.14249.3	A0QR81_MYCS2	R.VYYPAPYM*TNDNLDYYQDAYEIGYEK.I	0.9959	3.455	3	0.5105	3214.39	1.2537	36	100	0
ST_Mark_WCLB1_11Sep09_plus.14258.14258.3	MQO_MYCS2	R.SFLNPVPHVSFVYGADNVQYLK.A	0.9934	3.3971	3	0.4694	2494.28	1.4968	25	84	0
ST_Mark_WCLB1_11Sep09_plus.14263.14263.2	A0QWY3_MYCS2	R.GTLALFGASSGPVPPFDPQR.L	0.9918	2.7987	2	0.4918	2014.04	0.8551	18	38	0
ST_Mark_WCLB1_11Sep09_plus.14264.14264.2	A0R0B5_MYCS2	R.NLNNLDPEIDLDVVAGEPR.Q	0.9926	2.8678	2	0.4691	2093.05	0.6185	21	36	0
ST_Mark_WCLB1_11Sep09_plus.14269.14269.3	A0R0B2_MYCS2	R.DRFQNAESAGIVEFPPAGTLVGIAK.R	0.9654	3.5035	3	0.355	2587.35	1.2526	33	96	0
ST_Mark_WCLB1_11Sep09_plus.14270.14270.2	KGD_MYCS2	R.FGQFIAAYEDIVR.R	0.9999	3.7916	2	0.5788	1528.78	0.7844	18	24	0
ST_Mark_WCLB1_11Sep09_plus.14273.14273.2	A0R542_MYCS2	R.TLATGATIITGYPFLR.G	0.9924	2.1064	2	0.5339	1694.95	0.2629	14	30	0
ST_Mark_WCLB1_11Sep09_plus.14282.14282.2	A0QUL2_MYCS2	R.LAIVAFGPQTLALGGR.E	0.9687	3.2421	2	0.341	1583.93	1.9575	18	30	0
ST_Mark_WCLB1_11Sep09_plus.14286.14286.3	A0QU52_MYCS2	R.HLDDVTHEVDIKDVVGVIDEVR.A	0.9978	4.0579	3	0.4574	2502.28	0.9287	31	84	0
ST_Mark_WCLB1_11Sep09_plus.14313.14313.3	A0R2F0_MYCS2	R.VTGTESNAAVPFGAVAHLIDVSPSGR.T	0.9039	2.1354	3	0.4326	2552.31	0.727	22	100	0
ST_Mark_WCLB1_11Sep09_plus.14322.14322.2	A0QSY1_MYCS2	R.IGLDQLSWITPAR.W	0.9898	2.851	2	0.4084	1469.81	0.9629	14	24	0
ST_Mark_WCLB1_11Sep09_plus.14326.14326.2	A0QWY3_MYCS2	R.GTLALFGASSGPVPPFDPQR.L	0.9984	2.7342	2	0.5491	2014.04	0.2062	20	38	0
ST_Mark_WCLB1_11Sep09_plus.14332.14332.3	A0R0B2_MYCS2	R.DRFQNAESAGIVEFPPAGTLVGIAK.R	0.953	3.377	3	0.3565	2587.35	1.6489	31	96	0
ST_Mark_WCLB1_11Sep09_plus.14334.14334.3	A0R170_MYCS2	K.TAEVSADDIVVHDAQIDDPAYAFALSR.L	0.9923	3.6787	3	0.4537	2889.39	1.2849	34	104	0
ST_Mark_WCLB1_11Sep09_plus.14335.14335.2	MQO_MYCS2	K.LFEEVWSWGTK.V	0.9994	3.0465	2	0.5295	1381.68	1.0286	15	20	0
ST_Mark_WCLB1_11Sep09_plus.14347.14347.2	A0R2J4_MYCS2	R.LVFTEDALPAVQPVNFR.L	0.9096	2.7701	2	0.2994	1916.03	0.8379	15	32	0
ST_Mark_WCLB1_11Sep09_plus.14349.14349.2	MQO_MYCS2	K.FVFVGAGGGALPLLQK.S	0.9992	4.0098	2	0.471	1573.91	1.0409	22	30	0
ST_Mark_WCLB1_11Sep09_plus.14374.14374.3	GSA_MYCS2	K.VAEHGLSFGAPTPSETELAAEIIDR.V	0.9566	3.7216	3	0.3064	2610.3	0.9628	30	96	0
ST_Mark_WCLB1_11Sep09_plus.14402.14402.2	PGK_MYCS2	R.AEGLTDGDVLLLENIR.F	0.9962	3.488	2	0.4121	1727.92	0.6793	19	30	0
ST_Mark_WCLB1_11Sep09_plus.14411.14411.3	COAX_MYCS2	R.VM*LEQYWPNVPHVLIEPGVR.T	0.9639	2.6352	3	0.4311	2392.25	1.3926	20	76	0
ST_Mark_WCLB1_11Sep09_plus.14418.14418.2	MQO_MYCS2	K.FVFVGAGGGALPLLQK.S	0.8816	2.6342	2	0.3244	1573.91	2.0146	16	30	0
ST_Mark_WCLB1_11Sep09_plus.14445.14445.2	A0QNN8_MYCS2	R.LPAQSSQLYGTNLVNLLK.L	0.997	3.3254	2	0.4736	1959.09	0.7968	18	34	0
ST_Mark_WCLB1_11Sep09_plus.14453.14453.2	A0QPE7_MYCS2	K.AGM*IGLAEALAPVLADK.G	0.9943	3.1716	2	0.4116	1655.91	0.3852	19	32	0
ST_Mark_WCLB1_11Sep09_plus.14459.14459.2	A0R4D8_MYCS2	R.TLGEELLEPTLIYAK.D	0.9576	2.4805	2	0.3967	1689.93	1.114	14	28	0
ST_Mark_WCLB1_11Sep09_plus.14471.14471.2	A0R542_MYCS2	R.AIANLLQGTQDTVWLR.L	0.9994	4.1419	2	0.4985	1798.98	1.8848	21	30	0
ST_Mark_WCLB1_11Sep09_plus.14485.14485.3	PYRH_MYCS2	R.VVIFGAGM*GLPYFSTDTTAAQR.A	0.9955	3.4138	3	0.5032	2318.15	1.9344	32	84	0
ST_Mark_WCLB1_11Sep09_plus.14486.14486.2	A0QQA8_MYCS2	K.LNIGNPAPFGFEAPDVIM*R.D	1	3.7016	2	0.6129	2074.05	0.1137	24	36	0
ST_Mark_WCLB1_11Sep09_plus.14492.14492.2	PYRH_MYCS2	R.VVIFGAGM*GLPYFSTDTTAAQR.A	0.9942	2.8109	2	0.5144	2318.15	0.6526	19	42	0
ST_Mark_WCLB1_11Sep09_plus.14503.14503.2	A0R574_MYCS2	K.QLYTLDLGSLVAGSR.Y	0.9987	3.1579	2	0.5181	1592.86	0.8869	17	28	0
ST_Mark_WCLB1_11Sep09_plus.14529.14529.2	RPOC_MYCS2	-.M*LDVNFFDELR.I	0.9977	2.8991	2	0.4459	1414.67	0.5804	16	20	0
ST_Mark_WCLB1_11Sep09_plus.14534.14534.3	EFTU_MYCS2	R.ETDKPFLM*PVEDVFTITGR.G	0.9938	3.5966	3	0.4408	2211.11	1.9781	30	72	0
ST_Mark_WCLB1_11Sep09_plus.14544.14544.2	A0QTE1_MYCS2	R.TLEEIPELFESATR.E	0.988	2.8275	2	0.4036	1634.83	0.7493	16	26	0
ST_Mark_WCLB1_11Sep09_plus.14548.14548.2	A0R628_MYCS2	R.QIAEELGQPLPLFIK.W	0.9973	3.6121	2	0.4499	1695.97	1.9947	16	28	0
ST_Mark_WCLB1_11Sep09_plus.14552.14552.2	A0R5N8_MYCS2	R.AVAEADVNIDM*VLQNISK.I	0.9993	4.0898	2	0.5202	1945.99	2.0431	21	34	0
ST_Mark_WCLB1_11Sep09_plus.14553.14553.2	KGD_MYCS2	K.TGEEFTPLQLLATNPDGTPTGGK.F	0.9999	5.206	2	0.5699	2344.17	1.5746	23	44	0
ST_Mark_WCLB1_11Sep09_plus.14565.14565.3	A0QTE1_MYCS2	R.TLEEIPELFESATR.E	0.9987	3.6334	3	0.4819	1634.83	2.1108	25	52	0
ST_Mark_WCLB1_11Sep09_plus.14574.14574.2	A0R6B6_MYCS2	K.DAGTESFDDFSWIK.T	0.9847	2.2364	2	0.4622	1617.71	0.3983	15	26	0
ST_Mark_WCLB1_11Sep09_plus.14585.14585.2	A0R2E8_MYCS2	R.LPGFLM*DAPVILR.G	0.9603	2.3715	2	0.3786	1457.82	0.656	13	24	0
ST_Mark_WCLB1_11Sep09_plus.14594.14594.2	A0R239_MYCS2	R.GAFNLGFAPTVVAAATATR.S	0.9504	2.6455	2	0.4006	1834.98	1.4228	15	36	0
ST_Mark_WCLB1_11Sep09_plus.14598.14598.2	A0R0B0_MYCS2	K.IIQELESFFR.G	0.9996	3.2812	2	0.5028	1281.68	1.1845	15	18	0
ST_Mark_WCLB1_11Sep09_plus.14613.14613.2	A0QT08_MYCS2	R.LGTNSLLDINVFGR.R	0.8896	2.4276	2	0.3511	1518.83	2.3248	13	26	0
ST_Mark_WCLB1_11Sep09_plus.14615.14615.2	A0QU52_MYCS2	R.GVALLGIDSVQMPIGPR.R	0.9974	2.6425	2	0.5116	1722.96	0.2102	17	32	0
ST_Mark_WCLB1_11Sep09_plus.14618.14618.2	A0QRA5_MYCS2	K.VVASGLLTDVLTSENLSK.A	1	5.0876	2	0.6521	1846.02	0.8265	24	34	0
ST_Mark_WCLB1_11Sep09_plus.14619.14619.2	KGD_MYCS2	K.TGEEFTPLQLLATNPDGTPTGGK.F	0.9991	3.76	2	0.5408	2344.17	0.7455	19	44	0
ST_Mark_WCLB1_11Sep09_plus.14640.14640.2	A0QSH0_MYCS2	R.GLDPDTINTLADQAPLLR.E	0.9779	3.4777	2	0.3616	1923.02	2.1552	21	34	0
ST_Mark_WCLB1_11Sep09_plus.14642.14642.3	A0QXA3_MYCS2	R.LHTPLPVLAFTALPEVR.S	0.8505	2.8455	3	0.2747	1874.09	1.6869	20	64	0
ST_Mark_WCLB1_11Sep09_plus.14653.14653.3	A0QSU4_MYCS2	K.TFISELDVPVVAGGVLDHR.T	0.8905	2.4429	3	0.3882	2024.08	2.2819	22	72	0
ST_Mark_WCLB1_11Sep09_plus.14662.14662.2	A0R239_MYCS2	R.GAFNLGFAPTVVAAATATR.S	0.9901	3.0934	2	0.4666	1834.98	1.9275	20	36	0
ST_Mark_WCLB1_11Sep09_plus.14663.14663.3	A0QVQ8_MYCS2	R.GVLM*GGVPGVAPAEVVVIGAGTAGYNAAR.V	0.9954	3.5291	3	0.5273	2669.41	1.8896	25	112	0
ST_Mark_WCLB1_11Sep09_plus.14665.14665.2	A0R4L2_MYCS2	R.AVAPGGLVDQITM*EGGLLDR.L	0.9872	2.2537	2	0.53	2028.05	0.607	18	38	0
ST_Mark_WCLB1_11Sep09_plus.14668.14668.2	EFTU_MYCS2	F.LMPVEDVFTITGR.G	0.9672	2.148	2	0.4791	1477.77	1.8798	12	24	0
ST_Mark_WCLB1_11Sep09_plus.14668.14668.3	EFTU_MYCS2	R.ETDKPFLM*PVEDVFTITGR.G	0.9892	3.308	3	0.4408	2211.11	2.2293	24	72	0
ST_Mark_WCLB1_11Sep09_plus.14670.14670.2	Y1959_MYCS2	K.LAFNAISTDTAVSQDLGVIGR.D	0.9991	3.8625	2	0.5195	2148.13	0.8478	21	40	0
ST_Mark_WCLB1_11Sep09_plus.14682.14682.2	RL6_MYCS2	R.TLIANLVTGVTEGYTQK.M	0.9947	3.3301	2	0.4333	1807.98	0.949	21	32	0
ST_Mark_WCLB1_11Sep09_plus.14692.14692.2	RPOA_MYCS2	K.EDVTDIILNLK.G	0.9377	2.5468	2	0.3371	1272.7	0.9549	11	20	0
ST_Mark_WCLB1_11Sep09_plus.14696.14696.3	A0QUL2_MYCS2	K.EFDYGADAVIM*HGATPDELEPIVAEYR.A	0.9644	3.1626	3	0.4082	3024.4	1.5903	31	104	0
ST_Mark_WCLB1_11Sep09_plus.14717.14717.3	Y2408_MYCS2	K.LWNSDQGYDATLAAFDASVQR.L	0.9244	2.3898	3	0.4041	2328.09	0.997	28	80	0
ST_Mark_WCLB1_11Sep09_plus.14723.14723.2	A0QQJ4_MYCS2	K.GASIYDVPEGGIPVYIAAGGPVVAK.Y	0.9937	3.1675	2	0.4825	2400.28	0.66	23	48	0
ST_Mark_WCLB1_11Sep09_plus.14724.14724.3	A0QVQ8_MYCS2	R.GVLM*GGVPGVAPAEVVVIGAGTAGYNAAR.V	0.9983	3.3683	3	0.5891	2669.41	1.193	34	112	0
ST_Mark_WCLB1_11Sep09_plus.14731.14731.2	EFTU_MYCS2	F.LMPVEDVFTITGR.G	0.9377	2.0014	2	0.4719	1477.77	2.3683	11	24	0
ST_Mark_WCLB1_11Sep09_plus.14731.14731.3	EFTU_MYCS2	R.ETDKPFLM*PVEDVFTITGR.G	0.9863	3.3303	3	0.406	2211.11	1.4965	24	72	0
ST_Mark_WCLB1_11Sep09_plus.14733.14733.3	EFTS_MYCS2	K.NALVEADGDFDKAVELLR.I	0.9284	2.4578	3	0.4123	1975.01	2.2147	17	68	0
ST_Mark_WCLB1_11Sep09_plus.14737.14737.2	METK_MYCS2	K.AAPVGLFVETFGSETVDPAK.I	0.9999	4.0806	2	0.6373	2035.04	0.5101	23	38	0
ST_Mark_WCLB1_11Sep09_plus.14740.14740.2	Y2408_MYCS2	K.LWNSDQGYDATLAAFDASVQR.L	0.9999	5.3304	2	0.5929	2328.09	1.6944	25	40	0
ST_Mark_WCLB1_11Sep09_plus.14765.14765.3	A0QQJ4_MYCS2	K.GASIYDVPEGGIPVYIAAGGPVVAK.Y	0.9958	3.2644	3	0.5188	2400.28	1.0905	28	96	0
ST_Mark_WCLB1_11Sep09_plus.14780.14780.2	ENO_MYCS2	R.SGETEDTTIADLAVAVGSGQIK.T	0.999	4.502	2	0.5002	2162.08	2.0579	23	42	0
ST_Mark_WCLB1_11Sep09_plus.14800.14800.3	A0QXC0_MYCS2	K.FGQEPGTYSTEGYDLGTILLK.G	0.8797	2.7349	3	0.344	2289.13	1.9896	24	80	0
ST_Mark_WCLB1_11Sep09_plus.14807.14807.2	A0QXC0_MYCS2	K.FGQEPGTYSTEGYDLGTILLK.G	0.9938	3.0629	2	0.4814	2289.13	0.811	20	40	0
ST_Mark_WCLB1_11Sep09_plus.14812.14812.2	A0R6M0_MYCS2	R.LTALSGAGFDGISFVGVPR.T	0.9997	3.1684	2	0.581	1864	0.1338	19	36	0
ST_Mark_WCLB1_11Sep09_plus.14823.14823.2	A0R2B0_MYCS2	K.LLPVGIGALIGGVGNR.M	0.9532	3.3077	2	0.2559	1505.92	0.6096	18	30	0
ST_Mark_WCLB1_11Sep09_plus.14837.14837.3	MPRB_MYCS2	R.AM*PGSGLGLAIVQQVVLK.H	0.9507	3.3327	3	0.3085	1797.04	1.6162	27	68	0
ST_Mark_WCLB1_11Sep09_plus.14859.14859.2	GCP_MYCS2	R.SLGEPIIELGSTVDDAAGEAYDK.V	0.9963	3.691	2	0.4902	2350.13	1.7186	20	44	0
ST_Mark_WCLB1_11Sep09_plus.14860.14860.2	A0QR91_MYCS2	R.ALVIGTGFSGLGM*AIELQR.R	0.9939	3.9618	2	0.4055	1949.06	2.0211	22	36	0
ST_Mark_WCLB1_11Sep09_plus.14873.14873.2	A0R2V4_MYCS2	R.LDVATLANAVQLAAR.A	0.9931	3.3626	2	0.3924	1525.87	1.026	19	28	0
ST_Mark_WCLB1_11Sep09_plus.14884.14884.3	A0R0B2_MYCS2	R.NAAGQIVAAGAVAALDKLAEDPPAK.A	0.9834	3.4709	3	0.4345	2361.28	2.2582	35	96	0
ST_Mark_WCLB1_11Sep09_plus.14886.14886.3	Y1959_MYCS2	K.AEALQDLESALTAAQEAQR.S	0.9551	3.0008	3	0.382	2015	2.4802	25	72	0
ST_Mark_WCLB1_11Sep09_plus.14892.14892.2	Y1959_MYCS2	K.AEALQDLESALTAAQEAQR.S	0.9898	3.4976	2	0.4171	2015	1.9082	18	36	0
ST_Mark_WCLB1_11Sep09_plus.14901.14901.2	RPOB_MYCS2	R.DIPNVSDEVLADLDER.G	0.9911	2.2469	2	0.4744	1799.87	0.1485	14	30	0
ST_Mark_WCLB1_11Sep09_plus.14931.14931.3	A0QT13_MYCS2	R.ALVAAQGGDLSLPLPIGAASETVTAPR.G	0.9785	2.9631	3	0.4698	2575.41	1.7192	27	104	0
ST_Mark_WCLB1_11Sep09_plus.14941.14941.2	A0R4D8_MYCS2	R.GGLGGFAGLFALK.R	0.9996	3.5604	2	0.5231	1207.68	0.991	16	24	0
ST_Mark_WCLB1_11Sep09_plus.14947.14947.3	A0R0B2_MYCS2	R.NAAGQIVAAGAVAALDKLAEDPPAK.A	0.9758	3.7483	3	0.3846	2361.28	2.4905	36	96	0
ST_Mark_WCLB1_11Sep09_plus.14949.14949.2	A0R451_MYCS2	R.YPVPQPLLVDIVDTM*AR.Y	0.8818	2.0122	2	0.3032	1943.04	0.0665	13	32	0
ST_Mark_WCLB1_11Sep09_plus.14969.14969.2	A0QXA3_MYCS2	R.GDLGVELPLEEVPLVQK.R	0.9059	2.3781	2	0.3631	1835.02	0.9659	14	32	0
ST_Mark_WCLB1_11Sep09_plus.14985.14985.3	A0QPE6_MYCS2	K.RTVTVDDLTIDPANVAEYAQVTGLR.F	0.9244	2.9167	3	0.34	2717.41	0.7507	28	96	0
ST_Mark_WCLB1_11Sep09_plus.15005.15005.2	A0R2V7_MYCS2	R.VHAASSELLSANPLYPGLTL.-	0.9965	3.1178	2	0.5017	2053.1	0.7674	14	38	0
ST_Mark_WCLB1_11Sep09_plus.15011.15011.2	A0R429_MYCS2	K.NFAGDGGLWLAVM*SPAALAR.I	0.9955	2.7357	2	0.5456	2033.03	0.9806	15	38	0
ST_Mark_WCLB1_11Sep09_plus.15015.15015.2	A0QUX0_MYCS2	R.VDAAVAAGEQLPSPLAGVPLALK.D	0.8889	2.4219	2	0.4094	2187.24	1.3779	13	44	0
ST_Mark_WCLB1_11Sep09_plus.15025.15025.2	A0R5N8_MYCS2	R.ISNALVAM*AIESLGAQAR.S	0.9969	4.3425	2	0.4025	1830.98	1.9172	21	34	0
ST_Mark_WCLB1_11Sep09_plus.15069.15069.2	A0R2V7_MYCS2	R.VHAASSELLSANPLYPGLTL.-	0.9113	2.0978	2	0.4275	2053.1	0.8196	11	38	0
ST_Mark_WCLB1_11Sep09_plus.15088.15088.2	A0R5N8_MYCS2	R.ISNALVAM*AIESLGAQAR.S	0.9992	4.7633	2	0.449	1830.98	1.7195	23	34	0
ST_Mark_WCLB1_11Sep09_plus.15092.15092.2	A0R1B5_MYCS2	K.EGNLIDGLISAVR.V	0.9511	2.9412	2	0.308	1356.75	1.766	16	24	0
ST_Mark_WCLB1_11Sep09_plus.15103.15103.2	A0QXA3_MYCS2	R.LGVDLVALSFVR.S	0.9833	2.509	2	0.4275	1288.76	1.2188	12	22	0
ST_Mark_WCLB1_11Sep09_plus.15112.15112.2	KGD_MYCS2	K.ISFTHLLGYAIVQAVK.K	0.9806	3.2786	2	0.3095	1760.01	0.4362	18	30	0
ST_Mark_WCLB1_11Sep09_plus.15119.15119.2	A0QU18_MYCS2	R.VAWNIVTSYLDSAAR.N	0.9852	2.6081	2	0.4731	1665.86	1.9531	13	28	0
ST_Mark_WCLB1_11Sep09_plus.15130.15130.2	PROA_MYCS2	R.SALAEEGLPLDAVQLLPSQDR.A	0.9646	2.6355	2	0.4369	2222.17	1.3384	14	40	0
ST_Mark_WCLB1_11Sep09_plus.15158.15158.3	KGD_MYCS2	K.ISFTHLLGYAIVQAVK.K	0.9062	2.8711	3	0.3072	1760.01	1.957	19	60	0
ST_Mark_WCLB1_11Sep09_plus.15176.15176.2	A0QQW8_MYCS2	R.LVPGTSLSENVVTYETQILSR.E	0.9886	3.7563	2	0.3905	2306.22	1.5558	23	40	0
ST_Mark_WCLB1_11Sep09_plus.15185.15185.2	THIG_MYCS2	K.AAEQLVDDGFTVLPYTNDDPVLAR.R	0.9723	2.2692	2	0.5004	2619.29	0.7611	13	46	0
ST_Mark_WCLB1_11Sep09_plus.15220.15220.3	THIG_MYCS2	K.AAEQLVDDGFTVLPYTNDDPVLAR.R	0.9984	5.4168	3	0.4235	2619.29	2.3338	39	92	0
ST_Mark_WCLB1_11Sep09_plus.15232.15232.3	A0QQP1_MYCS2	K.TGM*LASAEIIGAVAETWR.G	0.9607	3.0755	3	0.3623	1891.96	1.8412	25	68	0
ST_Mark_WCLB1_11Sep09_plus.15284.15284.3	A0R0B4_MYCS2	K.QLWENAGAPEVDPDRFAVVIGTGLGGGEK.I	0.9069	2.2851	3	0.4535	2982.5	1.6229	25	112	0
ST_Mark_WCLB1_11Sep09_plus.15327.15327.3	A0QSU4_MYCS2	R.FEIPVIAHPTDALVSPEFAIEM*GR.L	0.9952	3.7545	3	0.4598	2655.35	1.2205	29	92	0
ST_Mark_WCLB1_11Sep09_plus.15342.15342.2	DNAK_MYCS2	K.GVNPDEVVAVGAALQAGVLK.G	0.9988	3.8933	2	0.5167	1907.06	1.5954	20	38	0
ST_Mark_WCLB1_11Sep09_plus.15343.15343.3	A0R198_MYCS2	R.ILM*HQPLGGVTGSAADIAIQAEQFAVIK.K	0.972	3.2385	3	0.4343	2894.55	2.1654	25	108	0
ST_Mark_WCLB1_11Sep09_plus.15405.15405.3	PYRF_MYCS2	R.AVAGDVTVAQSIVDAVAQANR.E	0.8574	2.7384	3	0.3265	2055.08	1.8752	23	80	0
ST_Mark_WCLB1_11Sep09_plus.15417.15417.2	A0R610_MYCS2	K.AGLDGFYLGLGEALR.E	0.9974	3.4016	2	0.4759	1551.82	1.8759	18	28	0
ST_Mark_WCLB1_11Sep09_plus.15466.15466.3	PYRF_MYCS2	R.AVAGDVTVAQSIVDAVAQANR.E	0.9233	2.9983	3	0.3504	2055.08	2.1951	26	80	0
ST_Mark_WCLB1_11Sep09_plus.15523.15523.2	A0QWY3_MYCS2	K.ADAIGVNFIDTYFR.S	0.9987	3.2421	2	0.4734	1601.8	0.505	17	26	0
ST_Mark_WCLB1_11Sep09_plus.15598.15598.2	KGD_MYCS2	K.LNAAEAFETFLQTK.Y	1	5.0125	2	0.5692	1582.81	0.5578	22	26	0
ST_Mark_WCLB1_11Sep09_plus.15599.15599.3	GSA_MYCS2	R.ITAEHGALLILDEVM*TGFR.V	0.9998	5.544	3	0.5056	2102.1	2.0944	33	72	0
ST_Mark_WCLB1_11Sep09_plus.15606.15606.3	KGD_MYCS2	K.LNAAEAFETFLQTK.Y	0.9973	3.7965	3	0.4169	1582.81	2.1192	28	52	0
ST_Mark_WCLB1_11Sep09_plus.15616.15616.2	A0QPX3_MYCS2	R.LDYAYYNPLSLVVR.D	0.9366	2.7333	2	0.3362	1685.89	1.896	14	26	0
ST_Mark_WCLB1_11Sep09_plus.15728.15728.3	A0QXC6_MYCS2	R.VAPEVVAAVFYNFTPER.V	0.8651	2.567	3	0.3334	1908.99	1.31	20	64	0
ST_Mark_WCLB1_11Sep09_plus.15784.15784.3	A0R696_MYCS2	R.LLTDVLHAILPQVR.D	0.9194	2.5562	3	0.3608	1587.96	1.7117	17	52	0
ST_Mark_WCLB1_11Sep09_plus.15871.15871.2	A0R072_MYCS2	R.EGVNLTFLPFIAR.A	0.9991	3.5836	2	0.4644	1476.82	1.0498	19	24	0
ST_Mark_WCLB1_11Sep09_plus.15889.15889.3	A0QXC6_MYCS2	K.TLPAVWDLAAPSTVLAVR.S	0.9216	2.7675	3	0.3516	1880.06	1.8603	21	68	0
ST_Mark_WCLB1_11Sep09_plus.15914.15914.3	A0QSK7_MYCS2	R.KPYDALVEYLDVLDAAK.V	0.9814	3.2835	3	0.3406	1923.01	0.6863	22	64	0
ST_Mark_WCLB1_11Sep09_plus.16011.16011.3	ENO_MYCS2	K.AVEAVLDEIAPQVIGLSADDQR.L	0.9991	4.4391	3	0.5133	2309.2	2.2191	33	84	0
ST_Mark_WCLB1_11Sep09_plus.16081.16081.3	A0QTF2_MYCS2	R.LADLGAPIPQFAEVTAADEAQEFSR.E	0.992	3.1815	3	0.4968	2646.3	1.4488	28	96	0
ST_Mark_WCLB1_11Sep09_plus.16475.16475.2	GLGE_MYCS2	R.AGGALSPEVADLLLQYPLR.E	0.9998	4.8997	2	0.5275	1983.09	1.8661	22	36	0
ST_Mark_WCLB1_11Sep09_plus.16543.16543.3	A0QYW6_MYCS2	K.AAGATDIEERPVVGAPVDALVELADEVK.A	0.9947	4.6234	3	0.4293	2834.48	2.2704	35	108	0
ST_Mark_WCLB1_11Sep09_plus.18834.18834.3	TRPD_MYCS2	R.EIGVPTVFNLLGPLTNPAGPR.A	0.9133	2.7606	3	0.3739	2162.2	2.3304	22	80	0
ST_Mark_WCLB1_11Sep09_plus.5718.5718.3	A0R0B4_MYCS2	R.IGGHLVDNIDDHM*TR.L	0.9302	2.6086	3	0.3525	1708.81	1.603	19	56	0
ST_Mark_WCLB1_11Sep09_plus.5722.5722.3	A0QZ96_MYCS2	K.RSEIAQLTVVGSHGR.G	0.9246	3.5822	3	0.2199	1609.88	1.8733	26	56	0
ST_Mark_WCLB1_11Sep09_plus.5810.5810.2	Y2408_MYCS2	R.AVAAALQAGYR.H	0.9852	2.5475	2	0.4038	1090.6	0.9647	13	20	0
ST_Mark_WCLB1_11Sep09_plus.5964.5964.2	A0R1E4_MYCS2	R.YGVTVEVR.A	0.9935	2.2694	2	0.456	922.499	0.995	13	14	0
ST_Mark_WCLB1_11Sep09_plus.6134.6134.2	A0QVU2_MYCS2	K.LLSQLEQAK.M	0.9775	2.3884	2	0.3392	1029.59	0.4807	13	16	0
ST_Mark_WCLB1_11Sep09_plus.6197.6197.2	A0QVU2_MYCS2	K.LLSQLEQAK.M	0.9913	2.6672	2	0.3387	1029.59	0.3869	15	16	0
ST_Mark_WCLB1_11Sep09_plus.6260.6260.2	A0QVU2_MYCS2	K.LLSQLEQAK.M	0.9946	2.6429	2	0.3725	1029.59	0.3625	14	16	0
ST_Mark_WCLB1_11Sep09_plus.6323.6323.2	A0QVU2_MYCS2	K.LLSQLEQAK.M	0.9875	2.9001	2	0.29	1029.59	0.6184	14	16	0
ST_Mark_WCLB1_11Sep09_plus.6386.6386.2	A0QVU2_MYCS2	K.LLSQLEQAK.M	0.9733	2.7048	2	0.292	1029.59	0.9846	14	16	0
ST_Mark_WCLB1_11Sep09_plus.6449.6449.2	A0QVU2_MYCS2	K.LLSQLEQAK.M	0.9267	2.6292	2	0.2631	1029.59	2.1548	14	16	0
ST_Mark_WCLB1_11Sep09_plus.6524.6524.2	A0QVU2_MYCS2	K.LLSQLEQAK.M	0.8995	2.1427	2	0.3412	1029.59	2.0348	12	16	0
ST_Mark_WCLB1_11Sep09_plus.6593.6593.2	A0QVU2_MYCS2	K.LLSQLEQAK.M	0.9342	2.4104	2	0.3105	1029.59	1.8646	14	16	0
ST_Mark_WCLB1_11Sep09_plus.6661.6661.2	A0QVU2_MYCS2	K.LLSQLEQAK.M	0.8839	2.1505	2	0.3295	1029.59	2.1461	12	16	0
ST_Mark_WCLB1_11Sep09_plus.6725.6725.2	A0QVU2_MYCS2	R.TKLLSQLEQAK.M	0.9423	2.4745	2	0.3091	1258.74	0.7445	14	20	0
ST_Mark_WCLB1_11Sep09_plus.6786.6786.3	A0QVU2_MYCS2	R.TKLLSQLEQAK.M	0.9971	3.7277	3	0.3261	1258.74	0.8443	24	40	0
ST_Mark_WCLB1_11Sep09_plus.6787.6787.2	A0QVU2_MYCS2	R.TKLLSQLEQAK.M	0.9982	3.538	2	0.353	1258.74	0.4059	17	20	0
ST_Mark_WCLB1_11Sep09_plus.6802.6802.2	A0QR81_MYCS2	R.SINSALQLSK.R	0.9547	2.1034	2	0.4123	1060.6	1.3068	14	18	0
ST_Mark_WCLB1_11Sep09_plus.6849.6849.2	A0QVU2_MYCS2	R.TKLLSQLEQAK.M	0.9982	3.2034	2	0.3815	1258.74	0.2577	17	20	0
ST_Mark_WCLB1_11Sep09_plus.6864.6864.3	A0QVU2_MYCS2	R.TKLLSQLEQAK.M	0.9758	3.0527	3	0.3069	1258.74	0.8207	19	40	0
ST_Mark_WCLB1_11Sep09_plus.6892.6892.2	EFTU_MYCS2	R.AFDQIDNAPEER.Q	0.9627	2.459	2	0.3675	1404.64	0.9084	12	22	0
ST_Mark_WCLB1_11Sep09_plus.6913.6913.2	A0QVU2_MYCS2	R.TKLLSQLEQAK.M	0.9946	2.7392	2	0.3821	1258.74	0.2467	16	20	0
ST_Mark_WCLB1_11Sep09_plus.6957.6957.2	EFTU_MYCS2	R.AFDQIDNAPEER.Q	0.9855	2.2347	2	0.3971	1404.64	0.122	11	22	0
ST_Mark_WCLB1_11Sep09_plus.7027.7027.3	PYRB_MYCS2	K.RVVIVGDVLHSR.V	0.8832	2.4565	3	0.3197	1349.8	2.4651	16	44	0
ST_Mark_WCLB1_11Sep09_plus.7058.7058.3	A0QVU2_MYCS2	R.RYANAM*GEAELAQNSVQGR.M	0.8747	3.5241	3	0.2108	2080.99	1.2352	29	72	0
ST_Mark_WCLB1_11Sep09_plus.7247.7247.3	A0QVU2_MYCS2	R.RYANAM*GEAELAQNSVQGR.M	0.9149	3.703	3	0.2355	2080.99	1.6573	31	72	0
ST_Mark_WCLB1_11Sep09_plus.7476.7476.2	KGD_MYCS2	K.IYYELAAR.K	0.8671	1.8923	2	0.347	998.531	1.3642	12	14	0
ST_Mark_WCLB1_11Sep09_plus.7486.7486.3	ATPB_MYCS2	R.KPPAFSDLEPR.T	0.9087	3.3751	3	0.2123	1256.66	2.1283	21	40	0
ST_Mark_WCLB1_11Sep09_plus.7549.7549.3	ATPB_MYCS2	R.KPPAFSDLEPR.T	0.9635	3.6262	3	0.215	1256.66	1.7222	22	40	0
ST_Mark_WCLB1_11Sep09_plus.7676.7676.3	ATPB_MYCS2	R.KPPAFSDLEPR.T	0.97	3.4748	3	0.2616	1256.66	2.3191	22	40	0
ST_Mark_WCLB1_11Sep09_plus.8013.8013.2	ATPB_MYCS2	K.TVLIQEM*INR.I	0.8913	2.2145	2	0.3566	1232.67	2.1063	10	18	0
ST_Mark_WCLB1_11Sep09_plus.8021.8021.2	KGD_MYCS2	R.GHLM*ADIDPLR.L	0.8695	1.8798	2	0.4004	1253.64	0.912	10	20	0
ST_Mark_WCLB1_11Sep09_plus.8075.8075.2	ATPB_MYCS2	K.TVLIQEM*INR.I	0.9938	2.889	2	0.4043	1232.67	1.6494	15	18	0
ST_Mark_WCLB1_11Sep09_plus.8137.8137.2	ATPB_MYCS2	K.TVLIQEM*INR.I	0.9916	2.8754	2	0.3948	1232.67	2.0289	15	18	0
ST_Mark_WCLB1_11Sep09_plus.8199.8199.2	ATPB_MYCS2	K.TVLIQEM*INR.I	0.9981	2.7832	2	0.4392	1232.67	0.3719	15	18	0
ST_Mark_WCLB1_11Sep09_plus.8262.8262.2	ATPB_MYCS2	K.TVLIQEM*INR.I	0.994	2.8599	2	0.3881	1232.67	0.9396	14	18	0
ST_Mark_WCLB1_11Sep09_plus.8333.8333.2	ATPB_MYCS2	K.TVLIQEM*INR.I	0.9822	2.4981	2	0.3805	1232.67	0.9166	14	18	0
ST_Mark_WCLB1_11Sep09_plus.8675.8675.3	A0QVU2_MYCS2	R.QHQALTQQAAQVIGNQR.Q	0.9956	4.1913	3	0.3852	1890.99	2.0773	26	64	0
ST_Mark_WCLB1_11Sep09_plus.8738.8738.3	A0QVU2_MYCS2	R.QHQALTQQAAQVIGNQR.Q	0.9927	4.3175	3	0.3589	1890.99	2.0966	28	64	0
ST_Mark_WCLB1_11Sep09_plus.8801.8801.3	A0QVU2_MYCS2	R.QHQALTQQAAQVIGNQR.Q	0.9935	4.2701	3	0.3494	1890.99	1.9448	28	64	0
ST_Mark_WCLB1_11Sep09_plus.8843.8843.2	MQO_MYCS2	K.AVNVNEQFQVSR.Q	0.9983	2.6907	2	0.5283	1390.71	0.812	15	22	0
ST_Mark_WCLB1_11Sep09_plus.8943.8943.2	A0R4Z5_MYCS2	R.YGDQEISQFR.G	0.9862	2.2673	2	0.4475	1242.57	0.9559	12	18	0
ST_Mark_WCLB1_11Sep09_plus.8960.8960.2	A0QQ65_MYCS2	K.ASDFTYAIQR.L	0.9982	3.0277	2	0.4429	1171.57	1.0329	15	18	0
ST_Mark_WCLB1_11Sep09_plus.9005.9005.2	A0R4Z5_MYCS2	R.YGDQEISQFR.G	0.9971	2.3974	2	0.5247	1242.57	0.9832	12	18	0
ST_Mark_WCLB1_11Sep09_plus.9029.9029.2	A0QQ65_MYCS2	K.ASDFTYAIQR.L	0.9918	2.7117	2	0.4064	1171.57	1.2921	14	18	0
ST_Mark_WCLB1_11Sep09_plus.9054.9054.3	A0QVU2_MYCS2	R.QHQALTQQAAQVIGNQR.Q	0.9231	3.7294	3	0.2871	1890.99	2.3231	21	64	0
ST_Mark_WCLB1_11Sep09_plus.9111.9111.2	A0R4H1_MYCS2	K.FAPVM*GSVVEAANK.G	0.8904	2.1793	2	0.3524	1435.73	0.7519	16	26	0
ST_Mark_WCLB1_11Sep09_plus.9117.9117.3	A0QVU2_MYCS2	R.QHQALTQQAAQVIGNQR.Q	0.9018	3.3753	3	0.3035	1890.99	1.9287	20	64	0
ST_Mark_WCLB1_11Sep09_plus.9180.9180.3	A0QVU2_MYCS2	R.QHQALTQQAAQVIGNQR.Q	0.9201	3.3411	3	0.3171	1890.99	1.3105	20	64	0
ST_Mark_WCLB1_11Sep09_plus.9181.9181.2	RS3_MYCS2	R.AGIADVEIER.T	0.9703	2.9259	2	0.2721	1072.56	1.0612	14	18	0
ST_Mark_WCLB1_11Sep09_plus.9189.9189.2	KGD_MYCS2	R.IEQLAPLPR.R	0.9876	2.4663	2	0.3695	1036.62	0.5527	12	16	0
ST_Mark_WCLB1_11Sep09_plus.9194.9194.3	ILVC_MYCS2	R.EKAEEQGLEVDTPAEVAK.W	0.8693	2.8761	3	0.2959	1942.96	1.9275	24	68	0
ST_Mark_WCLB1_11Sep09_plus.9244.9244.2	RS3_MYCS2	R.AGIADVEIER.T	0.973	2.9266	2	0.2795	1072.56	1.0805	14	18	0
ST_Mark_WCLB1_11Sep09_plus.9259.9259.2	A0R072_MYCS2	R.KLAAENGIDLSTVK.G	0.9339	1.8899	2	0.4537	1458.82	0.7435	12	26	0
ST_Mark_WCLB1_11Sep09_plus.9315.9315.2	KGD_MYCS2	R.IEQLAPLPR.R	0.934	2.191	2	0.3444	1036.62	0.8082	10	16	0
ST_Mark_WCLB1_11Sep09_plus.9356.9356.2	A0R623_MYCS2	K.ANDPTENVATIANNGTR.I	0.8633	2.6272	2	0.3168	1757.84	1.7864	20	32	0
ST_Mark_WCLB1_11Sep09_plus.9369.9369.3	A0QRA5_MYCS2	R.IAAATEHPSSGTAYVLGER.L	0.9541	3.0564	3	0.3682	1929.97	2.191	30	72	0
ST_Mark_WCLB1_11Sep09_plus.9370.9370.3	A0QVU2_MYCS2	R.QHQALTQQAAQVIGNQR.Q	0.9776	3.5712	3	0.3839	1890.99	2.1641	22	64	0
ST_Mark_WCLB1_11Sep09_plus.9432.9432.3	A0QVU2_MYCS2	R.QHQALTQQAAQVIGNQR.Q	0.9313	3.4472	3	0.3231	1890.99	2.0883	21	64	0
ST_Mark_WCLB1_11Sep09_plus.9433.9433.3	A0QRA5_MYCS2	R.IAAATEHPSSGTAYVLGER.L	0.9445	2.4219	3	0.2763	1929.97	0.0343	23	72	0
ST_Mark_WCLB1_11Sep09_plus.9440.9440.2	KGD_MYCS2	R.IEQLAPLPR.R	0.9563	2.0922	2	0.3906	1036.62	1.0291	11	16	0
ST_Mark_WCLB1_11Sep09_plus.9495.9495.3	A0QVU2_MYCS2	R.QHQALTQQAAQVIGNQR.Q	0.8846	3.3272	3	0.302	1890.99	1.5416	19	64	0
ST_Mark_WCLB1_11Sep09_plus.9509.9509.2	A0R1B5_MYCS2	R.AIEVVYGADVK.G	0.9983	3.0697	2	0.4677	1163.63	1.1826	15	20	0
ST_Mark_WCLB1_11Sep09_plus.9531.9531.2	A0R535_MYCS2	R.SGAVAFDSNQAEIAR.S	0.9994	3.3947	2	0.5425	1535.74	0.8915	19	28	0
ST_Mark_WCLB1_11Sep09_plus.9558.9558.3	A0QVU2_MYCS2	R.QHQALTQQAAQVIGNQR.Q	0.9313	3.3744	3	0.3316	1890.99	1.5438	19	64	0
ST_Mark_WCLB1_11Sep09_plus.9560.9560.2	A0QPE7_MYCS2	R.VIGLSSM*AGIAGNR.G	0.9046	2.0478	2	0.3866	1361.73	0.6816	12	26	0
ST_Mark_WCLB1_11Sep09_plus.9594.9594.2	A0R623_MYCS2	K.ANDPTENVATIANNGTR.I	0.941	2.8843	2	0.315	1757.84	0.8023	15	32	0
ST_Mark_WCLB1_11Sep09_plus.9599.9599.3	A0R623_MYCS2	K.ANDPTENVATIANNGTR.I	0.9396	2.8453	3	0.3497	1757.84	1.7312	25	64	0
ST_Mark_WCLB1_11Sep09_plus.9604.9604.2	A0R1D1_MYCS2	R.NAVTFEM*SAALR.S	0.9827	2.3072	2	0.4518	1325.66	0.9163	14	22	0
ST_Mark_WCLB1_11Sep09_plus.9618.9618.2	A0R5Y9_MYCS2	R.QAVADLVNADPR.G	0.9037	2.4752	2	0.3276	1268.66	2.2018	14	22	0
ST_Mark_WCLB1_11Sep09_plus.9655.9655.2	A0R623_MYCS2	K.ANDPTENVATIANNGTR.I	0.9999	4.5875	2	0.5656	1757.84	1.6849	22	32	0
ST_Mark_WCLB1_11Sep09_plus.9662.9662.3	A0R623_MYCS2	K.ANDPTENVATIANNGTR.I	0.9976	3.9156	3	0.4445	1757.84	1.7828	36	64	0
ST_Mark_WCLB1_11Sep09_plus.9695.9695.3	A0R4D8_MYCS2	R.DYREPVLASSTDGVGTK.L	0.9223	2.5115	3	0.3672	1794.89	1.2566	21	64	0
ST_Mark_WCLB1_11Sep09_plus.9718.9718.2	A0R623_MYCS2	K.ANDPTENVATIANNGTR.I	0.9999	4.2016	2	0.5677	1757.84	0.783	21	32	0
ST_Mark_WCLB1_11Sep09_plus.9740.9740.3	A0R2V4_MYCS2	R.RPVDAFLEVRPR.S	0.9974	3.9208	3	0.3717	1454.82	2.2205	26	44	0
ST_Mark_WCLB1_11Sep09_plus.9749.9749.3	A0QTF2_MYCS2	K.LGHVNLVGKPGEDVAAVR.E	0.985	2.318	3	0.5251	1831.02	1.2289	21	68	0
ST_Mark_WCLB1_11Sep09_plus.9789.9789.2	A0R593_MYCS2	K.SVLLSEEQIR.T	0.9738	2.4331	2	0.2877	1173.65	0.1318	14	18	0
ST_Mark_WCLB1_11Sep09_plus.9792.9792.2	A0R623_MYCS2	K.ANDPTENVATIANNGTR.I	0.9852	2.8486	2	0.4156	1757.84	0.7242	16	32	0
ST_Mark_WCLB1_11Sep09_plus.9803.9803.3	A0R2V4_MYCS2	R.RPVDAFLEVRPR.S	0.9478	2.2135	3	0.431	1454.82	2.4585	19	44	0
ST_Mark_WCLB1_11Sep09_plus.9838.9838.2	A0QWW2_MYCS2	R.AAALNIVPTSTGAAK.A	0.949	2.7405	2	0.2965	1384.78	0.3695	15	28	0
ST_Mark_WCLB1_11Sep09_plus.9845.9845.3	A0R5S1_MYCS2	R.FVHALADAVVAR.G	0.9703	3.0508	3	0.3166	1268.71	1.9524	25	44	0
ST_Mark_WCLB1_11Sep09_plus.9849.9849.2	A0QS52_MYCS2	K.SLGDM*SYAEIGR.Q	0.9582	2.1754	2	0.4176	1314.6	0.967	11	22	0
ST_Mark_WCLB1_11Sep09_plus.9891.9891.3	KGD_MYCS2	R.HVGVEYTHILEPEQQR.W	0.9108	2.5655	3	0.3537	1934.97	1.789	20	60	0
ST_Mark_WCLB1_11Sep09_plus.9897.9897.2	A0QYD5_MYCS2	K.AITTLDVVSR.G	0.9839	2.4347	2	0.4009	1074.62	0.9389	12	18	0
ST_Mark_WCLB1_11Sep09_plus.9937.9937.3	A0QYS3_MYCS2	R.RAEADEVGVLLARPR.G	0.9821	3.6066	3	0.3159	1651.92	1.5859	29	56	0
ST_Mark_WCLB1_11Sep09_plus.9944.9944.2	A0R610_MYCS2	R.IVLAVM*PGDPGR.D	0.9686	2.0176	2	0.3961	1240.68	0.1444	12	22	0
ST_Mark_WCLB1_11Sep09_plus.9957.9957.3	KGD_MYCS2	R.HVGVEYTHILEPEQQR.W	0.9862	3.5458	3	0.3476	1934.97	1.3713	31	60	0
ST_Mark_WCLB1_11Sep09_plus.9987.9987.2	A0R198_MYCS2	R.LNAEFTGQPIER.I	0.9938	3.5044	2	0.3588	1374.7	1.867	17	22	0

## Sheet: Total Amino Acids
ST_Mark_Smeg_WCL_plusplus_minusminus_final_contamsremoved
Rank	Name	Accession	Description	Protein Probably	G	A	S	P	V	T	C	I	L	N	D	Q	K	E	M	H	F	R	Y	W
1	KGD_MYCS2	A0R2B1	2-oxoglutarate decarboxylase OS=Mycobacterium smegmatis (strain ATCC 700084 / mc(2)155) GN=kgd PE=1 SV=1 DB=sp	1	93	116	69	70	82	71	6	66	104	41	80	46	58	88	27	34	49	84	31	12
2	A0QVU2_MYCS2	A0QVU2	35 kDa protein OS=Mycobacterium smegmatis (strain ATCC 700084 / mc(2)155) GN=MSMEG_2695 PE=4 SV=1 DB=tr	1	13	44	18	12	14	16	0	8	24	12	10	37	13	21	12	3	3	14	4	1
3	ATPB_MYCS2	A0R200	ATP synthase subunit beta OS=Mycobacterium smegmatis (strain ATCC 700084 / mc(2)155) GN=atpD PE=1 SV=1 DB=sp	1	43	44	24	23	38	35	2	25	47	9	34	18	18	34	12	8	24	28	7	2
4	GLGE_MYCS2	Q9RP48	Putative glucanase glgE OS=Mycobacterium smegmatis (strain ATCC 700084 / mc(2)155) GN=glgE PE=1 SV=1 DB=sp	1	57	65	29	55	58	36	2	22	67	19	44	15	23	49	10	23	30	50	22	21
5	A0R574_MYCS2	A0R574	Negative regulator of genetic competence ClpC/mecB OS=Mycobacterium smegmatis (strain ATCC 700084 / mc(2)155) GN=MSMEG_6091 PE=4 SV=1 DB=tr	1	82	78	35	28	55	43	0	54	87	18	53	39	51	85	13	17	30	64	13	3
6	A0QR81_MYCS2	A0QR81	Ribonucleoside-diphosphate reductase OS=Mycobacterium smegmatis (strain ATCC 700084 / mc(2)155) GN=MSMEG_1019 PE=3 SV=1 DB=tr	1	41	55	45	23	36	39	5	51	58	32	48	30	46	49	13	18	35	36	43	3
7	ILVC_MYCS2	A0QUX8	Ketol-acid reductoisomerase OS=Mycobacterium smegmatis (strain ATCC 700084 / mc(2)155) GN=ilvC PE=1 SV=1 DB=sp	1	36	34	14	12	28	15	2	21	29	9	23	11	22	30	9	7	12	13	8	2
8	DNAK_MYCS2	A0QQC8	Chaperone protein dnaK OS=Mycobacterium smegmatis (strain ATCC 700084 / mc(2)155) GN=dnaK PE=1 SV=1 DB=sp	1	56	61	34	22	60	43	0	37	45	23	54	29	42	50	8	6	12	29	8	3
9	EFTU_MYCS2	A0QS98	Elongation factor Tu OS=Mycobacterium smegmatis (strain ATCC 700084 / mc(2)155) GN=tuf PE=1 SV=1 DB=sp	1	33	28	8	21	46	34	0	24	25	12	28	13	21	35	11	11	13	25	7	1
10	A0QU52_MYCS2	A0QU52	Alcohol dehydrogenase OS=Mycobacterium smegmatis (strain ATCC 700084 / mc(2)155) GN=MSMEG_2079 PE=4 SV=1 DB=tr	1	45	48	13	20	41	20	1	13	32	1	22	4	9	17	4	7	6	19	8	2
11	RPOA_MYCS2	A0QSL8	DNA-directed RNA polymerase subunit alpha OS=Mycobacterium smegmatis (strain ATCC 700084 / mc(2)155) GN=rpoA PE=3 SV=1 DB=sp	1	27	26	25	19	33	25	1	22	35	11	30	8	15	27	3	7	8	18	9	1
12	MQO_MYCS2	A0QVL2	Probable malate:quinone oxidoreductase OS=Mycobacterium smegmatis (strain ATCC 700084 / mc(2)155) GN=mqo PE=1 SV=1 DB=sp	1	49	52	33	30	42	29	2	15	56	27	26	16	26	23	11	8	24	23	7	11
13	PGK_MYCS2	A0QWW3	Phosphoglycerate kinase OS=Mycobacterium smegmatis (strain ATCC 700084 / mc(2)155) GN=pgk PE=1 SV=1 DB=sp	1	48	52	26	18	43	20	2	15	47	6	32	9	18	24	5	6	14	17	5	1
14	A0R1Y7_MYCS2	A0R1Y7	Acetyl-CoA acetyltransferase OS=Mycobacterium smegmatis (strain ATCC 700084 / mc(2)155) GN=MSMEG_4920 PE=3 SV=1 DB=tr	1	43	71	21	15	31	19	3	29	32	11	25	18	18	21	11	7	8	18	6	4
15	A0R072_MYCS2	A0R072	2-oxoglutarate dehydrogenase, E2 component, dihydrolipoamide succinyltransferase OS=Mycobacterium smegmatis (strain ATCC 700084 / mc(2)155) GN=sucB PE=3 SV=1 DB=tr	1	45	86	31	59	41	42	1	30	43	12	32	17	34	61	5	6	8	23	7	2
16	A0QSU4_MYCS2	A0QSU4	IMP dehydrogenase family protein OS=Mycobacterium smegmatis (strain ATCC 700084 / mc(2)155) GN=MSMEG_1603 PE=3 SV=1 DB=tr	1	39	53	23	20	36	23	2	19	41	5	21	10	8	23	6	8	6	23	6	3
17	A0QYS3_MYCS2	A0QYS3	Acyl-CoA synthase OS=Mycobacterium smegmatis (strain ATCC 700084 / mc(2)155) GN=MSMEG_3767 PE=4 SV=1 DB=tr	1	90	117	54	65	97	54	2	51	90	22	70	34	17	50	22	21	32	75	20	14
18	A0QXC6_MYCS2	A0QXC6	Putative uncharacterized protein OS=Mycobacterium smegmatis (strain ATCC 700084 / mc(2)155) GN=MSMEG_3253 PE=4 SV=1 DB=tr	1	18	53	12	16	24	20	1	5	32	5	23	3	4	18	4	7	10	30	4	6
19	A0QQA8_MYCS2	A0QQA8	Aspartate aminotransferase OS=Mycobacterium smegmatis (strain ATCC 700084 / mc(2)155) GN=MSMEG_0688 PE=4 SV=1 DB=tr	1	29	35	20	27	27	26	4	27	55	14	28	19	15	25	4	13	11	24	14	7
20	A0R5Y9_MYCS2	A0R5Y9	Cysteine desulfurase family protein OS=Mycobacterium smegmatis (strain ATCC 700084 / mc(2)155) GN=MSMEG_6363 PE=3 SV=1 DB=tr	1	34	54	33	20	48	20	0	16	46	10	24	8	4	19	5	8	6	27	10	6
21	A0R623_MYCS2	A0R623	Antigen 85-A OS=Mycobacterium smegmatis (strain ATCC 700084 / mc(2)155) GN=MSMEG_6398 PE=4 SV=1 DB=tr	1	44	39	22	21	21	18	4	9	26	16	14	12	13	14	11	2	12	14	10	13
22	A0R535_MYCS2	A0R535	Secreted protein OS=Mycobacterium smegmatis (strain ATCC 700084 / mc(2)155) GN=MSMEG_6049 PE=4 SV=1 DB=tr	1	37	42	23	27	33	36	3	15	34	8	31	6	9	30	2	13	13	17	7	2
23	A0R5N8_MYCS2	A0R5N8	Aspartokinase OS=Mycobacterium smegmatis (strain ATCC 700084 / mc(2)155) GN=MSMEG_6257 PE=3 SV=1 DB=tr	1	37	51	27	14	46	27	5	29	30	9	36	9	17	25	11	7	9	24	8	0
24	A0QYY6_MYCS2	A0QYY6	30S ribosomal protein S1 OS=Mycobacterium smegmatis (strain ATCC 700084 / mc(2)155) GN=MSMEG_3833 PE=4 SV=1 DB=tr	1	35	37	32	16	52	16	0	28	37	14	36	17	29	55	7	10	14	29	9	6
25	A0R1E4_MYCS2	A0R1E4	Short-chain dehydrogenase OS=Mycobacterium smegmatis (strain ATCC 700084 / mc(2)155) GN=MSMEG_4722 PE=4 SV=1 DB=tr	1	24	38	16	17	27	19	2	12	29	8	11	5	8	17	4	5	4	16	5	1
26	ENO_MYCS2	A0R3B8	Enolase OS=Mycobacterium smegmatis (strain ATCC 700084 / mc(2)155) GN=eno PE=1 SV=1 DB=sp	1	46	59	26	17	32	24	0	20	46	11	31	12	14	33	7	6	10	20	10	3
27	A0QUV7_MYCS2	A0QUV7	Electron transfer flavoprotein, alpha subunit OS=Mycobacterium smegmatis (strain ATCC 700084 / mc(2)155) GN=etfA PE=4 SV=1 DB=tr	1	38	52	17	14	40	16	0	17	22	6	15	9	15	24	2	3	6	11	6	0
28	A0QWY3_MYCS2	A0QWY3	Quinone oxidoreductase OS=Mycobacterium smegmatis (strain ATCC 700084 / mc(2)155) GN=MSMEG_3106 PE=4 SV=1 DB=tr	1	37	47	18	24	36	27	2	16	28	6	18	6	7	19	3	8	10	16	11	3
29	A0QTF2_MYCS2	A0QTF2	Phosphoribosylaminoimidazole carboxylase, ATPase subunit OS=Mycobacterium smegmatis (strain ATCC 700084 / mc(2)155) GN=purK PE=4 SV=1 DB=tr	1	33	55	17	24	46	21	1	14	37	9	26	18	8	27	11	16	7	28	5	5
30	RPOC_MYCS2	A0QS66	DNA-directed RNA polymerase subunit beta' OS=Mycobacterium smegmatis (strain ATCC 700084 / mc(2)155) GN=rpoC PE=1 SV=1 DB=sp	1	100	122	56	60	106	71	12	72	124	41	83	51	71	108	30	23	37	106	34	10
31	RPOB_MYCS2	P60281	DNA-directed RNA polymerase subunit beta OS=Mycobacterium smegmatis (strain ATCC 700084 / mc(2)155) GN=rpoB PE=3 SV=1 DB=sp	1	102	83	66	59	110	67	7	65	97	43	84	37	52	102	31	19	35	78	23	9
32	GSA_MYCS2	A0QR33	Glutamate-1-semialdehyde 2,1-aminomutase OS=Mycobacterium smegmatis (strain ATCC 700084 / mc(2)155) GN=hemL PE=3 SV=1 DB=sp	1	45	79	27	28	36	29	6	14	36	11	23	6	6	22	12	12	22	24	8	5
33	A0QQW8_MYCS2	A0QQW8	Dihydrolipoyl dehydrogenase OS=Mycobacterium smegmatis (strain ATCC 700084 / mc(2)155) GN=lpdA PE=3 SV=1 DB=tr	1	51	53	17	17	40	31	4	27	41	17	22	10	30	35	9	12	18	14	14	2
34	A0QQJ4_MYCS2	A0QQJ4	F420-dependent glucose-6-phosphate dehydrogenase OS=Mycobacterium smegmatis (strain ATCC 700084 / mc(2)155) GN=MSMEG_0777 PE=4 SV=1 DB=tr	1	29	44	13	18	22	14	2	16	30	5	20	7	17	31	7	7	14	22	12	7
35	A0R0B2_MYCS2	A0R0B2	Malonyl CoA-acyl carrier protein transacylase OS=Mycobacterium smegmatis (strain ATCC 700084 / mc(2)155) GN=MSMEG_4325 PE=4 SV=1 DB=tr	1	21	63	12	14	20	26	2	10	32	4	17	8	11	19	5	5	3	12	3	3
36	A0R0B4_MYCS2	A0R0B4	3-oxoacyl-[acyl-carrier-protein] synthase 1 OS=Mycobacterium smegmatis (strain ATCC 700084 / mc(2)155) GN=MSMEG_4327 PE=3 SV=1 DB=tr	1	47	59	20	23	33	22	2	24	26	13	27	6	13	25	18	10	12	23	9	4
37	A0R4Z5_MYCS2	A0R4Z5	Acetyl-CoA acetyltransferase OS=Mycobacterium smegmatis (strain ATCC 700084 / mc(2)155) GN=MSMEG_6008 PE=3 SV=1 DB=tr	1	41	46	22	19	28	19	3	29	27	11	22	15	12	26	11	9	11	20	6	5
38	ATPA_MYCS2	A0R202	ATP synthase subunit alpha OS=Mycobacterium smegmatis (strain ATCC 700084 / mc(2)155) GN=atpA PE=1 SV=1 DB=sp	1	49	58	39	23	49	23	4	34	50	10	33	28	28	48	7	8	18	27	9	3
39	A0R0B5_MYCS2	A0R0B5	3-oxoacyl-[acyl-carrier-protein] synthase 2 OS=Mycobacterium smegmatis (strain ATCC 700084 / mc(2)155) GN=MSMEG_4328 PE=3 SV=1 DB=tr	1	48	55	22	18	35	22	4	22	35	22	21	7	15	26	13	8	10	21	10	3
40	A0QXA3_MYCS2	A0QXA3	Pyruvate kinase OS=Mycobacterium smegmatis (strain ATCC 700084 / mc(2)155) GN=pyk PE=3 SV=1 DB=tr	1	35	49	24	23	62	30	3	20	41	11	35	11	18	34	14	9	8	36	7	2
41	A0QQK8_MYCS2	A0QQK8	Glycine oxidase ThiO OS=Mycobacterium smegmatis (strain ATCC 700084 / mc(2)155) GN=thiO PE=4 SV=1 DB=tr	1	34	46	7	18	46	16	4	7	35	3	21	8	4	23	5	9	4	32	3	9
42	A0QX01_MYCS2	A0QX01	FeS assembly ATPase SufC OS=Mycobacterium smegmatis (strain ATCC 700084 / mc(2)155) GN=sufC PE=4 SV=1 DB=tr	1	26	26	17	10	24	16	0	13	25	7	12	7	11	22	6	7	7	13	7	1
43	METK_MYCS2	A0QWT3	S-adenosylmethionine synthase OS=Mycobacterium smegmatis (strain ATCC 700084 / mc(2)155) GN=metK PE=1 SV=1 DB=sp	1	41	41	17	20	38	32	2	22	35	6	37	11	19	20	5	8	9	22	11	3
44	Y1959_MYCS2	A0QTT7	UPF0182 protein MSMEG_1959 OS=Mycobacterium smegmatis (strain ATCC 700084 / mc(2)155) GN=MSMEG_1959 PE=1 SV=1 DB=sp	1	72	122	55	69	84	68	1	48	99	48	61	35	31	30	9	7	46	58	48	12
45	A0QWW2_MYCS2	A0QWW2	Glyceraldehyde-3-phosphate dehydrogenase, type I OS=Mycobacterium smegmatis (strain ATCC 700084 / mc(2)155) GN=gap PE=3 SV=1 DB=tr	1	30	40	18	13	28	23	2	25	35	17	30	7	24	13	3	5	5	10	9	3
46	A0QUY2_MYCS2	A0QUY2	D-3-phosphoglycerate dehydrogenase OS=Mycobacterium smegmatis (strain ATCC 700084 / mc(2)155) GN=serA PE=3 SV=1 DB=tr	1	45	86	30	22	66	27	1	24	61	14	38	15	18	27	2	10	9	26	4	3
47	A0QR91_MYCS2	A0QR91	Monooxygenase OS=Mycobacterium smegmatis (strain ATCC 700084 / mc(2)155) GN=MSMEG_1030 PE=4 SV=1 DB=tr	1	45	47	22	22	35	28	4	32	36	16	29	21	17	25	11	17	21	38	18	15
48	A0QS52_MYCS2	A0QS52	ABC1 family protein OS=Mycobacterium smegmatis (strain ATCC 700084 / mc(2)155) GN=MSMEG_1353 PE=4 SV=1 DB=tr	1	37	50	20	24	38	24	0	24	47	6	35	18	28	29	12	12	22	33	9	5
49	A0R542_MYCS2	A0R542	Cadmium transporting P-type ATPase OS=Mycobacterium smegmatis (strain ATCC 700084 / mc(2)155) GN=MSMEG_6058 PE=3 SV=1 DB=tr	1	59	105	33	27	95	44	5	37	72	14	40	16	9	33	12	17	8	70	9	7
50	A0QX20_MYCS2	A0QX20	Aconitate hydratase 1 OS=Mycobacterium smegmatis (strain ATCC 700084 / mc(2)155) GN=acnA PE=4 SV=1 DB=tr	1	88	83	59	59	78	62	5	47	73	44	63	19	41	68	20	14	32	45	33	10
51	A0R6B6_MYCS2	A0R6B6	Aldehyde dehydrogenase OS=Mycobacterium smegmatis (strain ATCC 700084 / mc(2)155) GN=MSMEG_6491 PE=3 SV=1 DB=tr	1	50	80	19	32	39	40	2	28	37	13	30	10	7	27	7	7	16	40	8	7
52	A0QU53_MYCS2	A0QU53	Putative acyl-CoA dehydrogenase OS=Mycobacterium smegmatis (strain ATCC 700084 / mc(2)155) GN=MSMEG_2080 PE=3 SV=1 DB=tr	1	30	62	26	13	29	22	0	25	39	14	23	11	21	31	9	6	11	22	6	6
53	A0QZ83_MYCS2	A0QZ83	14 kDa antigen OS=Mycobacterium smegmatis (strain ATCC 700084 / mc(2)155) GN=MSMEG_3932 PE=3 SV=1 DB=tr	1	11	14	10	11	10	9	0	11	7	1	11	0	9	15	4	1	6	11	3	1
54	A0QTE1_MYCS2	A0QTE1	Acetyl-/propionyl-coenzyme A carboxylase alpha chain OS=Mycobacterium smegmatis (strain ATCC 700084 / mc(2)155) GN=MSMEG_1807 PE=4 SV=1 DB=tr	1	66	79	24	34	62	33	3	32	34	11	32	17	29	53	7	13	23	36	7	3
55	A0QU54_MYCS2	A0QU54	Putative acyl-CoA dehydrogenase OS=Mycobacterium smegmatis (strain ATCC 700084 / mc(2)155) GN=MSMEG_2081 PE=3 SV=1 DB=tr	1	41	69	18	21	32	24	1	24	46	8	26	16	19	28	6	9	12	25	12	5
56	A0R4H1_MYCS2	A0R4H1	Phosphoribosylformylglycinamidine synthase I OS=Mycobacterium smegmatis (strain ATCC 700084 / mc(2)155) GN=purQ PE=3 SV=1 DB=tr	1	25	26	13	9	23	11	5	8	24	7	15	1	3	14	5	5	7	14	6	3
57	A0R198_MYCS2	A0R198	ATP-dependent Clp protease proteolytic subunit OS=Mycobacterium smegmatis (strain ATCC 700084 / mc(2)155) GN=clpP PE=3 SV=1 DB=tr	1	20	26	11	7	8	10	2	17	19	5	15	8	6	12	9	4	7	10	6	1
58	A0R2V4_MYCS2	A0R2V4	Putative uncharacterized protein OS=Mycobacterium smegmatis (strain ATCC 700084 / mc(2)155) GN=MSMEG_5246 PE=4 SV=1 DB=tr	1	14	41	22	22	27	23	4	9	39	6	27	6	3	22	5	9	8	33	4	5
59	PYRH_MYCS2	A0QVD9	Uridylate kinase OS=Mycobacterium smegmatis (strain ATCC 700084 / mc(2)155) GN=pyrH PE=1 SV=1 DB=sp	1	28	29	8	9	26	17	1	14	22	7	14	12	6	11	11	2	9	18	4	0
60	ATPG_MYCS2	A0R201	ATP synthase gamma chain OS=Mycobacterium smegmatis (strain ATCC 700084 / mc(2)155) GN=atpG PE=1 SV=1 DB=sp	1	20	49	19	10	20	18	1	14	30	8	16	8	11	27	6	2	9	29	9	1
61	A0QQ65_MYCS2	A0QQ65	Extracellular solute-binding protein, family protein 5, putative OS=Mycobacterium smegmatis (strain ATCC 700084 / mc(2)155) GN=MSMEG_0643 PE=4 SV=1 DB=tr	1	46	49	21	38	34	45	2	24	38	30	52	23	25	27	13	9	28	20	21	6
62	A0R1B5_MYCS2	A0R1B5	Putative uncharacterized protein OS=Mycobacterium smegmatis (strain ATCC 700084 / mc(2)155) GN=MSMEG_4692 PE=4 SV=1 DB=tr	1	14	29	14	10	16	7	0	8	14	4	9	1	4	8	3	1	3	7	5	0
63	A0QPX3_MYCS2	A0QPX3	Sulfonate binding protein OS=Mycobacterium smegmatis (strain ATCC 700084 / mc(2)155) GN=MSMEG_0550 PE=4 SV=1 DB=tr	1	18	48	24	13	28	17	1	10	34	14	23	16	15	22	3	4	7	12	9	4
64	A0QVQ8_MYCS2	A0QVQ8	Alanine dehydrogenase OS=Mycobacterium smegmatis (strain ATCC 700084 / mc(2)155) GN=ald PE=4 SV=1 DB=tr	1	35	53	21	18	33	27	4	16	34	9	18	8	17	23	9	8	10	16	10	2
65	A0R2V7_MYCS2	A0R2V7	Serine hydroxymethyltransferase OS=Mycobacterium smegmatis (strain ATCC 700084 / mc(2)155) GN=glyA PE=3 SV=1 DB=tr	1	42	79	29	24	37	31	2	12	44	19	29	15	16	26	10	14	17	24	16	4
66	A0QPE7_MYCS2	A0QPE7	Oxidoreductase, short chain dehydrogenase/reductase family protein OS=Mycobacterium smegmatis (strain ATCC 700084 / mc(2)155) GN=MSMEG_0372 PE=3 SV=1 DB=tr	1	54	63	21	20	44	33	2	21	42	16	27	11	16	20	7	4	13	26	7	3
67	PROB_MYCS2	A0R148	Glutamate 5-kinase OS=Mycobacterium smegmatis (strain ATCC 700084 / mc(2)155) GN=proB PE=1 SV=1 DB=sp	1	32	62	25	13	39	21	0	15	36	9	28	8	9	13	7	9	7	31	4	2
68	A0R3L1_MYCS2	A0R3L1	Magnesium chelatase OS=Mycobacterium smegmatis (strain ATCC 700084 / mc(2)155) GN=MSMEG_5512 PE=4 SV=1 DB=tr	1	37	59	19	24	42	22	0	28	53	8	29	10	10	46	3	9	5	45	9	3
69	A0R417_MYCS2	A0R417	Citrate synthase OS=Mycobacterium smegmatis (strain ATCC 700084 / mc(2)155) GN=gltA PE=3 SV=1 DB=tr	1	38	34	23	21	22	26	1	26	47	16	26	15	21	30	9	11	18	24	23	3
70	MPRB_MYCS2	A0R3I7	Signal transduction histidine-protein kinase/phosphatase mprB OS=Mycobacterium smegmatis (strain ATCC 700084 / mc(2)155) GN=mprB PE=3 SV=2 DB=sp	1	46	56	29	32	50	21	0	21	59	12	30	16	5	29	16	10	7	44	5	4
71	A0QPG1_MYCS2	A0QPG1	NAD dependent epimerase/dehydratase family protein OS=Mycobacterium smegmatis (strain ATCC 700084 / mc(2)155) GN=MSMEG_0386 PE=4 SV=1 DB=tr	1	27	45	24	20	34	26	4	12	40	9	24	17	8	17	3	12	10	29	9	7
72	A0QYZ2_MYCS2	A0QYZ2	DNA polymerase I OS=Mycobacterium smegmatis (strain ATCC 700084 / mc(2)155) GN=MSMEG_3839 PE=3 SV=1 DB=tr	1	61	105	48	39	64	59	1	36	106	19	73	44	32	63	16	18	28	64	26	6
73	A0QU18_MYCS2	A0QU18	Monoxygenase OS=Mycobacterium smegmatis (strain ATCC 700084 / mc(2)155) GN=MSMEG_2045 PE=4 SV=1 DB=tr	1	42	63	16	29	40	27	3	10	40	7	27	9	9	37	4	10	18	35	19	9
74	A0QT13_MYCS2	A0QT13	Pyrimidine-nucleoside phosphorylase OS=Mycobacterium smegmatis (strain ATCC 700084 / mc(2)155) GN=MSMEG_1675 PE=4 SV=1 DB=tr	1	48	60	16	24	32	26	2	18	48	5	31	9	9	24	13	3	8	29	4	4
75	GLMS_MYCS2	O68956	Glucosamine--fructose-6-phosphate aminotransferase [isomerizing] OS=Mycobacterium smegmatis (strain ATCC 700084 / mc(2)155) GN=glmS PE=3 SV=3 DB=sp	1	52	87	25	25	53	35	3	33	62	16	45	16	19	43	9	20	20	44	18	3
76	A0QUA6_MYCS2	A0QUA6	Phosphoglucomutase, alpha-D-glucose phosphate-specific OS=Mycobacterium smegmatis (strain ATCC 700084 / mc(2)155) GN=pgm PE=3 SV=1 DB=tr	1	47	77	30	33	43	37	1	29	40	20	41	16	17	26	6	13	13	30	18	7
77	A0QPE6_MYCS2	A0QPE6	MaoC like domain protein OS=Mycobacterium smegmatis (strain ATCC 700084 / mc(2)155) GN=MSMEG_0371 PE=4 SV=1 DB=tr	1	18	33	10	24	30	27	0	11	27	9	13	11	11	10	5	13	11	14	6	2
78	A0R2T3_MYCS2	A0R2T3	Putative uncharacterized protein OS=Mycobacterium smegmatis (strain ATCC 700084 / mc(2)155) GN=MSMEG_5225 PE=4 SV=1 DB=tr	1	12	30	19	13	9	17	0	4	22	4	13	9	6	19	5	1	4	12	5	1
79	A0R5M3_MYCS2	A0R5M3	Alcohol dehydrogenase, iron-containing OS=Mycobacterium smegmatis (strain ATCC 700084 / mc(2)155) GN=MSMEG_6242 PE=4 SV=1 DB=tr	1	34	46	26	18	33	22	4	28	26	22	25	14	18	27	10	16	16	17	16	5
80	RS3_MYCS2	A0QSD7	30S ribosomal protein S3 OS=Mycobacterium smegmatis (strain ATCC 700084 / mc(2)155) GN=rpsC PE=3 SV=1 DB=sp	0.999999	26	37	15	11	17	18	1	16	15	5	13	11	15	20	4	3	4	34	7	3
81	THIG_MYCS2	A0QQL0	Thiazole synthase OS=Mycobacterium smegmatis (strain ATCC 700084 / mc(2)155) GN=thiG PE=1 SV=1 DB=sp	1	25	45	11	13	21	18	3	12	31	6	15	4	3	14	9	2	3	15	1	1
82	A0R4M2_MYCS2	A0R4M2	3-hydroxyisobutyrate dehydrogenase family protein OS=Mycobacterium smegmatis (strain ATCC 700084 / mc(2)155) GN=MSMEG_5884 PE=4 SV=1 DB=tr	1	28	62	17	17	28	12	0	9	33	6	17	8	8	15	6	4	12	11	4	2
83	A0R4C9_MYCS2	A0R4C9	Putative thiosulfate sulfurtransferase OS=Mycobacterium smegmatis (strain ATCC 700084 / mc(2)155) GN=MSMEG_5789 PE=4 SV=1 DB=tr	1	21	26	19	12	17	13	1	13	23	11	23	9	19	22	1	6	9	13	11	8
84	A0R429_MYCS2	A0R429	Phosphoserine aminotransferase, putative OS=Mycobacterium smegmatis (strain ATCC 700084 / mc(2)155) GN=MSMEG_5684 PE=3 SV=1 DB=tr	0.999999	31	49	25	25	32	20	3	17	34	13	28	10	13	16	3	3	15	18	7	8
85	A0QZ96_MYCS2	A0QZ96	Universal stress protein family protein OS=Mycobacterium smegmatis (strain ATCC 700084 / mc(2)155) GN=MSMEG_3945 PE=4 SV=1 DB=tr	1	24	37	20	14	39	9	2	8	27	2	12	6	8	20	2	8	3	24	2	6
86	RL1_MYCS2	A0QS46	50S ribosomal protein L1 OS=Mycobacterium smegmatis (strain ATCC 700084 / mc(2)155) GN=rplA PE=1 SV=1 DB=sp	1	20	31	11	12	21	18	0	11	14	7	16	8	24	12	4	2	7	13	4	0
87	A0QSH0_MYCS2	A0QSH0	Signal peptide peptidase SppA, 67K type OS=Mycobacterium smegmatis (strain ATCC 700084 / mc(2)155) GN=sppA PE=4 SV=1 DB=tr	0.999991	59	93	34	38	47	30	1	23	51	10	40	15	17	36	10	7	17	46	12	8
88	A0QR94_MYCS2	A0QR94	Ribonucleoside-diphosphate reductase, beta subunit OS=Mycobacterium smegmatis (strain ATCC 700084 / mc(2)155) GN=MSMEG_1033 PE=4 SV=1 DB=tr	0.999999	15	24	22	10	20	20	1	16	34	18	26	9	17	26	7	6	14	14	18	7
89	A0R5M2_MYCS2	A0R5M2	ATPase associated with various cellular activities, AAA-5 OS=Mycobacterium smegmatis (strain ATCC 700084 / mc(2)155) GN=MSMEG_6241 PE=4 SV=1 DB=tr	1	24	42	20	20	29	26	2	14	48	5	20	7	7	30	3	8	7	31	7	2
90	A0QRA8_MYCS2	A0QRA8	Methyltransferase, UbiE/COQ5 family protein OS=Mycobacterium smegmatis (strain ATCC 700084 / mc(2)155) GN=MSMEG_1049 PE=4 SV=1 DB=tr	1	24	36	16	18	29	22	2	9	28	9	23	6	10	25	6	8	13	23	8	11
91	A0QTR5_MYCS2	A0QTR5	Molybdopterin biosynthesis protein MoeB OS=Mycobacterium smegmatis (strain ATCC 700084 / mc(2)155) GN=MSMEG_1937 PE=4 SV=1 DB=tr	1	34	39	22	25	31	18	4	28	44	10	29	9	16	28	7	5	10	20	13	4
92	PYRB_MYCS2	A0QWS1	Aspartate carbamoyltransferase OS=Mycobacterium smegmatis (strain ATCC 700084 / mc(2)155) GN=pyrB PE=3 SV=1 DB=sp	0.999996	24	36	24	15	34	18	0	12	35	8	19	9	7	18	9	9	7	27	4	3
93	A0R1D1_MYCS2	A0R1D1	Enoyl-CoA hydratase OS=Mycobacterium smegmatis (strain ATCC 700084 / mc(2)155) GN=MSMEG_4709 PE=3 SV=1 DB=tr	1	20	57	9	13	21	13	2	9	22	5	17	4	5	12	5	6	8	19	1	1
94	PYRF_MYCS2	O08323	Orotidine 5'-phosphate decarboxylase OS=Mycobacterium smegmatis (strain ATCC 700084 / mc(2)155) GN=pyrF PE=3 SV=1 DB=sp	0.999999	34	55	9	19	31	9	3	6	27	5	20	7	2	10	3	2	10	18	4	2
95	A0QRA5_MYCS2	A0QRA5	ABC-type molybdenum transport system, ATPase component OS=Mycobacterium smegmatis (strain ATCC 700084 / mc(2)155) GN=MSMEG_1046 PE=4 SV=1 DB=tr	1	25	31	18	11	25	15	0	11	36	6	22	4	4	22	5	6	4	28	6	3
96	A0QQX6_MYCS2	A0QQX6	Isocitrate lyase OS=Mycobacterium smegmatis (strain ATCC 700084 / mc(2)155) GN=aceA PE=4 SV=1 DB=tr	1	34	54	19	17	29	28	3	17	33	15	26	21	21	31	9	12	17	20	14	8
97	A0R5S1_MYCS2	A0R5S1	D-amino-acid dehydrogenase OS=Mycobacterium smegmatis (strain ATCC 700084 / mc(2)155) GN=MSMEG_6291 PE=4 SV=1 DB=tr	1	42	49	16	34	48	32	3	15	39	7	27	11	5	18	5	5	10	33	7	10
98	A0QYW6_MYCS2	A0QYW6	Universal stress protein family protein, putative OS=Mycobacterium smegmatis (strain ATCC 700084 / mc(2)155) GN=MSMEG_3811 PE=4 SV=1 DB=tr	1	11	26	11	5	17	7	0	8	12	5	12	3	6	7	2	1	1	9	4	0
99	A0R610_MYCS2	A0R610	Putative oxidoreductase in MprA 5'region OS=Mycobacterium smegmatis (strain ATCC 700084 / mc(2)155) GN=MSMEG_6385 PE=4 SV=1 DB=tr	0.999998	26	35	12	10	30	8	1	13	22	5	13	9	9	14	8	3	9	19	6	2
100	A0QVH9_MYCS2	A0QVH9	4-hydroxy-3-methylbut-2-en-1-yl diphosphate synthase OS=Mycobacterium smegmatis (strain ATCC 700084 / mc(2)155) GN=ispG PE=3 SV=1 DB=tr	1	39	50	22	23	38	18	8	28	28	11	19	14	17	27	6	7	9	18	5	1
101	A0R1A4_MYCS2	A0R1A4	Putative uncharacterized protein OS=Mycobacterium smegmatis (strain ATCC 700084 / mc(2)155) GN=MSMEG_4681 PE=4 SV=1 DB=tr	1	48	43	15	11	14	12	0	8	20	4	22	8	6	13	5	1	10	15	10	7
102	A0R5W6_MYCS2	A0R5W6	Phosphotransferase enzyme family protein OS=Mycobacterium smegmatis (strain ATCC 700084 / mc(2)155) GN=MSMEG_6337 PE=4 SV=1 DB=tr	1	26	50	15	17	29	12	2	12	36	5	39	6	5	13	9	11	7	28	9	6
103	A0R2E8_MYCS2	A0R2E8	Very-long-chain acyl-CoA synthetase OS=Mycobacterium smegmatis (strain ATCC 700084 / mc(2)155) GN=MSMEG_5086 PE=4 SV=1 DB=tr	0.999733	58	66	34	28	57	39	7	17	50	19	36	10	30	29	9	12	31	34	21	5
104	A0QNN6_MYCS2	A0QNN6	Acyl-CoA dehydrogenase OS=Mycobacterium smegmatis (strain ATCC 700084 / mc(2)155) GN=MSMEG_0108 PE=3 SV=1 DB=tr	0.999999	40	53	24	14	28	19	2	16	38	4	23	17	10	23	6	7	13	27	11	4
105	A0R5Z0_MYCS2	A0R5Z0	Putative uncharacterized protein OS=Mycobacterium smegmatis (strain ATCC 700084 / mc(2)155) GN=MSMEG_6365 PE=4 SV=1 DB=tr	0.999999	19	19	4	10	6	11	0	10	21	4	11	14	3	18	5	3	3	12	1	1
106	A0R2U8_MYCS2	A0R2U8	Fumarate hydratase class II OS=Mycobacterium smegmatis (strain ATCC 700084 / mc(2)155) GN=MSMEG_5240 PE=4 SV=1 DB=tr	0.999986	38	65	25	19	39	28	3	27	46	19	24	17	18	36	10	8	12	27	4	3
107	A0R0B0_MYCS2	A0R0B0	Pyruvate dehydrogenase E1 component OS=Mycobacterium smegmatis (strain ATCC 700084 / mc(2)155) GN=MSMEG_4323 PE=4 SV=1 DB=tr	1	80	99	53	54	58	53	1	40	76	28	61	32	27	62	20	27	35	66	40	17
108	A0QX96_MYCS2	A0QX96	Tryptophan synthase, beta subunit OS=Mycobacterium smegmatis (strain ATCC 700084 / mc(2)155) GN=trpB PE=3 SV=1 DB=tr	1	53	56	19	19	27	24	6	20	37	8	26	14	10	29	7	14	15	28	11	2
109	A0QX97_MYCS2	A0QX97	Tryptophan synthase alpha chain OS=Mycobacterium smegmatis (strain ATCC 700084 / mc(2)155) GN=trpA PE=3 SV=1 DB=tr	0.999296	28	39	21	12	29	15	2	12	20	4	18	3	3	16	7	1	5	19	6	2
110	A0R593_MYCS2	A0R593	Hypoxanthine phosphoribosyltransferase OS=Mycobacterium smegmatis (strain ATCC 700084 / mc(2)155) GN=hpt PE=4 SV=1 DB=tr	0.999982	10	12	14	8	19	12	1	12	26	4	21	3	6	11	4	2	5	14	8	1
111	A0R470_MYCS2	A0R470	PLP-dependent aminotransferases OS=Mycobacterium smegmatis (strain ATCC 700084 / mc(2)155) GN=MSMEG_5725 PE=4 SV=1 DB=tr	0.999999	29	59	17	25	35	19	7	17	34	8	27	12	8	20	7	10	15	27	10	4
112	A0R451_MYCS2	A0R451	DNA or RNA helicase of superfamily protein II OS=Mycobacterium smegmatis (strain ATCC 700084 / mc(2)155) GN=MSMEG_5706 PE=4 SV=1 DB=tr	0.999995	43	66	29	27	48	32	4	30	57	10	38	23	21	45	10	13	15	49	17	8
113	A0R4D8_MYCS2	A0R4D8	Phosphoribosylformylglycinamidine cyclo-ligase OS=Mycobacterium smegmatis (strain ATCC 700084 / mc(2)155) GN=purM PE=3 SV=1 DB=tr	0.999999	41	44	14	15	35	21	6	16	36	5	25	6	11	25	10	9	9	24	6	2
114	A0R4L2_MYCS2	A0R4L2	Putative uncharacterized protein OS=Mycobacterium smegmatis (strain ATCC 700084 / mc(2)155) GN=MSMEG_5873 PE=4 SV=1 DB=tr	0.999999	27	33	9	18	21	21	0	12	45	8	28	8	2	10	4	2	0	23	1	0
115	EFTS_MYCS2	A0QVB9	Elongation factor Ts OS=Mycobacterium smegmatis (strain ATCC 700084 / mc(2)155) GN=tsf PE=1 SV=1 DB=sp	1	18	51	5	6	26	15	0	10	25	8	22	8	24	25	2	2	7	15	6	0
116	A0R618_MYCS2	A0R618	Acyl-CoA synthase OS=Mycobacterium smegmatis (strain ATCC 700084 / mc(2)155) GN=MSMEG_6393 PE=4 SV=1 DB=tr	0.999999	51	78	34	44	50	40	3	37	40	20	46	19	21	33	5	14	28	43	15	9
117	A0QPS6_MYCS2	A0QPS6	Glucosidase OS=Mycobacterium smegmatis (strain ATCC 700084 / mc(2)155) GN=MSMEG_0502 PE=4 SV=1 DB=tr	1	41	54	12	21	42	34	4	19	51	14	29	17	8	30	9	10	12	32	15	4
118	RECA_MYCS2	Q59560	Protein recA OS=Mycobacterium smegmatis (strain ATCC 700084 / mc(2)155) GN=recA PE=1 SV=1 DB=sp	0.999998	37	37	20	13	28	17	0	25	30	10	21	14	22	27	9	4	11	18	5	1
119	A0R696_MYCS2	A0R696	Glycine/D-amino acid oxidase OS=Mycobacterium smegmatis (strain ATCC 700084 / mc(2)155) GN=MSMEG_6471 PE=4 SV=1 DB=tr	1	47	63	20	28	41	29	5	25	40	12	26	15	10	24	4	13	7	42	12	16
120	A0R730_MYCS2	A0R730	Glycerol-3-phosphate dehydrogenase 2 OS=Mycobacterium smegmatis (strain ATCC 700084 / mc(2)155) GN=MSMEG_6761 PE=3 SV=1 DB=tr	1	59	74	32	24	56	37	3	19	56	7	36	11	8	30	6	19	14	53	18	6
121	A0QWS2_MYCS2	A0QWS2	Dihydroorotase OS=Mycobacterium smegmatis (strain ATCC 700084 / mc(2)155) GN=MSMEG_3044 PE=3 SV=1 DB=tr	0.999577	44	65	14	26	48	32	5	14	42	7	30	11	7	29	11	14	5	30	5	5
122	A0QUH4_MYCS2	A0QUH4	Acyl-CoA dehydrogenase OS=Mycobacterium smegmatis (strain ATCC 700084 / mc(2)155) GN=MSMEG_2208 PE=3 SV=1 DB=tr	1	40	40	17	12	23	26	3	23	36	9	20	19	19	33	16	7	16	23	13	2
123	INHA_MYCS2	P42829	Enoyl-[acyl-carrier-protein] reductase [NADH] OS=Mycobacterium smegmatis (strain ATCC 700084 / mc(2)155) GN=inhA PE=3 SV=1 DB=sp	0.999848	28	32	15	15	20	15	1	18	27	8	15	8	12	14	10	4	7	11	5	4
124	A0R5N7_MYCS2	A0R5N7	Aspartate-semialdehyde dehydrogenase OS=Mycobacterium smegmatis (strain ATCC 700084 / mc(2)155) GN=asd PE=3 SV=1 DB=tr	1	32	40	24	20	37	12	3	19	32	15	20	14	13	21	5	3	12	20	4	0
125	A0R221_MYCS2	A0R221	Homoserine dehydrogenase OS=Mycobacterium smegmatis (strain ATCC 700084 / mc(2)155) GN=MSMEG_4957 PE=3 SV=1 DB=tr	0.999933	37	73	26	18	53	24	3	22	34	12	30	7	13	27	10	4	7	28	11	0
126	A0R006_MYCS2	A0R006	DivIVA protein OS=Mycobacterium smegmatis (strain ATCC 700084 / mc(2)155) GN=MSMEG_4217 PE=4 SV=1 DB=tr	0.999996	11	46	20	16	12	16	0	5	24	9	18	21	7	28	4	2	5	23	5	0
127	Y2408_MYCS2	A0QV10	Uncharacterized oxidoreductase MSMEG_2408 OS=Mycobacterium smegmatis (strain ATCC 700084 / mc(2)155) GN=MSMEG_2408 PE=3 SV=1 DB=sp	1	21	26	14	17	18	19	0	21	26	13	17	14	7	17	1	8	11	15	5	5
128	A0QXC0_MYCS2	A0QXC0	Branched-chain amino acid ABC transporter substrate-binding protein OS=Mycobacterium smegmatis (strain ATCC 700084 / mc(2)155) GN=MSMEG_3247 PE=4 SV=1 DB=tr	0.999954	42	49	18	18	32	29	7	17	22	19	27	21	21	23	7	1	13	6	12	3
129	A0R079_MYCS2	A0R079	Glutamine synthetase OS=Mycobacterium smegmatis (strain ATCC 700084 / mc(2)155) GN=glnA PE=3 SV=1 DB=tr	0.999999	33	43	31	31	24	22	3	28	34	23	36	12	23	32	10	14	30	21	23	5
130	A0QSG8_MYCS2	A0QSG8	Ribosomal protein L15 OS=Mycobacterium smegmatis (strain ATCC 700084 / mc(2)155) GN=rplO PE=3 SV=1 DB=tr	0.999999	21	12	6	6	16	10	0	4	10	6	5	3	20	7	4	2	5	9	1	0
131	A0R239_MYCS2	A0R239	Isochorismatase hydrolase OS=Mycobacterium smegmatis (strain ATCC 700084 / mc(2)155) GN=MSMEG_4976 PE=4 SV=1 DB=tr	0.999992	13	28	14	15	21	12	2	10	18	8	12	8	1	9	5	3	6	11	2	0
132	TRPD_MYCS2	A0R048	Anthranilate phosphoribosyltransferase OS=Mycobacterium smegmatis (strain ATCC 700084 / mc(2)155) GN=trpD PE=1 SV=1 DB=sp	0.999998	43	56	23	21	32	24	2	15	28	9	21	10	6	16	10	7	11	22	1	7
133	A0QRD2_MYCS2	A0QRD2	Oxidoreductase, short-chain dehydrogenase/reductase family protein OS=Mycobacterium smegmatis (strain ATCC 700084 / mc(2)155) GN=MSMEG_1073 PE=3 SV=1 DB=tr	1	26	45	19	18	24	15	1	18	28	7	20	6	7	12	7	7	6	29	5	4
134	A0QWV8_MYCS2	A0QWV8	Putative uncharacterized protein OS=Mycobacterium smegmatis (strain ATCC 700084 / mc(2)155) GN=MSMEG_3080 PE=4 SV=1 DB=tr	0.999997	30	49	25	28	34	17	1	16	39	4	21	8	2	17	5	11	5	38	1	3
135	A0QQP1_MYCS2	A0QQP1	Phosphomethylpyrimidine kinase OS=Mycobacterium smegmatis (strain ATCC 700084 / mc(2)155) GN=thiD PE=4 SV=1 DB=tr	0.999802	32	41	11	16	25	18	4	13	27	4	17	8	7	12	7	13	7	10	3	3
136	GCP_MYCS2	A0QSS1	Probable O-sialoglycoprotein endopeptidase OS=Mycobacterium smegmatis (strain ATCC 700084 / mc(2)155) GN=gcp PE=3 SV=1 DB=sp	0.999989	40	58	18	19	32	16	3	13	37	3	24	3	5	18	4	11	7	21	7	1
137	A0R407_MYCS2	A0R407	DNA-binding response regulator PrrA OS=Mycobacterium smegmatis (strain ATCC 700084 / mc(2)155) GN=prrA PE=4 SV=1 DB=tr	0.999984	17	26	16	9	34	13	1	5	30	4	23	3	5	11	4	2	7	22	3	1
138	COAX_MYCS2	A0R579	Type III pantothenate kinase OS=Mycobacterium smegmatis (strain ATCC 700084 / mc(2)155) GN=coaX PE=3 SV=1 DB=sp	0.999484	26	29	13	12	36	15	3	13	27	8	19	6	7	13	3	8	6	21	4	2
139	SUCC_MYCS2	A0R3M4	Succinyl-CoA ligase [ADP-forming] subunit beta OS=Mycobacterium smegmatis (strain ATCC 700084 / mc(2)155) GN=sucC PE=1 SV=1 DB=sp	0.999996	36	55	10	14	41	16	2	19	35	18	30	11	24	30	7	7	11	13	7	1
140	HOA2_MYCS2	A0R4S6	4-hydroxy-2-oxovalerate aldolase 2 OS=Mycobacterium smegmatis (strain ATCC 700084 / mc(2)155) GN=MSMEG_5937 PE=3 SV=1 DB=sp	0.999991	37	44	20	9	27	12	6	24	27	8	20	16	15	26	8	12	14	18	5	1
141	RS2_MYCS2	A0QVB8	30S ribosomal protein S2 OS=Mycobacterium smegmatis (strain ATCC 700084 / mc(2)155) GN=rpsB PE=3 SV=2 DB=sp	0.999997	25	34	12	10	19	19	1	15	22	8	14	13	18	23	8	5	7	15	5	4
142	A0QYD4_MYCS2	A0QYD4	Short chain dehydrogenase OS=Mycobacterium smegmatis (strain ATCC 700084 / mc(2)155) GN=MSMEG_3619 PE=4 SV=1 DB=tr	0.999987	18	37	13	8	20	18	0	10	20	7	16	6	4	12	1	6	7	15	2	3
143	A0QV14_MYCS2	A0QV14	Pyruvate carboxylase OS=Mycobacterium smegmatis (strain ATCC 700084 / mc(2)155) GN=pyc PE=4 SV=1 DB=tr	0.999993	93	159	64	63	89	61	12	53	106	25	67	35	25	79	19	23	33	85	30	6
144	A0R2B7_MYCS2	A0R2B7	NAD-dependent malic enzyme OS=Mycobacterium smegmatis (strain ATCC 700084 / mc(2)155) GN=MSMEG_5055 PE=3 SV=1 DB=tr	0.999999	35	60	22	19	43	17	3	22	38	12	27	5	12	19	5	6	12	19	3	1
145	A0R607_MYCS2	A0R607	Oxidoreductase, FAD-binding OS=Mycobacterium smegmatis (strain ATCC 700084 / mc(2)155) GN=MSMEG_6382 PE=4 SV=1 DB=tr	1	47	39	31	28	31	34	2	24	43	16	28	13	16	20	11	12	24	29	12	8
146	A0QZA1_MYCS2	A0QZA1	Universal stress protein family protein OS=Mycobacterium smegmatis (strain ATCC 700084 / mc(2)155) GN=MSMEG_3950 PE=4 SV=1 DB=tr	0.999704	25	36	23	14	38	15	2	10	25	2	14	13	5	21	7	11	2	20	5	6
147	A0QXD0_MYCS2	A0QXD0	Xylulokinase OS=Mycobacterium smegmatis (strain ATCC 700084 / mc(2)155) GN=xylB PE=4 SV=1 DB=tr	0.999857	52	68	32	31	41	28	7	14	45	10	35	15	4	18	5	7	6	27	7	10
148	A0R012_MYCS2	A0R012	Cell division protein ftsZ OS=Mycobacterium smegmatis (strain ATCC 700084 / mc(2)155) GN=ftsZ PE=3 SV=1 DB=tr	1	50	51	24	17	38	21	1	23	30	12	32	12	11	19	10	4	11	18	1	0
149	A0R4P1_MYCS2	A0R4P1	Oxidoreductase, short chain dehydrogenase/reductase family protein OS=Mycobacterium smegmatis (strain ATCC 700084 / mc(2)155) GN=MSMEG_5903 PE=3 SV=1 DB=tr	0.999743	34	55	19	12	28	20	0	12	26	10	25	6	7	18	5	4	9	18	5	3
150	A0QQ56_MYCS2	A0QQ56	PAP2 superfamily protein OS=Mycobacterium smegmatis (strain ATCC 700084 / mc(2)155) GN=MSMEG_0633 PE=4 SV=1 DB=tr	0.999989	47	57	31	34	44	29	4	25	50	7	23	6	12	29	6	10	18	42	11	2
151	A0R051_MYCS2	A0R051	Ubiquinol-cytochrome c reductase iron-sulfur subunit OS=Mycobacterium smegmatis (strain ATCC 700084 / mc(2)155) GN=MSMEG_4262 PE=4 SV=1 DB=tr	0.999993	44	31	23	29	25	24	4	23	39	5	18	12	24	31	9	6	21	22	9	9
152	A0QZ91_MYCS2	A0QZ91	Universal stress protein family protein OS=Mycobacterium smegmatis (strain ATCC 700084 / mc(2)155) GN=MSMEG_3940 PE=4 SV=1 DB=tr	0.999907	30	36	21	14	40	7	2	14	16	6	17	7	4	16	8	13	6	24	5	7
153	A0R2F0_MYCS2	A0R2F0	Tetratricopeptide repeat family protein OS=Mycobacterium smegmatis (strain ATCC 700084 / mc(2)155) GN=MSMEG_5088 PE=4 SV=1 DB=tr	0.99944	51	136	33	28	58	41	4	12	89	6	48	25	7	36	12	14	14	61	7	9
154	A0R5R5_MYCS2	A0R5R5	Cyclopropane-fatty-acyl-phospholipid synthase OS=Mycobacterium smegmatis (strain ATCC 700084 / mc(2)155) GN=MSMEG_6284 PE=4 SV=1 DB=tr	0.999991	40	41	18	25	26	28	5	17	47	11	26	9	18	33	8	16	12	32	16	9
155	A0QZ98_MYCS2	A0QZ98	Acyltransferase, ws/dgat/mgat subfamily protein OS=Mycobacterium smegmatis (strain ATCC 700084 / mc(2)155) GN=MSMEG_3948 PE=4 SV=1 DB=tr	0.999991	25	54	30	31	51	27	4	27	51	10	35	16	5	17	8	12	11	44	5	4
156	A0QSB9_MYCS2	A0QSB9	FMN-dependent dehydrogenase OS=Mycobacterium smegmatis (strain ATCC 700084 / mc(2)155) GN=MSMEG_1424 PE=4 SV=1 DB=tr	0.999988	41	49	23	26	39	17	0	23	28	9	24	12	15	21	14	5	11	26	4	12
157	DXR_MYCS2	A0QVH7	1-deoxy-D-xylulose 5-phosphate reductoisomerase OS=Mycobacterium smegmatis (strain ATCC 700084 / mc(2)155) GN=dxr PE=3 SV=1 DB=sp	0.999999	38	67	21	22	38	25	3	12	41	10	26	14	10	22	6	6	10	18	3	6
158	A0R4I3_MYCS2	A0R4I3	Putative uncharacterized protein OS=Mycobacterium smegmatis (strain ATCC 700084 / mc(2)155) GN=MSMEG_5843 PE=4 SV=1 DB=tr	0.999999	16	20	13	14	21	21	2	5	23	8	12	3	1	10	7	7	2	25	2	3
159	A0QSY1_MYCS2	A0QSY1	ABC transporter, ATP-binding protein OS=Mycobacterium smegmatis (strain ATCC 700084 / mc(2)155) GN=MSMEG_1642 PE=4 SV=1 DB=tr	0.999953	93	87	63	73	73	76	2	43	85	21	43	40	17	31	20	16	24	62	19	11
160	SYS_MYCS2	A0R638	Seryl-tRNA synthetase OS=Mycobacterium smegmatis (strain ATCC 700084 / mc(2)155) GN=serS PE=1 SV=1 DB=sp	0.999999	31	58	20	20	31	21	4	15	43	9	27	19	12	32	7	7	11	34	12	4
161	RL6_MYCS2	A0QSG4	50S ribosomal protein L6 OS=Mycobacterium smegmatis (strain ATCC 700084 / mc(2)155) GN=rplF PE=1 SV=1 DB=sp	0.99999	21	8	13	11	20	11	0	12	12	4	7	8	13	11	2	2	4	15	5	0
162	RS4_MYCS2	A0QSL7	30S ribosomal protein S4 OS=Mycobacterium smegmatis (strain ATCC 700084 / mc(2)155) GN=rpsD PE=1 SV=1 DB=sp	0.999959	14	11	11	11	16	7	0	10	18	5	8	16	11	15	3	4	5	25	10	1
163	A0R170_MYCS2	A0R170	Alpha oxoglutarate ferredoxin oxidoreductase, beta subunit OS=Mycobacterium smegmatis (strain ATCC 700084 / mc(2)155) GN=orB PE=4 SV=1 DB=tr	0.999983	30	33	24	16	21	21	4	22	32	12	25	10	11	18	5	9	13	22	11	3
164	A0R6M0_MYCS2	A0R6M0	Putative uncharacterized protein OS=Mycobacterium smegmatis (strain ATCC 700084 / mc(2)155) GN=MSMEG_6596 PE=4 SV=1 DB=tr	1	29	26	12	20	22	14	2	19	29	7	16	9	10	29	10	5	13	18	9	3
165	A0QNN8_MYCS2	A0QNN8	NAD(P) transhydrogenase, alpha subunit OS=Mycobacterium smegmatis (strain ATCC 700084 / mc(2)155) GN=pntA PE=4 SV=1 DB=tr	0.999998	45	89	32	26	59	27	1	36	42	12	24	18	15	21	12	7	12	22	11	2
166	A0QPE8_MYCS2	A0QPE8	3-ketoacyl-CoA thiolase OS=Mycobacterium smegmatis (strain ATCC 700084 / mc(2)155) GN=MSMEG_0373 PE=3 SV=1 DB=tr	0.999999	44	74	24	16	29	17	4	15	46	18	27	12	17	20	9	6	15	27	10	2
167	A0R628_MYCS2	A0R628	Bifunctional udp-galactofuranosyl transferase glft OS=Mycobacterium smegmatis (strain ATCC 700084 / mc(2)155) GN=MSMEG_6403 PE=4 SV=1 DB=tr	0.999972	41	73	40	40	51	35	5	30	58	19	45	17	23	34	16	17	21	51	15	15
168	A0QYD5_MYCS2	A0QYD5	Putative uncharacterized protein OS=Mycobacterium smegmatis (strain ATCC 700084 / mc(2)155) GN=MSMEG_3620 PE=4 SV=1 DB=tr	0.999914	28	26	9	18	18	25	1	23	34	9	18	11	13	25	6	5	14	16	8	2
169	A0R2J4_MYCS2	A0R2J4	Helix-turn-helix motif OS=Mycobacterium smegmatis (strain ATCC 700084 / mc(2)155) GN=MSMEG_5136 PE=4 SV=1 DB=tr	0.999958	12	12	5	8	19	9	1	7	12	2	12	10	4	9	1	4	5	15	1	2
170	HIS6_MYCS2	A0QX87	Imidazole glycerol phosphate synthase subunit hisF OS=Mycobacterium smegmatis (strain ATCC 700084 / mc(2)155) GN=hisF PE=3 SV=1 DB=sp	0.999998	26	39	17	9	34	16	2	9	19	6	18	5	7	16	6	3	8	18	1	2
171	A0R2H8_MYCS2	A0R2H8	1-pyrroline-5-carboxylate dehydrogenase OS=Mycobacterium smegmatis (strain ATCC 700084 / mc(2)155) GN=pruA PE=3 SV=1 DB=tr	1	44	78	27	33	35	39	3	28	38	16	40	20	16	22	8	17	22	30	18	8
172	A0R440_MYCS2	A0R440	Glutathione S-transferase OS=Mycobacterium smegmatis (strain ATCC 700084 / mc(2)155) GN=MSMEG_5695 PE=4 SV=1 DB=tr	0.999993	31	27	9	24	25	28	5	15	25	8	30	7	9	19	4	8	15	29	17	6
173	A0QR19_MYCS2	A0QR19	Uroporphyrinogen-III synthase OS=Mycobacterium smegmatis (strain ATCC 700084 / mc(2)155) GN=hemD PE=4 SV=1 DB=tr	0.999843	52	87	32	51	62	47	4	20	50	12	37	10	28	39	4	11	14	38	5	7
174	A0QV12_MYCS2	A0QV12	Putative serine-threonine protein kinase OS=Mycobacterium smegmatis (strain ATCC 700084 / mc(2)155) GN=MSMEG_2410 PE=4 SV=1 DB=tr	0.999998	24	33	12	12	21	12	4	14	18	11	16	4	14	12	5	1	6	12	11	0
175	RS10_MYCS2	A0QSD0	30S ribosomal protein S10 OS=Mycobacterium smegmatis (strain ATCC 700084 / mc(2)155) GN=rpsJ PE=1 SV=1 DB=sp	0.999154	3	8	5	7	10	7	1	9	6	2	8	2	8	5	3	4	1	9	3	0
176	A0QWS8_MYCS2	A0QWS8	Integration host factor OS=Mycobacterium smegmatis (strain ATCC 700084 / mc(2)155) GN=MSMEG_3050 PE=4 SV=1 DB=tr	0.999984	6	16	2	3	5	6	0	2	16	1	6	6	11	10	3	0	1	11	0	0
177	A0QQC1_MYCS2	A0QQC1	Monooxygenase OS=Mycobacterium smegmatis (strain ATCC 700084 / mc(2)155) GN=MSMEG_0702 PE=4 SV=1 DB=tr	0.99913	29	37	18	20	24	20	1	14	25	3	18	15	7	20	7	5	19	17	8	3
178	A0QWZ9_MYCS2	A0QWZ9	FeS assembly protein SufB OS=Mycobacterium smegmatis (strain ATCC 700084 / mc(2)155) GN=sufB PE=4 SV=1 DB=tr	0.999992	39	44	32	18	40	29	3	27	32	17	28	16	24	39	14	10	13	24	20	8
179	A0QW02_MYCS2	A0QW02	RNA polymerase sigma factor OS=Mycobacterium smegmatis (strain ATCC 700084 / mc(2)155) GN=MSMEG_2758 PE=3 SV=1 DB=tr	0.999997	25	62	20	18	28	29	1	20	44	5	45	22	34	50	7	3	7	33	9	4
180	A0QWX9_MYCS2	A0QWX9	Transaldolase OS=Mycobacterium smegmatis (strain ATCC 700084 / mc(2)155) GN=tal PE=3 SV=1 DB=tr	0.99999	23	51	22	11	32	26	1	20	37	14	30	10	19	27	4	5	9	19	7	4
181	A0QPV4_MYCS2	A0QPV4	Putative acyl-CoA dehydrogenase OS=Mycobacterium smegmatis (strain ATCC 700084 / mc(2)155) GN=MSMEG_0531 PE=3 SV=1 DB=tr	0.999995	39	56	18	15	30	24	2	21	28	8	18	17	14	33	10	7	18	28	8	9
182	A0R269_MYCS2	A0R269	LprC protein OS=Mycobacterium smegmatis (strain ATCC 700084 / mc(2)155) GN=MSMEG_5005 PE=4 SV=1 DB=tr	0.999989	20	24	12	8	15	12	5	8	17	10	8	9	4	11	4	0	2	10	3	4
183	A0R5R2_MYCS2	A0R5R2	N-acetylmuramoyl-L-alanine amidase OS=Mycobacterium smegmatis (strain ATCC 700084 / mc(2)155) GN=MSMEG_6281 PE=4 SV=1 DB=tr	0.999991	28	40	22	20	25	13	4	11	17	12	12	10	5	5	7	6	6	16	4	1
184	A0QUX7_MYCS2	A0QUX7	Acetolactate synthase, small subunit OS=Mycobacterium smegmatis (strain ATCC 700084 / mc(2)155) GN=ilvN PE=4 SV=1 DB=tr	0.999993	11	13	16	6	20	12	0	13	16	6	6	7	9	15	3	1	3	12	1	0
185	A0QTE7_MYCS2	A0QTE7	Propionyl-CoA carboxylase beta chain OS=Mycobacterium smegmatis (strain ATCC 700084 / mc(2)155) GN=MSMEG_1813 PE=4 SV=1 DB=tr	0.998944	54	52	22	28	51	34	5	36	44	17	36	19	23	35	11	13	15	25	21	1
186	A0R2V3_MYCS2	A0R2V3	Universal stress protein family protein OS=Mycobacterium smegmatis (strain ATCC 700084 / mc(2)155) GN=MSMEG_5245 PE=4 SV=1 DB=tr	0.998468	19	40	15	14	28	15	5	13	26	7	17	16	5	18	3	5	2	25	5	2
187	A0QUL2_MYCS2	A0QUL2	Putative uncharacterized protein OS=Mycobacterium smegmatis (strain ATCC 700084 / mc(2)155) GN=MSMEG_2249 PE=4 SV=1 DB=tr	0.998887	36	42	14	15	27	30	5	20	30	10	21	14	8	27	9	11	16	26	9	6
188	A0R114_MYCS2	A0R114	ATPase associated with various cellular activities OS=Mycobacterium smegmatis (strain ATCC 700084 / mc(2)155) GN=MSMEG_4583 PE=4 SV=1 DB=tr	0.998553	17	35	11	16	21	22	3	17	42	4	22	9	12	25	4	4	8	20	3	3
189	PDXS_MYCS2	A0QWG8	Pyridoxal biosynthesis lyase pdxS OS=Mycobacterium smegmatis (strain ATCC 700084 / mc(2)155) GN=pdxS PE=3 SV=1 DB=sp	0.998232	31	43	13	12	29	19	1	19	17	7	15	10	12	24	15	4	7	18	5	2
190	A0QSK7_MYCS2	A0QSK7	Putative uncharacterized protein OS=Mycobacterium smegmatis (strain ATCC 700084 / mc(2)155) GN=MSMEG_1513 PE=4 SV=1 DB=tr	0.997478	24	40	13	15	26	18	0	11	31	9	16	4	14	20	1	11	5	13	8	4
191	A0QXP3_MYCS2	A0QXP3	Alcohol dehydrogenase OS=Mycobacterium smegmatis (strain ATCC 700084 / mc(2)155) GN=MSMEG_3375 PE=3 SV=1 DB=tr	0.997356	50	63	27	35	35	34	6	26	54	19	34	21	9	22	16	15	16	51	12	13
192	RS7_MYCS2	A0QS97	30S ribosomal protein S7 OS=Mycobacterium smegmatis (strain ATCC 700084 / mc(2)155) GN=rpsG PE=1 SV=1 DB=sp	0.99708	9	15	7	9	17	9	0	2	16	7	6	5	11	11	3	2	2	19	4	2
193	A0QUX0_MYCS2	A0QUX0	Glutamyl-tRNA(Gln) amidotransferase subunit A OS=Mycobacterium smegmatis (strain ATCC 700084 / mc(2)155) GN=MSMEG_2365 PE=3 SV=1 DB=tr	0.996016	47	80	31	28	39	35	6	15	48	9	35	14	13	19	11	9	11	25	17	2
194	PROA_MYCS2	A0R115	Gamma-glutamyl phosphate reductase OS=Mycobacterium smegmatis (strain ATCC 700084 / mc(2)155) GN=proA PE=3 SV=1 DB=sp	0.99645	33	70	22	18	42	27	2	16	45	13	31	19	8	20	7	9	6	31	3	2
195	A0R069_MYCS2	A0R069	Cytosol aminopeptidase OS=Mycobacterium smegmatis (strain ATCC 700084 / mc(2)155) GN=MSMEG_4281 PE=3 SV=1 DB=tr	0.996447	56	75	29	31	52	39	1	20	42	14	32	10	22	23	10	7	13	31	8	4
196	A0R2B0_MYCS2	A0R2B0	Putative uncharacterized protein OS=Mycobacterium smegmatis (strain ATCC 700084 / mc(2)155) GN=MSMEG_5048 PE=4 SV=1 DB=tr	0.993029	24	42	19	15	26	13	0	8	27	5	7	6	11	9	5	5	7	18	4	2
197	A0QT08_MYCS2	A0QT08	Succinate dehydrogenase, flavoprotein subunit OS=Mycobacterium smegmatis (strain ATCC 700084 / mc(2)155) GN=sdhA PE=4 SV=1 DB=tr	0.992216	58	59	13	23	48	37	7	27	48	24	38	14	20	43	18	21	17	42	24	3

## Sheet: Percent Amino Acids
ST_Mark_Smeg_WCL_plusplus_minusminus_final_contamsremoved
Rank	Name	Accession	Description	Protein Probably	G	A	S	P	V	T	C	I	L	N	D	Q	K	E	M	H	F	R	Y	W
1	KGD_MYCS2	A0R2B1	2-oxoglutarate decarboxylase OS=Mycobacterium smegmatis (strain ATCC 700084 / mc(2)155) GN=kgd PE=1 SV=1 DB=sp	1	7.57946	9.45395	5.62347	5.70497	6.68297	5.78647	0.488998	5.37897	8.47596	3.34148	6.51997	3.74898	4.72698	7.17196	2.20049	2.77099	3.99348	6.84597	2.52649	0.977995
2	A0QVU2_MYCS2	A0QVU2	35 kDa protein OS=Mycobacterium smegmatis (strain ATCC 700084 / mc(2)155) GN=MSMEG_2695 PE=4 SV=1 DB=tr	1	4.6595	15.7706	6.45161	4.30108	5.01792	5.73477	0	2.86738	8.60215	4.30108	3.58423	13.2616	4.6595	7.52688	4.30108	1.07527	1.07527	5.01792	1.43369	0.358423
3	ATPB_MYCS2	A0R200	ATP synthase subunit beta OS=Mycobacterium smegmatis (strain ATCC 700084 / mc(2)155) GN=atpD PE=1 SV=1 DB=sp	1	9.05263	9.26316	5.05263	4.84211	8	7.36842	0.421053	5.26316	9.89474	1.89474	7.15789	3.78947	3.78947	7.15789	2.52632	1.68421	5.05263	5.89474	1.47368	0.421053
4	GLGE_MYCS2	Q9RP48	Putative glucanase glgE OS=Mycobacterium smegmatis (strain ATCC 700084 / mc(2)155) GN=glgE PE=1 SV=1 DB=sp	1	8.17791	9.32568	4.16069	7.89096	8.32138	5.16499	0.286944	3.15638	9.61263	2.72597	6.31277	2.15208	3.29986	7.03013	1.43472	3.29986	4.30416	7.1736	3.15638	3.01291
5	A0R574_MYCS2	A0R574	Negative regulator of genetic competence ClpC/mecB OS=Mycobacterium smegmatis (strain ATCC 700084 / mc(2)155) GN=MSMEG_6091 PE=4 SV=1 DB=tr	1	9.66981	9.19811	4.12736	3.30189	6.48585	5.07075	0	6.36792	10.2594	2.12264	6.25	4.59906	6.01415	10.0236	1.53302	2.00472	3.53774	7.54717	1.53302	0.353774
6	A0QR81_MYCS2	A0QR81	Ribonucleoside-diphosphate reductase OS=Mycobacterium smegmatis (strain ATCC 700084 / mc(2)155) GN=MSMEG_1019 PE=3 SV=1 DB=tr	1	5.80737	7.79037	6.37394	3.25779	5.09915	5.52408	0.708215	7.2238	8.2153	4.53258	6.79887	4.24929	6.51558	6.94051	1.84136	2.54958	4.95751	5.09915	6.09065	0.424929
7	ILVC_MYCS2	A0QUX8	Ketol-acid reductoisomerase OS=Mycobacterium smegmatis (strain ATCC 700084 / mc(2)155) GN=ilvC PE=1 SV=1 DB=sp	1	10.6825	10.089	4.1543	3.56083	8.30861	4.45104	0.593472	6.23145	8.60534	2.67062	6.82493	3.26409	6.52819	8.90208	2.67062	2.07715	3.56083	3.85757	2.37389	0.593472
8	DNAK_MYCS2	A0QQC8	Chaperone protein dnaK OS=Mycobacterium smegmatis (strain ATCC 700084 / mc(2)155) GN=dnaK PE=1 SV=1 DB=sp	1	9.00322	9.80707	5.46624	3.53698	9.6463	6.91318	0	5.94855	7.23473	3.69775	8.68167	4.66238	6.75241	8.03859	1.28617	0.96463	1.92926	4.66238	1.28617	0.482315
9	EFTU_MYCS2	A0QS98	Elongation factor Tu OS=Mycobacterium smegmatis (strain ATCC 700084 / mc(2)155) GN=tuf PE=1 SV=1 DB=sp	1	8.33333	7.07071	2.0202	5.30303	11.6162	8.58586	0	6.06061	6.31313	3.0303	7.07071	3.28283	5.30303	8.83838	2.77778	2.77778	3.28283	6.31313	1.76768	0.252525
10	A0QU52_MYCS2	A0QU52	Alcohol dehydrogenase OS=Mycobacterium smegmatis (strain ATCC 700084 / mc(2)155) GN=MSMEG_2079 PE=4 SV=1 DB=tr	1	13.5542	14.4578	3.91566	6.0241	12.3494	6.0241	0.301205	3.91566	9.63855	0.301205	6.62651	1.20482	2.71084	5.12048	1.20482	2.10843	1.80723	5.72289	2.40964	0.60241
11	RPOA_MYCS2	A0QSL8	DNA-directed RNA polymerase subunit alpha OS=Mycobacterium smegmatis (strain ATCC 700084 / mc(2)155) GN=rpoA PE=3 SV=1 DB=sp	1	7.71429	7.42857	7.14286	5.42857	9.42857	7.14286	0.285714	6.28571	10	3.14286	8.57143	2.28571	4.28571	7.71429	0.857143	2	2.28571	5.14286	2.57143	0.285714
12	MQO_MYCS2	A0QVL2	Probable malate:quinone oxidoreductase OS=Mycobacterium smegmatis (strain ATCC 700084 / mc(2)155) GN=mqo PE=1 SV=1 DB=sp	1	9.60784	10.1961	6.47059	5.88235	8.23529	5.68627	0.392157	2.94118	10.9804	5.29412	5.09804	3.13725	5.09804	4.5098	2.15686	1.56863	4.70588	4.5098	1.37255	2.15686
13	PGK_MYCS2	A0QWW3	Phosphoglycerate kinase OS=Mycobacterium smegmatis (strain ATCC 700084 / mc(2)155) GN=pgk PE=1 SV=1 DB=sp	1	11.7647	12.7451	6.37255	4.41176	10.5392	4.90196	0.490196	3.67647	11.5196	1.47059	7.84314	2.20588	4.41176	5.88235	1.22549	1.47059	3.43137	4.16667	1.22549	0.245098
14	A0R1Y7_MYCS2	A0R1Y7	Acetyl-CoA acetyltransferase OS=Mycobacterium smegmatis (strain ATCC 700084 / mc(2)155) GN=MSMEG_4920 PE=3 SV=1 DB=tr	1	10.4623	17.2749	5.10949	3.64964	7.54258	4.62287	0.729927	7.05596	7.78589	2.6764	6.08273	4.37956	4.37956	5.10949	2.6764	1.70316	1.94647	4.37956	1.45985	0.973236
15	A0R072_MYCS2	A0R072	2-oxoglutarate dehydrogenase, E2 component, dihydrolipoamide succinyltransferase OS=Mycobacterium smegmatis (strain ATCC 700084 / mc(2)155) GN=sucB PE=3 SV=1 DB=tr	1	7.69231	14.7009	5.29915	10.0855	7.00855	7.17949	0.17094	5.12821	7.35043	2.05128	5.47009	2.90598	5.81197	10.4274	0.854701	1.02564	1.36752	3.93162	1.19658	0.34188
16	A0QSU4_MYCS2	A0QSU4	IMP dehydrogenase family protein OS=Mycobacterium smegmatis (strain ATCC 700084 / mc(2)155) GN=MSMEG_1603 PE=3 SV=1 DB=tr	1	10.4	14.1333	6.13333	5.33333	9.6	6.13333	0.533333	5.06667	10.9333	1.33333	5.6	2.66667	2.13333	6.13333	1.6	2.13333	1.6	6.13333	1.6	0.8
17	A0QYS3_MYCS2	A0QYS3	Acyl-CoA synthase OS=Mycobacterium smegmatis (strain ATCC 700084 / mc(2)155) GN=MSMEG_3767 PE=4 SV=1 DB=tr	1	9.02708	11.7352	5.41625	6.51956	9.72919	5.41625	0.200602	5.11535	9.02708	2.20662	7.02106	3.41023	1.70512	5.01505	2.20662	2.10632	3.20963	7.52257	2.00602	1.40421
18	A0QXC6_MYCS2	A0QXC6	Putative uncharacterized protein OS=Mycobacterium smegmatis (strain ATCC 700084 / mc(2)155) GN=MSMEG_3253 PE=4 SV=1 DB=tr	1	6.10169	17.9661	4.0678	5.42373	8.13559	6.77966	0.338983	1.69492	10.8475	1.69492	7.79661	1.01695	1.35593	6.10169	1.35593	2.37288	3.38983	10.1695	1.35593	2.0339
19	A0QQA8_MYCS2	A0QQA8	Aspartate aminotransferase OS=Mycobacterium smegmatis (strain ATCC 700084 / mc(2)155) GN=MSMEG_0688 PE=4 SV=1 DB=tr	1	6.83962	8.25472	4.71698	6.36792	6.36792	6.13208	0.943396	6.36792	12.9717	3.30189	6.60377	4.48113	3.53774	5.89623	0.943396	3.06604	2.59434	5.66038	3.30189	1.65094
20	A0R5Y9_MYCS2	A0R5Y9	Cysteine desulfurase family protein OS=Mycobacterium smegmatis (strain ATCC 700084 / mc(2)155) GN=MSMEG_6363 PE=3 SV=1 DB=tr	1	8.54271	13.5678	8.29146	5.02513	12.0603	5.02513	0	4.0201	11.5578	2.51256	6.03015	2.01005	1.00503	4.77387	1.25628	2.01005	1.50754	6.78392	2.51256	1.50754
21	A0R623_MYCS2	A0R623	Antigen 85-A OS=Mycobacterium smegmatis (strain ATCC 700084 / mc(2)155) GN=MSMEG_6398 PE=4 SV=1 DB=tr	1	13.1343	11.6418	6.56716	6.26866	6.26866	5.37313	1.19403	2.68657	7.76119	4.77612	4.1791	3.58209	3.8806	4.1791	3.28358	0.597015	3.58209	4.1791	2.98507	3.8806
22	A0R535_MYCS2	A0R535	Secreted protein OS=Mycobacterium smegmatis (strain ATCC 700084 / mc(2)155) GN=MSMEG_6049 PE=4 SV=1 DB=tr	1	9.53608	10.8247	5.92784	6.95876	8.50515	9.27835	0.773196	3.86598	8.76289	2.06186	7.98969	1.54639	2.31959	7.73196	0.515464	3.35052	3.35052	4.38144	1.80412	0.515464
23	A0R5N8_MYCS2	A0R5N8	Aspartokinase OS=Mycobacterium smegmatis (strain ATCC 700084 / mc(2)155) GN=MSMEG_6257 PE=3 SV=1 DB=tr	1	8.7886	12.114	6.4133	3.32542	10.9264	6.4133	1.18765	6.88836	7.12589	2.13777	8.55107	2.13777	4.038	5.93824	2.61283	1.66271	2.13777	5.70071	1.90024	0
24	A0QYY6_MYCS2	A0QYY6	30S ribosomal protein S1 OS=Mycobacterium smegmatis (strain ATCC 700084 / mc(2)155) GN=MSMEG_3833 PE=4 SV=1 DB=tr	1	7.30689	7.72443	6.68058	3.34029	10.8559	3.34029	0	5.84551	7.72443	2.92276	7.51566	3.54906	6.05428	11.4823	1.46138	2.08768	2.92276	6.05428	1.87891	1.25261
25	A0R1E4_MYCS2	A0R1E4	Short-chain dehydrogenase OS=Mycobacterium smegmatis (strain ATCC 700084 / mc(2)155) GN=MSMEG_4722 PE=4 SV=1 DB=tr	1	8.95522	14.1791	5.97015	6.34328	10.0746	7.08955	0.746269	4.47761	10.8209	2.98507	4.10448	1.86567	2.98507	6.34328	1.49254	1.86567	1.49254	5.97015	1.86567	0.373134
26	ENO_MYCS2	A0R3B8	Enolase OS=Mycobacterium smegmatis (strain ATCC 700084 / mc(2)155) GN=eno PE=1 SV=1 DB=sp	1	10.7728	13.8173	6.08899	3.98126	7.49415	5.62061	0	4.68384	10.7728	2.57611	7.25995	2.8103	3.27869	7.72834	1.63934	1.40515	2.34192	4.68384	2.34192	0.702576
27	A0QUV7_MYCS2	A0QUV7	Electron transfer flavoprotein, alpha subunit OS=Mycobacterium smegmatis (strain ATCC 700084 / mc(2)155) GN=etfA PE=4 SV=1 DB=tr	1	12.1406	16.6134	5.43131	4.47284	12.7796	5.11182	0	5.43131	7.02875	1.91693	4.79233	2.8754	4.79233	7.66773	0.638978	0.958466	1.91693	3.51438	1.91693	0
28	A0QWY3_MYCS2	A0QWY3	Quinone oxidoreductase OS=Mycobacterium smegmatis (strain ATCC 700084 / mc(2)155) GN=MSMEG_3106 PE=4 SV=1 DB=tr	1	10.8187	13.7427	5.26316	7.01754	10.5263	7.89474	0.584795	4.67836	8.18713	1.75439	5.26316	1.75439	2.04678	5.55556	0.877193	2.33918	2.92398	4.67836	3.21637	0.877193
29	A0QTF2_MYCS2	A0QTF2	Phosphoribosylaminoimidazole carboxylase, ATPase subunit OS=Mycobacterium smegmatis (strain ATCC 700084 / mc(2)155) GN=purK PE=4 SV=1 DB=tr	1	8.08824	13.4804	4.16667	5.88235	11.2745	5.14706	0.245098	3.43137	9.06863	2.20588	6.37255	4.41176	1.96078	6.61765	2.69608	3.92157	1.71569	6.86275	1.22549	1.22549
30	RPOC_MYCS2	A0QS66	DNA-directed RNA polymerase subunit beta' OS=Mycobacterium smegmatis (strain ATCC 700084 / mc(2)155) GN=rpoC PE=1 SV=1 DB=sp	1	7.59301	9.26348	4.25209	4.55581	8.0486	5.39104	0.911162	5.46697	9.41534	3.11314	6.3022	3.87244	5.39104	8.20046	2.2779	1.74639	2.80942	8.0486	2.58162	0.759301
31	RPOB_MYCS2	P60281	DNA-directed RNA polymerase subunit beta OS=Mycobacterium smegmatis (strain ATCC 700084 / mc(2)155) GN=rpoB PE=3 SV=1 DB=sp	1	8.72541	7.10009	5.64585	5.04705	9.40975	5.73139	0.598802	5.56031	8.29769	3.67836	7.18563	3.1651	4.44825	8.72541	2.65184	1.62532	2.99401	6.67237	1.96749	0.769889
32	GSA_MYCS2	A0QR33	Glutamate-1-semialdehyde 2,1-aminomutase OS=Mycobacterium smegmatis (strain ATCC 700084 / mc(2)155) GN=hemL PE=3 SV=1 DB=sp	1	9.97783	17.5166	5.9867	6.20843	7.98226	6.43016	1.33038	3.10421	7.98226	2.43902	5.09978	1.33038	1.33038	4.87805	2.66075	2.66075	4.87805	5.32151	1.77384	1.10865
33	A0QQW8_MYCS2	A0QQW8	Dihydrolipoyl dehydrogenase OS=Mycobacterium smegmatis (strain ATCC 700084 / mc(2)155) GN=lpdA PE=3 SV=1 DB=tr	1	10.9914	11.4224	3.66379	3.66379	8.62069	6.68103	0.862069	5.81897	8.83621	3.66379	4.74138	2.15517	6.46552	7.5431	1.93966	2.58621	3.87931	3.01724	3.01724	0.431034
34	A0QQJ4_MYCS2	A0QQJ4	F420-dependent glucose-6-phosphate dehydrogenase OS=Mycobacterium smegmatis (strain ATCC 700084 / mc(2)155) GN=MSMEG_0777 PE=4 SV=1 DB=tr	1	8.60534	13.0564	3.85757	5.34125	6.52819	4.1543	0.593472	4.74777	8.90208	1.48368	5.93472	2.07715	5.04451	9.19881	2.07715	2.07715	4.1543	6.52819	3.56083	2.07715
35	A0R0B2_MYCS2	A0R0B2	Malonyl CoA-acyl carrier protein transacylase OS=Mycobacterium smegmatis (strain ATCC 700084 / mc(2)155) GN=MSMEG_4325 PE=4 SV=1 DB=tr	1	7.24138	21.7241	4.13793	4.82759	6.89655	8.96552	0.689655	3.44828	11.0345	1.37931	5.86207	2.75862	3.7931	6.55172	1.72414	1.72414	1.03448	4.13793	1.03448	1.03448
36	A0R0B4_MYCS2	A0R0B4	3-oxoacyl-[acyl-carrier-protein] synthase 1 OS=Mycobacterium smegmatis (strain ATCC 700084 / mc(2)155) GN=MSMEG_4327 PE=3 SV=1 DB=tr	1	11.2981	14.1827	4.80769	5.52885	7.93269	5.28846	0.480769	5.76923	6.25	3.125	6.49038	1.44231	3.125	6.00962	4.32692	2.40385	2.88462	5.52885	2.16346	0.961538
37	A0R4Z5_MYCS2	A0R4Z5	Acetyl-CoA acetyltransferase OS=Mycobacterium smegmatis (strain ATCC 700084 / mc(2)155) GN=MSMEG_6008 PE=3 SV=1 DB=tr	1	10.733	12.0419	5.75916	4.97382	7.32984	4.97382	0.78534	7.59162	7.06806	2.87958	5.75916	3.9267	3.14136	6.80628	2.87958	2.35602	2.87958	5.2356	1.57068	1.3089
38	ATPA_MYCS2	A0R202	ATP synthase subunit alpha OS=Mycobacterium smegmatis (strain ATCC 700084 / mc(2)155) GN=atpA PE=1 SV=1 DB=sp	1	8.94161	10.5839	7.11679	4.19708	8.94161	4.19708	0.729927	6.20438	9.12409	1.82482	6.0219	5.10949	5.10949	8.75912	1.27737	1.45985	3.28467	4.92701	1.64234	0.547445
39	A0R0B5_MYCS2	A0R0B5	3-oxoacyl-[acyl-carrier-protein] synthase 2 OS=Mycobacterium smegmatis (strain ATCC 700084 / mc(2)155) GN=MSMEG_4328 PE=3 SV=1 DB=tr	1	11.5108	13.1894	5.27578	4.31655	8.39329	5.27578	0.959233	5.27578	8.39329	5.27578	5.03597	1.67866	3.59712	6.23501	3.11751	1.91847	2.39808	5.03597	2.39808	0.719424
40	A0QXA3_MYCS2	A0QXA3	Pyruvate kinase OS=Mycobacterium smegmatis (strain ATCC 700084 / mc(2)155) GN=pyk PE=3 SV=1 DB=tr	1	7.41525	10.3814	5.08475	4.87288	13.1356	6.35593	0.635593	4.23729	8.68644	2.33051	7.41525	2.33051	3.81356	7.20339	2.9661	1.90678	1.69492	7.62712	1.48305	0.423729
41	A0QQK8_MYCS2	A0QQK8	Glycine oxidase ThiO OS=Mycobacterium smegmatis (strain ATCC 700084 / mc(2)155) GN=thiO PE=4 SV=1 DB=tr	1	10.1796	13.7725	2.09581	5.38922	13.7725	4.79042	1.1976	2.09581	10.479	0.898204	6.28743	2.39521	1.1976	6.88623	1.49701	2.69461	1.1976	9.58084	0.898204	2.69461
42	A0QX01_MYCS2	A0QX01	FeS assembly ATPase SufC OS=Mycobacterium smegmatis (strain ATCC 700084 / mc(2)155) GN=sufC PE=4 SV=1 DB=tr	1	10.1167	10.1167	6.61479	3.89105	9.33852	6.22568	0	5.05837	9.72763	2.72374	4.66926	2.72374	4.28016	8.56031	2.33463	2.72374	2.72374	5.05837	2.72374	0.389105
43	METK_MYCS2	A0QWT3	S-adenosylmethionine synthase OS=Mycobacterium smegmatis (strain ATCC 700084 / mc(2)155) GN=metK PE=1 SV=1 DB=sp	1	10.2757	10.2757	4.26065	5.01253	9.52381	8.02005	0.501253	5.51378	8.77193	1.50376	9.27318	2.75689	4.7619	5.01253	1.25313	2.00501	2.25564	5.51378	2.75689	0.75188
44	Y1959_MYCS2	A0QTT7	UPF0182 protein MSMEG_1959 OS=Mycobacterium smegmatis (strain ATCC 700084 / mc(2)155) GN=MSMEG_1959 PE=1 SV=1 DB=sp	1	7.17846	12.1635	5.48355	6.87936	8.37488	6.77966	0.0997009	4.78564	9.87039	4.78564	6.08175	3.48953	3.09073	2.99103	0.897308	0.697906	4.58624	5.78265	4.78564	1.19641
45	A0QWW2_MYCS2	A0QWW2	Glyceraldehyde-3-phosphate dehydrogenase, type I OS=Mycobacterium smegmatis (strain ATCC 700084 / mc(2)155) GN=gap PE=3 SV=1 DB=tr	1	8.82353	11.7647	5.29412	3.82353	8.23529	6.76471	0.588235	7.35294	10.2941	5	8.82353	2.05882	7.05882	3.82353	0.882353	1.47059	1.47059	2.94118	2.64706	0.882353
46	A0QUY2_MYCS2	A0QUY2	D-3-phosphoglycerate dehydrogenase OS=Mycobacterium smegmatis (strain ATCC 700084 / mc(2)155) GN=serA PE=3 SV=1 DB=tr	1	8.52273	16.2879	5.68182	4.16667	12.5	5.11364	0.189394	4.54545	11.553	2.65152	7.19697	2.84091	3.40909	5.11364	0.378788	1.89394	1.70455	4.92424	0.757576	0.568182
47	A0QR91_MYCS2	A0QR91	Monooxygenase OS=Mycobacterium smegmatis (strain ATCC 700084 / mc(2)155) GN=MSMEG_1030 PE=4 SV=1 DB=tr	1	9.01804	9.41884	4.40882	4.40882	7.01403	5.61122	0.801603	6.41283	7.21443	3.20641	5.81162	4.20842	3.40681	5.01002	2.20441	3.40681	4.20842	7.61523	3.60721	3.00601
48	A0QS52_MYCS2	A0QS52	ABC1 family protein OS=Mycobacterium smegmatis (strain ATCC 700084 / mc(2)155) GN=MSMEG_1353 PE=4 SV=1 DB=tr	1	7.82241	10.5708	4.22833	5.074	8.03383	5.074	0	5.074	9.93658	1.2685	7.39958	3.8055	5.91966	6.13108	2.537	2.537	4.65116	6.97674	1.90275	1.05708
49	A0R542_MYCS2	A0R542	Cadmium transporting P-type ATPase OS=Mycobacterium smegmatis (strain ATCC 700084 / mc(2)155) GN=MSMEG_6058 PE=3 SV=1 DB=tr	1	8.28652	14.7472	4.63483	3.79213	13.3427	6.17978	0.702247	5.19663	10.1124	1.96629	5.61798	2.24719	1.26404	4.63483	1.68539	2.38764	1.1236	9.83146	1.26404	0.983146
50	A0QX20_MYCS2	A0QX20	Aconitate hydratase 1 OS=Mycobacterium smegmatis (strain ATCC 700084 / mc(2)155) GN=acnA PE=4 SV=1 DB=tr	1	9.33192	8.8017	6.25663	6.25663	8.27147	6.57476	0.530223	4.98409	7.74125	4.66596	6.68081	2.01485	4.34783	7.21103	2.12089	1.48462	3.39343	4.772	3.49947	1.06045
51	A0R6B6_MYCS2	A0R6B6	Aldehyde dehydrogenase OS=Mycobacterium smegmatis (strain ATCC 700084 / mc(2)155) GN=MSMEG_6491 PE=3 SV=1 DB=tr	1	10.02	16.0321	3.80762	6.41283	7.81563	8.01603	0.400802	5.61122	7.41483	2.60521	6.01202	2.00401	1.40281	5.41082	1.40281	1.40281	3.20641	8.01603	1.60321	1.40281
52	A0QU53_MYCS2	A0QU53	Putative acyl-CoA dehydrogenase OS=Mycobacterium smegmatis (strain ATCC 700084 / mc(2)155) GN=MSMEG_2080 PE=3 SV=1 DB=tr	1	7.38916	15.2709	6.40394	3.20197	7.14286	5.41872	0	6.15764	9.60591	3.44828	5.66502	2.70936	5.17241	7.63547	2.21675	1.47783	2.70936	5.41872	1.47783	1.47783
53	A0QZ83_MYCS2	A0QZ83	14 kDa antigen OS=Mycobacterium smegmatis (strain ATCC 700084 / mc(2)155) GN=MSMEG_3932 PE=3 SV=1 DB=tr	1	7.58621	9.65517	6.89655	7.58621	6.89655	6.2069	0	7.58621	4.82759	0.689655	7.58621	0	6.2069	10.3448	2.75862	0.689655	4.13793	7.58621	2.06897	0.689655
54	A0QTE1_MYCS2	A0QTE1	Acetyl-/propionyl-coenzyme A carboxylase alpha chain OS=Mycobacterium smegmatis (strain ATCC 700084 / mc(2)155) GN=MSMEG_1807 PE=4 SV=1 DB=tr	1	11.0368	13.2107	4.01338	5.68562	10.3679	5.51839	0.501672	5.35117	5.68562	1.83946	5.35117	2.84281	4.8495	8.86288	1.17057	2.17391	3.84615	6.02007	1.17057	0.501672
55	A0QU54_MYCS2	A0QU54	Putative acyl-CoA dehydrogenase OS=Mycobacterium smegmatis (strain ATCC 700084 / mc(2)155) GN=MSMEG_2081 PE=3 SV=1 DB=tr	1	9.27602	15.6109	4.0724	4.75113	7.23982	5.42986	0.226244	5.42986	10.4072	1.80995	5.88235	3.61991	4.29864	6.33484	1.35747	2.0362	2.71493	5.65611	2.71493	1.13122
56	A0R4H1_MYCS2	A0R4H1	Phosphoribosylformylglycinamidine synthase I OS=Mycobacterium smegmatis (strain ATCC 700084 / mc(2)155) GN=purQ PE=3 SV=1 DB=tr	1	11.1607	11.6071	5.80357	4.01786	10.2679	4.91071	2.23214	3.57143	10.7143	3.125	6.69643	0.446429	1.33929	6.25	2.23214	2.23214	3.125	6.25	2.67857	1.33929
57	A0R198_MYCS2	A0R198	ATP-dependent Clp protease proteolytic subunit OS=Mycobacterium smegmatis (strain ATCC 700084 / mc(2)155) GN=clpP PE=3 SV=1 DB=tr	1	9.85222	12.8079	5.41872	3.44828	3.94089	4.92611	0.985222	8.37438	9.35961	2.46305	7.38916	3.94089	2.95567	5.91133	4.4335	1.97044	3.44828	4.92611	2.95567	0.492611
58	A0R2V4_MYCS2	A0R2V4	Putative uncharacterized protein OS=Mycobacterium smegmatis (strain ATCC 700084 / mc(2)155) GN=MSMEG_5246 PE=4 SV=1 DB=tr	1	4.25532	12.462	6.68693	6.68693	8.20669	6.99088	1.21581	2.73556	11.8541	1.82371	8.20669	1.82371	0.911854	6.68693	1.51976	2.73556	2.43161	10.0304	1.21581	1.51976
59	PYRH_MYCS2	A0QVD9	Uridylate kinase OS=Mycobacterium smegmatis (strain ATCC 700084 / mc(2)155) GN=pyrH PE=1 SV=1 DB=sp	1	11.2903	11.6935	3.22581	3.62903	10.4839	6.85484	0.403226	5.64516	8.87097	2.82258	5.64516	4.83871	2.41935	4.43548	4.43548	0.806452	3.62903	7.25806	1.6129	0
60	ATPG_MYCS2	A0R201	ATP synthase gamma chain OS=Mycobacterium smegmatis (strain ATCC 700084 / mc(2)155) GN=atpG PE=1 SV=1 DB=sp	1	6.51466	15.9609	6.18893	3.25733	6.51466	5.86319	0.325733	4.56026	9.77199	2.60586	5.21173	2.60586	3.58306	8.79479	1.9544	0.651466	2.9316	9.44625	2.9316	0.325733
61	A0QQ65_MYCS2	A0QQ65	Extracellular solute-binding protein, family protein 5, putative OS=Mycobacterium smegmatis (strain ATCC 700084 / mc(2)155) GN=MSMEG_0643 PE=4 SV=1 DB=tr	1	8.34846	8.89292	3.81125	6.89655	6.1706	8.16697	0.362976	4.35572	6.89655	5.44465	9.43739	4.17423	4.53721	4.90018	2.35935	1.63339	5.08167	3.62976	3.81125	1.08893
62	A0R1B5_MYCS2	A0R1B5	Putative uncharacterized protein OS=Mycobacterium smegmatis (strain ATCC 700084 / mc(2)155) GN=MSMEG_4692 PE=4 SV=1 DB=tr	1	8.9172	18.4713	8.9172	6.36943	10.1911	4.4586	0	5.09554	8.9172	2.54777	5.73248	0.636943	2.54777	5.09554	1.91083	0.636943	1.91083	4.4586	3.18471	0
63	A0QPX3_MYCS2	A0QPX3	Sulfonate binding protein OS=Mycobacterium smegmatis (strain ATCC 700084 / mc(2)155) GN=MSMEG_0550 PE=4 SV=1 DB=tr	1	5.59006	14.9068	7.45342	4.03727	8.69565	5.2795	0.310559	3.10559	10.559	4.34783	7.14286	4.96894	4.65839	6.8323	0.931677	1.24224	2.17391	3.72671	2.79503	1.24224
64	A0QVQ8_MYCS2	A0QVQ8	Alanine dehydrogenase OS=Mycobacterium smegmatis (strain ATCC 700084 / mc(2)155) GN=ald PE=4 SV=1 DB=tr	1	9.43396	14.2857	5.66038	4.85175	8.89488	7.27763	1.07817	4.31267	9.16442	2.42588	4.85175	2.15633	4.58221	6.19946	2.42588	2.15633	2.69542	4.31267	2.69542	0.539084
65	A0R2V7_MYCS2	A0R2V7	Serine hydroxymethyltransferase OS=Mycobacterium smegmatis (strain ATCC 700084 / mc(2)155) GN=glyA PE=3 SV=1 DB=tr	1	8.57143	16.1224	5.91837	4.89796	7.55102	6.32653	0.408163	2.44898	8.97959	3.87755	5.91837	3.06122	3.26531	5.30612	2.04082	2.85714	3.46939	4.89796	3.26531	0.816327
66	A0QPE7_MYCS2	A0QPE7	Oxidoreductase, short chain dehydrogenase/reductase family protein OS=Mycobacterium smegmatis (strain ATCC 700084 / mc(2)155) GN=MSMEG_0372 PE=3 SV=1 DB=tr	1	12	14	4.66667	4.44444	9.77778	7.33333	0.444444	4.66667	9.33333	3.55556	6	2.44444	3.55556	4.44444	1.55556	0.888889	2.88889	5.77778	1.55556	0.666667
67	PROB_MYCS2	A0R148	Glutamate 5-kinase OS=Mycobacterium smegmatis (strain ATCC 700084 / mc(2)155) GN=proB PE=1 SV=1 DB=sp	1	8.64865	16.7568	6.75676	3.51351	10.5405	5.67568	0	4.05405	9.72973	2.43243	7.56757	2.16216	2.43243	3.51351	1.89189	2.43243	1.89189	8.37838	1.08108	0.540541
68	A0R3L1_MYCS2	A0R3L1	Magnesium chelatase OS=Mycobacterium smegmatis (strain ATCC 700084 / mc(2)155) GN=MSMEG_5512 PE=4 SV=1 DB=tr	1	8.02603	12.7983	4.12148	5.20607	9.11063	4.77223	0	6.07375	11.4967	1.73536	6.29067	2.1692	2.1692	9.97831	0.650759	1.95228	1.0846	9.76139	1.95228	0.650759
69	A0R417_MYCS2	A0R417	Citrate synthase OS=Mycobacterium smegmatis (strain ATCC 700084 / mc(2)155) GN=gltA PE=3 SV=1 DB=tr	1	8.75576	7.8341	5.29954	4.83871	5.06912	5.99078	0.230415	5.99078	10.8295	3.68664	5.99078	3.45622	4.83871	6.91244	2.07373	2.53456	4.14747	5.52995	5.29954	0.691244
70	MPRB_MYCS2	A0R3I7	Signal transduction histidine-protein kinase/phosphatase mprB OS=Mycobacterium smegmatis (strain ATCC 700084 / mc(2)155) GN=mprB PE=3 SV=2 DB=sp	1	9.34959	11.3821	5.89431	6.50407	10.1626	4.26829	0	4.26829	11.9919	2.43902	6.09756	3.25203	1.01626	5.89431	3.25203	2.03252	1.42276	8.94309	1.01626	0.813008
71	A0QPG1_MYCS2	A0QPG1	NAD dependent epimerase/dehydratase family protein OS=Mycobacterium smegmatis (strain ATCC 700084 / mc(2)155) GN=MSMEG_0386 PE=4 SV=1 DB=tr	1	7.1618	11.9363	6.36605	5.30504	9.01857	6.89655	1.06101	3.18302	10.6101	2.38727	6.36605	4.50928	2.12202	4.50928	0.795756	3.18302	2.65252	7.69231	2.38727	1.85676
72	A0QYZ2_MYCS2	A0QYZ2	DNA polymerase I OS=Mycobacterium smegmatis (strain ATCC 700084 / mc(2)155) GN=MSMEG_3839 PE=3 SV=1 DB=tr	1	6.71806	11.5639	5.28634	4.29515	7.04846	6.4978	0.110132	3.96476	11.674	2.09251	8.03965	4.84581	3.52423	6.93833	1.76211	1.98238	3.0837	7.04846	2.86344	0.660793
73	A0QU18_MYCS2	A0QU18	Monoxygenase OS=Mycobacterium smegmatis (strain ATCC 700084 / mc(2)155) GN=MSMEG_2045 PE=4 SV=1 DB=tr	1	9.2511	13.8767	3.52423	6.38767	8.81057	5.94714	0.660793	2.20264	8.81057	1.54185	5.94714	1.98238	1.98238	8.14978	0.881057	2.20264	3.96476	7.70925	4.18502	1.98238
74	A0QT13_MYCS2	A0QT13	Pyrimidine-nucleoside phosphorylase OS=Mycobacterium smegmatis (strain ATCC 700084 / mc(2)155) GN=MSMEG_1675 PE=4 SV=1 DB=tr	1	11.6223	14.5278	3.87409	5.81114	7.74818	6.2954	0.484262	4.35835	11.6223	1.21065	7.50605	2.17918	2.17918	5.81114	3.1477	0.726392	1.93705	7.02179	0.968523	0.968523
75	GLMS_MYCS2	O68956	Glucosamine--fructose-6-phosphate aminotransferase [isomerizing] OS=Mycobacterium smegmatis (strain ATCC 700084 / mc(2)155) GN=glmS PE=3 SV=3 DB=sp	1	8.28025	13.8535	3.98089	3.98089	8.43949	5.57325	0.477707	5.25478	9.87261	2.54777	7.16561	2.54777	3.02548	6.84713	1.43312	3.18471	3.18471	7.00637	2.86624	0.477707
76	A0QUA6_MYCS2	A0QUA6	Phosphoglucomutase, alpha-D-glucose phosphate-specific OS=Mycobacterium smegmatis (strain ATCC 700084 / mc(2)155) GN=pgm PE=3 SV=1 DB=tr	1	8.63971	14.1544	5.51471	6.06618	7.90441	6.80147	0.183824	5.33088	7.35294	3.67647	7.53676	2.94118	3.125	4.77941	1.10294	2.38971	2.38971	5.51471	3.30882	1.28676
77	A0QPE6_MYCS2	A0QPE6	MaoC like domain protein OS=Mycobacterium smegmatis (strain ATCC 700084 / mc(2)155) GN=MSMEG_0371 PE=4 SV=1 DB=tr	1	6.31579	11.5789	3.50877	8.42105	10.5263	9.47368	0	3.85965	9.47368	3.15789	4.5614	3.85965	3.85965	3.50877	1.75439	4.5614	3.85965	4.91228	2.10526	0.701754
78	A0R2T3_MYCS2	A0R2T3	Putative uncharacterized protein OS=Mycobacterium smegmatis (strain ATCC 700084 / mc(2)155) GN=MSMEG_5225 PE=4 SV=1 DB=tr	1	5.85366	14.6341	9.26829	6.34146	4.39024	8.29268	0	1.95122	10.7317	1.95122	6.34146	4.39024	2.92683	9.26829	2.43902	0.487805	1.95122	5.85366	2.43902	0.487805
79	A0R5M3_MYCS2	A0R5M3	Alcohol dehydrogenase, iron-containing OS=Mycobacterium smegmatis (strain ATCC 700084 / mc(2)155) GN=MSMEG_6242 PE=4 SV=1 DB=tr	1	8.03783	10.8747	6.14657	4.25532	7.80142	5.20095	0.945626	6.61939	6.14657	5.20095	5.91017	3.30969	4.25532	6.38298	2.36407	3.78251	3.78251	4.01891	3.78251	1.18203
80	RS3_MYCS2	A0QSD7	30S ribosomal protein S3 OS=Mycobacterium smegmatis (strain ATCC 700084 / mc(2)155) GN=rpsC PE=3 SV=1 DB=sp	0.999999	9.45455	13.4545	5.45455	4	6.18182	6.54545	0.363636	5.81818	5.45455	1.81818	4.72727	4	5.45455	7.27273	1.45455	1.09091	1.45455	12.3636	2.54545	1.09091
81	THIG_MYCS2	A0QQL0	Thiazole synthase OS=Mycobacterium smegmatis (strain ATCC 700084 / mc(2)155) GN=thiG PE=1 SV=1 DB=sp	1	9.92063	17.8571	4.36508	5.15873	8.33333	7.14286	1.19048	4.7619	12.3016	2.38095	5.95238	1.5873	1.19048	5.55556	3.57143	0.793651	1.19048	5.95238	0.396825	0.396825
82	A0R4M2_MYCS2	A0R4M2	3-hydroxyisobutyrate dehydrogenase family protein OS=Mycobacterium smegmatis (strain ATCC 700084 / mc(2)155) GN=MSMEG_5884 PE=4 SV=1 DB=tr	1	9.36455	20.7358	5.68562	5.68562	9.36455	4.01338	0	3.01003	11.0368	2.00669	5.68562	2.67559	2.67559	5.01672	2.00669	1.33779	4.01338	3.67893	1.33779	0.668896
83	A0R4C9_MYCS2	A0R4C9	Putative thiosulfate sulfurtransferase OS=Mycobacterium smegmatis (strain ATCC 700084 / mc(2)155) GN=MSMEG_5789 PE=4 SV=1 DB=tr	1	7.58123	9.38628	6.85921	4.33213	6.13718	4.69314	0.361011	4.69314	8.30325	3.97112	8.30325	3.2491	6.85921	7.94224	0.361011	2.16606	3.2491	4.69314	3.97112	2.88809
84	A0R429_MYCS2	A0R429	Phosphoserine aminotransferase, putative OS=Mycobacterium smegmatis (strain ATCC 700084 / mc(2)155) GN=MSMEG_5684 PE=3 SV=1 DB=tr	0.999999	8.37838	13.2432	6.75676	6.75676	8.64865	5.40541	0.810811	4.59459	9.18919	3.51351	7.56757	2.7027	3.51351	4.32432	0.810811	0.810811	4.05405	4.86486	1.89189	2.16216
85	A0QZ96_MYCS2	A0QZ96	Universal stress protein family protein OS=Mycobacterium smegmatis (strain ATCC 700084 / mc(2)155) GN=MSMEG_3945 PE=4 SV=1 DB=tr	1	8.79121	13.5531	7.32601	5.12821	14.2857	3.2967	0.732601	2.9304	9.89011	0.732601	4.3956	2.1978	2.9304	7.32601	0.732601	2.9304	1.0989	8.79121	0.732601	2.1978
86	RL1_MYCS2	A0QS46	50S ribosomal protein L1 OS=Mycobacterium smegmatis (strain ATCC 700084 / mc(2)155) GN=rplA PE=1 SV=1 DB=sp	1	8.51064	13.1915	4.68085	5.10638	8.93617	7.65957	0	4.68085	5.95745	2.97872	6.80851	3.40426	10.2128	5.10638	1.70213	0.851064	2.97872	5.53191	1.70213	0
87	A0QSH0_MYCS2	A0QSH0	Signal peptide peptidase SppA, 67K type OS=Mycobacterium smegmatis (strain ATCC 700084 / mc(2)155) GN=sppA PE=4 SV=1 DB=tr	0.999991	9.93266	15.6566	5.72391	6.39731	7.91246	5.05051	0.16835	3.87205	8.58586	1.6835	6.73401	2.52525	2.86195	6.06061	1.6835	1.17845	2.86195	7.74411	2.0202	1.3468
88	A0QR94_MYCS2	A0QR94	Ribonucleoside-diphosphate reductase, beta subunit OS=Mycobacterium smegmatis (strain ATCC 700084 / mc(2)155) GN=MSMEG_1033 PE=4 SV=1 DB=tr	0.999999	4.62963	7.40741	6.79012	3.08642	6.17284	6.17284	0.308642	4.93827	10.4938	5.55556	8.02469	2.77778	5.24691	8.02469	2.16049	1.85185	4.32099	4.32099	5.55556	2.16049
89	A0R5M2_MYCS2	A0R5M2	ATPase associated with various cellular activities, AAA-5 OS=Mycobacterium smegmatis (strain ATCC 700084 / mc(2)155) GN=MSMEG_6241 PE=4 SV=1 DB=tr	1	6.81818	11.9318	5.68182	5.68182	8.23864	7.38636	0.568182	3.97727	13.6364	1.42045	5.68182	1.98864	1.98864	8.52273	0.852273	2.27273	1.98864	8.80682	1.98864	0.568182
90	A0QRA8_MYCS2	A0QRA8	Methyltransferase, UbiE/COQ5 family protein OS=Mycobacterium smegmatis (strain ATCC 700084 / mc(2)155) GN=MSMEG_1049 PE=4 SV=1 DB=tr	1	7.36196	11.0429	4.90798	5.52147	8.89571	6.74847	0.613497	2.76074	8.58896	2.76074	7.05521	1.84049	3.06748	7.66871	1.84049	2.45399	3.98773	7.05521	2.45399	3.37423
91	A0QTR5_MYCS2	A0QTR5	Molybdopterin biosynthesis protein MoeB OS=Mycobacterium smegmatis (strain ATCC 700084 / mc(2)155) GN=MSMEG_1937 PE=4 SV=1 DB=tr	1	8.58586	9.84848	5.55556	6.31313	7.82828	4.54545	1.0101	7.07071	11.1111	2.52525	7.32323	2.27273	4.0404	7.07071	1.76768	1.26263	2.52525	5.05051	3.28283	1.0101
92	PYRB_MYCS2	A0QWS1	Aspartate carbamoyltransferase OS=Mycobacterium smegmatis (strain ATCC 700084 / mc(2)155) GN=pyrB PE=3 SV=1 DB=sp	0.999996	7.54717	11.3208	7.54717	4.71698	10.6918	5.66038	0	3.77358	11.0063	2.51572	5.97484	2.83019	2.20126	5.66038	2.83019	2.83019	2.20126	8.49057	1.25786	0.943396
93	A0R1D1_MYCS2	A0R1D1	Enoyl-CoA hydratase OS=Mycobacterium smegmatis (strain ATCC 700084 / mc(2)155) GN=MSMEG_4709 PE=3 SV=1 DB=tr	1	8.03213	22.8916	3.61446	5.22088	8.43373	5.22088	0.803213	3.61446	8.83534	2.00803	6.82731	1.60643	2.00803	4.81928	2.00803	2.40964	3.21285	7.63052	0.401606	0.401606
94	PYRF_MYCS2	O08323	Orotidine 5'-phosphate decarboxylase OS=Mycobacterium smegmatis (strain ATCC 700084 / mc(2)155) GN=pyrF PE=3 SV=1 DB=sp	0.999999	12.3188	19.9275	3.26087	6.88406	11.2319	3.26087	1.08696	2.17391	9.78261	1.81159	7.24638	2.53623	0.724638	3.62319	1.08696	0.724638	3.62319	6.52174	1.44928	0.724638
95	A0QRA5_MYCS2	A0QRA5	ABC-type molybdenum transport system, ATPase component OS=Mycobacterium smegmatis (strain ATCC 700084 / mc(2)155) GN=MSMEG_1046 PE=4 SV=1 DB=tr	1	8.86525	10.9929	6.38298	3.90071	8.86525	5.31915	0	3.90071	12.766	2.12766	7.80142	1.41844	1.41844	7.80142	1.77305	2.12766	1.41844	9.92908	2.12766	1.06383
96	A0QQX6_MYCS2	A0QQX6	Isocitrate lyase OS=Mycobacterium smegmatis (strain ATCC 700084 / mc(2)155) GN=aceA PE=4 SV=1 DB=tr	1	7.94393	12.6168	4.43925	3.97196	6.7757	6.54206	0.700935	3.97196	7.71028	3.50467	6.07477	4.90654	4.90654	7.24299	2.1028	2.80374	3.97196	4.6729	3.27103	1.86916
97	A0R5S1_MYCS2	A0R5S1	D-amino-acid dehydrogenase OS=Mycobacterium smegmatis (strain ATCC 700084 / mc(2)155) GN=MSMEG_6291 PE=4 SV=1 DB=tr	1	10.0962	11.7788	3.84615	8.17308	11.5385	7.69231	0.721154	3.60577	9.375	1.68269	6.49038	2.64423	1.20192	4.32692	1.20192	1.20192	2.40385	7.93269	1.68269	2.40385
98	A0QYW6_MYCS2	A0QYW6	Universal stress protein family protein, putative OS=Mycobacterium smegmatis (strain ATCC 700084 / mc(2)155) GN=MSMEG_3811 PE=4 SV=1 DB=tr	1	7.48299	17.6871	7.48299	3.40136	11.5646	4.7619	0	5.44218	8.16327	3.40136	8.16327	2.04082	4.08163	4.7619	1.36054	0.680272	0.680272	6.12245	2.72109	0
99	A0R610_MYCS2	A0R610	Putative oxidoreductase in MprA 5'region OS=Mycobacterium smegmatis (strain ATCC 700084 / mc(2)155) GN=MSMEG_6385 PE=4 SV=1 DB=tr	0.999998	10.2362	13.7795	4.72441	3.93701	11.811	3.14961	0.393701	5.11811	8.66142	1.9685	5.11811	3.54331	3.54331	5.51181	3.14961	1.1811	3.54331	7.48031	2.3622	0.787402
100	A0QVH9_MYCS2	A0QVH9	4-hydroxy-3-methylbut-2-en-1-yl diphosphate synthase OS=Mycobacterium smegmatis (strain ATCC 700084 / mc(2)155) GN=ispG PE=3 SV=1 DB=tr	1	10.0515	12.8866	5.6701	5.92784	9.79381	4.63918	2.06186	7.21649	7.21649	2.83505	4.89691	3.60825	4.38144	6.95876	1.54639	1.80412	2.31959	4.63918	1.28866	0.257732
101	A0R1A4_MYCS2	A0R1A4	Putative uncharacterized protein OS=Mycobacterium smegmatis (strain ATCC 700084 / mc(2)155) GN=MSMEG_4681 PE=4 SV=1 DB=tr	1	17.6471	15.8088	5.51471	4.04412	5.14706	4.41176	0	2.94118	7.35294	1.47059	8.08824	2.94118	2.20588	4.77941	1.83824	0.367647	3.67647	5.51471	3.67647	2.57353
102	A0R5W6_MYCS2	A0R5W6	Phosphotransferase enzyme family protein OS=Mycobacterium smegmatis (strain ATCC 700084 / mc(2)155) GN=MSMEG_6337 PE=4 SV=1 DB=tr	1	7.71513	14.8368	4.45104	5.04451	8.60534	3.56083	0.593472	3.56083	10.6825	1.48368	11.5727	1.78042	1.48368	3.85757	2.67062	3.26409	2.07715	8.30861	2.67062	1.78042
103	A0R2E8_MYCS2	A0R2E8	Very-long-chain acyl-CoA synthetase OS=Mycobacterium smegmatis (strain ATCC 700084 / mc(2)155) GN=MSMEG_5086 PE=4 SV=1 DB=tr	0.999733	9.7973	11.1486	5.74324	4.72973	9.62838	6.58784	1.18243	2.87162	8.44595	3.20946	6.08108	1.68919	5.06757	4.89865	1.52027	2.02703	5.23649	5.74324	3.5473	0.844595
104	A0QNN6_MYCS2	A0QNN6	Acyl-CoA dehydrogenase OS=Mycobacterium smegmatis (strain ATCC 700084 / mc(2)155) GN=MSMEG_0108 PE=3 SV=1 DB=tr	0.999999	10.5541	13.9842	6.33245	3.69393	7.38786	5.01319	0.527704	4.22164	10.0264	1.05541	6.0686	4.48549	2.63852	6.0686	1.58311	1.84697	3.43008	7.12401	2.90237	1.05541
105	A0R5Z0_MYCS2	A0R5Z0	Putative uncharacterized protein OS=Mycobacterium smegmatis (strain ATCC 700084 / mc(2)155) GN=MSMEG_6365 PE=4 SV=1 DB=tr	0.999999	10.8571	10.8571	2.28571	5.71429	3.42857	6.28571	0	5.71429	12	2.28571	6.28571	8	1.71429	10.2857	2.85714	1.71429	1.71429	6.85714	0.571429	0.571429
106	A0R2U8_MYCS2	A0R2U8	Fumarate hydratase class II OS=Mycobacterium smegmatis (strain ATCC 700084 / mc(2)155) GN=MSMEG_5240 PE=4 SV=1 DB=tr	0.999986	8.11966	13.8889	5.34188	4.05983	8.33333	5.98291	0.641026	5.76923	9.82906	4.05983	5.12821	3.63248	3.84615	7.69231	2.13675	1.7094	2.5641	5.76923	0.854701	0.641026
107	A0R0B0_MYCS2	A0R0B0	Pyruvate dehydrogenase E1 component OS=Mycobacterium smegmatis (strain ATCC 700084 / mc(2)155) GN=MSMEG_4323 PE=4 SV=1 DB=tr	1	8.61141	10.6566	5.70506	5.8127	6.24327	5.70506	0.107643	4.30571	8.18084	3.01399	6.5662	3.44456	2.90635	6.67384	2.15285	2.90635	3.76749	7.10441	4.30571	1.82992
108	A0QX96_MYCS2	A0QX96	Tryptophan synthase, beta subunit OS=Mycobacterium smegmatis (strain ATCC 700084 / mc(2)155) GN=trpB PE=3 SV=1 DB=tr	1	12.4706	13.1765	4.47059	4.47059	6.35294	5.64706	1.41176	4.70588	8.70588	1.88235	6.11765	3.29412	2.35294	6.82353	1.64706	3.29412	3.52941	6.58824	2.58824	0.470588
109	A0QX97_MYCS2	A0QX97	Tryptophan synthase alpha chain OS=Mycobacterium smegmatis (strain ATCC 700084 / mc(2)155) GN=trpA PE=3 SV=1 DB=tr	0.999296	10.687	14.8855	8.01527	4.58015	11.0687	5.72519	0.763359	4.58015	7.63359	1.52672	6.87023	1.14504	1.14504	6.10687	2.67176	0.381679	1.9084	7.25191	2.29008	0.763359
110	A0R593_MYCS2	A0R593	Hypoxanthine phosphoribosyltransferase OS=Mycobacterium smegmatis (strain ATCC 700084 / mc(2)155) GN=hpt PE=4 SV=1 DB=tr	0.999982	5.18135	6.21762	7.25389	4.14508	9.84456	6.21762	0.518135	6.21762	13.4715	2.07254	10.8808	1.5544	3.10881	5.69948	2.07254	1.03627	2.59067	7.25389	4.14508	0.518135
111	A0R470_MYCS2	A0R470	PLP-dependent aminotransferases OS=Mycobacterium smegmatis (strain ATCC 700084 / mc(2)155) GN=MSMEG_5725 PE=4 SV=1 DB=tr	0.999999	7.4359	15.1282	4.35897	6.41026	8.97436	4.87179	1.79487	4.35897	8.71795	2.05128	6.92308	3.07692	2.05128	5.12821	1.79487	2.5641	3.84615	6.92308	2.5641	1.02564
112	A0R451_MYCS2	A0R451	DNA or RNA helicase of superfamily protein II OS=Mycobacterium smegmatis (strain ATCC 700084 / mc(2)155) GN=MSMEG_5706 PE=4 SV=1 DB=tr	0.999995	7.35043	11.2821	4.95726	4.61538	8.20513	5.47009	0.683761	5.12821	9.74359	1.7094	6.49573	3.93162	3.58974	7.69231	1.7094	2.22222	2.5641	8.37607	2.90598	1.36752
113	A0R4D8_MYCS2	A0R4D8	Phosphoribosylformylglycinamidine cyclo-ligase OS=Mycobacterium smegmatis (strain ATCC 700084 / mc(2)155) GN=purM PE=3 SV=1 DB=tr	0.999999	11.3889	12.2222	3.88889	4.16667	9.72222	5.83333	1.66667	4.44444	10	1.38889	6.94444	1.66667	3.05556	6.94444	2.77778	2.5	2.5	6.66667	1.66667	0.555556
114	A0R4L2_MYCS2	A0R4L2	Putative uncharacterized protein OS=Mycobacterium smegmatis (strain ATCC 700084 / mc(2)155) GN=MSMEG_5873 PE=4 SV=1 DB=tr	0.999999	9.92647	12.1324	3.30882	6.61765	7.72059	7.72059	0	4.41176	16.5441	2.94118	10.2941	2.94118	0.735294	3.67647	1.47059	0.735294	0	8.45588	0.367647	0
115	EFTS_MYCS2	A0QVB9	Elongation factor Ts OS=Mycobacterium smegmatis (strain ATCC 700084 / mc(2)155) GN=tsf PE=1 SV=1 DB=sp	1	6.54545	18.5455	1.81818	2.18182	9.45455	5.45455	0	3.63636	9.09091	2.90909	8	2.90909	8.72727	9.09091	0.727273	0.727273	2.54545	5.45455	2.18182	0
116	A0R618_MYCS2	A0R618	Acyl-CoA synthase OS=Mycobacterium smegmatis (strain ATCC 700084 / mc(2)155) GN=MSMEG_6393 PE=4 SV=1 DB=tr	0.999999	8.09524	12.381	5.39683	6.98413	7.93651	6.34921	0.47619	5.87302	6.34921	3.1746	7.30159	3.01587	3.33333	5.2381	0.793651	2.22222	4.44444	6.8254	2.38095	1.42857
117	A0QPS6_MYCS2	A0QPS6	Glucosidase OS=Mycobacterium smegmatis (strain ATCC 700084 / mc(2)155) GN=MSMEG_0502 PE=4 SV=1 DB=tr	1	8.95197	11.7904	2.62009	4.58515	9.17031	7.42358	0.873362	4.14847	11.1354	3.05677	6.33188	3.71179	1.74672	6.55022	1.96507	2.18341	2.62009	6.9869	3.27511	0.873362
118	RECA_MYCS2	Q59560	Protein recA OS=Mycobacterium smegmatis (strain ATCC 700084 / mc(2)155) GN=recA PE=1 SV=1 DB=sp	0.999998	10.6017	10.6017	5.73066	3.72493	8.02292	4.87106	0	7.16332	8.59599	2.86533	6.01719	4.01146	6.30372	7.73639	2.5788	1.14613	3.15186	5.15759	1.43266	0.286533
119	A0R696_MYCS2	A0R696	Glycine/D-amino acid oxidase OS=Mycobacterium smegmatis (strain ATCC 700084 / mc(2)155) GN=MSMEG_6471 PE=4 SV=1 DB=tr	1	9.81211	13.1524	4.17537	5.84551	8.5595	6.05428	1.04384	5.21921	8.35073	2.50522	5.42797	3.13152	2.08768	5.01044	0.835073	2.71399	1.46138	8.76827	2.50522	3.34029
120	A0R730_MYCS2	A0R730	Glycerol-3-phosphate dehydrogenase 2 OS=Mycobacterium smegmatis (strain ATCC 700084 / mc(2)155) GN=MSMEG_6761 PE=3 SV=1 DB=tr	1	10.3873	13.0282	5.6338	4.22535	9.85915	6.51408	0.528169	3.34507	9.85915	1.23239	6.33803	1.93662	1.40845	5.28169	1.05634	3.34507	2.46479	9.33099	3.16901	1.05634
121	A0QWS2_MYCS2	A0QWS2	Dihydroorotase OS=Mycobacterium smegmatis (strain ATCC 700084 / mc(2)155) GN=MSMEG_3044 PE=3 SV=1 DB=tr	0.999577	9.90991	14.6396	3.15315	5.85586	10.8108	7.20721	1.12613	3.15315	9.45946	1.57658	6.75676	2.47748	1.57658	6.53153	2.47748	3.15315	1.12613	6.75676	1.12613	1.12613
122	A0QUH4_MYCS2	A0QUH4	Acyl-CoA dehydrogenase OS=Mycobacterium smegmatis (strain ATCC 700084 / mc(2)155) GN=MSMEG_2208 PE=3 SV=1 DB=tr	1	10.0756	10.0756	4.28212	3.02267	5.79345	6.54912	0.755668	5.79345	9.06801	2.267	5.03778	4.78589	4.78589	8.31234	4.03023	1.76322	4.03023	5.79345	3.27456	0.503778
123	INHA_MYCS2	P42829	Enoyl-[acyl-carrier-protein] reductase [NADH] OS=Mycobacterium smegmatis (strain ATCC 700084 / mc(2)155) GN=inhA PE=3 SV=1 DB=sp	0.999848	10.4089	11.8959	5.57621	5.57621	7.43494	5.57621	0.371747	6.69145	10.0372	2.97398	5.57621	2.97398	4.46097	5.20446	3.71747	1.48699	2.60223	4.08922	1.85874	1.48699
124	A0R5N7_MYCS2	A0R5N7	Aspartate-semialdehyde dehydrogenase OS=Mycobacterium smegmatis (strain ATCC 700084 / mc(2)155) GN=asd PE=3 SV=1 DB=tr	1	9.24855	11.5607	6.93642	5.78035	10.6936	3.46821	0.867052	5.49133	9.24855	4.33526	5.78035	4.04624	3.75723	6.06936	1.44509	0.867052	3.46821	5.78035	1.15607	0
125	A0R221_MYCS2	A0R221	Homoserine dehydrogenase OS=Mycobacterium smegmatis (strain ATCC 700084 / mc(2)155) GN=MSMEG_4957 PE=3 SV=1 DB=tr	0.999933	8.42825	16.6287	5.92255	4.10023	12.0729	5.46697	0.683371	5.01139	7.74487	2.73349	6.83371	1.59453	2.96128	6.15034	2.2779	0.911162	1.59453	6.37813	2.50569	0
126	A0R006_MYCS2	A0R006	DivIVA protein OS=Mycobacterium smegmatis (strain ATCC 700084 / mc(2)155) GN=MSMEG_4217 PE=4 SV=1 DB=tr	0.999996	4.04412	16.9118	7.35294	5.88235	4.41176	5.88235	0	1.83824	8.82353	3.30882	6.61765	7.72059	2.57353	10.2941	1.47059	0.735294	1.83824	8.45588	1.83824	0
127	Y2408_MYCS2	A0QV10	Uncharacterized oxidoreductase MSMEG_2408 OS=Mycobacterium smegmatis (strain ATCC 700084 / mc(2)155) GN=MSMEG_2408 PE=3 SV=1 DB=sp	1	7.63636	9.45455	5.09091	6.18182	6.54545	6.90909	0	7.63636	9.45455	4.72727	6.18182	5.09091	2.54545	6.18182	0.363636	2.90909	4	5.45455	1.81818	1.81818
128	A0QXC0_MYCS2	A0QXC0	Branched-chain amino acid ABC transporter substrate-binding protein OS=Mycobacterium smegmatis (strain ATCC 700084 / mc(2)155) GN=MSMEG_3247 PE=4 SV=1 DB=tr	0.999954	10.8527	12.6615	4.65116	4.65116	8.26873	7.49354	1.80879	4.39276	5.68475	4.90956	6.97674	5.42636	5.42636	5.94315	1.80879	0.258398	3.35917	1.55039	3.10078	0.775194
129	A0R079_MYCS2	A0R079	Glutamine synthetase OS=Mycobacterium smegmatis (strain ATCC 700084 / mc(2)155) GN=glnA PE=3 SV=1 DB=tr	0.999999	6.90377	8.99582	6.48536	6.48536	5.02092	4.60251	0.627615	5.85774	7.11297	4.81172	7.53138	2.51046	4.81172	6.69456	2.09205	2.92887	6.27615	4.39331	4.81172	1.04603
130	A0QSG8_MYCS2	A0QSG8	Ribosomal protein L15 OS=Mycobacterium smegmatis (strain ATCC 700084 / mc(2)155) GN=rplO PE=3 SV=1 DB=tr	0.999999	14.2857	8.16327	4.08163	4.08163	10.8844	6.80272	0	2.72109	6.80272	4.08163	3.40136	2.04082	13.6054	4.7619	2.72109	1.36054	3.40136	6.12245	0.680272	0
131	A0R239_MYCS2	A0R239	Isochorismatase hydrolase OS=Mycobacterium smegmatis (strain ATCC 700084 / mc(2)155) GN=MSMEG_4976 PE=4 SV=1 DB=tr	0.999992	6.56566	14.1414	7.07071	7.57576	10.6061	6.06061	1.0101	5.05051	9.09091	4.0404	6.06061	4.0404	0.505051	4.54545	2.52525	1.51515	3.0303	5.55556	1.0101	0
132	TRPD_MYCS2	A0R048	Anthranilate phosphoribosyltransferase OS=Mycobacterium smegmatis (strain ATCC 700084 / mc(2)155) GN=trpD PE=1 SV=1 DB=sp	0.999998	11.8132	15.3846	6.31868	5.76923	8.79121	6.59341	0.549451	4.12088	7.69231	2.47253	5.76923	2.74725	1.64835	4.3956	2.74725	1.92308	3.02198	6.04396	0.274725	1.92308
133	A0QRD2_MYCS2	A0QRD2	Oxidoreductase, short-chain dehydrogenase/reductase family protein OS=Mycobacterium smegmatis (strain ATCC 700084 / mc(2)155) GN=MSMEG_1073 PE=3 SV=1 DB=tr	1	8.55263	14.8026	6.25	5.92105	7.89474	4.93421	0.328947	5.92105	9.21053	2.30263	6.57895	1.97368	2.30263	3.94737	2.30263	2.30263	1.97368	9.53947	1.64474	1.31579
134	A0QWV8_MYCS2	A0QWV8	Putative uncharacterized protein OS=Mycobacterium smegmatis (strain ATCC 700084 / mc(2)155) GN=MSMEG_3080 PE=4 SV=1 DB=tr	0.999997	8.47458	13.8418	7.06215	7.9096	9.60452	4.80226	0.282486	4.51977	11.0169	1.12994	5.9322	2.25989	0.564972	4.80226	1.41243	3.10734	1.41243	10.7345	0.282486	0.847458
135	A0QQP1_MYCS2	A0QQP1	Phosphomethylpyrimidine kinase OS=Mycobacterium smegmatis (strain ATCC 700084 / mc(2)155) GN=thiD PE=4 SV=1 DB=tr	0.999802	11.5108	14.7482	3.95683	5.7554	8.99281	6.47482	1.43885	4.67626	9.71223	1.43885	6.11511	2.8777	2.51799	4.31655	2.51799	4.67626	2.51799	3.59712	1.07914	1.07914
136	GCP_MYCS2	A0QSS1	Probable O-sialoglycoprotein endopeptidase OS=Mycobacterium smegmatis (strain ATCC 700084 / mc(2)155) GN=gcp PE=3 SV=1 DB=sp	0.999989	11.7647	17.0588	5.29412	5.58824	9.41176	4.70588	0.882353	3.82353	10.8824	0.882353	7.05882	0.882353	1.47059	5.29412	1.17647	3.23529	2.05882	6.17647	2.05882	0.294118
137	A0R407_MYCS2	A0R407	DNA-binding response regulator PrrA OS=Mycobacterium smegmatis (strain ATCC 700084 / mc(2)155) GN=prrA PE=4 SV=1 DB=tr	0.999984	7.20339	11.0169	6.77966	3.81356	14.4068	5.50847	0.423729	2.11864	12.7119	1.69492	9.74576	1.27119	2.11864	4.66102	1.69492	0.847458	2.9661	9.32203	1.27119	0.423729
138	COAX_MYCS2	A0R579	Type III pantothenate kinase OS=Mycobacterium smegmatis (strain ATCC 700084 / mc(2)155) GN=coaX PE=3 SV=1 DB=sp	0.999484	9.5941	10.7011	4.79705	4.42804	13.2841	5.53506	1.10701	4.79705	9.9631	2.95203	7.01107	2.21402	2.58303	4.79705	1.10701	2.95203	2.21402	7.74908	1.47601	0.738007
139	SUCC_MYCS2	A0R3M4	Succinyl-CoA ligase [ADP-forming] subunit beta OS=Mycobacterium smegmatis (strain ATCC 700084 / mc(2)155) GN=sucC PE=1 SV=1 DB=sp	0.999996	9.30233	14.2119	2.58398	3.61757	10.5943	4.13437	0.516796	4.90956	9.04393	4.65116	7.75194	2.84238	6.20155	7.75194	1.80879	1.80879	2.84238	3.35917	1.80879	0.258398
140	HOA2_MYCS2	A0R4S6	4-hydroxy-2-oxovalerate aldolase 2 OS=Mycobacterium smegmatis (strain ATCC 700084 / mc(2)155) GN=MSMEG_5937 PE=3 SV=1 DB=sp	0.999991	10.6017	12.6074	5.73066	2.5788	7.73639	3.4384	1.7192	6.87679	7.73639	2.29226	5.73066	4.58453	4.29799	7.44986	2.29226	3.4384	4.01146	5.15759	1.43266	0.286533
141	RS2_MYCS2	A0QVB8	30S ribosomal protein S2 OS=Mycobacterium smegmatis (strain ATCC 700084 / mc(2)155) GN=rpsB PE=3 SV=2 DB=sp	0.999997	9.02527	12.2744	4.33213	3.61011	6.85921	6.85921	0.361011	5.41516	7.94224	2.88809	5.05415	4.69314	6.49819	8.30325	2.88809	1.80505	2.52708	5.41516	1.80505	1.44404
142	A0QYD4_MYCS2	A0QYD4	Short chain dehydrogenase OS=Mycobacterium smegmatis (strain ATCC 700084 / mc(2)155) GN=MSMEG_3619 PE=4 SV=1 DB=tr	0.999987	8.07175	16.5919	5.8296	3.58744	8.96861	8.07175	0	4.4843	8.96861	3.13901	7.17489	2.69058	1.79372	5.38117	0.44843	2.69058	3.13901	6.72646	0.896861	1.34529
143	A0QV14_MYCS2	A0QV14	Pyruvate carboxylase OS=Mycobacterium smegmatis (strain ATCC 700084 / mc(2)155) GN=pyc PE=4 SV=1 DB=tr	0.999993	8.252	14.1083	5.67879	5.59006	7.89707	5.4126	1.06477	4.70275	9.4055	2.21828	5.94499	3.10559	2.21828	7.00976	1.68589	2.04082	2.92813	7.54215	2.66193	0.532387
144	A0R2B7_MYCS2	A0R2B7	NAD-dependent malic enzyme OS=Mycobacterium smegmatis (strain ATCC 700084 / mc(2)155) GN=MSMEG_5055 PE=3 SV=1 DB=tr	0.999999	9.21053	15.7895	5.78947	5	11.3158	4.47368	0.789474	5.78947	10	3.15789	7.10526	1.31579	3.15789	5	1.31579	1.57895	3.15789	5	0.789474	0.263158
145	A0R607_MYCS2	A0R607	Oxidoreductase, FAD-binding OS=Mycobacterium smegmatis (strain ATCC 700084 / mc(2)155) GN=MSMEG_6382 PE=4 SV=1 DB=tr	1	10.0427	8.33333	6.62393	5.98291	6.62393	7.26496	0.42735	5.12821	9.18803	3.4188	5.98291	2.77778	3.4188	4.2735	2.35043	2.5641	5.12821	6.19658	2.5641	1.7094
146	A0QZA1_MYCS2	A0QZA1	Universal stress protein family protein OS=Mycobacterium smegmatis (strain ATCC 700084 / mc(2)155) GN=MSMEG_3950 PE=4 SV=1 DB=tr	0.999704	8.5034	12.2449	7.82313	4.7619	12.9252	5.10204	0.680272	3.40136	8.5034	0.680272	4.7619	4.42177	1.70068	7.14286	2.38095	3.7415	0.680272	6.80272	1.70068	2.04082
147	A0QXD0_MYCS2	A0QXD0	Xylulokinase OS=Mycobacterium smegmatis (strain ATCC 700084 / mc(2)155) GN=xylB PE=4 SV=1 DB=tr	0.999857	11.2554	14.7186	6.92641	6.70996	8.87446	6.06061	1.51515	3.0303	9.74026	2.1645	7.57576	3.24675	0.865801	3.8961	1.08225	1.51515	1.2987	5.84416	1.51515	2.1645
148	A0R012_MYCS2	A0R012	Cell division protein ftsZ OS=Mycobacterium smegmatis (strain ATCC 700084 / mc(2)155) GN=ftsZ PE=3 SV=1 DB=tr	1	12.987	13.2468	6.23377	4.41558	9.87013	5.45455	0.25974	5.97403	7.79221	3.11688	8.31169	3.11688	2.85714	4.93506	2.5974	1.03896	2.85714	4.67532	0.25974	0
149	A0R4P1_MYCS2	A0R4P1	Oxidoreductase, short chain dehydrogenase/reductase family protein OS=Mycobacterium smegmatis (strain ATCC 700084 / mc(2)155) GN=MSMEG_5903 PE=3 SV=1 DB=tr	0.999743	10.7595	17.4051	6.01266	3.79747	8.86076	6.32911	0	3.79747	8.22785	3.16456	7.91139	1.89873	2.21519	5.6962	1.58228	1.26582	2.8481	5.6962	1.58228	0.949367
150	A0QQ56_MYCS2	A0QQ56	PAP2 superfamily protein OS=Mycobacterium smegmatis (strain ATCC 700084 / mc(2)155) GN=MSMEG_0633 PE=4 SV=1 DB=tr	0.999989	9.65092	11.7043	6.3655	6.98152	9.03491	5.95483	0.821355	5.13347	10.2669	1.43737	4.72279	1.23203	2.46407	5.95483	1.23203	2.05339	3.6961	8.62423	2.25873	0.410678
151	A0R051_MYCS2	A0R051	Ubiquinol-cytochrome c reductase iron-sulfur subunit OS=Mycobacterium smegmatis (strain ATCC 700084 / mc(2)155) GN=MSMEG_4262 PE=4 SV=1 DB=tr	0.999993	10.7843	7.59804	5.63725	7.10784	6.12745	5.88235	0.980392	5.63725	9.55882	1.22549	4.41176	2.94118	5.88235	7.59804	2.20588	1.47059	5.14706	5.39216	2.20588	2.20588
152	A0QZ91_MYCS2	A0QZ91	Universal stress protein family protein OS=Mycobacterium smegmatis (strain ATCC 700084 / mc(2)155) GN=MSMEG_3940 PE=4 SV=1 DB=tr	0.999907	10.2389	12.2867	7.16724	4.77816	13.6519	2.38908	0.682594	4.77816	5.46075	2.04778	5.80205	2.38908	1.36519	5.46075	2.73038	4.43686	2.04778	8.19113	1.70648	2.38908
153	A0R2F0_MYCS2	A0R2F0	Tetratricopeptide repeat family protein OS=Mycobacterium smegmatis (strain ATCC 700084 / mc(2)155) GN=MSMEG_5088 PE=4 SV=1 DB=tr	0.99944	7.38061	19.6816	4.77569	4.0521	8.39363	5.93343	0.578871	1.73661	12.8799	0.868307	6.94645	3.61795	1.01302	5.20984	1.73661	2.02605	2.02605	8.82779	1.01302	1.30246
154	A0R5R5_MYCS2	A0R5R5	Cyclopropane-fatty-acyl-phospholipid synthase OS=Mycobacterium smegmatis (strain ATCC 700084 / mc(2)155) GN=MSMEG_6284 PE=4 SV=1 DB=tr	0.999991	9.15332	9.38215	4.11899	5.72082	5.94966	6.40732	1.14416	3.89016	10.7551	2.51716	5.94966	2.0595	4.11899	7.55149	1.83066	3.66133	2.746	7.32265	3.66133	2.0595
155	A0QZ98_MYCS2	A0QZ98	Acyltransferase, ws/dgat/mgat subfamily protein OS=Mycobacterium smegmatis (strain ATCC 700084 / mc(2)155) GN=MSMEG_3948 PE=4 SV=1 DB=tr	0.999991	5.35332	11.5632	6.42398	6.63812	10.9208	5.78158	0.856531	5.78158	10.9208	2.14133	7.49465	3.42612	1.07066	3.64026	1.71306	2.56959	2.35546	9.42184	1.07066	0.856531
156	A0QSB9_MYCS2	A0QSB9	FMN-dependent dehydrogenase OS=Mycobacterium smegmatis (strain ATCC 700084 / mc(2)155) GN=MSMEG_1424 PE=4 SV=1 DB=tr	0.999988	10.2757	12.2807	5.76441	6.51629	9.77444	4.26065	0	5.76441	7.01754	2.25564	6.01504	3.00752	3.7594	5.26316	3.50877	1.25313	2.75689	6.51629	1.00251	3.00752
157	DXR_MYCS2	A0QVH7	1-deoxy-D-xylulose 5-phosphate reductoisomerase OS=Mycobacterium smegmatis (strain ATCC 700084 / mc(2)155) GN=dxr PE=3 SV=1 DB=sp	0.999999	9.54774	16.8342	5.27638	5.52764	9.54774	6.28141	0.753769	3.01508	10.3015	2.51256	6.53266	3.51759	2.51256	5.52764	1.50754	1.50754	2.51256	4.52261	0.753769	1.50754
158	A0R4I3_MYCS2	A0R4I3	Putative uncharacterized protein OS=Mycobacterium smegmatis (strain ATCC 700084 / mc(2)155) GN=MSMEG_5843 PE=4 SV=1 DB=tr	0.999999	7.44186	9.30233	6.04651	6.51163	9.76744	9.76744	0.930233	2.32558	10.6977	3.72093	5.5814	1.39535	0.465116	4.65116	3.25581	3.25581	0.930233	11.6279	0.930233	1.39535
159	A0QSY1_MYCS2	A0QSY1	ABC transporter, ATP-binding protein OS=Mycobacterium smegmatis (strain ATCC 700084 / mc(2)155) GN=MSMEG_1642 PE=4 SV=1 DB=tr	0.999953	10.3448	9.67742	7.00779	8.12013	8.12013	8.45384	0.222469	4.78309	9.45495	2.33593	4.78309	4.44939	1.89099	3.44828	2.22469	1.77976	2.66963	6.89655	2.11346	1.22358
160	SYS_MYCS2	A0R638	Seryl-tRNA synthetase OS=Mycobacterium smegmatis (strain ATCC 700084 / mc(2)155) GN=serS PE=1 SV=1 DB=sp	0.999999	7.43405	13.9089	4.79616	4.79616	7.43405	5.03597	0.959233	3.59712	10.3118	2.15827	6.47482	4.55635	2.8777	7.67386	1.67866	1.67866	2.63789	8.15348	2.8777	0.959233
161	RL6_MYCS2	A0QSG4	50S ribosomal protein L6 OS=Mycobacterium smegmatis (strain ATCC 700084 / mc(2)155) GN=rplF PE=1 SV=1 DB=sp	0.99999	11.7318	4.46927	7.26257	6.14525	11.1732	6.14525	0	6.70391	6.70391	2.23464	3.91061	4.46927	7.26257	6.14525	1.11732	1.11732	2.23464	8.37989	2.7933	0
162	RS4_MYCS2	A0QSL7	30S ribosomal protein S4 OS=Mycobacterium smegmatis (strain ATCC 700084 / mc(2)155) GN=rpsD PE=1 SV=1 DB=sp	0.999959	6.96517	5.47264	5.47264	5.47264	7.9602	3.48259	0	4.97512	8.95522	2.48756	3.9801	7.9602	5.47264	7.46269	1.49254	1.99005	2.48756	12.4378	4.97512	0.497512
163	A0R170_MYCS2	A0R170	Alpha oxoglutarate ferredoxin oxidoreductase, beta subunit OS=Mycobacterium smegmatis (strain ATCC 700084 / mc(2)155) GN=orB PE=4 SV=1 DB=tr	0.999983	8.77193	9.64912	7.01754	4.67836	6.14035	6.14035	1.16959	6.43275	9.35673	3.50877	7.30994	2.92398	3.21637	5.26316	1.46199	2.63158	3.80117	6.43275	3.21637	0.877193
164	A0R6M0_MYCS2	A0R6M0	Putative uncharacterized protein OS=Mycobacterium smegmatis (strain ATCC 700084 / mc(2)155) GN=MSMEG_6596 PE=4 SV=1 DB=tr	1	9.60265	8.60927	3.97351	6.62252	7.28477	4.63576	0.662252	6.29139	9.60265	2.31788	5.29801	2.98013	3.31126	9.60265	3.31126	1.65563	4.30464	5.96026	2.98013	0.993377
165	A0QNN8_MYCS2	A0QNN8	NAD(P) transhydrogenase, alpha subunit OS=Mycobacterium smegmatis (strain ATCC 700084 / mc(2)155) GN=pntA PE=4 SV=1 DB=tr	0.999998	8.77193	17.3489	6.23782	5.06823	11.501	5.26316	0.194932	7.01754	8.18713	2.33918	4.67836	3.50877	2.92398	4.09357	2.33918	1.36452	2.33918	4.2885	2.14425	0.389864
166	A0QPE8_MYCS2	A0QPE8	3-ketoacyl-CoA thiolase OS=Mycobacterium smegmatis (strain ATCC 700084 / mc(2)155) GN=MSMEG_0373 PE=3 SV=1 DB=tr	0.999999	10.1852	17.1296	5.55556	3.7037	6.71296	3.93519	0.925926	3.47222	10.6481	4.16667	6.25	2.77778	3.93519	4.62963	2.08333	1.38889	3.47222	6.25	2.31481	0.462963
167	A0R628_MYCS2	A0R628	Bifunctional udp-galactofuranosyl transferase glft OS=Mycobacterium smegmatis (strain ATCC 700084 / mc(2)155) GN=MSMEG_6403 PE=4 SV=1 DB=tr	0.999972	6.34675	11.3003	6.19195	6.19195	7.89474	5.41796	0.773994	4.64396	8.97833	2.94118	6.96594	2.63158	3.56037	5.26316	2.47678	2.63158	3.25077	7.89474	2.32198	2.32198
168	A0QYD5_MYCS2	A0QYD5	Putative uncharacterized protein OS=Mycobacterium smegmatis (strain ATCC 700084 / mc(2)155) GN=MSMEG_3620 PE=4 SV=1 DB=tr	0.999914	9.06149	8.41424	2.91262	5.82524	5.82524	8.09061	0.323625	7.44337	11.0032	2.91262	5.82524	3.55987	4.20712	8.09061	1.94175	1.61812	4.53074	5.17799	2.589	0.647249
169	A0R2J4_MYCS2	A0R2J4	Helix-turn-helix motif OS=Mycobacterium smegmatis (strain ATCC 700084 / mc(2)155) GN=MSMEG_5136 PE=4 SV=1 DB=tr	0.999958	8	8	3.33333	5.33333	12.6667	6	0.666667	4.66667	8	1.33333	8	6.66667	2.66667	6	0.666667	2.66667	3.33333	10	0.666667	1.33333
170	HIS6_MYCS2	A0QX87	Imidazole glycerol phosphate synthase subunit hisF OS=Mycobacterium smegmatis (strain ATCC 700084 / mc(2)155) GN=hisF PE=3 SV=1 DB=sp	0.999998	9.96169	14.9425	6.51341	3.44828	13.0268	6.13027	0.766284	3.44828	7.27969	2.29885	6.89655	1.91571	2.68199	6.13027	2.29885	1.14943	3.06513	6.89655	0.383142	0.766284
171	A0R2H8_MYCS2	A0R2H8	1-pyrroline-5-carboxylate dehydrogenase OS=Mycobacterium smegmatis (strain ATCC 700084 / mc(2)155) GN=pruA PE=3 SV=1 DB=tr	1	8.11808	14.3911	4.98155	6.08856	6.45756	7.19557	0.553506	5.16605	7.01107	2.95203	7.38007	3.69004	2.95203	4.05904	1.47601	3.13653	4.05904	5.53506	3.32103	1.47601
172	A0R440_MYCS2	A0R440	Glutathione S-transferase OS=Mycobacterium smegmatis (strain ATCC 700084 / mc(2)155) GN=MSMEG_5695 PE=4 SV=1 DB=tr	0.999993	9.09091	7.91789	2.6393	7.03812	7.33138	8.21114	1.46628	4.39883	7.33138	2.34604	8.79765	2.05279	2.6393	5.57185	1.17302	2.34604	4.39883	8.5044	4.98534	1.75953
173	A0QR19_MYCS2	A0QR19	Uroporphyrinogen-III synthase OS=Mycobacterium smegmatis (strain ATCC 700084 / mc(2)155) GN=hemD PE=4 SV=1 DB=tr	0.999843	8.52459	14.2623	5.2459	8.36066	10.1639	7.70492	0.655738	3.27869	8.19672	1.96721	6.06557	1.63934	4.59016	6.39344	0.655738	1.80328	2.29508	6.22951	0.819672	1.14754
174	A0QV12_MYCS2	A0QV12	Putative serine-threonine protein kinase OS=Mycobacterium smegmatis (strain ATCC 700084 / mc(2)155) GN=MSMEG_2410 PE=4 SV=1 DB=tr	0.999998	9.91736	13.6364	4.95868	4.95868	8.67769	4.95868	1.65289	5.78512	7.43802	4.54545	6.61157	1.65289	5.78512	4.95868	2.06612	0.413223	2.47934	4.95868	4.54545	0
175	RS10_MYCS2	A0QSD0	30S ribosomal protein S10 OS=Mycobacterium smegmatis (strain ATCC 700084 / mc(2)155) GN=rpsJ PE=1 SV=1 DB=sp	0.999154	2.9703	7.92079	4.9505	6.93069	9.90099	6.93069	0.990099	8.91089	5.94059	1.9802	7.92079	1.9802	7.92079	4.9505	2.9703	3.9604	0.990099	8.91089	2.9703	0
176	A0QWS8_MYCS2	A0QWS8	Integration host factor OS=Mycobacterium smegmatis (strain ATCC 700084 / mc(2)155) GN=MSMEG_3050 PE=4 SV=1 DB=tr	0.999984	5.71429	15.2381	1.90476	2.85714	4.7619	5.71429	0	1.90476	15.2381	0.952381	5.71429	5.71429	10.4762	9.52381	2.85714	0	0.952381	10.4762	0	0
177	A0QQC1_MYCS2	A0QQC1	Monooxygenase OS=Mycobacterium smegmatis (strain ATCC 700084 / mc(2)155) GN=MSMEG_0702 PE=4 SV=1 DB=tr	0.99913	9.35484	11.9355	5.80645	6.45161	7.74194	6.45161	0.322581	4.51613	8.06452	0.967742	5.80645	4.83871	2.25806	6.45161	2.25806	1.6129	6.12903	5.48387	2.58065	0.967742
178	A0QWZ9_MYCS2	A0QWZ9	FeS assembly protein SufB OS=Mycobacterium smegmatis (strain ATCC 700084 / mc(2)155) GN=sufB PE=4 SV=1 DB=tr	0.999992	8.1761	9.22432	6.7086	3.77358	8.38574	6.07966	0.628931	5.66038	6.7086	3.56394	5.87002	3.3543	5.03145	8.1761	2.93501	2.09644	2.72537	5.03145	4.19287	1.67715
179	A0QW02_MYCS2	A0QW02	RNA polymerase sigma factor OS=Mycobacterium smegmatis (strain ATCC 700084 / mc(2)155) GN=MSMEG_2758 PE=3 SV=1 DB=tr	0.999997	5.36481	13.3047	4.29185	3.86266	6.00858	6.22318	0.214592	4.29185	9.44206	1.07296	9.65665	4.72103	7.29614	10.7296	1.50215	0.643777	1.50215	7.08155	1.93133	0.858369
180	A0QWX9_MYCS2	A0QWX9	Transaldolase OS=Mycobacterium smegmatis (strain ATCC 700084 / mc(2)155) GN=tal PE=3 SV=1 DB=tr	0.99999	6.19946	13.7466	5.92992	2.96496	8.62534	7.00809	0.269542	5.39084	9.97305	3.77358	8.08625	2.69542	5.12129	7.27763	1.07817	1.34771	2.42588	5.12129	1.88679	1.07817
181	A0QPV4_MYCS2	A0QPV4	Putative acyl-CoA dehydrogenase OS=Mycobacterium smegmatis (strain ATCC 700084 / mc(2)155) GN=MSMEG_0531 PE=3 SV=1 DB=tr	0.999995	9.67742	13.8958	4.4665	3.72208	7.44417	5.95533	0.496278	5.21092	6.94789	1.98511	4.4665	4.21836	3.47395	8.18859	2.48139	1.73697	4.4665	6.94789	1.98511	2.23325
182	A0R269_MYCS2	A0R269	LprC protein OS=Mycobacterium smegmatis (strain ATCC 700084 / mc(2)155) GN=MSMEG_5005 PE=4 SV=1 DB=tr	0.999989	10.7527	12.9032	6.45161	4.30108	8.06452	6.45161	2.68817	4.30108	9.13978	5.37634	4.30108	4.83871	2.15054	5.91398	2.15054	0	1.07527	5.37634	1.6129	2.15054
183	A0R5R2_MYCS2	A0R5R2	N-acetylmuramoyl-L-alanine amidase OS=Mycobacterium smegmatis (strain ATCC 700084 / mc(2)155) GN=MSMEG_6281 PE=4 SV=1 DB=tr	0.999991	10.6061	15.1515	8.33333	7.57576	9.4697	4.92424	1.51515	4.16667	6.43939	4.54545	4.54545	3.78788	1.89394	1.89394	2.65152	2.27273	2.27273	6.06061	1.51515	0.378788
184	A0QUX7_MYCS2	A0QUX7	Acetolactate synthase, small subunit OS=Mycobacterium smegmatis (strain ATCC 700084 / mc(2)155) GN=ilvN PE=4 SV=1 DB=tr	0.999993	6.47059	7.64706	9.41176	3.52941	11.7647	7.05882	0	7.64706	9.41176	3.52941	3.52941	4.11765	5.29412	8.82353	1.76471	0.588235	1.76471	7.05882	0.588235	0
185	A0QTE7_MYCS2	A0QTE7	Propionyl-CoA carboxylase beta chain OS=Mycobacterium smegmatis (strain ATCC 700084 / mc(2)155) GN=MSMEG_1813 PE=4 SV=1 DB=tr	0.998944	9.9631	9.5941	4.05904	5.16605	9.40959	6.27306	0.922509	6.64207	8.11808	3.13653	6.64207	3.50554	4.24354	6.45756	2.02952	2.39852	2.76753	4.61255	3.87454	0.184502
186	A0R2V3_MYCS2	A0R2V3	Universal stress protein family protein OS=Mycobacterium smegmatis (strain ATCC 700084 / mc(2)155) GN=MSMEG_5245 PE=4 SV=1 DB=tr	0.998468	6.78571	14.2857	5.35714	5	10	5.35714	1.78571	4.64286	9.28571	2.5	6.07143	5.71429	1.78571	6.42857	1.07143	1.78571	0.714286	8.92857	1.78571	0.714286
187	A0QUL2_MYCS2	A0QUL2	Putative uncharacterized protein OS=Mycobacterium smegmatis (strain ATCC 700084 / mc(2)155) GN=MSMEG_2249 PE=4 SV=1 DB=tr	0.998887	9.57447	11.1702	3.7234	3.98936	7.18085	7.97872	1.32979	5.31915	7.97872	2.65957	5.58511	3.7234	2.12766	7.18085	2.39362	2.92553	4.25532	6.91489	2.39362	1.59574
188	A0R114_MYCS2	A0R114	ATPase associated with various cellular activities OS=Mycobacterium smegmatis (strain ATCC 700084 / mc(2)155) GN=MSMEG_4583 PE=4 SV=1 DB=tr	0.998553	5.7047	11.745	3.69128	5.36913	7.04698	7.38255	1.00671	5.7047	14.094	1.34228	7.38255	3.02013	4.02685	8.38926	1.34228	1.34228	2.68456	6.71141	1.00671	1.00671
189	PDXS_MYCS2	A0QWG8	Pyridoxal biosynthesis lyase pdxS OS=Mycobacterium smegmatis (strain ATCC 700084 / mc(2)155) GN=pdxS PE=3 SV=1 DB=sp	0.998232	10.231	14.1914	4.29043	3.9604	9.57096	6.27063	0.330033	6.27063	5.61056	2.31023	4.9505	3.30033	3.9604	7.92079	4.9505	1.32013	2.31023	5.94059	1.65017	0.660066
190	A0QSK7_MYCS2	A0QSK7	Putative uncharacterized protein OS=Mycobacterium smegmatis (strain ATCC 700084 / mc(2)155) GN=MSMEG_1513 PE=4 SV=1 DB=tr	0.997478	8.48057	14.1343	4.59364	5.30035	9.18728	6.36042	0	3.88693	10.9541	3.18021	5.65371	1.41343	4.947	7.06714	0.353357	3.88693	1.76678	4.59364	2.82686	1.41343
191	A0QXP3_MYCS2	A0QXP3	Alcohol dehydrogenase OS=Mycobacterium smegmatis (strain ATCC 700084 / mc(2)155) GN=MSMEG_3375 PE=3 SV=1 DB=tr	0.997356	8.96057	11.2903	4.83871	6.2724	6.2724	6.09319	1.07527	4.6595	9.67742	3.40502	6.09319	3.76344	1.6129	3.94265	2.86738	2.68817	2.86738	9.13978	2.15054	2.32975
192	RS7_MYCS2	A0QS97	30S ribosomal protein S7 OS=Mycobacterium smegmatis (strain ATCC 700084 / mc(2)155) GN=rpsG PE=1 SV=1 DB=sp	0.99708	5.76923	9.61538	4.48718	5.76923	10.8974	5.76923	0	1.28205	10.2564	4.48718	3.84615	3.20513	7.05128	7.05128	1.92308	1.28205	1.28205	12.1795	2.5641	1.28205
193	A0QUX0_MYCS2	A0QUX0	Glutamyl-tRNA(Gln) amidotransferase subunit A OS=Mycobacterium smegmatis (strain ATCC 700084 / mc(2)155) GN=MSMEG_2365 PE=3 SV=1 DB=tr	0.996016	9.51417	16.1943	6.2753	5.66802	7.89474	7.08502	1.21457	3.03644	9.7166	1.82186	7.08502	2.83401	2.63158	3.84615	2.22672	1.82186	2.22672	5.06073	3.4413	0.404858
194	PROA_MYCS2	A0R115	Gamma-glutamyl phosphate reductase OS=Mycobacterium smegmatis (strain ATCC 700084 / mc(2)155) GN=proA PE=3 SV=1 DB=sp	0.99645	7.78302	16.5094	5.18868	4.24528	9.90566	6.36792	0.471698	3.77358	10.6132	3.06604	7.31132	4.48113	1.88679	4.71698	1.65094	2.12264	1.41509	7.31132	0.707547	0.471698
195	A0R069_MYCS2	A0R069	Cytosol aminopeptidase OS=Mycobacterium smegmatis (strain ATCC 700084 / mc(2)155) GN=MSMEG_4281 PE=3 SV=1 DB=tr	0.996447	10.79	14.4509	5.58767	5.97303	10.0193	7.51445	0.192678	3.85356	8.09249	2.6975	6.1657	1.92678	4.23892	4.4316	1.92678	1.34875	2.50482	5.97303	1.54143	0.770713
196	A0R2B0_MYCS2	A0R2B0	Putative uncharacterized protein OS=Mycobacterium smegmatis (strain ATCC 700084 / mc(2)155) GN=MSMEG_5048 PE=4 SV=1 DB=tr	0.993029	9.48617	16.6008	7.50988	5.92885	10.2767	5.13834	0	3.16206	10.6719	1.97628	2.7668	2.37154	4.34783	3.55731	1.97628	1.97628	2.7668	7.11462	1.58103	0.790514
197	A0QT08_MYCS2	A0QT08	Succinate dehydrogenase, flavoprotein subunit OS=Mycobacterium smegmatis (strain ATCC 700084 / mc(2)155) GN=sdhA PE=4 SV=1 DB=tr	0.992216	9.93151	10.1027	2.22603	3.93836	8.21918	6.33562	1.19863	4.62329	8.21918	4.10959	6.50685	2.39726	3.42466	7.36301	3.08219	3.59589	2.91096	7.19178	4.10959	0.513699
