# Supplementary material for: The HtrA-Like Serine Protease PepD Interacts with and Modulates the Mycobacterium tuberculosis 35-kDa Antigen Outer Envelope Protein
Source: PLoS One. 2011 Mar 22;6(3):e18175. doi: 10.1371/journal.pone.0018175 (PMC3062566; doi:10.1371/journal.pone.0018175)
Supplement: Table S4 — Proteins from M. smegmatis cell wall fraction co-immunoprecipitating with 3xFLAG-PepDS317A-6xHis. (XLSX) [file pone.0018175.s006.xlsx]

## Sheet: Overview
Excel Summary
Date	Thu Jun 10 14:03:30 2010
Peptide Filter	0
Cut Filter	all
Data File	ST_Mark_Smeg_CW_plusplus_minus_final_contamsremoved
Proteins from Mycobacterium smegmatis cell wall fraction co-immunoprecipitating with 3xFLAG-PepDS317A-6xHis.
	Analysis carried out using Visualize V 1.24

## Sheet: Proteins
ST_Mark_Smeg_CW_plusplus_minus_final_contamsremoved
Rank	Name	Accession	Description	Protein Probably	Score	Peptide Count	Run Count	Scan Count	Total Xcorr	Maximum Xcorr	Total TIC	Percent Coverage	MWT	pI	GRAVY	Decoy Hit	FDR	Ajd Correct
1	A0QVU2_MYCS2	A0QVU2	35 kDa protein OS=Mycobacterium smegmatis (strain ATCC 700084 / mc(2)155) GN=MSMEG_2695 PE=4 SV=1 DB=tr	1		16		134	450.12	6.0747	703768	56.6308	30320.2	5.523	-0.584229	0	0	1
2	A0R574_MYCS2	A0R574	Negative regulator of genetic competence ClpC/mecB OS=Mycobacterium smegmatis (strain ATCC 700084 / mc(2)155) GN=MSMEG_6091 PE=4 SV=1 DB=tr	1		12		14	49.8032	5.4532	79667.3	24.4104	93497	5.47	-0.383726	0	0	2
3	A0R2A4_MYCS2	A0R2A4	ATP-dependent rna helicase, dead/deah box family protein OS=Mycobacterium smegmatis (strain ATCC 700084 / mc(2)155) GN=MSMEG_5042 PE=3 SV=1 DB=tr	1		11		13	40.4663	4.0546	69022.6	21.8589	63685.6	7.327	-0.399828	0	0	3
4	A0QYD6_MYCS2	A0QYD6	NADH dehydrogenase OS=Mycobacterium smegmatis (strain ATCC 700084 / mc(2)155) GN=ndh PE=4 SV=1 DB=tr	1		9		25	78.0802	5.17	125223	20.5689	48950.9	8.316	0.0113786	0	0	4
5	CH601_MYCS2	A0QQU5	60 kDa chaperonin 1 OS=Mycobacterium smegmatis (strain ATCC 700084 / mc(2)155) GN=groL1 PE=1 SV=1 DB=sp	1		9		9	30.0041	5.1497	45936.7	17.7449	56453.9	4.816	-0.0574861	0	0	5
6	RS3_MYCS2	A0QSD7	30S ribosomal protein S3 OS=Mycobacterium smegmatis (strain ATCC 700084 / mc(2)155) GN=rpsC PE=3 SV=1 DB=sp	1		8		37	123.645	5.198	202873	38.1818	30121.9	10.047	-0.613455	0	0	6
7	ATPB_MYCS2	A0R200	ATP synthase subunit beta OS=Mycobacterium smegmatis (strain ATCC 700084 / mc(2)155) GN=atpD PE=1 SV=1 DB=sp	1		8		10	32.6096	4.5862	60035.1	24.6316	51585.4	4.852	-0.08	0	0	7
8	A0R610_MYCS2	A0R610	Putative oxidoreductase in MprA 5'region OS=Mycobacterium smegmatis (strain ATCC 700084 / mc(2)155) GN=MSMEG_6385 PE=4 SV=1 DB=tr	1		7		14	44.0024	4.2315	71989.1	33.4646	27121.3	7.615	0.193307	0	0	8
9	CH602_MYCS2	A0QSS4	60 kDa chaperonin 2 OS=Mycobacterium smegmatis (strain ATCC 700084 / mc(2)155) GN=groL2 PE=1 SV=1 DB=sp	1		7		9	31.3823	5.0412	51317.3	20	56119.6	4.913	0.0488889	0	0	9
10	A0QSL1_MYCS2	A0QSL1	Spfh domain/band 7 family protein, putative OS=Mycobacterium smegmatis (strain ATCC 700084 / mc(2)155) GN=MSMEG_1517 PE=4 SV=1 DB=tr	1		7		7	23.6727	4.6393	33180.8	18.6312	54572.8	4.899	-0.043346	0	0	10
11	MURG_MYCS2	A0R016	UDP-N-acetylglucosamine--N-acetylmuramyl-(pentapeptide) pyrophosphoryl-undecaprenol N-acetylglucosamine transferase OS=Mycobacterium smegmatis (strain ATCC 700084 / mc(2)155) GN=murG PE=3 SV=1 DB=sp	1		6		13	39.5618	5.281	79292.8	18.4416	39898.4	9.596	0.0833766	0	0	11
12	RS4_MYCS2	A0QSL7	30S ribosomal protein S4 OS=Mycobacterium smegmatis (strain ATCC 700084 / mc(2)155) GN=rpsD PE=1 SV=1 DB=sp	1		6		9	28.5868	3.5753	53453.7	27.8607	23362.4	9.938	-0.760697	0	0	12
13	A0QV32_MYCS2	A0QV32	Signal recognition particle protein OS=Mycobacterium smegmatis (strain ATCC 700084 / mc(2)155) GN=ffh PE=4 SV=1 DB=tr	1		6		7	19.7884	3.8428	37325.3	17.6245	54732	8.632	-0.0632184	0	0	13
14	A0R1E4_MYCS2	A0R1E4	Short-chain dehydrogenase OS=Mycobacterium smegmatis (strain ATCC 700084 / mc(2)155) GN=MSMEG_4722 PE=4 SV=1 DB=tr	1		6		7	21.0399	3.2601	35771.3	31.7164	27899.7	5.828	0.137313	0	0	14
15	A0QX24_MYCS2	A0QX24	ATPase, MoxR family protein OS=Mycobacterium smegmatis (strain ATCC 700084 / mc(2)155) GN=moxR PE=4 SV=1 DB=tr	1		5		10	26.3197	3.2541	54997.3	16.092	38028.4	5.686	0.0770115	0	0	15
16	DBH_MYCS2	Q9ZHC5	DNA-binding protein HU homolog OS=Mycobacterium smegmatis (strain ATCC 700084 / mc(2)155) GN=hup PE=3 SV=1 DB=sp	1		5		9	31.1263	4.5571	49706.7	23.0769	21218.3	12.023	-0.561538	0	0	16
17	A0QPG2_MYCS2	A0QPG2	Rmt2 protein OS=Mycobacterium smegmatis (strain ATCC 700084 / mc(2)155) GN=MSMEG_0387 PE=4 SV=1 DB=tr	1		5		8	23.7359	3.9207	31412.9	27.8689	28032	5.599	-0.356148	0	0	17
18	EFTU_MYCS2	A0QS98	Elongation factor Tu OS=Mycobacterium smegmatis (strain ATCC 700084 / mc(2)155) GN=tuf PE=1 SV=1 DB=sp	1		5		8	28.8593	4.8017	44012	15.404	43709.6	5.167	-0.304798	0	0	18
19	A0QYZ2_MYCS2	A0QYZ2	DNA polymerase I OS=Mycobacterium smegmatis (strain ATCC 700084 / mc(2)155) GN=MSMEG_3839 PE=3 SV=1 DB=tr	1		5		5	14.0548	3.0892	17385.9	6.05727	99837.3	4.958	-0.262885	0	0	19
20	A0R070_MYCS2	A0R070	Short chain dehydrogenase OS=Mycobacterium smegmatis (strain ATCC 700084 / mc(2)155) GN=MSMEG_4280 PE=3 SV=1 DB=tr	1		5		5	19.5737	4.5074	31428.2	17.474	62624.8	8.62	-0.145329	0	0	20
21	A0QQA8_MYCS2	A0QQA8	Aspartate aminotransferase OS=Mycobacterium smegmatis (strain ATCC 700084 / mc(2)155) GN=MSMEG_0688 PE=4 SV=1 DB=tr	1		5		5	15.9459	4.3932	25321.8	14.8585	47160.5	5.44	-0.158726	0	0	21
22	A0R2Y1_MYCS2	A0R2Y1	Beta-ketoadipyl CoA thiolase OS=Mycobacterium smegmatis (strain ATCC 700084 / mc(2)155) GN=MSMEG_5273 PE=3 SV=1 DB=tr	1		4		7	24.0425	4.3203	39855.6	11.1111	42565.3	4.974	-0.116296	0	0	22
23	A0QRD2_MYCS2	A0QRD2	Oxidoreductase, short-chain dehydrogenase/reductase family protein OS=Mycobacterium smegmatis (strain ATCC 700084 / mc(2)155) GN=MSMEG_1073 PE=3 SV=1 DB=tr	1		4		7	26.5033	4.9005	47394.1	20.3947	32455.1	9.147	-0.0358553	0	0	23
24	A0QQ65_MYCS2	A0QQ65	Extracellular solute-binding protein, family protein 5, putative OS=Mycobacterium smegmatis (strain ATCC 700084 / mc(2)155) GN=MSMEG_0643 PE=4 SV=1 DB=tr	1		4		6	16.6046	4.0273	32848.4	10.7078	60523.6	4.54	-0.448276	0	0	24
25	RL3_MYCS2	A0QSD1	50S ribosomal protein L3 OS=Mycobacterium smegmatis (strain ATCC 700084 / mc(2)155) GN=rplC PE=1 SV=1 DB=sp	1		4		6	19.4059	4.2008	34504	31.3364	22959.2	10.137	-0.308295	0	0	25
26	A0QR89_MYCS2	A0QR89	Geranylgeranyl reductase OS=Mycobacterium smegmatis (strain ATCC 700084 / mc(2)155) GN=MSMEG_1028 PE=4 SV=1 DB=tr	1		4		5	16.6168	4.3778	32221.1	17.2152	43069.1	9.084	-0.341519	0	0	26
27	A0QWJ3_MYCS2	A0QWJ3	Protein-export membrane protein SecF OS=Mycobacterium smegmatis (strain ATCC 700084 / mc(2)155) GN=MSMEG_2962 PE=4 SV=1 DB=tr	1		4		5	18.5409	4.1864	26004.3	18.0095	44980.8	7.77	0.169668	0	0	27
28	A0QX01_MYCS2	A0QX01	FeS assembly ATPase SufC OS=Mycobacterium smegmatis (strain ATCC 700084 / mc(2)155) GN=sufC PE=4 SV=1 DB=tr	1		4		4	14.268	4.0549	26205.9	23.3463	27545.2	5.232	-0.081323	0	0	28
29	A0R072_MYCS2	A0R072	2-oxoglutarate dehydrogenase, E2 component, dihydrolipoamide succinyltransferase OS=Mycobacterium smegmatis (strain ATCC 700084 / mc(2)155) GN=sucB PE=3 SV=1 DB=tr	1		4		4	11.5783	3.4749	22956.9	13.1624	60993.5	4.65	-0.34188	0	0	29
30	A0R628_MYCS2	A0R628	Bifunctional udp-galactofuranosyl transferase glft OS=Mycobacterium smegmatis (strain ATCC 700084 / mc(2)155) GN=MSMEG_6403 PE=4 SV=1 DB=tr	1		4		4	11.1635	3.4281	17481.2	8.97833	71528.6	6.479	-0.221827	0	0	30
31	A0R5C0_MYCS2	A0R5C0	Non-ribosomal peptide synthetase OS=Mycobacterium smegmatis (strain ATCC 700084 / mc(2)155) GN=MSMEG_6137 PE=4 SV=1 DB=tr	1		4		4	11.4961	3.3047	18062.8	3.89016	138246	7.198	0.224943	0	0	31
32	GLGE_MYCS2	Q9RP48	Putative glucanase glgE OS=Mycobacterium smegmatis (strain ATCC 700084 / mc(2)155) GN=glgE PE=1 SV=1 DB=sp	1		4		4	14.3953	5.2521	22456.7	11.0473	77995.8	5.689	-0.311765	0	0	32
33	Y1959_MYCS2	A0QTT7	UPF0182 protein MSMEG_1959 OS=Mycobacterium smegmatis (strain ATCC 700084 / mc(2)155) GN=MSMEG_1959 PE=1 SV=1 DB=sp	1		4		4	12.4699	4.4757	22411.7	5.48355	109027	6.524	-0.00428714	0	0	33
34	A0R0B4_MYCS2	A0R0B4	3-oxoacyl-[acyl-carrier-protein] synthase 1 OS=Mycobacterium smegmatis (strain ATCC 700084 / mc(2)155) GN=MSMEG_4327 PE=3 SV=1 DB=tr	1		4		4	13.3852	4.2909	17944.9	18.0288	43759.9	5.095	-0.0302885	0	0	34
35	A0QYW4_MYCS2	A0QYW4	Excinuclease ABC, A subunit OS=Mycobacterium smegmatis (strain ATCC 700084 / mc(2)155) GN=uvrA PE=3 SV=1 DB=tr	1		4		4	13.1452	3.5751	22045.2	5.29046	105889	6.103	-0.26722	0	0	35
36	A0QX91_MYCS2	A0QX91	ABC-type molybdenum transport system, ATPase component/photorepair protein PhrA OS=Mycobacterium smegmatis (strain ATCC 700084 / mc(2)155) GN=MSMEG_3215 PE=4 SV=1 DB=tr	1		4		4	13.542	3.8046	23177.7	21.8868	28715.1	5.916	-0.070566	0	0	36
37	A0R1C7_MYCS2	A0R1C7	Acyltransferase family protein OS=Mycobacterium smegmatis (strain ATCC 700084 / mc(2)155) GN=MSMEG_4704 PE=4 SV=1 DB=tr	1		4		4	10.9216	3.1874	21701.7	9.44882	55226	8.91	-0.108268	0	0	37
38	RS2_MYCS2	A0QVB8	30S ribosomal protein S2 OS=Mycobacterium smegmatis (strain ATCC 700084 / mc(2)155) GN=rpsB PE=3 SV=2 DB=sp	1		3		6	17.8714	4.037	30826	18.0505	30089.5	5.884	-0.311552	0	0	38
39	A0QTK6_MYCS2	A0QTK6	S30AE family protein OS=Mycobacterium smegmatis (strain ATCC 700084 / mc(2)155) GN=MSMEG_1878 PE=4 SV=1 DB=tr	0.999998		3		6	14.7869	3.2341	25065.3	15.6522	26383.2	6.349	-0.79	0	0	39
40	A0QU52_MYCS2	A0QU52	Alcohol dehydrogenase OS=Mycobacterium smegmatis (strain ATCC 700084 / mc(2)155) GN=MSMEG_2079 PE=4 SV=1 DB=tr	1		3		5	18.3268	4.3256	31650.4	12.6506	33853.8	5.128	0.246988	0	0	40
41	A0R069_MYCS2	A0R069	Cytosol aminopeptidase OS=Mycobacterium smegmatis (strain ATCC 700084 / mc(2)155) GN=MSMEG_4281 PE=3 SV=1 DB=tr	0.999989		3		5	15.1959	3.5046	21427.1	8.28516	53693	6.493	0.000385356	0	0	41
42	RL2_MYCS2	A0QSD4	50S ribosomal protein L2 OS=Mycobacterium smegmatis (strain ATCC 700084 / mc(2)155) GN=rplB PE=1 SV=1 DB=sp	1		3		5	17.8448	4.242	30813.9	14.7482	30340.3	11.56	-0.846403	0	0	42
43	A0QZ96_MYCS2	A0QZ96	Universal stress protein family protein OS=Mycobacterium smegmatis (strain ATCC 700084 / mc(2)155) GN=MSMEG_3945 PE=4 SV=1 DB=tr	1		3		5	19.2676	4.9095	28817.9	16.1172	29023.5	7.119	0.0699634	0	0	43
44	A0R730_MYCS2	A0R730	Glycerol-3-phosphate dehydrogenase 2 OS=Mycobacterium smegmatis (strain ATCC 700084 / mc(2)155) GN=MSMEG_6761 PE=3 SV=1 DB=tr	0.999999		3		5	13.8042	3.433	17346.2	8.09859	60849.5	6.531	-0.0739437	0	0	44
45	A0QWS2_MYCS2	A0QWS2	Dihydroorotase OS=Mycobacterium smegmatis (strain ATCC 700084 / mc(2)155) GN=MSMEG_3044 PE=3 SV=1 DB=tr	1		3		5	17.4008	5.0401	26974	12.8378	46544.8	5.022	0.0184685	0	0	45
46	A0QSB9_MYCS2	A0QSB9	FMN-dependent dehydrogenase OS=Mycobacterium smegmatis (strain ATCC 700084 / mc(2)155) GN=MSMEG_1424 PE=4 SV=1 DB=tr	1		3		4	12.1007	3.5618	28308	8.5213	42748.1	5.899	-0.018797	0	0	46
47	RL1_MYCS2	A0QS46	50S ribosomal protein L1 OS=Mycobacterium smegmatis (strain ATCC 700084 / mc(2)155) GN=rplA PE=1 SV=1 DB=sp	1		3		4	15.2515	5.8192	22693	22.5532	25005.3	9.407	-0.378298	0	0	47
48	A0R659_MYCS2	A0R659	Putative uncharacterized protein OS=Mycobacterium smegmatis (strain ATCC 700084 / mc(2)155) GN=MSMEG_6434 PE=4 SV=1 DB=tr	1		3		4	13.6652	4.4407	19916.9	25.2294	23704.3	11.909	-0.346789	0	0	48
49	A0QR74_MYCS2	A0QR74	Short chain dehydrogenase OS=Mycobacterium smegmatis (strain ATCC 700084 / mc(2)155) GN=MSMEG_1011 PE=3 SV=1 DB=tr	0.999999		3		4	12.0265	3.4725	17294.1	15.331	30992.2	9.382	0.0731707	0	0	49
50	MPRB_MYCS2	A0R3I7	Signal transduction histidine-protein kinase/phosphatase mprB OS=Mycobacterium smegmatis (strain ATCC 700084 / mc(2)155) GN=mprB PE=3 SV=2 DB=sp	1		3		4	13.9021	4.3189	26985.9	8.53659	52547.6	5.624	0.0160569	0	0	50
51	A0R3I6_MYCS2	A0R3I6	Peptidase S1 and S6, chymotrypsin/Hap OS=Mycobacterium smegmatis (strain ATCC 700084 / mc(2)155) GN=MSMEG_5486 PE=4 SV=1 DB=tr	0.999991		3		3	8.9511	3.4771	11236	4.05405	44498.9	5.459	-0.0970721	0	0	51
52	A0QXC8_MYCS2	A0QXC8	DoxX subfamily protein, putative OS=Mycobacterium smegmatis (strain ATCC 700084 / mc(2)155) GN=MSMEG_3255 PE=4 SV=1 DB=tr	1		3		3	10.8307	4.095	20092.5	17.1821	30313.1	9.551	-0.201375	0	0	52
53	A0QUY2_MYCS2	A0QUY2	D-3-phosphoglycerate dehydrogenase OS=Mycobacterium smegmatis (strain ATCC 700084 / mc(2)155) GN=serA PE=3 SV=1 DB=tr	1		3		3	8.7362	4.0211	14703.3	7.38636	54326	4.914	0.286174	0	0	53
54	A0QRA5_MYCS2	A0QRA5	ABC-type molybdenum transport system, ATPase component OS=Mycobacterium smegmatis (strain ATCC 700084 / mc(2)155) GN=MSMEG_1046 PE=4 SV=1 DB=tr	1		3		3	10.3129	3.6425	13455.6	18.4397	30639.9	5.05	-0.159574	0	0	54
55	SECA1_MYCS2	P71533	Protein translocase subunit secA 1 OS=Mycobacterium smegmatis (strain ATCC 700084 / mc(2)155) GN=secA1 PE=1 SV=2 DB=sp	0.999999		3		3	8.3247	3.7282	16899	4.51207	106423	5.362	-0.503987	0	0	55
56	A0R5Z2_MYCS2	A0R5Z2	Glycosyl transferase, group 2 family protein OS=Mycobacterium smegmatis (strain ATCC 700084 / mc(2)155) GN=MSMEG_6367 PE=4 SV=1 DB=tr	1		3		3	10.0888	3.9488	14663	14.5695	34020.7	8.626	-0.255629	0	0	56
57	A0QR91_MYCS2	A0QR91	Monooxygenase OS=Mycobacterium smegmatis (strain ATCC 700084 / mc(2)155) GN=MSMEG_1030 PE=4 SV=1 DB=tr	1		3		3	8.764	3.0848	12235.7	5.81162	56143.5	7.544	-0.271343	0	0	57
58	A0R260_MYCS2	A0R260	ABC transporter, ATP-binding protein OppD OS=Mycobacterium smegmatis (strain ATCC 700084 / mc(2)155) GN=oppD PE=4 SV=1 DB=tr	1		3		3	9.8857	3.9378	14947.1	5.86319	65839.7	5.481	0.0136808	0	0	58
59	A0QS52_MYCS2	A0QS52	ABC1 family protein OS=Mycobacterium smegmatis (strain ATCC 700084 / mc(2)155) GN=MSMEG_1353 PE=4 SV=1 DB=tr	1		3		3	8.3364	3.3616	12755.5	8.87949	52315.4	6.563	-0.181184	0	0	59
60	A0R665_MYCS2	A0R665	Monooxygenase, flavin-binding family protein OS=Mycobacterium smegmatis (strain ATCC 700084 / mc(2)155) GN=MSMEG_6440 PE=4 SV=1 DB=tr	1		3		3	9.0972	4.0049	16634.3	8.33333	55065.5	6.538	-0.331911	0	0	60
61	A0QWW2_MYCS2	A0QWW2	Glyceraldehyde-3-phosphate dehydrogenase, type I OS=Mycobacterium smegmatis (strain ATCC 700084 / mc(2)155) GN=gap PE=3 SV=1 DB=tr	0.999996		3		3	8.1159	3.0945	12276.5	8.82353	35926.8	5.143	-0.0205882	0	0	61
62	A0QTR5_MYCS2	A0QTR5	Molybdopterin biosynthesis protein MoeB OS=Mycobacterium smegmatis (strain ATCC 700084 / mc(2)155) GN=MSMEG_1937 PE=4 SV=1 DB=tr	1		3		3	8.8361	3.2783	14670.5	9.59596	42864.2	4.675	0.0156566	0	0	62
63	ATPA_MYCS2	A0R202	ATP synthase subunit alpha OS=Mycobacterium smegmatis (strain ATCC 700084 / mc(2)155) GN=atpA PE=1 SV=1 DB=sp	0.999996		3		3	7.8894	2.7725	11674.6	7.29927	58853.4	4.847	-0.116788	0	0	63
64	A0QSU4_MYCS2	A0QSU4	IMP dehydrogenase family protein OS=Mycobacterium smegmatis (strain ATCC 700084 / mc(2)155) GN=MSMEG_1603 PE=3 SV=1 DB=tr	0.999994		3		3	10.947	4.3083	18213.9	13.0667	38983.4	5.117	0.164533	0	0	64
65	PYRB_MYCS2	A0QWS1	Aspartate carbamoyltransferase OS=Mycobacterium smegmatis (strain ATCC 700084 / mc(2)155) GN=pyrB PE=3 SV=1 DB=sp	0.999999		2		6	16.7261	3.7451	31530.9	6.91824	34329	6.398	-0.027044	0	0	65
66	A0QQP1_MYCS2	A0QQP1	Phosphomethylpyrimidine kinase OS=Mycobacterium smegmatis (strain ATCC 700084 / mc(2)155) GN=thiD PE=4 SV=1 DB=tr	1		2		4	15.2818	4.7113	27310.9	12.2302	28715.6	5.481	0.21223	0	0	66
67	RS11_MYCS2	A0QSL6	30S ribosomal protein S11 OS=Mycobacterium smegmatis (strain ATCC 700084 / mc(2)155) GN=rpsK PE=3 SV=1 DB=sp	0.999996		2		4	16.0673	4.2835	24756.7	11.5942	14632.9	11.601	-0.71087	0	0	67
68	A0QNF5_MYCS2	A0QNF5	Putative uncharacterized protein OS=Mycobacterium smegmatis (strain ATCC 700084 / mc(2)155) GN=MSMEG_0023 PE=4 SV=1 DB=tr	1		2		4	13.3723	5.1057	21515.6	21.3235	14393.1	12.091	-0.133824	0	0	68
69	A0QV12_MYCS2	A0QV12	Putative serine-threonine protein kinase OS=Mycobacterium smegmatis (strain ATCC 700084 / mc(2)155) GN=MSMEG_2410 PE=4 SV=1 DB=tr	0.999994		2		4	13.7367	4.132	24784.8	16.9421	25555.1	5.586	-0.0334711	0	0	69
70	RS10_MYCS2	A0QSD0	30S ribosomal protein S10 OS=Mycobacterium smegmatis (strain ATCC 700084 / mc(2)155) GN=rpsJ PE=1 SV=1 DB=sp	0.999997		2		4	12.6542	3.8998	18641	24.7525	11427.1	8.968	-0.381188	0	0	70
71	A0QU61_MYCS2	A0QU61	Cell division ATP-binding protein FtsE OS=Mycobacterium smegmatis (strain ATCC 700084 / mc(2)155) GN=ftsE PE=4 SV=1 DB=tr	0.999999		2		4	11.3538	3.3204	16391.7	12.2271	25440.5	8.403	-0.186026	0	0	71
72	A0R2B0_MYCS2	A0R2B0	Putative uncharacterized protein OS=Mycobacterium smegmatis (strain ATCC 700084 / mc(2)155) GN=MSMEG_5048 PE=4 SV=1 DB=tr	1		2		4	14.899	5.3258	19764	14.6245	26246.2	10.388	0.210277	0	0	72
73	A0R198_MYCS2	A0R198	ATP-dependent Clp protease proteolytic subunit OS=Mycobacterium smegmatis (strain ATCC 700084 / mc(2)155) GN=clpP PE=3 SV=1 DB=tr	1		2		4	11.5664	3.5817	23179.2	13.3005	21842.9	4.7	0.029064	0	0	73
74	A0R542_MYCS2	A0R542	Cadmium transporting P-type ATPase OS=Mycobacterium smegmatis (strain ATCC 700084 / mc(2)155) GN=MSMEG_6058 PE=3 SV=1 DB=tr	0.999894		2		3	8.5994	3.0259	12794.7	3.65169	75467.6	8.729	0.251124	0	0	74
75	A0QPG6_MYCS2	A0QPG6	Rmt3 protein OS=Mycobacterium smegmatis (strain ATCC 700084 / mc(2)155) GN=MSMEG_0391 PE=4 SV=1 DB=tr	0.999997		2		3	7.4582	2.8418	10644.7	10.3053	29456.7	5.094	-0.134351	0	0	75
76	A0QQJ4_MYCS2	A0QQJ4	F420-dependent glucose-6-phosphate dehydrogenase OS=Mycobacterium smegmatis (strain ATCC 700084 / mc(2)155) GN=MSMEG_0777 PE=4 SV=1 DB=tr	0.999774		2		3	9.7579	4.0893	12869.3	7.4184	37253	5.216	-0.224332	0	0	76
77	A0QQ56_MYCS2	A0QQ56	PAP2 superfamily protein OS=Mycobacterium smegmatis (strain ATCC 700084 / mc(2)155) GN=MSMEG_0633 PE=4 SV=1 DB=tr	0.999732		2		3	10.4991	4.7168	18489.4	8.62423	51946.5	7.837	0.0657084	0	0	77
78	A0QPG4_MYCS2	A0QPG4	Gtf1 OS=Mycobacterium smegmatis (strain ATCC 700084 / mc(2)155) GN=gtf1 PE=4 SV=1 DB=tr	0.999923		2		3	7.6887	3.0808	11676.7	4.9763	46505.6	6.692	-0.0234597	0	0	78
79	A0QX32_MYCS2	A0QX32	Band 7 protein OS=Mycobacterium smegmatis (strain ATCC 700084 / mc(2)155) GN=MSMEG_3155 PE=4 SV=1 DB=tr	0.999999		2		3	10.1752	4.4174	15602.9	6.61765	43956.9	5.154	-0.202696	0	0	79
80	A0QQB0_MYCS2	A0QQB0	Iron-sulfur cluster-binding protein OS=Mycobacterium smegmatis (strain ATCC 700084 / mc(2)155) GN=MSMEG_0690 PE=4 SV=1 DB=tr	0.99978		2		2	6.2501	3.2561	13486.9	3.45489	110836	6.529	-0.137236	0	0	80
81	PSD_MYCS2	A0QQS6	Phosphatidylserine decarboxylase proenzyme OS=Mycobacterium smegmatis (strain ATCC 700084 / mc(2)155) GN=psd PE=3 SV=1 DB=sp	0.999936		2		2	5.4546	3.2149	9667.4	10.7759	24802.4	9.983	0.115086	0	0	81
82	A0QSU5_MYCS2	A0QSU5	FAD dependent oxidoreductase OS=Mycobacterium smegmatis (strain ATCC 700084 / mc(2)155) GN=MSMEG_1604 PE=4 SV=1 DB=tr	0.999209		2		2	5.1166	2.882	7746.8	5.0173	62841.4	9.128	-0.318339	0	0	82
83	A0R1A4_MYCS2	A0R1A4	Putative uncharacterized protein OS=Mycobacterium smegmatis (strain ATCC 700084 / mc(2)155) GN=MSMEG_4681 PE=4 SV=1 DB=tr	0.999999		2		2	7.5873	4.2748	10612.4	9.92647	27944.6	4.447	-0.181618	0	0	83
84	A0R0B5_MYCS2	A0R0B5	3-oxoacyl-[acyl-carrier-protein] synthase 2 OS=Mycobacterium smegmatis (strain ATCC 700084 / mc(2)155) GN=MSMEG_4328 PE=3 SV=1 DB=tr	0.999683		2		2	5.5631	2.8142	7334.6	6.71463	43708.1	5.319	-0.00143885	0	0	84
85	A0R226_MYCS2	A0R226	RemO protein OS=Mycobacterium smegmatis (strain ATCC 700084 / mc(2)155) GN=MSMEG_4962 PE=4 SV=1 DB=tr	0.999027		2		2	6.0042	3.2433	9892.8	5.88235	44772	9.095	-0.0742647	0	0	85
86	A0QQ61_MYCS2	A0QQ61	Oligopeptide transport ATP-binding protein AppF OS=Mycobacterium smegmatis (strain ATCC 700084 / mc(2)155) GN=MSMEG_0639 PE=4 SV=1 DB=tr	0.999965		2		2	6.0588	3.0708	7574.9	7.44048	36959.2	6.57	-0.170536	0	0	86
87	A0R5I4_MYCS2	A0R5I4	Secreted protein OS=Mycobacterium smegmatis (strain ATCC 700084 / mc(2)155) GN=MSMEG_6202 PE=4 SV=1 DB=tr	0.999968		2		2	6.0961	3.2453	8472	8.23171	34982.3	9.346	-0.102744	0	0	87
88	A0R3L1_MYCS2	A0R3L1	Magnesium chelatase OS=Mycobacterium smegmatis (strain ATCC 700084 / mc(2)155) GN=MSMEG_5512 PE=4 SV=1 DB=tr	1		2		2	7.3582	3.81	11825.5	6.07375	50004.6	5.058	-0.139479	0	0	88
89	A0QXB0_MYCS2	A0QXB0	ABC-type amino acid transport system, secreted component OS=Mycobacterium smegmatis (strain ATCC 700084 / mc(2)155) GN=MSMEG_3235 PE=3 SV=1 DB=tr	0.999163		2		2	5.2284	3.0045	9441	10.1695	30688.3	4.452	-0.141017	0	0	89
90	A0R3P3_MYCS2	A0R3P3	Oxidoreductase, short chain dehydrogenase/reductase family protein OS=Mycobacterium smegmatis (strain ATCC 700084 / mc(2)155) GN=MSMEG_5544 PE=3 SV=1 DB=tr	0.999857		2		2	5.9454	3.056	12433.5	13.6546	26734	8.938	-0.0967871	0	0	90
91	A0QTT2_MYCS2	A0QTT2	ABC1 family protein OS=Mycobacterium smegmatis (strain ATCC 700084 / mc(2)155) GN=MSMEG_1954 PE=4 SV=1 DB=tr	0.999485		2		2	6.121	3.3265	11391.9	7.28929	47824.8	6.297	-0.16082	0	0	91
92	A0R2V2_MYCS2	A0R2V2	Two component transcriptional regulatory protein devr OS=Mycobacterium smegmatis (strain ATCC 700084 / mc(2)155) GN=MSMEG_5244 PE=4 SV=1 DB=tr	0.999985		2		2	6.3147	3.6238	7731.7	12.7962	22912.1	5.53	0.0189573	0	0	92
93	A0QNI4_MYCS2	A0QNI4	Putative uncharacterized protein OS=Mycobacterium smegmatis (strain ATCC 700084 / mc(2)155) GN=MSMEG_0053 PE=4 SV=1 DB=tr	0.999849		2		2	5.7123	3.1873	5845	5.84416	50014.4	5.925	-0.62987	0	0	93
94	A0QXX3_MYCS2	A0QXX3	DoxD family protein/pyridine nucleotide-disulfide oxidoreductase OS=Mycobacterium smegmatis (strain ATCC 700084 / mc(2)155) GN=MSMEG_3457 PE=4 SV=1 DB=tr	0.999572		2		2	5.7531	2.9898	10216.1	5.73951	49962.8	6.692	-0.177925	0	0	94
95	A0QV26_MYCS2	A0QV26	Signal recognition particle-docking protein FtsY OS=Mycobacterium smegmatis (strain ATCC 700084 / mc(2)155) GN=ftsY PE=4 SV=1 DB=tr	0.999981		2		2	7.0404	4.052	9618.4	7.73931	50654.1	4.768	0.0519348	0	0	95
96	A0QVZ3_MYCS2	A0QVZ3	Iron-dependent repressor IdeR OS=Mycobacterium smegmatis (strain ATCC 700084 / mc(2)155) GN=MSMEG_2750 PE=4 SV=1 DB=tr	0.999926		2		2	5.9052	3.1971	7067.6	9.56522	25401.2	5.216	-0.146957	0	0	96
97	A0QNJ7_MYCS2	A0QNJ7	Putative uncharacterized protein OS=Mycobacterium smegmatis (strain ATCC 700084 / mc(2)155) GN=MSMEG_0067 PE=4 SV=1 DB=tr	0.999993		2		2	6.5815	3.7875	9964.4	5.6962	50907.8	5.954	-0.394515	0	0	97
98	A0QXP3_MYCS2	A0QXP3	Alcohol dehydrogenase OS=Mycobacterium smegmatis (strain ATCC 700084 / mc(2)155) GN=MSMEG_3375 PE=3 SV=1 DB=tr	0.999975		2		2	5.9968	3.5447	8106.1	5.19713	61261.3	8.191	-0.223118	0	0	98
99	RPOA_MYCS2	A0QSL8	DNA-directed RNA polymerase subunit alpha OS=Mycobacterium smegmatis (strain ATCC 700084 / mc(2)155) GN=rpoA PE=3 SV=1 DB=sp	0.999959		2		2	6.8421	3.7952	11751.1	8.57143	37897.5	4.629	-0.203429	0	0	99
100	MQO_MYCS2	A0QVL2	Probable malate:quinone oxidoreductase OS=Mycobacterium smegmatis (strain ATCC 700084 / mc(2)155) GN=mqo PE=1 SV=1 DB=sp	0.999959		2		2	6.2942	3.4991	8795.9	5.09804	54880.3	7.107	-0.0831373	0	0	100
101	A0QTE1_MYCS2	A0QTE1	Acetyl-/propionyl-coenzyme A carboxylase alpha chain OS=Mycobacterium smegmatis (strain ATCC 700084 / mc(2)155) GN=MSMEG_1807 PE=4 SV=1 DB=tr	0.99992		2		2	5.6529	3.0063	7949.6	5.68562	63099.6	5.274	-0.14398	0	0	101
102	A0QP16_MYCS2	A0QP16	O-acetylhomoserine/O-acetylserine sulfhydrylase OS=Mycobacterium smegmatis (strain ATCC 700084 / mc(2)155) GN=MSMEG_0239 PE=3 SV=1 DB=tr	0.999491		2		2	5.175	2.7088	8427.5	8.35267	45357	5.214	0.0450116	0	0	102
103	A0QQ62_MYCS2	A0QQ62	Oligopeptide transport ATP-binding protein OppD OS=Mycobacterium smegmatis (strain ATCC 700084 / mc(2)155) GN=MSMEG_0640 PE=4 SV=1 DB=tr	0.999733		2		2	6.0306	3.0745	11006.8	6.70732	36036.5	5.062	-0.190244	0	0	103
104	A0R076_MYCS2	A0R076	Integral membrane protein OS=Mycobacterium smegmatis (strain ATCC 700084 / mc(2)155) GN=MSMEG_4287 PE=4 SV=1 DB=tr	0.999994		2		2	7.5349	4.5835	10862.1	11.2	26916.1	11.722	-0.0736	0	0	104
105	A0QZ91_MYCS2	A0QZ91	Universal stress protein family protein OS=Mycobacterium smegmatis (strain ATCC 700084 / mc(2)155) GN=MSMEG_3940 PE=4 SV=1 DB=tr	1		2		2	7.3934	3.8728	11050.4	9.21502	31432	6.301	-0.00511945	0	0	105
106	A0QU12_MYCS2	A0QU12	Monooxygenase, flavin-binding family protein OS=Mycobacterium smegmatis (strain ATCC 700084 / mc(2)155) GN=MSMEG_2038 PE=4 SV=1 DB=tr	0.999851		2		2	4.996	3.3153	5216.6	5.78035	58123.4	7.313	-0.341233	0	0	106
107	A0QXB2_MYCS2	A0QXB2	ATP-binding protein OS=Mycobacterium smegmatis (strain ATCC 700084 / mc(2)155) GN=MSMEG_3237 PE=4 SV=1 DB=tr	0.999912		2		2	6.4047	3.211	12420.9	8.81226	28359.9	9.139	-0.102299	0	0	107
108	A0R5Z1_MYCS2	A0R5Z1	O-antigen export system, ATP-binding protein OS=Mycobacterium smegmatis (strain ATCC 700084 / mc(2)155) GN=MSMEG_6366 PE=4 SV=1 DB=tr	0.999982		2		2	7.0569	3.6603	11398.7	10.4089	29393.3	5.703	-0.0319703	0	0	108
109	A0R727_MYCS2	A0R727	Glycerol operon regulatory protein OS=Mycobacterium smegmatis (strain ATCC 700084 / mc(2)155) GN=MSMEG_6757 PE=4 SV=1 DB=tr	0.999948		2		2	5.8356	3.0202	12793.4	8.69565	26760.2	6.828	0.0450593	0	0	109
110	A0R5H1_MYCS2	A0R5H1	Transcriptional regulator, Crp/Fnr family protein OS=Mycobacterium smegmatis (strain ATCC 700084 / mc(2)155) GN=MSMEG_6189 PE=4 SV=1 DB=tr	0.999865		2		2	6.2341	3.6244	9875	14.7321	24761.2	9.404	-0.259821	0	0	110
111	A0QYF2_MYCS2	A0QYF2	CBS domain protein OS=Mycobacterium smegmatis (strain ATCC 700084 / mc(2)155) GN=MSMEG_3637 PE=4 SV=1 DB=tr	0.999915		2		2	5.5099	3.3586	9046.2	5.20607	49343.8	4.744	0.140781	0	0	111
112	A0QWT4_MYCS2	A0QWT4	ABC transporter ATP-binding protein OS=Mycobacterium smegmatis (strain ATCC 700084 / mc(2)155) GN=MSMEG_3056 PE=3 SV=1 DB=tr	0.999997		2		2	5.5192	2.9037	10565.3	8.45921	35678.9	5.053	-0.10574	0	0	112
113	A0R5R5_MYCS2	A0R5R5	Cyclopropane-fatty-acyl-phospholipid synthase OS=Mycobacterium smegmatis (strain ATCC 700084 / mc(2)155) GN=MSMEG_6284 PE=4 SV=1 DB=tr	0.999898		2		2	5.1953	3.5869	11980.7	6.86499	48609.7	6.068	-0.369336	0	0	113
114	A0R633_MYCS2	A0R633	Acyltransferase family protein OS=Mycobacterium smegmatis (strain ATCC 700084 / mc(2)155) GN=MSMEG_6408 PE=4 SV=1 DB=tr	1		2		2	7.6179	3.8246	11742.5	11.8577	27390.5	9.867	-0.175099	0	0	114
115	A0R696_MYCS2	A0R696	Glycine/D-amino acid oxidase OS=Mycobacterium smegmatis (strain ATCC 700084 / mc(2)155) GN=MSMEG_6471 PE=4 SV=1 DB=tr	0.999997		2		2	6.6241	3.4123	11416.6	6.05428	51973.9	7.782	-0.165344	0	0	115
116	A0QTL4_MYCS2	A0QTL4	Fatty acid desaturase OS=Mycobacterium smegmatis (strain ATCC 700084 / mc(2)155) GN=MSMEG_1886 PE=4 SV=1 DB=tr	0.999993		2		2	6.8092	4.2505	11671	8.61244	47620.1	8.951	-0.419856	0	0	116
117	MPRA_MYCS2	A0R3I8	Response regulator mprA OS=Mycobacterium smegmatis (strain ATCC 700084 / mc(2)155) GN=mprA PE=1 SV=1 DB=sp	0.999157		2		2	5.1159	2.9805	10168.5	11.7391	25759.5	5.069	-0.216522	0	0	117
118	A0R7J3_MYCS2	A0R7J3	ParB-like partition proteins OS=Mycobacterium smegmatis (strain ATCC 700084 / mc(2)155) GN=MSMEG_6938 PE=4 SV=1 DB=tr	0.999934		2		2	6.6932	4.3622	11049.4	7.97721	37491.7	5.4	-0.250712	0	0	118
119	A0QU53_MYCS2	A0QU53	Putative acyl-CoA dehydrogenase OS=Mycobacterium smegmatis (strain ATCC 700084 / mc(2)155) GN=MSMEG_2080 PE=3 SV=1 DB=tr	0.998731		2		2	5.4816	3.3355	12328.8	9.1133	43481.6	5.24	-0.0413793	0	0	119
120	A0QSH7_MYCS2	A0QSH7	Preprotein translocase subunit secY OS=Mycobacterium smegmatis (strain ATCC 700084 / mc(2)155) GN=MSMEG_1483 PE=3 SV=1 DB=tr	0.998048		2		2	4.892	2.6274	8167.7	4.98866	47552.7	9.133	0.596372	0	0	120
121	A0R092_MYCS2	A0R092	Methyltransferase OS=Mycobacterium smegmatis (strain ATCC 700084 / mc(2)155) GN=MSMEG_4303 PE=4 SV=1 DB=tr	0.998227		2		2	5.0652	2.8137	8198.4	5.40541	54696.2	5.598	-0.0762548	0	0	121
122	A0QTT5_MYCS2	A0QTT5	Putative uncharacterized protein OS=Mycobacterium smegmatis (strain ATCC 700084 / mc(2)155) GN=MSMEG_1957 PE=4 SV=1 DB=tr	0.998105		2		2	4.6316	2.6565	8943.2	6.60981	49367.4	4.483	-0.23113	0	0	122
123	A0QNG2_MYCS2	A0QNG2	Serine/threonine protein kinase PknA OS=Mycobacterium smegmatis (strain ATCC 700084 / mc(2)155) GN=pknA PE=4 SV=1 DB=tr	0.997943		2		3	9.5633	3.2711	20436	6.92124	44589.5	9.512	-0.175418	0	0	123
124	A0QQ22_MYCS2	A0QQ22	Acyl-CoA synthase OS=Mycobacterium smegmatis (strain ATCC 700084 / mc(2)155) GN=MSMEG_0599 PE=4 SV=1 DB=tr	0.99785		2		2	5.5639	3.3591	12459.1	6.38686	59171.1	6.643	-0.0979927	0	0	124
125	A0R2T3_MYCS2	A0R2T3	Putative uncharacterized protein OS=Mycobacterium smegmatis (strain ATCC 700084 / mc(2)155) GN=MSMEG_5225 PE=4 SV=1 DB=tr	0.992249		2		2	4.9024	2.55	8469.3	14.1463	21878.9	4.467	-0.410244	0	0	125
126	A0R0I3_MYCS2	A0R0I3	Isochorismatase hydrolase OS=Mycobacterium smegmatis (strain ATCC 700084 / mc(2)155) GN=MSMEG_4396 PE=4 SV=1 DB=tr	0.985291		2		2	3.9882	2.0829	6187.4	12.1457	27433	5.088	-0.240081	0	0	126

## Sheet: Scans
Scan Number	Protein	Sequence	Peptide Probability	Xcorr	Charge	Delta Cn	Mass	Delta Mass	Ions Matched	Ions Total	Decoy Hit	Other Protein Matches
ST_Mark_3Sep09_plus.10012.10012.2	RS3_MYCS2	R.AGIADVEIER.T	0.9944	3.6543	2	0.2743	1072.56	1.0051	16	18	0
ST_Mark_3Sep09_plus.10019.10019.2	A0QYD6_MYCS2	K.DLAEQSGVELDR.A	0.9993	4.1092	2	0.3908	1331.64	0.8438	19	22	0
ST_Mark_3Sep09_plus.10021.10021.2	A0QYD6_MYCS2	R.ILGAFEQAER.S	0.9556	2.9052	2	0.2456	1133.59	1.0428	17	18	0
ST_Mark_3Sep09_plus.10048.10048.2	SECA1_MYCS2	K.GQPVLIGTTSVER.S	0.9776	2.2184	2	0.4683	1356.75	1.0483	16	24	0
ST_Mark_3Sep09_plus.10054.10054.2	MURG_MYCS2	R.NVEVVGVPVR.E	0.9985	3.0295	2	0.4403	1067.62	0.7389	13	18	0
ST_Mark_3Sep09_plus.10072.10072.2	A0R092_MYCS2	R.VTAVDISHTALSR.A	0.9416	2.2515	2	0.3811	1369.74	0.8052	14	24	0
ST_Mark_3Sep09_plus.10075.10075.2	RS3_MYCS2	R.AGIADVEIER.T	0.9937	3.5928	2	0.2737	1072.56	0.9551	16	18	0
ST_Mark_3Sep09_plus.10078.10078.2	RS4_MYCS2	R.VSQYDIIDVKEK.S	0.9979	2.819	2	0.484	1436.76	0.6158	15	22	0
ST_Mark_3Sep09_plus.10084.10084.2	A0QYD6_MYCS2	R.ILGAFEQAER.S	0.9629	2.9739	2	0.2429	1133.59	0.9346	17	18	0
ST_Mark_3Sep09_plus.10091.10091.2	A0QYD6_MYCS2	K.DLAEQSGVELDR.A	0.9967	3.6463	2	0.3528	1331.64	0.8949	17	22	0
ST_Mark_3Sep09_plus.10097.10097.2	A0R610_MYCS2	R.AQGSGQIIAMSSAAGER.V	0.9987	2.7311	2	0.5558	1633.8	0.2932	18	32	0
ST_Mark_3Sep09_plus.10098.10098.2	A0QVU2_MYCS2	R.YANAM*GEAELAQNSVQGR.M	1	4.8837	2	0.5702	1924.89	0.4218	24	34	0
ST_Mark_3Sep09_plus.10102.10102.3	A0QVU2_MYCS2	R.YANAM*GEAELAQNSVQGR.M	0.9984	4.3165	3	0.4216	1924.89	1.0357	37	68	0
ST_Mark_3Sep09_plus.10118.10118.2	A0R574_MYCS2	K.RAETAEPDLAGAGAAGAPTAGTE.-	0.9996	4.7219	2	0.4941	2083.99	0.5124	27	44	0
ST_Mark_3Sep09_plus.10123.10123.3	A0QVU2_MYCS2	R.QHQALTQQAAQVIGNQR.Q	0.9828	4.0073	3	0.3673	1890.99	2.2652	24	64	0
ST_Mark_3Sep09_plus.10126.10126.3	A0QTK6_MYCS2	K.IHYGDKTPVSLAEATAK.D	0.9913	3.2341	3	0.4357	1800.95	1.714	25	64	0
ST_Mark_3Sep09_plus.10137.10137.2	RS3_MYCS2	R.AGIADVEIER.T	0.9936	3.5572	2	0.2773	1072.56	0.9516	15	18	0
ST_Mark_3Sep09_plus.10148.10148.2	A0QYD6_MYCS2	R.ILGAFEQAER.S	0.9177	2.6347	2	0.2476	1133.59	1.0731	16	18	0
ST_Mark_3Sep09_plus.10155.10155.2	A0QYD6_MYCS2	K.DLAEQSGVELDR.A	0.9989	3.7156	2	0.4016	1331.64	0.6461	18	22	0
ST_Mark_3Sep09_plus.10158.10158.2	A0QVU2_MYCS2	R.YANAM*GEAELAQNSVQGR.M	1	5.888	2	0.5984	1924.89	0.7304	25	34	0
ST_Mark_3Sep09_plus.10161.10161.2	A0QXC8_MYCS2	R.GLEFADVAQK.R	0.9979	3.196	2	0.4118	1077.56	1.1701	15	18	0
ST_Mark_3Sep09_plus.10165.10165.3	A0QVU2_MYCS2	R.YANAM*GEAELAQNSVQGR.M	0.9994	5.0411	3	0.4495	1924.89	2.1092	41	68	0
ST_Mark_3Sep09_plus.10168.10168.2	A0R610_MYCS2	R.IVLAVM*PGDPGR.D	0.9972	3.0574	2	0.4424	1240.68	0.8842	14	22	0
ST_Mark_3Sep09_plus.10175.10175.2	A0QPG2_MYCS2	R.SVTM*TADDSVPEETSIGR.I	0.9994	3.9207	2	0.5065	1910.87	0.713	19	34	0
ST_Mark_3Sep09_plus.10176.10176.2	A0QPG2_MYCS2	-.M*LQALGPDLSR.S	0.9952	3.0545	2	0.393	1216.64	0.9466	16	20	0
ST_Mark_3Sep09_plus.10181.10181.2	MURG_MYCS2	R.VAQVALEIAR.A	0.9845	3.513	2	0.213	1069.64	0.7328	15	18	0
ST_Mark_3Sep09_plus.10186.10186.3	A0QVU2_MYCS2	R.QHQALTQQAAQVIGNQR.Q	0.9807	3.6558	3	0.3287	1890.99	0.9952	28	64	0
ST_Mark_3Sep09_plus.10202.10202.2	RS3_MYCS2	R.AGIADVEIER.T	0.995	3.6023	2	0.32	1072.56	2.1275	15	18	0
ST_Mark_3Sep09_plus.10216.10216.2	A0QX24_MYCS2	R.IIVGQDQLVER.M	0.9992	2.8211	2	0.4976	1269.72	0.3044	17	20	0
ST_Mark_3Sep09_plus.10221.10221.2	A0QVU2_MYCS2	R.YANAM*GEAELAQNSVQGR.M	1	6.0747	2	0.6025	1924.89	0.7882	25	34	0
ST_Mark_3Sep09_plus.10229.10229.2	A0R610_MYCS2	R.IVLAVM*PGDPGR.D	0.9945	3.0833	2	0.3968	1240.68	0.9077	19	22	0
ST_Mark_3Sep09_plus.10233.10233.2	A0QYD6_MYCS2	K.DLAEQSGVELDR.A	0.9286	1.9754	2	0.2529	1331.64	0.0143	14	22	0
ST_Mark_3Sep09_plus.10238.10238.2	A0QPG2_MYCS2	R.SVTM*TADDSVPEETSIGR.I	0.9996	3.6143	2	0.5626	1910.87	0.6324	18	34	0
ST_Mark_3Sep09_plus.10243.10243.2	A0QPG2_MYCS2	-.M*LQALGPDLSR.S	0.9964	3.2134	2	0.3906	1216.64	1.029	16	20	0
ST_Mark_3Sep09_plus.10245.10245.2	A0QYF2_MYCS2	R.TGQELAALVR.N	0.9461	2.1513	2	0.2864	1057.6	0.0236	12	18	0
ST_Mark_3Sep09_plus.10249.10249.3	A0QVU2_MYCS2	R.QHQALTQQAAQVIGNQR.Q	0.9435	3.9057	3	0.2654	1890.99	2.099	25	64	0
ST_Mark_3Sep09_plus.10251.10251.2	MURG_MYCS2	R.VAQVALEIAR.A	0.867	2.5089	2	0.1142	1069.64	0.0577	14	18	0
ST_Mark_3Sep09_plus.10253.10253.2	A0R198_MYCS2	R.LNAEFTGQPIER.I	0.9921	2.7483	2	0.4217	1374.7	0.8422	14	22	0
ST_Mark_3Sep09_plus.10266.10266.2	RS3_MYCS2	R.AGIADVEIER.T	0.9951	3.1436	2	0.3342	1072.56	0.5682	15	18	0
ST_Mark_3Sep09_plus.10277.10277.2	A0QX24_MYCS2	R.IIVGQDQLVER.M	0.9993	2.9277	2	0.4934	1269.72	0.3125	17	20	0
ST_Mark_3Sep09_plus.10285.10285.2	A0QVU2_MYCS2	R.YANAM*GEAELAQNSVQGR.M	1	5.3083	2	0.5926	1924.89	0.7546	25	34	0
ST_Mark_3Sep09_plus.10291.10291.2	A0R610_MYCS2	R.IVLAVM*PGDPGR.D	0.9946	3.0371	2	0.3989	1240.68	0.7902	19	22	0
ST_Mark_3Sep09_plus.10298.10298.2	A0QTK6_MYCS2	R.HAFDYGLIR.L	0.9943	2.5835	2	0.4238	1091.56	1.0497	15	16	0
ST_Mark_3Sep09_plus.10302.10302.2	A0QSH7_MYCS2	R.IPAEGQTILESR.G	0.9818	2.2646	2	0.457	1313.71	0.9225	13	22	0
ST_Mark_3Sep09_plus.10305.10305.2	A0QPG2_MYCS2	-.M*LQALGPDLSR.S	0.9838	2.7024	2	0.3646	1216.64	0.8506	14	20	0
ST_Mark_3Sep09_plus.10342.10342.2	A0QX24_MYCS2	R.IIVGQDQLVER.M	0.9981	2.7547	2	0.3744	1269.72	0.0407	17	20	0
ST_Mark_3Sep09_plus.10354.10354.2	A0R610_MYCS2	R.IVLAVM*PGDPGR.D	0.9953	2.9299	2	0.4191	1240.68	0.6918	18	22	0
ST_Mark_3Sep09_plus.10359.10359.2	A0QVU2_MYCS2	R.GEALPSGGATSTPATPSTQGTPSD.P	0.9976	2.7656	2	0.5757	2187	0.4828	17	46	0
ST_Mark_3Sep09_plus.10361.10361.2	A0QTK6_MYCS2	R.HAFDYGLIR.L	0.9975	2.5498	2	0.4522	1091.56	0.4827	15	16	0
ST_Mark_3Sep09_plus.10373.10373.3	A0QVU2_MYCS2	R.YANAM*GEAELAQNSVQGR.M	0.974	3.6516	3	0.3232	1924.89	1.7696	32	68	0
ST_Mark_3Sep09_plus.10377.10377.2	A0QVU2_MYCS2	R.YANAM*GEAELAQNSVQGR.M	0.9932	3.9265	2	0.3835	1924.89	1.6193	23	34	0
ST_Mark_3Sep09_plus.10407.10407.2	A0QX32_MYCS2	K.M*LGAPGEDGVFR.Y	0.9804	2.7579	2	0.3947	1264.6	2.0737	16	22	0
ST_Mark_3Sep09_plus.10418.10418.2	A0R610_MYCS2	R.IVLAVM*PGDPGR.D	0.9963	2.7937	2	0.4334	1240.68	0.3883	15	22	0
ST_Mark_3Sep09_plus.10424.10424.2	A0QTK6_MYCS2	R.HAFDYGLIR.L	0.9596	2.2324	2	0.3586	1091.56	0.9247	12	16	0
ST_Mark_3Sep09_plus.10435.10435.2	A0QNF5_MYCS2	K.YTAVGPVDITR.G	0.9873	2.6633	2	0.3887	1191.64	0.8571	16	20	0
ST_Mark_3Sep09_plus.10441.10441.2	A0QVU2_MYCS2	R.YANAM*GEAELAQNSVQGR.M	0.9936	4.2598	2	0.359	1924.89	1.7799	23	34	0
ST_Mark_3Sep09_plus.10454.10454.2	A0R574_MYCS2	K.AVGLGFSQGGSENNYER.M	1	4.4984	2	0.6122	1784.82	0.7271	25	32	0
ST_Mark_3Sep09_plus.10502.10502.2	A0QRD2_MYCS2	R.VLITGASSGIGAAAAR.K	0.9999	4.4595	2	0.54	1414.8	0.8205	24	30	0
ST_Mark_3Sep09_plus.10504.10504.2	A0QTK6_MYCS2	R.HAFDYGLIR.L	0.912	1.7824	2	0.4165	1091.56	0.9571	10	16	0
ST_Mark_3Sep09_plus.10506.10506.2	A0QNF5_MYCS2	K.YTAVGPVDITR.G	0.983	2.4599	2	0.3826	1191.64	0.4805	15	20	0
ST_Mark_3Sep09_plus.10527.10527.2	A0QVU2_MYCS2	R.YANAM*GEAELAQNSVQGR.M	0.9176	2.8715	2	0.328	1924.89	1.6393	25	34	0
ST_Mark_3Sep09_plus.10529.10529.2	RS3_MYCS2	R.LGITTEWK.S	0.9808	2.7438	2	0.2658	947.52	0.723	12	14	0
ST_Mark_3Sep09_plus.10551.10551.3	A0QX24_MYCS2	K.GHVLLEGVPGVAK.T	0.8699	2.4714	3	0.3302	1275.74	1.9658	18	48	0
ST_Mark_3Sep09_plus.10559.10559.2	A0R1C7_MYCS2	R.LFVQYVQGR.I	0.8871	2.1805	2	0.2798	1109.61	0.7079	12	16	0
ST_Mark_3Sep09_plus.10564.10564.2	A0QRD2_MYCS2	R.VLITGASSGIGAAAAR.K	1	4.9005	2	0.5445	1414.8	0.7918	26	30	0
ST_Mark_3Sep09_plus.10573.10573.3	A0R2Y1_MYCS2	K.AGEGHAFISAGVETVSR.F	0.9965	4.3203	3	0.3846	1687.84	1.8907	30	64	0
ST_Mark_3Sep09_plus.10596.10596.3	RPOA_MYCS2	-.M*LISQRPTLSEETVAENR.S	0.9773	3.7952	3	0.3168	2090.06	1.7298	30	68	0
ST_Mark_3Sep09_plus.10600.10600.2	A0QR89_MYCS2	K.VVVLDKAEFPR.D	0.9992	3.0489	2	0.5136	1272.73	1.0417	15	20	0
ST_Mark_3Sep09_plus.10609.10609.2	A0QVU2_MYCS2	R.QALTLADQATAAGDVAK.A	0.9999	4.4704	2	0.5882	1643.86	0.7708	24	32	0
ST_Mark_3Sep09_plus.10611.10611.3	A0QVU2_MYCS2	R.YANAM*GEAELAQNSVQGR.M	0.9925	4.0173	3	0.3687	1924.89	1.6773	33	68	0
ST_Mark_3Sep09_plus.10614.10614.2	RS3_MYCS2	R.ADIDYGLYEAK.T	0.9895	2.364	2	0.3713	1257.6	0.1009	15	20	0
ST_Mark_3Sep09_plus.10635.10635.3	A0R2Y1_MYCS2	K.AGEGHAFISAGVETVSR.F	0.9871	3.3993	3	0.395	1687.84	1.9849	27	64	0
ST_Mark_3Sep09_plus.10637.10637.3	A0R3P3_MYCS2	M.TRQNILITGASSGLGAGM*AR.Q	0.9529	2.8894	3	0.3825	1990.05	1.6112	24	76	0
ST_Mark_3Sep09_plus.10638.10638.2	A0QRD2_MYCS2	R.VLITGASSGIGAAAAR.K	0.9836	3.217	2	0.3416	1414.8	0.5928	22	30	0
ST_Mark_3Sep09_plus.10642.10642.2	A0R5I4_MYCS2	R.EATM*PVLAPGSTPLR.V	0.9988	3.2453	2	0.5078	1555.82	0.7182	18	28	0
ST_Mark_3Sep09_plus.10644.10644.3	A0QXX3_MYCS2	R.YSNVKPLLGEAIR.L	0.99	2.7633	3	0.4545	1459.83	2.0858	22	48	0
ST_Mark_3Sep09_plus.10655.10655.2	RS3_MYCS2	R.LGITTEWK.S	0.9745	2.6183	2	0.2715	947.52	0.7239	12	14	0
ST_Mark_3Sep09_plus.10664.10664.2	A0QR89_MYCS2	K.VVVLDKAEFPR.D	0.9888	2.4343	2	0.459	1272.73	1.3754	13	20	0
ST_Mark_3Sep09_plus.10666.10666.2	A0QVU2_MYCS2	R.YANAM*GEAELAQNSVQGR.M	0.9955	3.3991	2	0.4676	1924.89	1.6566	23	34	0
ST_Mark_3Sep09_plus.10676.10676.2	RS3_MYCS2	R.ADIDYGLYEAK.T	0.9999	3.9632	2	0.5326	1257.6	0.8766	17	20	0
ST_Mark_3Sep09_plus.10687.10687.2	A0QVU2_MYCS2	K.VQIQQAIEDAQR.Q	0.9999	3.978	2	0.476	1398.73	0.4564	19	22	0
ST_Mark_3Sep09_plus.10701.10701.3	EFTU_MYCS2	R.GITINISHVEYQTDKR.H	0.8917	2.2868	3	0.3909	1873.98	2.0747	20	60	0
ST_Mark_3Sep09_plus.10709.10709.2	A0QU52_MYCS2	-.M*ESFQALVAR.T	0.9843	2.7297	2	0.3465	1167.59	0.945	13	18	0
ST_Mark_3Sep09_plus.10723.10723.2	A0QWS2_MYCS2	K.GAQLTEM*GLM*AAGAGQVR.M	0.9998	5.0401	2	0.4952	1792.88	1.5796	26	34	0
ST_Mark_3Sep09_plus.10732.10732.2	RS2_MYCS2	K.VIASAVAEGLQAR.A	0.9979	3.2993	2	0.4466	1284.73	0.9239	19	24	0
ST_Mark_3Sep09_plus.10739.10739.2	RS3_MYCS2	R.ADIDYGLYEAK.T	0.9999	3.6827	2	0.5468	1257.6	0.9298	17	20	0
ST_Mark_3Sep09_plus.10740.10740.2	A0QXP3_MYCS2	R.SGPM*TM*PPSTLGAFAK.S	0.9847	2.4521	2	0.4511	1624.78	0.5082	15	30	0
ST_Mark_3Sep09_plus.10742.10742.2	A0R069_MYCS2	R.GVDIATAVATAR.D	0.9947	3.2162	2	0.3408	1144.63	0.3455	19	22	0
ST_Mark_3Sep09_plus.10753.10753.2	A0QVU2_MYCS2	K.VQIQQAIEDAQR.Q	0.9999	4.7826	2	0.4206	1398.73	0.6622	19	22	0
ST_Mark_3Sep09_plus.10758.10758.2	A0R1A4_MYCS2	R.LGGQVLNLSGTDDASK.Q	0.9999	4.2748	2	0.5692	1574.8	0.7699	21	30	0
ST_Mark_3Sep09_plus.10774.10774.3	A0QVU2_MYCS2	K.VQIQQAIEDAQR.Q	0.994	3.8096	3	0.323	1398.73	1.8331	25	44	0
ST_Mark_3Sep09_plus.10795.10795.2	RS2_MYCS2	K.VIASAVAEGLQAR.A	0.9461	2.7604	2	0.2863	1284.73	0.6174	18	24	0
ST_Mark_3Sep09_plus.10802.10802.2	RS3_MYCS2	R.ADIDYGLYEAK.T	0.9999	3.803	2	0.5477	1257.6	0.985	17	20	0
ST_Mark_3Sep09_plus.10805.10805.2	A0R069_MYCS2	R.GVDIATAVATAR.D	0.9861	3.5046	2	0.3095	1144.63	2.0865	17	22	0
ST_Mark_3Sep09_plus.10810.10810.3	A0QQ65_MYCS2	K.DAGADEVADAHVDKIIVTQNK.S	0.992	3.4341	3	0.4324	2209.11	1.0606	31	80	0
ST_Mark_3Sep09_plus.10814.10814.2	A0QU12_MYCS2	R.APAAVQVPASAPSPAPPSAPR.A	0.9965	3.3153	2	0.4893	1939.04	0.8108	17	40	0
ST_Mark_3Sep09_plus.10816.10816.2	A0QVU2_MYCS2	K.VQIQQAIEDAQR.Q	0.9999	4.7659	2	0.4721	1398.73	0.7311	19	22	0
ST_Mark_3Sep09_plus.10824.10824.2	RS3_MYCS2	K.VWIYKGDIVGGK.R	0.9978	2.6601	2	0.4356	1334.75	0.1026	17	22	0
ST_Mark_3Sep09_plus.10832.10832.3	A0QQ56_MYCS2	K.TAPRPEGSGVTLVINPASGSGTGAR.V	0.9969	4.7168	3	0.4244	2352.23	1.5824	34	96	0
ST_Mark_3Sep09_plus.10837.10837.3	A0R2Y1_MYCS2	K.AVLDKVPALDPR.D	0.9364	2.8065	3	0.3015	1293.75	2.1189	22	44	0
ST_Mark_3Sep09_plus.10839.10839.3	A0QVU2_MYCS2	K.VQIQQAIEDAQR.Q	0.9826	3.1495	3	0.31	1398.73	0.9374	23	44	0
ST_Mark_3Sep09_plus.10844.10844.2	A0QU61_MYCS2	R.LLLGADTPTSGDVR.V	0.9996	3.3204	2	0.4854	1414.75	0.1253	20	26	0
ST_Mark_3Sep09_plus.10852.10852.2	RL2_MYCS2	R.ATVGEVGNAEQSNINWGK.A	0.9997	4.242	2	0.5056	1873.9	0.6687	21	34	0
ST_Mark_3Sep09_plus.10872.10872.2	A0R574_MYCS2	K.AIDLIDEAGAR.M	0.9995	4.0765	2	0.3963	1143.6	0.9395	18	20	0
ST_Mark_3Sep09_plus.10881.10881.2	Y1959_MYCS2	R.SGDFAEYGQALQR.L	0.907	2.4082	2	0.3555	1441.67	2.201	16	24	0
ST_Mark_3Sep09_plus.10882.10882.2	A0QU53_MYCS2	K.AVEM*AGTTGYSEQTLLEK.W	0.9857	3.3355	2	0.3767	1943.93	0.9873	19	34	0
ST_Mark_3Sep09_plus.10895.10895.2	A0QTK6_MYCS2	K.DPLAGLDVSR.E	0.9218	2.4047	2	0.2745	1042.55	0.6206	15	18	0
ST_Mark_3Sep09_plus.10897.10897.3	A0QQ56_MYCS2	K.TAPRPEGSGVTLVINPASGSGTGAR.V	0.9824	3.8248	3	0.3762	2352.23	1.3869	29	96	0
ST_Mark_3Sep09_plus.10901.10901.2	A0R730_MYCS2	R.TLESFPSGSPAIR.G	0.9789	2.729	2	0.3731	1361.71	0.8607	13	24	0
ST_Mark_3Sep09_plus.10902.10902.2	A0QSL1_MYCS2	K.VPPNEVAVFTGR.G	0.9174	1.8467	2	0.4284	1285.69	0.7194	13	22	0
ST_Mark_3Sep09_plus.10905.10905.3	A0R2A4_MYCS2	K.VGPGHIVGAIANEGGLHR.N	0.9911	3.869	3	0.3507	1753.95	0.9818	26	68	0
ST_Mark_3Sep09_plus.10907.10907.3	A0R610_MYCS2	R.IVLAVM*PGDPGRDAAVEQM*R.K	0.9946	3.5653	3	0.4631	2157.09	2.0454	36	76	0
ST_Mark_3Sep09_plus.10908.10908.2	A0R2B0_MYCS2	K.NLPATVEGANGLSDDPGTAAK.V	1	5.3258	2	0.6603	1997.98	0.9013	27	40	0
ST_Mark_3Sep09_plus.10910.10910.2	A0QU61_MYCS2	R.LLLGADTPTSGDVR.V	0.9966	2.6607	2	0.4359	1414.75	0.0682	15	26	0
ST_Mark_3Sep09_plus.10916.10916.3	A0QXC8_MYCS2	K.PAADAARPTLGM*M*SSLPDPVGSK.V	0.9924	3.5397	3	0.4461	2301.13	1.2945	35	88	0
ST_Mark_3Sep09_plus.10925.10925.3	A0QSU4_MYCS2	R.RTYELEDVTIVPSRR.T	0.9461	3.5646	3	0.2698	1833.98	2.0292	24	56	0
ST_Mark_3Sep09_plus.10929.10929.3	A0R2A4_MYCS2	K.QVALFSATM*PAAIRK.I	0.8673	1.8852	3	0.4237	1619.9	1.1783	17	56	0
ST_Mark_3Sep09_plus.10939.10939.2	A0R574_MYCS2	K.AIDLIDEAGAR.M	0.996	2.687	2	0.297	1143.6	0.0141	16	20	0
ST_Mark_3Sep09_plus.10954.10954.2	A0QSL1_MYCS2	R.QAAILAAEAAAEAK.R	0.9998	3.7253	2	0.539	1327.72	0.8025	22	26	0
ST_Mark_3Sep09_plus.10964.10964.2	A0R2A4_MYCS2	R.GFAAAAINGDINQAQR.E	0.9988	3.4005	2	0.5012	1616.81	0.833	18	30	0
ST_Mark_3Sep09_plus.10967.10967.2	A0R730_MYCS2	R.TLESFPSGSPAIR.G	0.8968	2.3543	2	0.3385	1361.71	1.3937	14	24	0
ST_Mark_3Sep09_plus.10971.10971.3	A0R0B4_MYCS2	K.DIDHVNAHATATPIGDTAEANALR.V	0.9935	4.2909	3	0.4186	2473.21	2.3551	35	92	0
ST_Mark_3Sep09_plus.10986.10986.2	A0QTT2_MYCS2	R.LTELTFGAPAR.L	0.9961	3.3265	2	0.3732	1175.64	1.1175	17	20	0
ST_Mark_3Sep09_plus.10987.10987.3	CH601_MYCS2	R.KVVVTKDETTIVEGAGDAEAIQGR.V	0.9985	5.1497	3	0.4299	2486.31	1.4956	37	92	0
ST_Mark_3Sep09_plus.10991.10991.2	A0QV32_MYCS2	K.GAEVSAALNPAQQVVK.I	0.9494	2.6293	2	0.3581	1581.86	0.8609	15	30	0
ST_Mark_3Sep09_plus.10999.10999.2	A0QYD6_MYCS2	K.SIDDALELR.G	0.8523	2.1393	2	0.2824	1031.54	1.0456	12	16	0
ST_Mark_3Sep09_plus.11001.11001.2	A0QYZ2_MYCS2	R.ANLSSVILNR.E	0.981	2.4707	2	0.3934	1086.63	0.7829	15	18	0
ST_Mark_3Sep09_plus.11008.11008.2	RS4_MYCS2	R.VSQYDIIDVK.E	0.9951	2.7472	2	0.4128	1179.63	0.7456	13	18	0
ST_Mark_3Sep09_plus.11012.11012.2	A0QVU2_MYCS2	R.QALTLADQATAAGDVAK.A	1	6.0089	2	0.5461	1643.86	1.732	27	32	0
ST_Mark_3Sep09_plus.11024.11024.2	A0QVU2_MYCS2	K.YLM*ALFSSK.V	0.9973	2.2283	2	0.4618	1075.55	0.1208	11	16	0
ST_Mark_3Sep09_plus.11027.11027.2	A0QPG6_MYCS2	R.NGFYVDSVDSVR.A	0.9996	2.5214	2	0.486	1357.64	0.0142	16	22	0
ST_Mark_3Sep09_plus.11036.11036.2	A0R260_MYCS2	R.TVEQAAVGELYR.N	0.9999	3.2271	2	0.5846	1335.69	0.1675	17	22	0
ST_Mark_3Sep09_plus.11048.11048.2	A0QVU2_MYCS2	K.VQIQQAIEDAQR.Q	0.9755	2.9399	2	0.3425	1398.73	1.7375	18	22	0
ST_Mark_3Sep09_plus.11050.11050.2	A0QQ62_MYCS2	R.VGDQIIEM*IR.A	0.9212	3.0745	2	0.1765	1189.63	0.703	15	18	0
ST_Mark_3Sep09_plus.11061.11061.2	A0QYD6_MYCS2	K.SIDDALELR.G	0.993	2.9531	2	0.3167	1031.54	0.576	14	16	0
ST_Mark_3Sep09_plus.11064.11064.3	A0QSU4_MYCS2	K.IAQVVEVAAKEPEPSAAIR.L	0.9963	4.3083	3	0.3973	1978.1	1.6426	30	72	0
ST_Mark_3Sep09_plus.11069.11069.2	RS4_MYCS2	R.VSQYDIIDVK.E	0.9994	3.3643	2	0.4599	1179.63	0.9984	14	18	0
ST_Mark_3Sep09_plus.11071.11071.3	A0QQP1_MYCS2	R.VM*TIAGTDSGGGAGIQADLR.T	0.9255	3.3399	3	0.2812	1905.94	1.2155	33	76	0
ST_Mark_3Sep09_plus.11075.11075.2	A0QQP1_MYCS2	R.VM*TIAGTDSGGGAGIQADLR.T	0.9999	4.7113	2	0.5536	1905.94	0.6958	26	38	0
ST_Mark_3Sep09_plus.11082.11082.3	A0R076_MYCS2	R.VIGRPGVIFVGEGAPNR.V	0.9996	4.5835	3	0.4968	1737.98	1.9113	28	64	0
ST_Mark_3Sep09_plus.11096.11096.2	A0QVU2_MYCS2	K.YLM*ALFSSK.V	0.9987	2.7625	2	0.4654	1075.55	0.6836	14	16	0
ST_Mark_3Sep09_plus.11106.11106.2	A0R092_MYCS2	K.LGAAGIPVNDASIAR.L	0.9696	2.8137	2	0.4043	1424.79	1.712	17	28	0
ST_Mark_3Sep09_plus.11111.11111.2	CH602_MYCS2	K.SFGGPQVTNDGVTIAR.E	0.9977	4.1471	2	0.4107	1618.82	1.6806	21	30	0
ST_Mark_3Sep09_plus.11112.11112.2	A0QYD6_MYCS2	R.TPFEYFDK.G	0.9232	2.1143	2	0.3216	1046.48	1.0668	12	14	0
ST_Mark_3Sep09_plus.11113.11113.3	A0QSL1_MYCS2	R.RSEQAQAALQADVIAPAEAQR.Q	0.9523	2.6847	3	0.3867	2223.15	0.7928	25	80	0
ST_Mark_3Sep09_plus.11118.11118.2	RL2_MYCS2	R.GASVSDFAEITR.S	0.9986	3.9028	2	0.4026	1252.62	1.8056	18	22	0
ST_Mark_3Sep09_plus.11121.11121.2	MPRB_MYCS2	R.LLIESGSLAADPGK.A	0.9997	4.3189	2	0.502	1370.75	1.9643	20	26	0
ST_Mark_3Sep09_plus.11135.11135.2	A0QVU2_MYCS2	R.YANAMGEAELAQNSVQGR.M	0.9999	5.5515	2	0.5129	1908.89	0.8666	23	34	0
ST_Mark_3Sep09_plus.11138.11138.2	A0R1E4_MYCS2	R.TELPDPSEQSLVER.L	0.9982	3.0287	2	0.4776	1599.79	0.4633	21	26	0
ST_Mark_3Sep09_plus.11141.11141.3	A0QVU2_MYCS2	R.YANAMGEAELAQNSVQGR.M	0.9995	4.4452	3	0.481	1908.89	0.905	34	68	0
ST_Mark_3Sep09_plus.11143.11143.3	A0QVU2_MYCS2	K.LLSQLEQAKM*QEQVSSSLR.S	0.9997	4.5527	3	0.544	2191.14	2.3861	35	72	0
ST_Mark_3Sep09_plus.11153.11153.2	A0QRD2_MYCS2	R.ALNAVAPGVVNAVM*K.R	0.9947	2.8658	2	0.4725	1469.82	0.9122	17	28	0
ST_Mark_3Sep09_plus.11166.11166.2	A0QVU2_MYCS2	K.YLM*ALFSSK.V	0.9998	3.2157	2	0.5108	1075.55	0.6012	14	16	0
ST_Mark_3Sep09_plus.11167.11167.3	A0QYD6_MYCS2	R.TPFEYFDKGSM*ATVSR.F	0.9138	2.6974	3	0.3427	1851.86	2.1147	23	60	0
ST_Mark_3Sep09_plus.11175.11175.3	A0QNG2_MYCS2	R.DVKPGNILITPTGQVK.L	0.9204	3.2711	3	0.2962	1679.97	1.5954	24	60	0
ST_Mark_3Sep09_plus.11180.11180.2	RS11_MYCS2	K.STPFAAQLAAENAAR.K	0.9981	4.2835	2	0.3555	1517.77	0.6361	23	28	0
ST_Mark_3Sep09_plus.11182.11182.2	A0QV12_MYCS2	R.INGEDYSPTTPDALVAK.V	0.9997	4.132	2	0.5192	1790.88	0.7209	24	32	0
ST_Mark_3Sep09_plus.11183.11183.2	RL2_MYCS2	R.GASVSDFAEITR.S	0.9903	3.1318	2	0.3542	1252.62	0.9721	17	22	0
ST_Mark_3Sep09_plus.11197.11197.2	A0R2B0_MYCS2	K.NLPATVEGANGLSDDPGTAAK.V	0.9132	2.681	2	0.3739	1997.98	1.7851	23	40	0
ST_Mark_3Sep09_plus.11202.11202.2	A0QRD2_MYCS2	R.TM*TLNYYSPLR.L	0.9975	3.4049	2	0.3787	1374.68	0.8359	16	20	0
ST_Mark_3Sep09_plus.11206.11206.3	RS4_MYCS2	R.RLGVDLVGGDQSFEK.R	0.9031	2.739	3	0.2973	1619.84	1.2955	27	56	0
ST_Mark_3Sep09_plus.11212.11212.2	A0QQA8_MYCS2	R.LGNFLASYRQ.-	0.8856	2.6966	2	0.2107	1168.61	1.1113	15	18	0
ST_Mark_3Sep09_plus.11215.11215.3	RS11_MYCS2	K.STPFAAQLAAENAAR.K	0.9556	3.5246	3	0.2656	1517.77	1.8056	28	56	0
ST_Mark_3Sep09_plus.11223.11223.2	A0R1E4_MYCS2	K.AFANTFSESLR.G	0.9869	2.8432	2	0.3203	1242.61	0.3611	17	20	0
ST_Mark_3Sep09_plus.11224.11224.2	A0QSL1_MYCS2	K.DVGIAIEQAEAAR.V	0.9999	3.7596	2	0.5731	1342.7	0.9775	20	24	0
ST_Mark_3Sep09_plus.11225.11225.2	A0R2Y1_MYCS2	R.AEEAINSGFFER.E	0.9996	3.7338	2	0.4678	1369.64	0.8161	19	22	0
ST_Mark_3Sep09_plus.11229.11229.2	A0QVU2_MYCS2	K.YLM*ALFSSK.V	0.9998	3.2067	2	0.513	1075.55	1.1237	14	16	0
ST_Mark_3Sep09_plus.11230.11230.3	A0R2Y1_MYCS2	R.SQNRAEEAINSGFFER.E	0.9182	3.2557	3	0.2641	1854.87	1.8319	22	60	0
ST_Mark_3Sep09_plus.11234.11234.2	RS4_MYCS2	R.RLGVDLVGGDQSFEK.R	0.9979	3.4407	2	0.4607	1619.84	1.0241	19	28	0
ST_Mark_3Sep09_plus.11243.11243.2	RS11_MYCS2	K.STPFAAQLAAENAAR.K	0.9968	4.1694	2	0.3422	1517.77	0.7747	23	28	0
ST_Mark_3Sep09_plus.11264.11264.2	A0QRD2_MYCS2	R.TM*TLNYYSPLR.L	0.9988	3.5093	2	0.4091	1374.68	0.8229	16	20	0
ST_Mark_3Sep09_plus.11265.11265.2	RL2_MYCS2	R.SAGVSIQLLGK.E	0.998	3.3159	2	0.3969	1072.64	0.6616	17	20	0
ST_Mark_3Sep09_plus.11268.11268.2	A0QQ65_MYCS2	K.M*NELLTQQLTDETK.K	0.9998	4.0273	2	0.5217	1679.82	0.691	19	26	0
ST_Mark_3Sep09_plus.11275.11275.2	A0R542_MYCS2	R.TGSVVVWYSPR.R	0.978	3.0062	2	0.3246	1250.65	1.866	13	20	0
ST_Mark_3Sep09_plus.11276.11276.2	A0QX91_MYCS2	R.VDAEWPTLSQGER.G	0.9639	2.8092	2	0.3363	1487.71	1.2316	17	24	0
ST_Mark_3Sep09_plus.11278.11278.3	A0QWJ3_MYCS2	K.QTKDDDTTSTAVEATPIETSADSAALPK.H	0.9893	4.1864	3	0.4063	2863.37	1.8056	38	108	0
ST_Mark_3Sep09_plus.11279.11279.2	CH602_MYCS2	R.NVAAGANPIALGSGISK.A	1	5.0412	2	0.6227	1539.85	0.7264	26	32	0
ST_Mark_3Sep09_plus.11285.11285.2	A0R2Y1_MYCS2	R.AEEAINSGFFER.E	0.9976	2.6319	2	0.3895	1369.64	0.0326	17	22	0
ST_Mark_3Sep09_plus.11286.11286.2	A0QX91_MYCS2	R.AEELVDTVGLSAR.V	0.9994	3.4459	2	0.5006	1359.71	0.8047	20	24	0
ST_Mark_3Sep09_plus.11292.11292.2	A0QVU2_MYCS2	R.SM*SELAAPGTTPSLDEVR.Q	0.999	3.4979	2	0.5248	1876.9	0.8217	23	34	0
ST_Mark_3Sep09_plus.11297.11297.2	A0QWW2_MYCS2	K.VLNDEFGIVK.G	0.9701	2.4207	2	0.3522	1133.62	0.7725	13	18	0
ST_Mark_3Sep09_plus.11301.11301.2	RS10_MYCS2	R.TGASVVGPVPLPTEK.N	0.9959	3.0501	2	0.4681	1451.81	1.0284	15	28	0
ST_Mark_3Sep09_plus.11302.11302.3	A0R574_MYCS2	K.RPSGSFIFAGPSGVGKTELSK.A	0.995	3.7927	3	0.4369	2122.13	1.3743	30	80	0
ST_Mark_3Sep09_plus.11310.11310.2	A0QR91_MYCS2	R.NVFSYVPGTR.A	0.9871	2.6949	2	0.3727	1139.58	1.0968	14	18	0
ST_Mark_3Sep09_plus.11318.11318.2	A0QSU5_MYCS2	R.M*LGVVTNPTFTDADR.V	0.9901	2.882	2	0.4176	1652.8	0.7033	15	28	0
ST_Mark_3Sep09_plus.11324.11324.2	A0R610_MYCS2	K.GKELVWAPGAFR.Y	0.9892	3.2401	2	0.3344	1330.73	1.0384	15	22	0
ST_Mark_3Sep09_plus.11325.11325.2	A0QPG4_MYCS2	R.AADVIEAFAR.S	0.9937	3.0808	2	0.3534	1062.56	1.0486	15	18	0
ST_Mark_3Sep09_plus.11327.11327.2	A0QX24_MYCS2	K.VQSALLEIM*AER.K	0.999	3.2541	2	0.4822	1375.73	0.8951	18	22	0
ST_Mark_3Sep09_plus.11328.11328.2	RL2_MYCS2	R.SAGVSIQLLGK.E	0.9959	3.2523	2	0.3874	1072.64	1.3288	17	20	0
ST_Mark_3Sep09_plus.11330.11330.2	A0QR74_MYCS2	R.ALDISDYDQVR.E	0.9947	2.6202	2	0.4189	1294.63	0.3549	16	20	0
ST_Mark_3Sep09_plus.11353.11353.2	A0QR74_MYCS2	R.IGVSVVVPGAVK.T	0.9022	2.8179	2	0.2341	1124.7	0.9745	15	22	0
ST_Mark_3Sep09_plus.11355.11355.2	A0QVU2_MYCS2	R.SM*SELAAPGTTPSLDEVR.Q	0.9998	4.009	2	0.5548	1876.9	0.6901	25	34	0
ST_Mark_3Sep09_plus.11357.11357.2	DBH_MYCS2	-.M*NKAELIDVLTTK.M	0.9999	4.192	2	0.4964	1491.81	0.8169	22	24	0
ST_Mark_3Sep09_plus.11358.11358.2	A0R5Z2_MYCS2	R.ADTVDAVGVPDLR.L	0.9722	2.7663	2	0.3552	1327.69	1.0453	17	24	0
ST_Mark_3Sep09_plus.11359.11359.2	A0QSL1_MYCS2	K.EIAAALNSYTAEAAR.M	0.9999	4.6393	2	0.5126	1550.78	1.0612	22	28	0
ST_Mark_3Sep09_plus.11362.11362.2	RS10_MYCS2	R.TGASVVGPVPLPTEK.N	0.9997	3.8998	2	0.4963	1451.81	0.4033	19	28	0
ST_Mark_3Sep09_plus.11365.11365.3	A0QR74_MYCS2	K.TGLVQTVEIAGVDREDPDVKK.W	0.9951	3.4725	3	0.4525	2269.2	0.8807	31	80	0
ST_Mark_3Sep09_plus.11390.11390.3	A0R1E4_MYCS2	R.RAGGILISGSAAGNSPIPNNATYAASK.A	0.9895	3.2601	3	0.4324	2558.33	0.4496	37	104	0
ST_Mark_3Sep09_plus.11391.11391.2	A0QV12_MYCS2	R.INGEDYSPTTPDALVAK.V	0.938	2.8754	2	0.3471	1790.88	1.8904	19	32	0
ST_Mark_3Sep09_plus.11400.11400.2	A0R610_MYCS2	K.GKELVWAPGAFR.Y	0.9893	3.2293	2	0.3589	1330.73	1.8059	14	22	0
ST_Mark_3Sep09_plus.11414.11414.2	A0R5Z1_MYCS2	R.NQSNVVVIEALR.D	0.9987	3.6603	2	0.42	1341.75	1.1108	18	22	0
ST_Mark_3Sep09_plus.11418.11418.2	A0QR74_MYCS2	R.IGVSVVVPGAVK.T	0.9732	3.1159	2	0.2925	1124.7	1.1408	17	22	0
ST_Mark_3Sep09_plus.11428.11428.2	DBH_MYCS2	-.M*NKAELIDVLTTK.M	0.9944	3.6358	2	0.3315	1491.81	0.7773	19	24	0
ST_Mark_3Sep09_plus.11437.11437.2	A0R1C7_MYCS2	R.GNSLSDLDELGER.L	0.9984	2.859	2	0.5082	1404.66	0.6112	17	24	0
ST_Mark_3Sep09_plus.11439.11439.3	A0QZ96_MYCS2	K.ASAIATTAPVVVGVDGSPASEK.A	0.9994	4.3426	3	0.5444	2027.07	1.9662	34	84	0
ST_Mark_3Sep09_plus.11440.11440.2	A0QZ96_MYCS2	K.ASAIATTAPVVVGVDGSPASEK.A	1	4.9095	2	0.7096	2027.07	0.7492	29	42	0
ST_Mark_3Sep09_plus.11447.11447.3	A0R2A4_MYCS2	R.ISGVLINLQPDRGPR.R	0.8981	2.6204	3	0.3311	1634.93	2.0889	21	56	0
ST_Mark_3Sep09_plus.11468.11468.3	A0QVU2_MYCS2	K.LLSQLEQAKM*QEQVSSSLR.S	0.9022	2.4808	3	0.3838	2191.14	1.884	27	72	0
ST_Mark_3Sep09_plus.11477.11477.2	A0QQ65_MYCS2	R.QAVNYAIDPEALNR.V	0.943	2.698	2	0.3031	1573.8	0.5969	18	26	0
ST_Mark_3Sep09_plus.11482.11482.2	A0QSB9_MYCS2	K.SVYSSLISASEK.G	0.9974	2.8088	2	0.4789	1270.65	0.7533	13	22	0
ST_Mark_3Sep09_plus.11485.11485.2	A0QXB2_MYCS2	R.LYVDGQLVGYR.E	0.9991	3.1937	2	0.5043	1282.68	1.9304	16	20	0
ST_Mark_3Sep09_plus.11491.11491.3	GLGE_MYCS2	R.LASGPGTTPPAVPLGTVVQPGKR.V	0.8868	2.5431	3	0.3825	2200.24	1.8097	29	88	0
ST_Mark_3Sep09_plus.11495.11495.2	A0R069_MYCS2	V.SNAPGYQAPTVTVSSSLPR.R	0.9858	2.9707	2	0.4269	1931.98	0.8968	20	36	0
ST_Mark_3Sep09_plus.11502.11502.2	RL1_MYCS2	K.VTVSTTTGPGIPVDPSVTR.N	0.9925	2.7282	2	0.4949	1884.01	0.744	17	36	0
ST_Mark_3Sep09_plus.11504.11504.3	A0R070_MYCS2	R.LVEQGTGGHIVNVASM*AAYSPAGSM*NAYATSK.A	0.9574	3.4993	3	0.385	3214.52	1.7391	39	124	0
ST_Mark_3Sep09_plus.11521.11521.2	A0QR89_MYCS2	K.VYGDAVIAADGAYSPIKR.A	0.9985	3.4398	2	0.5086	1865.98	0.879	20	34	0
ST_Mark_3Sep09_plus.11528.11528.2	A0QXB0_MYCS2	K.VDEIANTLPEDIK.S	0.9128	2.2239	2	0.3858	1456.75	0.8252	12	24	0
ST_Mark_3Sep09_plus.11540.11540.2	A0QR89_MYCS2	K.IDSEYNGYSAIAIR.S	0.9996	4.3778	2	0.4769	1571.77	1.8553	21	26	0
ST_Mark_3Sep09_plus.11544.11544.2	A0QSB9_MYCS2	K.SVYSSLISASEK.G	0.9998	3.3915	2	0.5644	1270.65	1.0231	17	22	0
ST_Mark_3Sep09_plus.11558.11558.2	A0QSB9_MYCS2	R.GGIDSALM*GLGR.S	0.9931	3.5618	2	0.3521	1162.59	2.2198	18	22	0
ST_Mark_3Sep09_plus.11560.11560.2	A0QNJ7_MYCS2	R.ILAIDADPDGGNLADR.A	0.9993	3.7875	2	0.4879	1625.81	0.764	22	30	0
ST_Mark_3Sep09_plus.11577.11577.3	ATPA_MYCS2	R.VVNPLGQPIDGQGDIAAETRR.A	0.9684	2.3507	3	0.4819	2206.16	1.1584	23	80	0
ST_Mark_3Sep09_plus.11597.11597.3	A0QTE1_MYCS2	R.LQVEHPVTEETSGIDLVR.Q	0.979	3.0063	3	0.4159	2022.05	1.8275	25	68	0
ST_Mark_3Sep09_plus.11605.11605.3	ATPB_MYCS2	R.M*PSAVGYQPTLADEM*GELQER.I	0.9921	3.9804	3	0.3731	2354.07	0.945	33	80	0
ST_Mark_3Sep09_plus.11608.11608.2	A0R5Z2_MYCS2	R.ELVTGQPVPSTYLGSR.R	0.9991	3.3737	2	0.5113	1703.9	0.6358	20	30	0
ST_Mark_3Sep09_plus.11623.11623.3	A0QTT2_MYCS2	K.VGQALSVM*EAAIPEQYGKPYR.E	0.8668	2.7945	3	0.3292	2323.18	2.086	26	80	0
ST_Mark_3Sep09_plus.11624.11624.2	RL1_MYCS2	K.AEQAQAAGADIVGSDDLIEK.I	1	5.8192	2	0.6128	2000.98	1.5622	30	38	0
ST_Mark_3Sep09_plus.11628.11628.3	A0QVU2_MYCS2	R.QLADIEKLQVNVR.Q	0.9774	2.8576	3	0.3886	1525.87	2.3611	24	48	0
ST_Mark_3Sep09_plus.11631.11631.3	RL1_MYCS2	K.AEQAQAAGADIVGSDDLIEK.I	0.9249	2.506	3	0.3912	2000.98	1.2713	24	76	0
ST_Mark_3Sep09_plus.11640.11640.3	A0R072_MYCS2	K.QAPAASPAAAAPAAPAAASATPAPALAHLR.G	0.8714	2.382	3	0.4188	2660.43	1.7594	26	116	0
ST_Mark_3Sep09_plus.11645.11645.2	A0R226_MYCS2	R.YVPAAVIQAVQR.V	0.9793	2.7609	2	0.3452	1314.75	0.6791	17	22	0
ST_Mark_3Sep09_plus.11647.11647.3	A0QYD6_MYCS2	K.IRTPFEYFDKGSM*ATVSR.F	0.8712	2.4131	3	0.3405	2121.05	1.0269	18	68	0
ST_Mark_3Sep09_plus.11652.11652.2	CH601_MYCS2	K.QIALNGGLEPGVVAEK.V	0.9998	4.0852	2	0.5684	1594.88	1.8086	21	30	0
ST_Mark_3Sep09_plus.11663.11663.2	ATPB_MYCS2	R.NFGGTSVFAGVGER.T	0.9992	3.5227	2	0.4718	1397.68	0.5861	22	26	0
ST_Mark_3Sep09_plus.11670.11670.2	A0QX24_MYCS2	K.QILTTGDLLR.L	0.9357	2.5137	2	0.2829	1129.66	0.8982	12	18	0
ST_Mark_3Sep09_plus.11673.11673.2	A0QV32_MYCS2	R.EGVGFTGVVLTK.L	0.9908	2.9619	2	0.3833	1206.67	0.9733	17	22	0
ST_Mark_3Sep09_plus.11681.11681.2	A0R574_MYCS2	R.GELQTIGATTLDEYRK.Y	0.9888	2.4057	2	0.4966	1794.92	0.7636	12	30	0
ST_Mark_3Sep09_plus.11684.11684.2	A0R633_MYCS2	R.AGELVGVYPEATISR.S	0.9989	3.8246	2	0.4507	1561.82	0.8491	20	28	0
ST_Mark_3Sep09_plus.11693.11693.3	A0QTR5_MYCS2	R.HLIIPDLGLDGQKR.L	0.997	3.2783	3	0.4744	1574.9	2.126	24	52	0
ST_Mark_3Sep09_plus.11699.11699.2	Y1959_MYCS2	K.NDNSASFQLTSALNR.F	0.9995	3.2375	2	0.5681	1637.79	0.7787	19	28	0
ST_Mark_3Sep09_plus.11715.11715.2	MPRB_MYCS2	R.AVLNLLDNAAK.W	0.9935	3.2714	2	0.3544	1141.66	1.3518	17	20	0
ST_Mark_3Sep09_plus.11735.11735.2	A0R3L1_MYCS2	R.FAIAAAETVAASAR.H	0.9992	3.5482	2	0.4954	1348.72	1.0691	19	26	0
ST_Mark_3Sep09_plus.11738.11738.2	A0QX24_MYCS2	K.QILTTGDLLR.L	0.9455	2.1567	2	0.3721	1129.66	0.9226	12	18	0
ST_Mark_3Sep09_plus.11754.11754.2	A0QNG2_MYCS2	K.SGGPFADAVAAVR.A	0.8989	3.0741	2	0.2273	1217.63	0.9958	16	24	0
ST_Mark_3Sep09_plus.11756.11756.2	A0QSL1_MYCS2	R.FLTSDLNELQR.Q	0.9979	3.3806	2	0.4246	1335.69	1.7812	15	20	0
ST_Mark_3Sep09_plus.11759.11759.3	DBH_MYCS2	R.AVHKGDSVTITGFGVFEQR.R	0.9958	3.6187	3	0.4465	2048.06	1.2839	29	72	0
ST_Mark_3Sep09_plus.11769.11769.2	A0R665_MYCS2	K.AIAFSTAQYQLAR.K	0.9997	4.0049	2	0.4727	1439.76	0.7656	20	24	0
ST_Mark_3Sep09_plus.11780.11780.2	A0R1C7_MYCS2	K.ELANDPLVGTLGR.V	0.997	2.6947	2	0.4609	1354.73	0.2655	15	24	0
ST_Mark_3Sep09_plus.11782.11782.2	A0QQA8_MYCS2	K.LQDVLYEIR.G	0.9871	3.0189	2	0.3007	1148.63	0.8874	13	16	0
ST_Mark_3Sep09_plus.11789.11789.3	RS2_MYCS2	K.VPSAVWVVDTNKEHIAVGEAR.K	0.9993	4.037	3	0.5525	2277.2	1.9514	31	80	0
ST_Mark_3Sep09_plus.11792.11792.3	A0R070_MYCS2	R.NQALRPVTPEAYVAYGVSR.L	0.9994	4.3655	3	0.4866	2091.1	1.1004	32	72	0
ST_Mark_3Sep09_plus.11793.11793.2	A0QWJ3_MYCS2	R.SPESVVTVGSGGSATLQIR.A	0.9998	4.1714	2	0.5659	1844.97	0.6834	23	36	0
ST_Mark_3Sep09_plus.11798.11798.2	A0R070_MYCS2	K.FQSENLDIDAANSLK.I	0.9997	4.4181	2	0.4929	1664.81	1.8622	24	28	0
ST_Mark_3Sep09_plus.11825.11825.2	A0QNG2_MYCS2	K.SGGPFADAVAAVR.A	0.9741	3.2181	2	0.3026	1217.63	1.3078	17	24	0
ST_Mark_3Sep09_plus.11829.11829.3	MPRB_MYCS2	R.TDDLRPIPVVGSDELAR.L	0.9968	3.6232	3	0.3481	1852.98	0.1165	34	64	0
ST_Mark_3Sep09_plus.11832.11832.3	CH602_MYCS2	K.AAVEEGIVTGGGAALVQAR.S	0.997	4.2266	3	0.4262	1768.96	1.9964	35	72	0
ST_Mark_3Sep09_plus.11833.11833.3	A0QTL4_MYCS2	K.LSLPDKFLKDTADNAPETR.S	0.8588	2.5587	3	0.3507	2131.1	1.5112	19	72	0
ST_Mark_3Sep09_plus.11842.11842.2	A0R727_MYCS2	K.VLLAFDPGAAR.S	0.9289	2.8154	2	0.2783	1129.64	1.4762	13	20	0
ST_Mark_3Sep09_plus.11847.11847.2	MURG_MYCS2	R.TVIPLLTDDSK.L	0.9438	1.9242	2	0.4558	1201.67	0.5562	13	20	0
ST_Mark_3Sep09_plus.11848.11848.2	A0R727_MYCS2	R.SLGALDSLTYR.T	0.9993	3.0202	2	0.4321	1195.63	0.1134	18	20	0
ST_Mark_3Sep09_plus.11853.11853.2	A0R069_MYCS2	R.FAGM*LVAGTYLR.E	0.8566	2.8281	2	0.2044	1314.69	1.0812	18	22	0
ST_Mark_3Sep09_plus.11859.11859.3	RL3_MYCS2	K.LGM*TQVFDENNKVVPVTVVK.A	0.9974	3.1876	3	0.5564	2233.19	2.2571	28	76	0
ST_Mark_3Sep09_plus.11873.11873.2	A0R665_MYCS2	R.SDSDM*FTLGFR.F	0.9964	2.6484	2	0.4662	1291.57	0.7044	14	20	0
ST_Mark_3Sep09_plus.11877.11877.2	A0R0B4_MYCS2	R.FAVVIGTGLGGGEK.I	0.9974	3.264	2	0.4474	1304.72	0.8605	21	26	0
ST_Mark_3Sep09_plus.11890.11890.3	A0R2A4_MYCS2	R.SKLIEAELPSVEDVNAQR.V	0.9919	4.0546	3	0.3571	1998.05	1.568	27	68	0
ST_Mark_3Sep09_plus.11906.11906.2	A0R1A4_MYCS2	K.ESAIEGLYYVR.A	0.9936	3.3125	2	0.3448	1299.66	1.186	16	20	0
ST_Mark_3Sep09_plus.11925.11925.2	RS4_MYCS2	R.LGVDLVGGDQSFEK.R	0.9996	3.3814	2	0.4837	1463.74	0.144	20	26	0
ST_Mark_3Sep09_plus.11936.11936.2	A0R628_MYCS2	K.WESVLLTETPEK.V	0.9983	3.4281	2	0.4129	1431.74	0.7111	17	22	0
ST_Mark_3Sep09_plus.11945.11945.2	A0R2A4_MYCS2	K.QVALFSATM*PAAIR.K	0.9999	3.6949	2	0.572	1491.8	0.7982	21	26	0
ST_Mark_3Sep09_plus.11955.11955.2	A0R0B5_MYCS2	K.IEAVPIAGFAQM*R.I	0.9	2.8142	2	0.2979	1418.75	2.1234	16	24	0
ST_Mark_3Sep09_plus.11959.11959.2	ATPB_MYCS2	R.GVEVTDTGASISVPVGDGVK.G	0.9992	3.9037	2	0.5067	1886.97	0.7255	23	38	0
ST_Mark_3Sep09_plus.11960.11960.2	A0QQA8_MYCS2	K.AIVVINPNNPTGAVYSR.E	0.9998	4.3932	2	0.5435	1784.97	1.7813	25	32	0
ST_Mark_3Sep09_plus.11973.11973.3	A0QV26_MYCS2	K.RPIADVQLPEPAVEPEAPPAR.D	0.9955	4.052	3	0.4347	2252.2	2.0077	29	80	0
ST_Mark_3Sep09_plus.11974.11974.2	A0QYZ2_MYCS2	R.AALNAPIQGSAADIIK.V	0.9984	3.0892	2	0.521	1552.87	0.7641	21	30	0
ST_Mark_3Sep09_plus.11975.11975.2	A0QZ96_MYCS2	K.ALEFAFDAASR.R	0.9995	3.6917	2	0.4744	1197.59	2.0319	17	20	0
ST_Mark_3Sep09_plus.11994.11994.2	A0QWJ3_MYCS2	R.LYTGTGAFEVIGK.R	0.9986	3.1002	2	0.5269	1355.72	1.8073	16	24	0
ST_Mark_3Sep09_plus.11999.11999.2	A0R2V2_MYCS2	R.IPAAQPDVAVLDVR.L	0.9921	2.6909	2	0.4561	1463.82	0.8106	18	26	0
ST_Mark_3Sep09_plus.12009.12009.2	A0QQA8_MYCS2	R.DIIQALPTAQGYSDSK.G	0.9961	3.0145	2	0.4764	1706.86	0.8041	15	30	0
ST_Mark_3Sep09_plus.12022.12022.2	A0QQB0_MYCS2	R.ITTQITEVFGQTR.L	0.9824	2.994	2	0.338	1493.8	0.7311	17	24	0
ST_Mark_3Sep09_plus.12029.12029.3	A0R1E4_MYCS2	R.AGGILISGSAAGNSPIPNNATYAASK.A	0.946	3.1652	3	0.3706	2402.23	1.5219	39	100	0
ST_Mark_3Sep09_plus.12032.12032.2	A0R1C7_MYCS2	R.NQVDPIIAGTLVR.D	0.9938	3.1874	2	0.3489	1395.8	0.3328	18	24	0
ST_Mark_3Sep09_plus.12035.12035.2	A0R1E4_MYCS2	R.AIVTPIVGAVYK.K	0.9969	2.9162	2	0.4646	1230.75	1.0493	18	22	0
ST_Mark_3Sep09_plus.12052.12052.2	A0QQJ4_MYCS2	K.ISYDTDPELALENTR.F	0.9983	4.0893	2	0.3941	1736.83	0.8528	19	28	0
ST_Mark_3Sep09_plus.12057.12057.2	Y1959_MYCS2	K.LTVLTIPGQVNGPK.L	0.9164	2.3485	2	0.3655	1436.85	0.8409	13	26	0
ST_Mark_3Sep09_plus.12065.12065.3	A0QQB0_MYCS2	K.APYILGEKPSPLESTPEGGLGEK.A	0.9875	3.2561	3	0.4488	2369.22	1.501	29	88	0
ST_Mark_3Sep09_plus.12086.12086.2	A0QZ91_MYCS2	R.AGFAGM*LLGSVGSK.V	0.9995	3.5206	2	0.5253	1310.68	1.0025	19	26	0
ST_Mark_3Sep09_plus.12088.12088.2	A0R2A4_MYCS2	R.ISGVLINLQPDR.G	0.9963	3.5117	2	0.3673	1324.76	1.0242	17	22	0
ST_Mark_3Sep09_plus.12091.12091.2	MURG_MYCS2	R.VLLVFGGSQGAQSINR.A	1	5.281	2	0.5921	1645.9	0.9032	25	30	0
ST_Mark_3Sep09_plus.12098.12098.2	ATPB_MYCS2	R.FTQAGSEVSTLLGR.M	1	4.3372	2	0.5932	1465.76	1.0765	23	26	0
ST_Mark_3Sep09_plus.12108.12108.2	A0R542_MYCS2	R.AVAIEQAVDQVPGVR.A	0.9368	2.5673	2	0.3595	1551.85	0.8422	16	28	0
ST_Mark_3Sep09_plus.12114.12114.2	A0R198_MYCS2	R.GTGQGLNLVDSVYER.L	0.998	2.9509	2	0.5232	1607.8	0.9013	14	28	0
ST_Mark_3Sep09_plus.12115.12115.3	A0R542_MYCS2	R.AVAIEQAVDQVPGVR.A	0.9237	3.0259	3	0.2837	1551.85	1.6186	28	56	0
ST_Mark_3Sep09_plus.12120.12120.2	RS10_MYCS2	R.LIDILDPTPK.T	0.9782	2.6011	2	0.3602	1124.66	0.6198	13	18	0
ST_Mark_3Sep09_plus.12128.12128.2	A0QX01_MYCS2	K.AAM*DELEIDPAFGER.S	0.9998	4.0549	2	0.5117	1679.76	0.7046	19	28	0
ST_Mark_3Sep09_plus.12130.12130.3	A0QQ22_MYCS2	R.ALGTNPDKEEPSGSTDETLAEVIAR.S	0.9806	3.3591	3	0.414	2600.27	1.343	26	96	0
ST_Mark_3Sep09_plus.12132.12132.3	MURG_MYCS2	R.VLLVFGGSQGAQSINR.A	0.9998	4.5989	3	0.529	1645.9	1.7139	36	60	0
ST_Mark_3Sep09_plus.12134.12134.2	A0QX32_MYCS2	R.NLVGGM*TLEQTLTSR.D	0.9964	2.9999	2	0.4858	1635.84	1.0922	18	28	0
ST_Mark_3Sep09_plus.12137.12137.2	A0QV26_MYCS2	R.IDTTGLPAVGDDATIPR.D	0.9957	2.9884	2	0.4782	1711.89	0.6955	19	32	0
ST_Mark_3Sep09_plus.12139.12139.3	A0QRD2_MYCS2	R.RAELLDEVAGGITASGGDAK.A	0.9969	4.1463	3	0.4313	1929.99	1.5682	31	76	0
ST_Mark_3Sep09_plus.12141.12141.2	A0R5I4_MYCS2	R.TQGEALPWQDLR.A	0.9721	2.8508	2	0.3177	1413.71	0.836	18	22	0
ST_Mark_3Sep09_plus.12142.12142.2	A0R5R5_MYCS2	R.GTTYLATAPGDLGLAR.A	0.9169	1.6084	2	0.4355	1576.83	0.1041	13	30	0
ST_Mark_3Sep09_plus.12143.12143.2	A0QWT4_MYCS2	R.VVLDGQDLTALSEK.E	0.9998	2.9037	2	0.5997	1487.8	0.2338	16	26	0
ST_Mark_3Sep09_plus.12146.12146.2	PYRB_MYCS2	R.TIITM*FYENSTR.T	0.9999	3.5988	2	0.5737	1491.72	0.4303	19	22	0
ST_Mark_3Sep09_plus.12155.12155.2	MURG_MYCS2	R.VLLVFGGSQGAQSINR.A	0.9999	4.3803	2	0.5288	1645.9	0.7784	22	30	0
ST_Mark_3Sep09_plus.12162.12162.2	A0R5C0_MYCS2	R.SGM*DLGPWLVSR.D	0.9529	2.3373	2	0.3735	1333.66	0.9072	13	22	0
ST_Mark_3Sep09_plus.12167.12167.2	A0QZ96_MYCS2	R.LLGSVTAGLIR.H	0.9943	3.8533	2	0.3029	1099.68	2.0689	19	20	0
ST_Mark_3Sep09_plus.12171.12171.3	A0R070_MYCS2	R.KAFSDM*LVSVTGAASGIGR.A	0.9577	2.7834	3	0.3954	1882.97	1.5121	26	72	0
ST_Mark_3Sep09_plus.12181.12181.2	RS10_MYCS2	R.LIDILDPTPK.T	0.9906	3.1032	2	0.3167	1124.66	0.5734	15	18	0
ST_Mark_3Sep09_plus.12195.12195.3	EFTU_MYCS2	R.KLLDQGQAGDNVGLLLR.G	0.8557	3.6962	3	0.1566	1810.02	1.1242	29	64	0
ST_Mark_3Sep09_plus.12196.12196.2	A0QX32_MYCS2	R.NLVGGM*TLEQTLTSR.D	0.9999	4.4174	2	0.4964	1635.84	0.2024	22	28	0
ST_Mark_3Sep09_plus.12197.12197.2	A0R696_MYCS2	R.SWGVDVTELSR.E	0.9967	3.2118	2	0.3946	1248.62	0.9664	17	20	0
ST_Mark_3Sep09_plus.12203.12203.2	A0R633_MYCS2	R.SAGAGAYAAAVEALR.A	0.9998	3.7933	2	0.5523	1377.71	0.9432	20	28	0
ST_Mark_3Sep09_plus.12209.12209.2	PYRB_MYCS2	R.TIITM*FYENSTR.T	0.9998	3.7451	2	0.5364	1491.72	1.0934	19	22	0
ST_Mark_3Sep09_plus.12216.12216.2	RS3_MYCS2	K.QVQLNILEVK.N	0.9787	3.1264	2	0.2409	1183.7	0.6124	16	18	0
ST_Mark_3Sep09_plus.12223.12223.2	RPOA_MYCS2	R.IPVDSIYSPVLK.V	0.9982	3.0469	2	0.472	1330.76	0.887	18	22	0
ST_Mark_3Sep09_plus.12224.12224.2	A0R5R5_MYCS2	K.AIAQEGLTDLAEVR.H	0.9988	3.5869	2	0.4452	1485.79	0.6729	21	26	0
ST_Mark_3Sep09_plus.12225.12225.2	A0QSB9_MYCS2	R.EQWDGPFM*LK.G	0.9668	2.3386	2	0.3674	1266.59	0.8908	12	18	0
ST_Mark_3Sep09_plus.12242.12242.3	CH602_MYCS2	K.AIAQVATVSSRDEQVGELVGEAM*TK.V	0.9645	3.2332	3	0.4063	2605.32	2.3066	25	96	0
ST_Mark_3Sep09_plus.12245.12245.2	A0QYZ2_MYCS2	R.AFYALPAENFK.T	0.9976	2.8232	2	0.4605	1270.65	0.6471	15	20	0
ST_Mark_3Sep09_plus.12249.12249.2	A0R574_MYCS2	R.QQVIQLLSGYQGK.E	0.9966	2.9701	2	0.5072	1461.81	1.809	14	24	0
ST_Mark_3Sep09_plus.12272.12272.3	A0R0B4_MYCS2	R.LM*GAGITSDAFHM*VAPAADGLR.A	0.9667	3.0701	3	0.4149	2233.08	2.4391	32	84	0
ST_Mark_3Sep09_plus.12281.12281.2	A0R659_MYCS2	R.LTDLAAAVTAAENM*PSAR.R	0.9999	4.4407	2	0.5547	1817.91	0.8173	23	34	0
ST_Mark_3Sep09_plus.12303.12303.2	DBH_MYCS2	K.AELIDVLTTK.M	0.9963	2.9364	2	0.4043	1102.64	0.8729	12	18	0
ST_Mark_3Sep09_plus.12316.12316.2	A0R070_MYCS2	R.LGAEIVVSDIDEAGAK.A	0.9999	4.5074	2	0.5556	1586.83	0.6909	22	30	0
ST_Mark_3Sep09_plus.12330.12330.2	A0QQ62_MYCS2	K.SVTAQTLIGLTR.A	0.9966	2.9561	2	0.4358	1259.73	0.6826	15	22	0
ST_Mark_3Sep09_plus.12351.12351.3	A0QV12_MYCS2	R.FHTALYTPELQPQENSGIYPDNAR.L	0.9792	3.8394	3	0.363	2761.32	1.6084	30	92	0
ST_Mark_3Sep09_plus.12364.12364.2	DBH_MYCS2	K.AELIDVLTTK.M	0.9793	3.0856	2	0.2723	1102.64	1.0748	15	18	0
ST_Mark_3Sep09_plus.12374.12374.2	A0QXX3_MYCS2	R.AAESLSALGVELR.M	0.9573	2.9898	2	0.2978	1315.72	1.2753	16	24	0
ST_Mark_3Sep09_plus.12377.12377.3	A0R574_MYCS2	R.GGESGNPSTSLVLDQFGR.N	0.8774	2.5466	3	0.3436	1820.88	1.6812	24	68	0
ST_Mark_3Sep09_plus.12378.12378.2	MPRA_MYCS2	K.M*TFSDLTLDPVTR.E	0.9942	2.9805	2	0.4094	1511.75	0.6411	15	24	0
ST_Mark_3Sep09_plus.12379.12379.3	A0QWJ3_MYCS2	R.TFAEQANLAVNQTFM*R.S	0.9869	3.3704	3	0.3899	1856.9	2.1499	27	60	0
ST_Mark_3Sep09_plus.12381.12381.2	A0R260_MYCS2	R.M*PYTVGLLGSVPR.L	0.9992	3.9378	2	0.4531	1405.76	1.8277	20	24	0
ST_Mark_3Sep09_plus.12386.12386.2	A0QWJ3_MYCS2	R.TFAEQANLAVNQTFM*R.S	0.9996	3.7125	2	0.5365	1856.9	0.9554	19	30	0
ST_Mark_3Sep09_plus.12388.12388.2	A0QSH7_MYCS2	-.M*LSAFISSLR.T	0.8927	2.6274	2	0.2308	1140.61	1.1654	13	18	0
ST_Mark_3Sep09_plus.12391.12391.2	A0R574_MYCS2	R.GGESGNPSTSLVLDQFGR.N	0.9999	4.7669	2	0.5371	1820.88	0.7104	23	34	0
ST_Mark_3Sep09_plus.12398.12398.2	A0QV32_MYCS2	K.TPPTVIM*LAGLQGAGK.T	0.999	3.8428	2	0.4664	1569.87	0.8855	19	30	0
ST_Mark_3Sep09_plus.12414.12414.3	A0QV12_MYCS2	R.FHTALYTPELQPQENSGIYPDNAR.L	0.9173	2.8899	3	0.3741	2761.32	2.1566	29	92	0
ST_Mark_3Sep09_plus.12421.12421.2	A0R226_MYCS2	R.ISSGQALILIPR.E	0.9529	3.2433	2	0.2924	1267.77	1.9523	14	22	0
ST_Mark_3Sep09_plus.12449.12449.2	A0QQ61_MYCS2	R.VILQLIQPTSGSVR.F	0.9973	3.0708	2	0.4726	1510.9	0.87	14	26	0
ST_Mark_3Sep09_plus.12457.12457.2	A0R5C0_MYCS2	K.VGEGTEISTALFTPK.F	0.9929	3.3047	2	0.4165	1549.81	1.6448	17	28	0
ST_Mark_3Sep09_plus.12458.12458.2	A0R730_MYCS2	R.AYAGLGIGVYDVM*GAGR.G	0.9985	3.433	2	0.4894	1685.84	0.6881	18	32	0
ST_Mark_3Sep09_plus.12465.12465.2	A0QV32_MYCS2	K.TPPTVIM*LAGLQGAGK.T	0.9931	2.8458	2	0.4587	1569.87	0.7318	17	30	0
ST_Mark_3Sep09_plus.12468.12468.3	A0R574_MYCS2	R.SQVEEIIGQGQQAPSGHIPFTPR.A	0.9968	3.3716	3	0.5332	2476.26	1.8084	26	88	0
ST_Mark_3Sep09_plus.12469.12469.2	ATPB_MYCS2	R.ITGPVVDVEFPR.G	0.9886	2.6376	2	0.3723	1328.72	0.286	15	22	0
ST_Mark_3Sep09_plus.12476.12476.2	A0QR91_MYCS2	R.VNNAFPQWLR.N	0.9936	2.9843	2	0.3629	1244.65	0.9411	14	18	0
ST_Mark_3Sep09_plus.12513.12513.2	A0R2A4_MYCS2	R.LDYSLVELPEK.L	0.9198	2.2175	2	0.3379	1305.69	0.7925	11	20	0
ST_Mark_3Sep09_plus.12526.12526.2	A0R610_MYCS2	K.ELVWAPGAFR.Y	0.9924	2.3551	2	0.4786	1145.61	1.2121	12	18	0
ST_Mark_3Sep09_plus.12527.12527.2	A0QSU5_MYCS2	R.TVAGFEQLPDGTWR.V	0.9201	2.2346	2	0.3578	1576.78	0.596	13	26	0
ST_Mark_3Sep09_plus.12555.12555.2	A0QPG2_MYCS2	R.DQPESFIDFTR.W	0.9863	2.0822	2	0.3695	1354.63	0.0333	12	20	0
ST_Mark_3Sep09_plus.12567.12567.3	A0QVU2_MYCS2	K.YLM*ALFSSKVDEYADPK.V	0.999	3.6442	3	0.5292	1992.97	1.9042	27	64	0
ST_Mark_3Sep09_plus.12587.12587.2	A0R610_MYCS2	K.ELVWAPGAFR.Y	0.9843	2.5894	2	0.3772	1145.61	1.0561	15	18	0
ST_Mark_3Sep09_plus.12588.12588.2	ATPB_MYCS2	K.VVDLLTPYVR.G	0.9633	2.6734	2	0.3016	1174.68	1.0682	12	18	0
ST_Mark_3Sep09_plus.12590.12590.2	A0QNI4_MYCS2	R.VGNNSAGLFVLAGESTPAR.R	0.9988	3.1873	2	0.5576	1859.96	0.8052	19	36	0
ST_Mark_3Sep09_plus.12590.12590.3	A0QNI4_MYCS2	E.TFADVRSRVGNNSAGLFVLAGESTPAR.R	0.8722	2.525	3	0.4096	2792.44	1.7982	20	104	0
ST_Mark_3Sep09_plus.12620.12620.2	A0QS52_MYCS2	K.DLEAFATPLTM*K.S	0.9359	2.1932	2	0.3104	1352.68	0.1659	13	22	0
ST_Mark_3Sep09_plus.12624.12624.2	A0QYZ2_MYCS2	R.SFTLDDLAVR.Y	0.971	2.7313	2	0.2966	1136.59	0.8034	14	18	0
ST_Mark_3Sep09_plus.12637.12637.2	A0QWW2_MYCS2	R.LADLVALVGK.S	0.9967	3.0945	2	0.3962	998.625	1.1347	15	18	0
ST_Mark_3Sep09_plus.12651.12651.2	ATPB_MYCS2	K.VVDLLTPYVR.G	0.9764	2.6408	2	0.338	1174.68	1.0311	14	18	0
ST_Mark_3Sep09_plus.12659.12659.2	A0QYZ2_MYCS2	R.LFDDLEFR.V	0.9939	2.9404	2	0.3165	1054.52	0.9297	13	14	0
ST_Mark_3Sep09_plus.12665.12665.2	A0QS52_MYCS2	R.VPTVYWDLTSER.V	0.9995	2.7816	2	0.5966	1465.73	0.8627	15	22	0
ST_Mark_3Sep09_plus.12667.12667.3	A0R574_MYCS2	R.LFGAPPGYVGYEEGGQLTEK.V	0.8626	2.486	3	0.3534	2112.03	1.5825	18	76	0
ST_Mark_3Sep09_plus.12668.12668.2	A0R7J3_MYCS2	R.ALLALEGGPEAQEELAAR.I	0.9994	4.3622	2	0.4635	1837.97	0.6936	21	34	0
ST_Mark_3Sep09_plus.12668.12668.3	A0R7J3_MYCS2	A.AGVLSAGHARALLALEGGPEAQEELAAR.I	0.8867	2.331	3	0.2712	2757.46	0.0206	22	108	0
ST_Mark_3Sep09_plus.12682.12682.2	ATPA_MYCS2	K.LSDELGGGSM*TGLPIIETK.A	0.9629	2.7662	2	0.3898	1933.98	0.9777	14	36	0
ST_Mark_3Sep09_plus.12695.12695.2	A0QTR5_MYCS2	K.LITGIGEPLLGR.L	0.9885	2.9801	2	0.3375	1238.75	0.4872	17	22	0
ST_Mark_3Sep09_plus.12702.12702.2	A0QXB2_MYCS2	R.TALANIIEAPIK.V	0.9062	3.211	2	0.2106	1253.75	2.185	16	22	0
ST_Mark_3Sep09_plus.12704.12704.2	PSD_MYCS2	K.LSIGDTYGLIR.Y	0.9958	2.2397	2	0.4969	1207.67	0.2606	12	20	0
ST_Mark_3Sep09_plus.12711.12711.2	A0QX91_MYCS2	R.EVVLTGITATVDTAAR.W	0.9991	3.4823	2	0.5069	1616.89	0.766	18	30	0
ST_Mark_3Sep09_plus.12713.12713.2	RS4_MYCS2	K.SLNTLPFQIAR.E	0.9961	3.0449	2	0.4034	1259.71	0.8329	14	20	0
ST_Mark_3Sep09_plus.12717.12717.2	A0QVZ3_MYCS2	R.LTELPVGM*PVAVVVR.Q	0.9988	3.1971	2	0.5116	1595.92	0.7275	17	28	0
ST_Mark_3Sep09_plus.12717.12717.3	A0QVZ3_MYCS2	T.EDVSLVRLTELPVGM*PVAVVVR.Q	0.9385	2.7081	3	0.2956	2394.35	0.1261	26	84	0
ST_Mark_3Sep09_plus.12720.12720.2	A0QVU2_MYCS2	K.YLMALFSSK.V	0.9458	2.1005	2	0.3469	1059.55	0.5495	12	16	0
ST_Mark_3Sep09_plus.12729.12729.2	A0QV32_MYCS2	R.IANGSGVTVSEVNQLVDR.F	0.918	2.4225	2	0.3988	1857.97	1.7958	19	34	0
ST_Mark_3Sep09_plus.12736.12736.2	A0QYD6_MYCS2	K.VVIIGSGFGGLTAAK.T	1	4.7362	2	0.5659	1389.81	0.8255	24	28	0
ST_Mark_3Sep09_plus.12738.12738.2	A0QYW4_MYCS2	K.TLVDVGLGYVR.L	0.9997	3.5607	2	0.4967	1191.67	0.9831	18	20	0
ST_Mark_3Sep09_plus.12752.12752.2	A0QP16_MYCS2	R.QLTDEQLTAGGVGPELIR.I	0.9957	2.7088	2	0.5328	1897	0.8337	18	34	0
ST_Mark_3Sep09_plus.12753.12753.2	PSD_MYCS2	R.AGLISAGANAAFFR.H	0.9846	3.2149	2	0.3442	1365.73	1.0312	17	26	0
ST_Mark_3Sep09_plus.12755.12755.3	DBH_MYCS2	R.RQATAAVENVVDTIVR.A	0.9185	3.5346	3	0.2463	1741.96	1.6961	23	60	0
ST_Mark_3Sep09_plus.12759.12759.3	A0R659_MYCS2	R.RADQLGVPLSQLGQFSGHGAQLSAR.I	0.9985	4.1887	3	0.5275	2593.36	2.3771	30	96	0
ST_Mark_3Sep09_plus.12797.12797.2	A0QYD6_MYCS2	K.VVIIGSGFGGLTAAK.T	1	5.17	2	0.5915	1389.81	0.9945	25	28	0
ST_Mark_3Sep09_plus.12799.12799.2	EFTU_MYCS2	R.ELLAAQDFDEEAPVVR.V	0.9997	4.0595	2	0.5079	1801.9	0.7364	20	30	0
ST_Mark_3Sep09_plus.12802.12802.2	A0R696_MYCS2	R.LGVTIYEQSPVTEISQGR.A	0.999	3.4123	2	0.5305	1977.03	0.7662	18	34	0
ST_Mark_3Sep09_plus.12805.12805.3	A0QWS2_MYCS2	R.GVKPYGEGDPVDVLVDDGQIAR.I	0.9838	4.3585	3	0.3005	2299.16	0.9851	33	84	0
ST_Mark_3Sep09_plus.12816.12816.3	SECA1_MYCS2	R.GTDIVLGGNVDFLADKR.L	0.8969	2.3781	3	0.3824	1789.94	1.8707	18	64	0
ST_Mark_3Sep09_plus.12830.12830.2	A0QQJ4_MYCS2	R.FWAPLSLTAE.Q	0.8659	2.2823	2	0.3123	1134.58	0.8565	12	18	0
ST_Mark_3Sep09_plus.12891.12891.2	A0QWT4_MYCS2	R.LGNVFQSANLLDNR.T	0.985	2.6155	2	0.4432	1560.81	1.2686	15	26	0
ST_Mark_3Sep09_plus.12920.12920.3	A0QR89_MYCS2	R.YDLVIAGGGPSGSAAAWQAAQTGAK.V	0.9883	3.316	3	0.4244	2347.17	0.6551	28	96	0
ST_Mark_3Sep09_plus.12925.12925.2	EFTU_MYCS2	K.LLDQGQAGDNVGLLLR.G	0.9985	4.1597	2	0.4085	1681.92	0.8359	23	30	0
ST_Mark_3Sep09_plus.12953.12953.2	A0QX01_MYCS2	R.IVESGGPELADELEQNGYVR.F	0.9998	4.0171	2	0.597	2175.06	0.7542	21	38	0
ST_Mark_3Sep09_plus.12959.12959.2	A0R3L1_MYCS2	R.GIVAVNELPDLAER.I	0.9997	3.81	2	0.5191	1495.81	0.7578	19	26	0
ST_Mark_3Sep09_plus.12980.12980.2	A0QNF5_MYCS2	R.GVLGIGADTAQATAAELR.R	1	5.1057	2	0.592	1713.91	0.7653	25	34	0
ST_Mark_3Sep09_plus.12984.12984.3	A0QNF5_MYCS2	R.GVLGIGADTAQATAAELR.R	0.9802	3.1434	3	0.3802	1713.91	1.0532	26	68	0
ST_Mark_3Sep09_plus.12986.12986.2	EFTU_MYCS2	K.LLDQGQAGDNVGLLLR.G	0.9993	4.8017	2	0.3942	1681.92	0.8152	25	30	0
ST_Mark_3Sep09_plus.12988.12988.2	A0QQP1_MYCS2	R.LITGIEVVDEATQR.D	1	4.274	2	0.6127	1543.83	0.7824	21	26	0
ST_Mark_3Sep09_plus.12995.12995.3	A0QQP1_MYCS2	R.LITGIEVVDEATQR.D	0.9929	2.9566	3	0.4407	1543.83	1.2613	24	52	0
ST_Mark_3Sep09_plus.13024.13024.2	A0QWS2_MYCS2	R.IGADLPVPETADVIDAR.G	0.9728	2.6424	2	0.3907	1751.92	0.5355	15	32	0
ST_Mark_3Sep09_plus.13032.13032.2	A0QS52_MYCS2	K.FGQIIASSPGAFGEPLSR.E	0.9942	3.3616	2	0.4237	1833.95	0.7631	20	34	0
ST_Mark_3Sep09_plus.13044.13044.3	A0R5Z1_MYCS2	R.SGILVFASHSNEFLAR.L	0.9858	3.3966	3	0.3653	1747.91	1.4492	23	60	0
ST_Mark_3Sep09_plus.13049.13049.2	A0QU12_MYCS2	R.IGGTWDLFR.Y	0.9572	1.6807	2	0.4679	1064.55	0.4091	14	16	0
ST_Mark_3Sep09_plus.13050.13050.3	A0QWS2_MYCS2	R.IGADLPVPETADVIDAR.G	0.9727	2.7098	3	0.4356	1751.92	2.0967	22	64	0
ST_Mark_3Sep09_plus.13051.13051.3	A0QVU2_MYCS2	K.VDEYADPKVQIQQAIEDAQR.Q	0.9999	4.6448	3	0.5372	2316.15	0.5275	34	76	0
ST_Mark_3Sep09_plus.13053.13053.2	A0QQ56_MYCS2	R.IVPTIPAASLPTSEPLR.Y	0.9126	1.9575	2	0.433	1762.01	0.6835	15	32	0
ST_Mark_3Sep09_plus.13066.13066.2	A0QR91_MYCS2	R.GVDFLILEK.A	0.9968	3.0848	2	0.3443	1033.59	0.5459	13	16	0
ST_Mark_3Sep09_plus.13067.13067.2	A0QNJ7_MYCS2	R.DSYQIGVFGLK.G	0.9909	2.794	2	0.4018	1226.64	1.1983	16	20	0
ST_Mark_3Sep09_plus.13074.13074.2	A0QTT5_MYCS2	R.EVLTSTDIGLPLGPK.G	0.9071	2.6565	2	0.2963	1539.86	0.8462	14	28	0
ST_Mark_3Sep09_plus.13086.13086.2	A0QWS2_MYCS2	R.IGADLPVPETADVIDAR.G	0.9815	2.65	2	0.4313	1751.92	0.765	17	32	0
ST_Mark_3Sep09_plus.13093.13093.2	A0QTL4_MYCS2	R.M*FAELDGFGVTDPATGR.R	0.9999	4.2505	2	0.5994	1799.83	0.6332	22	32	0
ST_Mark_3Sep09_plus.13113.13113.3	A0QVU2_MYCS2	K.VDEYADPKVQIQQAIEDAQR.Q	1	5.1444	3	0.5666	2316.15	0.3212	34	76	0
ST_Mark_3Sep09_plus.13123.13123.2	A0R574_MYCS2	R.VSITDSAM*VAAATLADR.Y	1	5.4532	2	0.5742	1707.86	1.9571	23	32	0
ST_Mark_3Sep09_plus.13136.13136.2	A0QV32_MYCS2	R.EVTGVPILFASAGEK.L	0.9056	2.0177	2	0.4116	1517.82	0.8746	12	28	0
ST_Mark_3Sep09_plus.13141.13141.2	A0R5C0_MYCS2	R.AALAESLPAALVPR.L	0.994	3.0299	2	0.4268	1378.81	0.8777	15	26	0
ST_Mark_3Sep09_plus.13170.13170.2	A0QU61_MYCS2	R.VVPDVLEM*VGLSGK.A	0.9975	2.5376	2	0.4679	1458.79	0.0913	16	26	0
ST_Mark_3Sep09_plus.13173.13173.3	RS4_MYCS2	R.ETAGERPIPSWLQVVGER.Q	0.9926	3.475	3	0.4298	2024.06	1.8147	25	68	0
ST_Mark_3Sep09_plus.13193.13193.2	A0R730_MYCS2	R.VPLLGADGYPAAWNAR.R	0.9783	2.7277	2	0.4049	1670.86	0.8712	13	30	0
ST_Mark_3Sep09_plus.13198.13198.2	A0R3P3_MYCS2	R.VFNELSEELGGIDR.V	0.997	3.056	2	0.4522	1577.78	0.6006	15	26	0
ST_Mark_3Sep09_plus.13200.13200.2	A0R076_MYCS2	R.SQLWQAFQIQR.K	0.985	2.9514	2	0.3674	1404.74	2.2247	14	20	0
ST_Mark_3Sep09_plus.13234.13234.2	A0QU61_MYCS2	R.VVPDVLEM*VGLSGK.A	0.9953	2.8351	2	0.4619	1458.79	0.6936	16	26	0
ST_Mark_3Sep09_plus.13238.13238.3	RS4_MYCS2	R.ETAGERPIPSWLQVVGER.Q	0.994	3.5753	3	0.4357	2024.06	1.9456	28	68	0
ST_Mark_3Sep09_plus.13247.13247.2	A0QPG2_MYCS2	R.QYLPETTIVGVDINPR.A	0.9419	3.0727	2	0.2871	1814.96	0.9338	20	30	0
ST_Mark_3Sep09_plus.13260.13260.2	A0R3I6_MYCS2	N.AQSGSIGLGFAIPVDQAK.R	0.9182	2.9493	2	0.2846	1758.94	0.7178	16	34	0
ST_Mark_3Sep09_plus.13264.13264.2	A0QU52_MYCS2	R.GVALLGIDSVQM*PIGPR.R	0.9998	4.3199	2	0.5488	1738.96	1.8442	22	32	0
ST_Mark_3Sep09_plus.13283.13283.2	Y1959_MYCS2	R.NFLFSNVIGENSK.I	0.9998	4.4757	2	0.4767	1468.74	1.8427	20	24	0
ST_Mark_3Sep09_plus.13290.13290.2	A0R3I6_MYCS2	Q.SGSIGLGFAIPVDQAK.R	0.8647	2.5247	2	0.331	1559.84	2.0451	14	30	0
ST_Mark_3Sep09_plus.13305.13305.2	SECA1_MYCS2	R.NGEVLIVDEFTGR.V	0.9997	3.7282	2	0.5057	1448.74	0.9472	16	24	0
ST_Mark_3Sep09_plus.13311.13311.2	RL3_MYCS2	R.DGYSAVQLAYGEISPR.K	0.9998	4.2008	2	0.5112	1725.84	0.7195	20	30	0
ST_Mark_3Sep09_plus.13330.13330.2	A0R5Z2_MYCS2	R.ELLATSLDAVVSQDR.K	0.9978	3.9488	2	0.3929	1616.85	0.9063	21	28	0
ST_Mark_3Sep09_plus.13331.13331.2	A0QWW2_MYCS2	K.AIGLVLPELK.G	0.9567	2.6007	2	0.2994	1052.67	0.9773	12	18	0
ST_Mark_3Sep09_plus.13345.13345.2	A0R3I6_MYCS2	G.SIGLGFAIPVDQAK.R	0.9992	3.4771	2	0.4969	1415.79	0.9542	19	26	0
ST_Mark_3Sep09_plus.13387.13387.2	A0QYD6_MYCS2	R.VILLDAAPAVLPPM*GEK.L	0.987	2.3515	2	0.4963	1749.99	0.639	19	32	0
ST_Mark_3Sep09_plus.13403.13403.2	A0R574_MYCS2	K.SLESLGISLEGVR.S	0.9982	3.5375	2	0.4219	1359.75	0.9029	18	24	0
ST_Mark_3Sep09_plus.13471.13471.2	A0R2A4_MYCS2	K.TAAFAIPILSK.I	0.9979	3.2819	2	0.4075	1131.68	0.8695	17	20	0
ST_Mark_3Sep09_plus.13491.13491.2	A0R5C0_MYCS2	R.LILLDELPTR.T	0.9854	2.8242	2	0.3399	1182.71	1.0708	13	18	0
ST_Mark_3Sep09_plus.13498.13498.2	A0QQ61_MYCS2	M.TPLLEVTDLVK.H	0.9871	2.988	2	0.3395	1227.72	1.0108	14	20	0
ST_Mark_3Sep09_plus.13500.13500.2	A0QYW4_MYCS2	R.DALIVFTGLSGSGK.S	0.9989	3.5751	2	0.4643	1364.74	0.8627	18	26	0
ST_Mark_3Sep09_plus.13514.13514.3	A0R610_MYCS2	K.EAPLTVDKEYVAELAVTASAK.G	0.8646	2.9368	3	0.2954	2205.16	1.4823	19	80	0
ST_Mark_3Sep09_plus.13526.13526.2	A0R2A4_MYCS2	R.ELALQVAEAFGR.Y	0.9988	2.9792	2	0.4532	1303.7	0.2123	15	22	0
ST_Mark_3Sep09_plus.13537.13537.2	A0QSU4_MYCS2	R.LGGLGVLNGEGLIGR.H	0.97	3.0741	2	0.3409	1424.82	1.3856	15	28	0
ST_Mark_3Sep09_plus.13546.13546.2	RL1_MYCS2	K.LAENYGAALDEVLR.A	0.9998	4.1981	2	0.5297	1533.79	1.9364	21	26	0
ST_Mark_3Sep09_plus.13558.13558.2	A0QYW4_MYCS2	K.SSLAFDTIFAEGQR.R	0.9858	2.7907	2	0.4321	1541.76	1.7384	15	26	0
ST_Mark_3Sep09_plus.13574.13574.3	A0R610_MYCS2	K.EAPLTVDKEYVAELAVTASAK.G	0.9966	4.2315	3	0.4446	2205.16	2.4104	28	80	0
ST_Mark_3Sep09_plus.13600.13600.3	GLGE_MYCS2	R.M*GFNVVYLPPIHPIGK.V	0.8771	2.5566	3	0.3245	1797.98	1.6145	20	60	0
ST_Mark_3Sep09_plus.13682.13682.2	DBH_MYCS2	R.QATAAVENVVDTIVR.A	0.9962	2.622	2	0.5268	1585.85	0.8042	13	28	0
ST_Mark_3Sep09_plus.13687.13687.3	ATPB_MYCS2	K.TLTLEVAQHLGDSLVR.C	0.8972	1.8827	3	0.4153	1751.96	0.4777	20	60	0
ST_Mark_3Sep09_plus.13723.13723.2	A0QPG2_MYCS2	K.QM*ISSFQYLFPR.L	0.972	2.0757	2	0.4116	1532.76	0.2379	11	22	0
ST_Mark_3Sep09_plus.13742.13742.2	DBH_MYCS2	R.QATAAVENVVDTIVR.A	1	4.5571	2	0.5726	1585.85	0.928	22	28	0
ST_Mark_3Sep09_plus.13757.13757.3	DBH_MYCS2	R.QATAAVENVVDTIVR.A	0.9197	2.9441	3	0.2837	1585.85	1.3442	21	56	0
ST_Mark_3Sep09_plus.13761.13761.3	A0QP16_MYCS2	K.FINSVQLASHLANIGDVR.T	0.8804	2.4662	3	0.3631	1954.05	1.8945	19	68	0
ST_Mark_3Sep09_plus.13763.13763.2	A0QU52_MYCS2	R.LPADQIVALGALTPR.E	0.9996	4.3256	2	0.4967	1534.9	1.8083	22	28	0
ST_Mark_3Sep09_plus.13780.13780.3	A0QU52_MYCS2	R.LPADQIVALGALTPR.E	0.9781	2.968	3	0.3866	1534.9	1.7195	21	56	0
ST_Mark_3Sep09_plus.13782.13782.2	A0QV32_MYCS2	R.LGIDDVLM*AQAAGIR.D	0.997	3.0684	2	0.4711	1558.83	0.7078	17	28	0
ST_Mark_3Sep09_plus.13808.13808.2	A0QQA8_MYCS2	R.ETLEQIVDLAR.K	0.9032	2.8227	2	0.2176	1286.7	0.9896	15	20	0
ST_Mark_3Sep09_plus.13826.13826.2	A0QU52_MYCS2	R.LPADQIVALGALTPR.E	0.9999	3.9836	2	0.546	1534.9	0.1681	22	28	0
ST_Mark_3Sep09_plus.13858.13858.2	A0QQ22_MYCS2	R.EVIFLDELPR.N	0.8891	2.2048	2	0.3133	1230.67	1.1341	12	18	0
ST_Mark_3Sep09_plus.13884.13884.2	A0R665_MYCS2	R.SPTYIGSLPLVDPVAEK.T	0.8648	2.4439	2	0.3203	1785.96	0.9306	13	32	0
ST_Mark_3Sep09_plus.13885.13885.2	A0QXP3_MYCS2	K.VPVGYLFTIANPR.T	0.9984	3.5447	2	0.44	1446.81	1.2091	17	24	0
ST_Mark_3Sep09_plus.13926.13926.3	A0R0B4_MYCS2	R.VLEDEFVTKWDLPVR.I	0.9697	2.7602	3	0.4033	1845.97	2.1617	21	56	0
ST_Mark_3Sep09_plus.14006.14006.2	A0R0B5_MYCS2	R.TLTDPFVEEYNLPVR.I	0.9968	2.7489	2	0.493	1792.91	0.4351	14	28	0
ST_Mark_3Sep09_plus.14009.14009.2	A0QX91_MYCS2	R.LLLLDEPTTGLDVAAR.E	0.9999	3.8046	2	0.595	1696.95	0.6566	22	30	0
ST_Mark_3Sep09_plus.14033.14033.2	A0QZ91_MYCS2	R.YAGIVAELVDVSK.N	0.9994	3.8728	2	0.4522	1363.75	0.8962	20	24	0
ST_Mark_3Sep09_plus.14036.14036.2	A0QRA5_MYCS2	M.PTTGEDAADNPDLLIDFAR.V	0.9998	3.6425	2	0.6159	2030.97	0.7217	19	36	0
ST_Mark_3Sep09_plus.14068.14068.2	A0QRA5_MYCS2	K.AFGQAIALEVIDGR.Y	0.9914	3.2413	2	0.3669	1459.79	0.7329	16	26	0
ST_Mark_3Sep09_plus.14096.14096.2	A0R659_MYCS2	R.LLAPVLVPVVYR.A	0.9891	2.2127	2	0.4906	1338.85	0.682	12	22	0
ST_Mark_3Sep09_plus.14124.14124.2	A0QYF2_MYCS2	R.SGSLDPVTALLVDR.S	0.9984	3.3586	2	0.473	1442.78	0.9749	17	26	0
ST_Mark_3Sep09_plus.14162.14162.2	A0R659_MYCS2	R.LLAPVLVPVVYR.A	0.9947	2.8231	2	0.437	1338.85	0.8744	17	22	0
ST_Mark_3Sep09_plus.14200.14200.3	RS3_MYCS2	K.NPESQAQLVAQGVAEQLSNR.V	0.8716	2.7056	3	0.3286	2139.08	1.6412	25	76	0
ST_Mark_3Sep09_plus.14202.14202.2	A0R260_MYCS2	R.VAELLEVVGLR.R	0.9672	2.7208	2	0.3308	1197.72	1.3705	16	20	0
ST_Mark_3Sep09_plus.14204.14204.2	MQO_MYCS2	K.GFGGFPVGGAFLR.T	0.9916	2.7951	2	0.4575	1281.67	1.9111	18	24	0
ST_Mark_3Sep09_plus.14214.14214.2	A0QYW4_MYCS2	K.FLAELLDVPTPK.R	0.9888	3.2187	2	0.3607	1342.76	1.9664	15	22	0
ST_Mark_3Sep09_plus.14222.14222.2	A0QX01_MYCS2	K.IAILDETDSGLDVDALR.V	0.9999	3.6098	2	0.5667	1815.93	0.1279	20	32	0
ST_Mark_3Sep09_plus.14222.14222.3	A0QX01_MYCS2	L.QLSLLKPKIAILDETDSGLDVDALR.V	0.9946	2.5862	3	0.4918	2723.52	0.0694	17	96	0
ST_Mark_3Sep09_plus.14239.14239.2	A0R5H1_MYCS2	R.AGIFQGVEPTAVAALTK.Q	0.9892	3.6244	2	0.3487	1672.93	0.8769	22	32	0
ST_Mark_3Sep09_plus.14258.14258.2	RS3_MYCS2	K.NPESQAQLVAQGVAEQLSNR.V	0.9982	4.1215	2	0.4442	2139.08	0.8335	22	38	0
ST_Mark_3Sep09_plus.14260.14260.3	RS3_MYCS2	K.NPESQAQLVAQGVAEQLSNR.V	0.9988	5.198	3	0.4181	2139.08	2.0986	40	76	0
ST_Mark_3Sep09_plus.14313.14313.2	A0R0I3_MYCS2	K.ALQTAFVGTDLPGTLIR.Q	0.8642	2.0829	2	0.3769	1772.99	0.7827	12	32	0
ST_Mark_3Sep09_plus.14324.14324.3	RS3_MYCS2	K.NPESQAQLVAQGVAEQLSNR.V	0.9852	4.3458	3	0.3188	2139.08	1.9678	32	76	0
ST_Mark_3Sep09_plus.14351.14351.2	A0QPG4_MYCS2	R.LVTFLPPVLAR.A	0.9877	2.3872	2	0.445	1225.77	0.9118	12	20	0
ST_Mark_3Sep09_plus.14384.14384.2	MPRA_MYCS2	R.STGDDLPILVLTAR.D	0.8557	2.1354	2	0.3302	1470.82	0.6255	12	26	0
ST_Mark_3Sep09_plus.14414.14414.2	A0QPG4_MYCS2	R.LVTFLPPVLAR.A	0.9538	2.2207	2	0.3829	1225.77	0.8618	12	20	0
ST_Mark_3Sep09_plus.14438.14438.3	A0R1E4_MYCS2	R.AVVTGASQNIGEALATELAAR.G	0.9329	2.9485	3	0.3531	2042.09	1.5534	23	80	0
ST_Mark_3Sep09_plus.14499.14499.3	A0R1E4_MYCS2	R.AVVTGASQNIGEALATELAAR.G	0.96	2.878	3	0.4144	2042.09	2.1594	28	80	0
ST_Mark_3Sep09_plus.14524.14524.2	MQO_MYCS2	K.YLIGQLLLSEPAR.V	0.9952	3.4991	2	0.3576	1472.85	0.7541	15	24	0
ST_Mark_3Sep09_plus.14591.14591.2	A0R2V2_MYCS2	R.VLLDLLGEGLTNK.Q	0.9981	3.6238	2	0.4059	1384.8	0.8517	18	24	0
ST_Mark_3Sep09_plus.14597.14597.2	A0QPG6_MYCS2	R.LSPGAFVLLDDYANR.G	0.938	2.095	2	0.4272	1650.85	0.8358	12	28	0
ST_Mark_3Sep09_plus.14659.14659.2	A0QPG6_MYCS2	R.LSPGAFVLLDDYANR.G	0.9928	2.8418	2	0.4476	1650.85	0.7589	18	28	0
ST_Mark_3Sep09_plus.14761.14761.2	A0R574_MYCS2	K.QLYTLDLGSLVAGSR.Y	0.976	2.4891	2	0.4535	1592.86	1.6951	14	28	0
ST_Mark_3Sep09_plus.14804.14804.2	A0QXC8_MYCS2	K.INGAVQVVGGLLLASGK.M	0.9993	4.095	2	0.5012	1595.95	1.8127	22	32	0
ST_Mark_3Sep09_plus.14990.14990.2	A0R628_MYCS2	R.QIAEELGQPLPLFIK.W	0.9936	3.208	2	0.4092	1695.97	0.8355	15	28	0
ST_Mark_3Sep09_plus.14999.14999.2	MURG_MYCS2	R.GYDLELITPVPLPR.K	0.943	2.0952	2	0.428	1582.88	0.8913	10	26	0
ST_Mark_3Sep09_plus.15004.15004.2	A0R5H1_MYCS2	R.TNNNLADLIFTDVPGR.V	0.9874	2.6097	2	0.4617	1759.9	0.8874	13	30	0
ST_Mark_3Sep09_plus.15422.15422.2	A0R2B0_MYCS2	K.LLPVGIGALIGGVGNR.M	0.9967	4.2501	2	0.3533	1505.92	0.9467	24	30	0
ST_Mark_3Sep09_plus.15436.15436.3	A0R2B0_MYCS2	K.LLPVGIGALIGGVGNR.M	0.9119	2.6421	3	0.3525	1505.92	2.28	21	60	0
ST_Mark_3Sep09_plus.16028.16028.2	A0R610_MYCS2	K.AGLDGFYLGLGEALR.E	0.9999	4.2224	2	0.5412	1551.82	0.9558	21	28	0
ST_Mark_3Sep09_plus.5920.5920.2	A0QVU2_MYCS2	K.LLSQLEQAK.M	0.9324	2.1313	2	0.2992	1029.59	0.3084	13	16	0
ST_Mark_3Sep09_plus.5990.5990.2	A0QVU2_MYCS2	K.LLSQLEQAK.M	0.9734	1.9413	2	0.4162	1029.59	0.3062	12	16	0
ST_Mark_3Sep09_plus.6058.6058.2	A0QVU2_MYCS2	K.LLSQLEQAK.M	0.9648	2.5221	2	0.3086	1029.59	0.996	13	16	0
ST_Mark_3Sep09_plus.6120.6120.2	A0QVU2_MYCS2	K.LLSQLEQAK.M	0.9925	2.554	2	0.3671	1029.59	0.3483	14	16	0
ST_Mark_3Sep09_plus.6183.6183.2	A0QVU2_MYCS2	K.LLSQLEQAK.M	0.9895	2.7916	2	0.3328	1029.59	0.81	14	16	0
ST_Mark_3Sep09_plus.6246.6246.2	A0QVU2_MYCS2	K.LLSQLEQAK.M	0.9895	2.8428	2	0.3222	1029.59	0.7931	14	16	0
ST_Mark_3Sep09_plus.6309.6309.2	A0QVU2_MYCS2	K.LLSQLEQAK.M	0.9874	2.848	2	0.3245	1029.59	1.1619	14	16	0
ST_Mark_3Sep09_plus.6372.6372.2	A0QVU2_MYCS2	K.LLSQLEQAK.M	0.9951	2.6907	2	0.3685	1029.59	0.3512	15	16	0
ST_Mark_3Sep09_plus.6435.6435.2	A0QVU2_MYCS2	K.LLSQLEQAK.M	0.9938	2.7392	2	0.3577	1029.59	0.4916	14	16	0
ST_Mark_3Sep09_plus.6498.6498.2	A0QVU2_MYCS2	K.LLSQLEQAK.M	0.9915	2.8572	2	0.3363	1029.59	0.8327	15	16	0
ST_Mark_3Sep09_plus.6561.6561.2	A0QVU2_MYCS2	K.LLSQLEQAK.M	0.9914	2.7351	2	0.3556	1029.59	0.7968	14	16	0
ST_Mark_3Sep09_plus.6624.6624.2	A0QVU2_MYCS2	K.LLSQLEQAK.M	0.9908	2.6977	2	0.3565	1029.59	0.7621	14	16	0
ST_Mark_3Sep09_plus.6687.6687.2	A0QVU2_MYCS2	K.LLSQLEQAK.M	0.9917	2.6296	2	0.3321	1029.59	0.2537	14	16	0
ST_Mark_3Sep09_plus.6750.6750.2	A0QVU2_MYCS2	K.LLSQLEQAK.M	0.9896	2.6439	2	0.346	1029.59	0.5575	14	16	0
ST_Mark_3Sep09_plus.6814.6814.2	A0QVU2_MYCS2	K.LLSQLEQAK.M	0.9913	2.6288	2	0.3474	1029.59	0.3974	14	16	0
ST_Mark_3Sep09_plus.6876.6876.2	A0QVU2_MYCS2	K.LLSQLEQAK.M	0.9687	2.5445	2	0.3103	1029.59	0.9414	14	16	0
ST_Mark_3Sep09_plus.6940.6940.2	A0QVU2_MYCS2	K.LLSQLEQAK.M	0.9843	2.6567	2	0.3319	1029.59	0.8385	14	16	0
ST_Mark_3Sep09_plus.7003.7003.2	A0QVU2_MYCS2	K.LLSQLEQAK.M	0.9481	2.5824	2	0.2676	1029.59	0.9933	14	16	0
ST_Mark_3Sep09_plus.7066.7066.2	A0QVU2_MYCS2	K.LLSQLEQAK.M	0.9689	2.5399	2	0.2875	1029.59	0.517	14	16	0
ST_Mark_3Sep09_plus.7129.7129.2	A0QVU2_MYCS2	K.LLSQLEQAK.M	0.8923	2.503	2	0.2175	1029.59	0.8017	13	16	0
ST_Mark_3Sep09_plus.7192.7192.2	A0QVU2_MYCS2	K.LLSQLEQAK.M	0.9324	2.2822	2	0.2628	1029.59	0.3002	14	16	0
ST_Mark_3Sep09_plus.7255.7255.2	A0QVU2_MYCS2	K.LLSQLEQAK.M	0.9508	2.2877	2	0.3076	1029.59	0.5158	14	16	0
ST_Mark_3Sep09_plus.7697.7697.2	A0QVU2_MYCS2	K.LLSQLEQAK.M	0.9314	2.3806	2	0.288	1029.59	0.9883	13	16	0
ST_Mark_3Sep09_plus.7759.7759.2	A0QVU2_MYCS2	K.LLSQLEQAK.M	0.9215	2.2649	2	0.333	1029.59	2.062	12	16	0
ST_Mark_3Sep09_plus.7949.7949.2	A0QVU2_MYCS2	K.LLSQLEQAK.M	0.9483	2.6957	2	0.2753	1029.59	2.0668	14	16	0
ST_Mark_3Sep09_plus.8012.8012.2	A0QVU2_MYCS2	K.LLSQLEQAK.M	0.923	2.3195	2	0.2507	1029.59	0.3527	13	16	0
ST_Mark_3Sep09_plus.8075.8075.2	A0QVU2_MYCS2	K.LLSQLEQAK.M	0.8522	2.0211	2	0.3072	1029.59	0.9359	13	16	0
ST_Mark_3Sep09_plus.8138.8138.2	A0QVU2_MYCS2	K.LLSQLEQAK.M	0.9485	2.3054	2	0.2961	1029.59	0.4662	14	16	0
ST_Mark_3Sep09_plus.8201.8201.2	A0QVU2_MYCS2	K.LLSQLEQAK.M	0.9006	1.9787	2	0.3025	1029.59	0.2771	12	16	0
ST_Mark_3Sep09_plus.8364.8364.3	RS2_MYCS2	R.LKELEAM*EQTGGFEGR.T	0.8702	2.2224	3	0.3924	1810.87	2.3508	18	60	0
ST_Mark_3Sep09_plus.8488.8488.2	A0QVU2_MYCS2	R.TKLLSQLEQAK.M	0.9317	2.5342	2	0.2955	1258.74	0.9684	13	20	0
ST_Mark_3Sep09_plus.8502.8502.3	A0QVU2_MYCS2	R.TKLLSQLEQAK.M	0.931	2.694	3	0.3059	1258.74	1.6423	17	40	0
ST_Mark_3Sep09_plus.8516.8516.2	A0QVU2_MYCS2	K.LLSQLEQAK.M	0.9497	2.4932	2	0.2507	1029.59	0.3943	14	16	0
ST_Mark_3Sep09_plus.8549.8549.2	A0QVU2_MYCS2	R.TKLLSQLEQAK.M	0.985	2.7432	2	0.353	1258.74	0.6667	16	20	0
ST_Mark_3Sep09_plus.8550.8550.3	A0R628_MYCS2	R.LSIHNQPNLGGSGGYSR.V	0.851	2.4693	3	0.3584	1756.87	1.5654	18	64	0
ST_Mark_3Sep09_plus.8557.8557.3	A0QVU2_MYCS2	R.RYANAM*GEAELAQNSVQGR.M	0.8847	3.7413	3	0.2232	2080.99	2.493	28	72	0
ST_Mark_3Sep09_plus.8571.8571.3	A0QVU2_MYCS2	R.TKLLSQLEQAK.M	0.9862	3.4471	3	0.2854	1258.74	1.5678	24	40	0
ST_Mark_3Sep09_plus.8612.8612.2	A0QVU2_MYCS2	R.TKLLSQLEQAK.M	0.9899	3.0111	2	0.3527	1258.74	1.0074	16	20	0
ST_Mark_3Sep09_plus.8632.8632.3	A0QVU2_MYCS2	R.TKLLSQLEQAK.M	0.9953	3.7727	3	0.3194	1258.74	1.7782	25	40	0
ST_Mark_3Sep09_plus.8642.8642.2	A0QVU2_MYCS2	K.LLSQLEQAK.M	0.8583	2.2033	2	0.2712	1029.59	1.0556	13	16	0
ST_Mark_3Sep09_plus.8643.8643.3	RS2_MYCS2	R.LKELEAM*EQTGGFEGR.T	0.9922	3.0545	3	0.4643	1810.87	2.0838	23	60	0
ST_Mark_3Sep09_plus.8672.8672.2	PYRB_MYCS2	R.AAGADALIIR.H	0.9761	2.7756	2	0.3149	970.568	1.0901	15	18	0
ST_Mark_3Sep09_plus.8675.8675.2	A0QVU2_MYCS2	R.TKLLSQLEQAK.M	0.9978	3.3468	2	0.377	1258.74	0.5399	16	20	0
ST_Mark_3Sep09_plus.8695.8695.3	A0QVU2_MYCS2	R.TKLLSQLEQAK.M	0.9925	3.8889	3	0.2786	1258.74	1.9459	25	40	0
ST_Mark_3Sep09_plus.8705.8705.2	A0QVU2_MYCS2	K.LLSQLEQAK.M	0.8967	2.3956	2	0.2556	1029.59	1.0785	13	16	0
ST_Mark_3Sep09_plus.8712.8712.3	RS2_MYCS2	R.LKELEAM*EQTGGFEGR.T	0.982	2.4978	3	0.4807	1810.87	1.6733	21	60	0
ST_Mark_3Sep09_plus.8737.8737.2	A0QVU2_MYCS2	R.TKLLSQLEQAK.M	0.9988	3.4934	2	0.4099	1258.74	0.8155	17	20	0
ST_Mark_3Sep09_plus.8741.8741.2	PYRB_MYCS2	R.AAGADALIIR.H	0.9459	2.379	2	0.3274	970.568	0.9958	14	18	0
ST_Mark_3Sep09_plus.8758.8758.3	A0QVU2_MYCS2	R.TKLLSQLEQAK.M	0.9935	3.7762	3	0.2998	1258.74	1.8606	25	40	0
ST_Mark_3Sep09_plus.8768.8768.2	A0QVU2_MYCS2	K.LLSQLEQAK.M	0.8629	2.0891	2	0.3057	1029.59	1.1695	11	16	0
ST_Mark_3Sep09_plus.8801.8801.2	A0QVU2_MYCS2	R.TKLLSQLEQAK.M	0.9974	3.7919	2	0.3636	1258.74	2.1573	17	20	0
ST_Mark_3Sep09_plus.8807.8807.3	A0QVU2_MYCS2	R.RYANAM*GEAELAQNSVQGR.M	0.8511	3.4674	3	0.2182	2080.99	1.8404	31	72	0
ST_Mark_3Sep09_plus.8811.8811.2	PYRB_MYCS2	R.AAGADALIIR.H	0.9474	2.0603	2	0.3884	970.568	0.7397	13	18	0
ST_Mark_3Sep09_plus.8821.8821.3	A0QVU2_MYCS2	R.TKLLSQLEQAK.M	0.9909	3.8995	3	0.2626	1258.74	1.8955	26	40	0
ST_Mark_3Sep09_plus.8863.8863.2	A0QVU2_MYCS2	R.TKLLSQLEQAK.M	0.9982	3.6591	2	0.3698	1258.74	0.8971	17	20	0
ST_Mark_3Sep09_plus.8870.8870.3	A0QVU2_MYCS2	R.RYANAM*GEAELAQNSVQGR.M	0.8695	3.7059	3	0.2119	2080.99	2.2344	30	72	0
ST_Mark_3Sep09_plus.8880.8880.2	PYRB_MYCS2	R.AAGADALIIR.H	0.8654	2.1673	2	0.2987	970.568	0.4626	11	18	0
ST_Mark_3Sep09_plus.8886.8886.3	A0QVU2_MYCS2	R.TKLLSQLEQAK.M	0.9973	3.7011	3	0.3134	1258.74	0.4989	25	40	0
ST_Mark_3Sep09_plus.8907.8907.3	RL3_MYCS2	R.KVIKPVAGQFAAAGVNPR.R	0.9894	3.1457	3	0.4309	1823.07	0.8046	23	68	0
ST_Mark_3Sep09_plus.8927.8927.2	A0QVU2_MYCS2	R.TKLLSQLEQAK.M	0.9994	3.7058	2	0.3584	1258.74	0.1488	17	20	0
ST_Mark_3Sep09_plus.8933.8933.3	A0QVU2_MYCS2	R.RYANAM*GEAELAQNSVQGR.M	0.9289	4.004	3	0.2272	2080.99	1.9991	29	72	0
ST_Mark_3Sep09_plus.8954.8954.3	A0QVU2_MYCS2	R.TKLLSQLEQAK.M	0.9901	3.7415	3	0.2759	1258.74	1.8596	25	40	0
ST_Mark_3Sep09_plus.9012.9012.2	A0QVU2_MYCS2	R.TKLLSQLEQAK.M	0.998	3.0673	2	0.4149	1258.74	0.4239	16	20	0
ST_Mark_3Sep09_plus.9018.9018.3	A0QVU2_MYCS2	R.TKLLSQLEQAK.M	0.9861	3.8109	3	0.2421	1258.74	1.7702	25	40	0
ST_Mark_3Sep09_plus.9059.9059.3	A0QVU2_MYCS2	R.RYANAM*GEAELAQNSVQGR.M	0.8991	3.8556	3	0.2207	2080.99	2.3749	33	72	0
ST_Mark_3Sep09_plus.9075.9075.3	RL3_MYCS2	K.VHKVDAENGVLLIK.G	0.9554	2.8666	3	0.3448	1534.9	2.0156	20	52	0
ST_Mark_3Sep09_plus.9076.9076.2	A0QVU2_MYCS2	R.TKLLSQLEQAK.M	0.999	2.9352	2	0.3991	1258.74	0.0599	16	20	0
ST_Mark_3Sep09_plus.9081.9081.3	A0QVU2_MYCS2	R.TKLLSQLEQAK.M	0.9927	3.5842	3	0.3153	1258.74	1.7797	24	40	0
ST_Mark_3Sep09_plus.9096.9096.3	RL3_MYCS2	R.KVIKPVAGQFAAAGVNPR.R	0.9827	3.1117	3	0.418	1823.07	1.9285	24	68	0
ST_Mark_3Sep09_plus.9112.9112.2	A0R628_MYCS2	M.SDIPSGALEADESR.A	0.9573	2.0581	2	0.4113	1446.67	0.2859	12	26	0
ST_Mark_3Sep09_plus.9122.9122.3	A0QVU2_MYCS2	R.RYANAM*GEAELAQNSVQGR.M	0.8662	3.5773	3	0.2254	2080.99	2.3483	31	72	0
ST_Mark_3Sep09_plus.9139.9139.2	A0QVU2_MYCS2	R.TKLLSQLEQAK.M	0.9252	2.6764	2	0.262	1258.74	0.9554	15	20	0
ST_Mark_3Sep09_plus.9144.9144.3	A0QVU2_MYCS2	R.TKLLSQLEQAK.M	0.9959	3.4814	3	0.3613	1258.74	1.5334	23	40	0
ST_Mark_3Sep09_plus.9201.9201.3	RL3_MYCS2	K.VHKVDAENGVLLIK.G	0.9787	2.8935	3	0.3923	1534.9	1.9204	24	52	0
ST_Mark_3Sep09_plus.9202.9202.2	A0QVU2_MYCS2	R.TKLLSQLEQAK.M	0.9962	3.0774	2	0.3818	1258.74	0.5345	16	20	0
ST_Mark_3Sep09_plus.9209.9209.3	A0QVU2_MYCS2	R.TKLLSQLEQAK.M	0.9886	3.3599	3	0.3153	1258.74	1.7562	23	40	0
ST_Mark_3Sep09_plus.9248.9248.3	A0QVU2_MYCS2	R.RYANAM*GEAELAQNSVQGR.M	0.8814	3.6646	3	0.2119	2080.99	1.6426	30	72	0
ST_Mark_3Sep09_plus.9265.9265.2	A0QVU2_MYCS2	R.TKLLSQLEQAK.M	0.9946	3.0967	2	0.3772	1258.74	0.9188	17	20	0
ST_Mark_3Sep09_plus.9283.9283.3	A0QVU2_MYCS2	R.TKLLSQLEQAK.M	0.9954	3.6218	3	0.3447	1258.74	1.9382	23	40	0
ST_Mark_3Sep09_plus.9302.9302.2	A0QYD6_MYCS2	R.GQLTITEQQAYAR.T	0.9728	2.4633	2	0.374	1478.76	0.4495	12	24	0
ST_Mark_3Sep09_plus.9314.9314.3	A0R2A4_MYCS2	K.YLHDPVEVTVK.A	0.9724	3.181	3	0.2789	1299.69	1.7347	22	40	0
ST_Mark_3Sep09_plus.9328.9328.2	A0QVU2_MYCS2	R.TKLLSQLEQAK.M	0.9826	2.8967	2	0.3384	1258.74	1.1275	16	20	0
ST_Mark_3Sep09_plus.9346.9346.3	A0QVU2_MYCS2	R.TKLLSQLEQAK.	0.9938	3.5337	3	0.3075	1258.74	1.7735	24	40	0
ST_Mark_3Sep09_plus.9370.9370.2	A0QYD6_MYCS2	R.GQLTITEQQAYAR.T	0.9987	3.1941	2	0.4868	1478.76	0.8711	16	24	0
ST_Mark_3Sep09_plus.9374.9374.3	A0QVU2_MYCS2	R.RYANAM*GEAELAQNSVQGR.M	0.8642	3.6784	3	0.2051	2080.99	1.9142	32	72	0
ST_Mark_3Sep09_plus.9377.9377.3	A0R2A4_MYCS2	K.YLHDPVEVTVK.A	0.8996	2.8894	3	0.2312	1299.69	1.957	19	40	0
ST_Mark_3Sep09_plus.9391.9391.2	A0QVU2_MYCS2	R.TKLLSQLEQAK.M	0.9819	2.8536	2	0.3338	1258.74	0.9107	15	20	0
ST_Mark_3Sep09_plus.9409.9409.3	A0QVU2_MYCS2	R.TKLLSQLEQAK.M	0.9949	3.8312	3	0.3075	1258.74	1.7875	24	40	0
ST_Mark_3Sep09_plus.9433.9433.2	RS3_MYCS2	R.AGIADVEIER.T	0.9635	2.5249	2	0.3172	1072.56	0.7767	14	18	0
ST_Mark_3Sep09_plus.9434.9434.2	ATPB_MYCS2	K.TVLIQEM*INR.I	0.9761	2.4449	2	0.3947	1232.67	1.0565	13	18	0
ST_Mark_3Sep09_plus.9437.9437.3	A0QVU2_MYCS2	R.RYANAM*GEAELAQNSVQGR.M	0.8547	3.7158	3	0.2029	2080.99	2.3104	28	72	0
ST_Mark_3Sep09_plus.9440.9440.2	A0QYD6_MYCS2	R.GQLTITEQQAYAR.T	0.9991	2.6518	2	0.5054	1478.76	0.107	14	24	0
ST_Mark_3Sep09_plus.9447.9447.3	A0R2A4_MYCS2	K.YLHDPVEVTVK.A	0.9494	2.881	3	0.28	1299.69	1.6785	20	40	0
ST_Mark_3Sep09_plus.9456.9456.2	A0QVU2_MYCS2	R.TKLLSQLEQAK.M	0.987	2.6478	2	0.3556	1258.74	0.3709	15	20	0
ST_Mark_3Sep09_plus.9472.9472.3	A0QVU2_MYCS2	R.TKLLSQLEQAK.M	0.9914	3.7006	3	0.2916	1258.74	1.9005	24	40	0
ST_Mark_3Sep09_plus.9493.9493.2	RS3_MYCS2	R.AGIADVEIER.T	0.9822	3.148	2	0.2935	1072.56	1.1262	14	18	0
ST_Mark_3Sep09_plus.9500.9500.3	A0QVU2_MYCS2	R.RYANAM*GEAELAQNSVQGR.M	0.9051	3.6362	3	0.2351	2080.99	1.7144	30	72	0
ST_Mark_3Sep09_plus.9505.9505.2	A0QYD6_MYCS2	R.GQLTITEQQAYAR.T	0.999	2.9922	2	0.521	1478.76	0.6037	14	24	0
ST_Mark_3Sep09_plus.9526.9526.2	A0QVU2_MYCS2	R.TKLLSQLEQAK.M	0.9928	2.5777	2	0.2924	1258.74	0.0124	13	20	0
ST_Mark_3Sep09_plus.9535.9535.3	A0QVU2_MYCS2	R.TKLLSQLEQAK.M	0.9924	3.7425	3	0.2927	1258.74	1.8231	24	40	0
ST_Mark_3Sep09_plus.9557.9557.2	RS3_MYCS2	R.AGIADVEIER.T	0.9949	3.209	2	0.3231	1072.56	0.5887	14	18	0
ST_Mark_3Sep09_plus.9563.9563.3	A0QVU2_MYCS2	R.RYANAM*GEAELAQNSVQGR.M	0.8708	3.4517	3	0.2324	2080.99	1.8446	31	72	0
ST_Mark_3Sep09_plus.9580.9580.2	A0QQ65_MYCS2	K.ASDFTYAIQR.L	0.9267	1.9293	2	0.413	1171.57	1.149	13	18	0
ST_Mark_3Sep09_plus.9596.9596.2	A0QVU2_MYCS2	R.TKLLSQLEQAK.M	0.9023	2.5858	2	0.2595	1258.74	1.0182	15	20	0
ST_Mark_3Sep09_plus.9598.9598.3	A0QVU2_MYCS2	R.TKLLSQLEQAK.M	0.9975	3.7698	3	0.3621	1258.74	1.8402	24	40	0
ST_Mark_3Sep09_plus.9619.9619.2	RS3_MYCS2	R.AGIADVEIER.T	0.9974	3.482	2	0.3441	1072.56	0.8964	15	18	0
ST_Mark_3Sep09_plus.9626.9626.3	A0QVU2_MYCS2	R.RYANAM*GEAELAQNSVQGR.M	0.8627	3.3752	3	0.2267	2080.99	1.474	29	72	0
ST_Mark_3Sep09_plus.9661.9661.3	A0QVU2_MYCS2	R.TKLLSQLEQAK.M	0.9934	3.4778	3	0.319	1258.74	1.1778	23	40	0
ST_Mark_3Sep09_plus.9670.9670.2	RS3_MYCS2	R.AATSDAPAAGTAAAAEAPAESTES.-	0.9933	3.1849	2	0.5052	2117.95	1.5155	21	46	0
ST_Mark_3Sep09_plus.9676.9676.2	A0QQ65_MYCS2	K.ASDFTYAIQR.L	0.9449	2.3378	2	0.358	1171.57	0.7049	12	18	0
ST_Mark_3Sep09_plus.9682.9682.2	RS3_MYCS2	R.AGIADVEIER.T	0.9952	3.5913	2	0.2771	1072.56	0.6728	16	18	0
ST_Mark_3Sep09_plus.9725.9725.2	MURG_MYCS2	R.AEFGFAEDAR.V	0.9985	2.4174	2	0.4489	1112.5	0.0584	14	18	0
ST_Mark_3Sep09_plus.9726.9726.3	A0QVU2_MYCS2	R.TKLLSQLEQAK.M	0.9276	3.2153	3	0.2167	1258.74	1.5753	21	40	0
ST_Mark_3Sep09_plus.9731.9731.2	RS3_MYCS2	R.AATSDAPAAGTAAAAEAPAESTES.-	0.9997	4.3196	2	0.6063	2117.95	1.7933	23	46	0
ST_Mark_3Sep09_plus.9745.9745.2	RS3_MYCS2	R.AGIADVEIER.T	0.996	3.6225	2	0.2752	1072.56	0.5256	16	18	0
ST_Mark_3Sep09_plus.9767.9767.2	A0QYD6_MYCS2	R.ILGAFEQAER.S	0.9696	3.0064	2	0.254	1133.59	0.9809	17	18	0
ST_Mark_3Sep09_plus.9773.9773.3	RS3_MYCS2	R.AATSDAPAAGTAAAAEAPAESTES.-	0.9953	3.6643	3	0.4845	2117.95	1.7979	30	92	0
ST_Mark_3Sep09_plus.9789.9789.2	MURG_MYCS2	R.AEFGFAEDAR.V	0.9876	2.4954	2	0.3683	1112.5	0.3621	14	18	0
ST_Mark_3Sep09_plus.9794.9794.2	RS3_MYCS2	R.AATSDAPAAGTAAAAEAPAESTES.-	0.9997	4.6003	2	0.587	2117.95	1.901	27	46	0
ST_Mark_3Sep09_plus.9805.9805.3	A0QVU2_MYCS2	R.TKLLSQLEQAK.M	0.9067	2.7091	3	0.2698	1258.74	1.3001	17	40	0
ST_Mark_3Sep09_plus.9808.9808.2	RS3_MYCS2	R.AGIADVEIER.T	0.9971	3.312	2	0.3252	1072.56	0.3704	16	18	0
ST_Mark_3Sep09_plus.9809.9809.3	A0QVU2_MYCS2	R.QHQALTQQAAQVIGNQR.Q	0.983	3.8801	3	0.3684	1890.99	2.0786	23	64	0
ST_Mark_3Sep09_plus.9830.9830.2	A0QYD6_MYCS2	R.ILGAFEQAER.S	0.979	3.2011	2	0.2466	1133.59	0.919	17	18	0
ST_Mark_3Sep09_plus.9836.9836.3	RS3_MYCS2	R.AATSDAPAAGTAAAAEAPAESTES.-	0.9847	2.9974	3	0.4666	2117.95	1.3681	25	92	0
ST_Mark_3Sep09_plus.9853.9853.2	MURG_MYCS2	R.AEFGFAEDAR.V	0.9712	2.2772	2	0.3989	1112.5	1.0882	14	18	0
ST_Mark_3Sep09_plus.9857.9857.2	RS3_MYCS2	R.AATSDAPAAGTAAAAEAPAESTES.-	0.9989	3.2911	2	0.5725	2117.95	0.6464	25	46	0
ST_Mark_3Sep09_plus.9871.9871.3	A0QVU2_MYCS2	R.QHQALTQQAAQVIGNQR.Q	0.9954	4.2822	3	0.3667	1890.99	1.7851	27	64	0
ST_Mark_3Sep09_plus.9882.9882.2	A0QX24_MYCS2	K.AWIAYGASPR.A	0.9972	2.9097	2	0.427	1091.56	0.9044	15	18	0
ST_Mark_3Sep09_plus.9883.9883.2	A0QYD6_MYCS2	K.DLAEQSGVELDR.A	0.9944	3.4882	2	0.3433	1331.64	1.0032	18	22	0
ST_Mark_3Sep09_plus.9885.9885.2	RS3_MYCS2	R.AGIADVEIER.T	0.9943	3.6119	2	0.2765	1072.56	0.9372	16	18	0
ST_Mark_3Sep09_plus.9893.9893.2	A0QYD6_MYCS2	R.ILGAFEQAER.S	0.9817	3.3959	2	0.2376	1133.59	1.1834	17	18	0
ST_Mark_3Sep09_plus.9901.9901.2	A0QVU2_MYCS2	R.QHQALTQQAAQVIGNQR.Q	0.9115	2.6707	2	0.3066	1890.99	0.6673	19	32	0
ST_Mark_3Sep09_plus.9902.9902.3	RS3_MYCS2	R.AATSDAPAAGTAAAAEAPAESTES.-	0.899	2.8517	3	0.3861	2117.95	2.4228	23	92	0
ST_Mark_3Sep09_plus.9920.9920.2	RS3_MYCS2	R.AATSDAPAAGTAAAAEAPAESTES.-	0.9946	2.7634	2	0.5262	2117.95	0.5255	18	46	0
ST_Mark_3Sep09_plus.9925.9925.2	MURG_MYCS2	R.NVEVVGVPVR.E	0.8532	2.541	2	0.2441	1067.62	2.0868	11	18	0
ST_Mark_3Sep09_plus.9931.9931.2	A0QSL1_MYCS2	R.SVVEEAGADLAR.I	0.9959	3.6365	2	0.3677	1216.62	1.1066	17	22	0
ST_Mark_3Sep09_plus.9932.9932.2	RS3_MYCS2	H.TARPGIVIGR.R	0.8629	1.9243	2	0.2983	1039.64	0.1463	12	18	0
ST_Mark_3Sep09_plus.9934.9934.3	A0QVU2_MYCS2	R.QHQALTQQAAQVIGNQR.Q	0.9857	4.5369	3	0.2668	1890.99	1.7269	28	64	0
ST_Mark_3Sep09_plus.9949.9949.2	RS3_MYCS2	R.AGIADVEIER.T	0.9951	3.6367	2	0.2778	1072.56	0.8112	16	18	0
ST_Mark_3Sep09_plus.9952.9952.2	A0QYD6_MYCS2	K.DLAEQSGVELDR.A	0.9988	4.0301	2	0.3639	1331.64	0.7774	19	22	0
ST_Mark_3Sep09_plus.9953.9953.2	A0QX24_MYCS2	K.AWIAYGASPR.A	0.9845	2.2744	2	0.3168	1091.56	0.0472	13	18	0
ST_Mark_3Sep09_plus.9956.9956.2	A0QYD6_MYCS2	R.ILGAFEQAER.S	0.9822	3.1219	2	0.2727	1133.59	0.9661	17	18	0
ST_Mark_3Sep09_plus.9966.9966.2	A0QVU2_MYCS2	R.QHQALTQQAAQVIGNQR.Q	0.9629	2.7817	2	0.3543	1890.99	0.6294	20	32	0
ST_Mark_3Sep09_plus.9976.9976.3	A0QRA5_MYCS2	R.IAAATEHPSSGTAYVLGER.L	0.9793	3.4291	3	0.35	1929.97	1.0118	31	72	0
ST_Mark_3Sep09_plus.9983.9983.2	RS3_MYCS2	R.AATSDAPAAGTAAAAEAPAESTES.-	0.993	2.7359	2	0.5213	2117.95	0.6486	18	46	0
ST_Mark_3Sep09_plus.9990.9990.3	RS11_MYCS2	R.KSTPFAAQLAAENAAR.K	0.9505	4.0898	3	0.2117	1645.87	1.9354	33	60	0
ST_Mark_3Sep09_plus.9992.9992.2	MURG_MYCS2	R.NVEVVGVPVR.E	0.9973	2.4998	2	0.4004	1067.62	0.0692	12	18	0
ST_Mark_3Sep09_plus.9997.9997.3	A0QVU2_MYCS2	R.QHQALTQQAAQVIGNQR.Q	0.9968	4.8908	3	0.342	1890.99	1.9596	27	64	0
ST_Mark_CWandWCL_B3_11Nov09_CWplus.10006.10006.2	A0QTT5_MYCS2	R.QLANSSIGFVAPVPEK.T	0.9796	1.9751	2	0.4689	1656.9	0.0691	11	30	0
ST_Mark_CWandWCL_B3_11Nov09_CWplus.10070.10070.2	CH602_MYCS2	A.DAVSEALLASATPVDDKK.A	0.9179	2.4809	2	0.3878	1829.95	1.7287	14	34	0
ST_Mark_CWandWCL_B3_11Nov09_CWplus.10081.10081.2	CH601_MYCS2	K.GYISGYFVTDAER.Q	1	3.4047	2	0.6182	1477.7	0.2941	18	24	0
ST_Mark_CWandWCL_B3_11Nov09_CWplus.10085.10085.2	CH601_MYCS2	K.WGAPTITNDGVSIAK.E	0.9823	2.2644	2	0.3968	1529.8	0.0919	13	28	0
ST_Mark_CWandWCL_B3_11Nov09_CWplus.10086.10086.2	A0QQJ4_MYCS2	K.ISYDTDPELALENTR.F	0.9959	3.3863	2	0.4449	1736.83	1.7027	16	28	0
ST_Mark_CWandWCL_B3_11Nov09_CWplus.10088.10088.3	CH602_MYCS2	K.AADAVSEALLASATPVDDKK.A	0.8613	2.7935	3	0.3209	1972.02	2.1537	21	76	0
ST_Mark_CWandWCL_B3_11Nov09_CWplus.10090.10090.2	A0QTR5_MYCS2	R.LM*VYDALDM*TYR.T	0.9998	2.5777	2	0.5274	1522.7	0.0178	15	22	0
ST_Mark_CWandWCL_B3_11Nov09_CWplus.10102.10102.2	A0QU53_MYCS2	R.QGLGNAAISSVATPEQLER.L	0.9114	2.1461	2	0.4418	1941	1.629	13	36	0
ST_Mark_CWandWCL_B3_11Nov09_CWplus.10128.10128.2	A0R198_MYCS2	R.GTGQGLNLVDSVYER.L	0.9995	2.2855	2	0.4541	1607.8	0.0003	12	28	0
ST_Mark_CWandWCL_B3_11Nov09_CWplus.10158.10158.2	ATPB_MYCS2	R.FTQAGSEVSTLLGR.M	0.9998	4.5862	2	0.5073	1465.76	1.8803	21	26	0
ST_Mark_CWandWCL_B3_11Nov09_CWplus.10177.10177.2	ATPA_MYCS2	R.VVNPLGQPIDGQGDIAAETR.R	0.9965	2.7725	2	0.5785	2050.06	1.6507	16	38	0
ST_Mark_CWandWCL_B3_11Nov09_CWplus.10230.10230.2	A0R2T3_MYCS2	R.APFVTLLANR.I	0.9442	2.55	2	0.2973	1101.64	1.1666	13	18	0
ST_Mark_CWandWCL_B3_11Nov09_CWplus.10232.10232.3	CH602_MYCS2	K.AIAQVATVSSRDEQVGELVGEAM*TK.V	0.8565	2.4908	3	0.3628	2605.32	1.2351	22	96	0
ST_Mark_CWandWCL_B3_11Nov09_CWplus.10235.10235.2	GLGE_MYCS2	K.LEAGQSETELNNDLLVGAR.L	0.9999	5.2521	2	0.5072	2029.02	0.6489	25	36	0
ST_Mark_CWandWCL_B3_11Nov09_CWplus.10787.10787.2	EFTU_MYCS2	R.ELLAAQDFDEEAPVVR.V	0.9999	4.3499	2	0.5392	1801.9	0.6839	22	30	0
ST_Mark_CWandWCL_B3_11Nov09_CWplus.10885.10885.2	EFTU_MYCS2	K.LLDQGQAGDNVGLLLR.G	0.9883	2.9731	2	0.4111	1681.92	0.8386	19	30	0
ST_Mark_CWandWCL_B3_11Nov09_CWplus.13353.13353.2	CH601_MYCS2	R.QEAVLEDPYILLVSSK.V	0.9222	2.3192	2	0.3509	1803.97	0.4598	13	30	0
ST_Mark_CWandWCL_B3_11Nov09_CWplus.16940.16940.2	GLGE_MYCS2	R.AGGALSPEVADLLLQYPLR.E	0.9969	4.0435	2	0.4363	1983.09	1.7409	20	36	0
ST_Mark_CWandWCL_B3_11Nov09_CWplus.8597.8597.2	CH601_MYCS2	R.NVAAGANPLGLK.R	0.889	2.3824	2	0.3283	1124.64	1.2238	13	22	0
ST_Mark_CWandWCL_B3_11Nov09_CWplus.8659.8659.2	EFTU_MYCS2	K.LIQPVAM*DEGLR.F	0.9696	2.5324	2	0.3503	1357.72	0.5708	14	22	0
ST_Mark_CWandWCL_B3_11Nov09_CWplus.8693.8693.2	A0R198_MYCS2	R.LNAEFTGQPIER.I	0.9992	3.5817	2	0.435	1374.7	0.6248	17	22	0
ST_Mark_CWandWCL_B3_11Nov09_CWplus.8741.8741.2	A0QX24_MYCS2	R.IIVGQDQLVER.M	0.9829	2.2362	2	0.4649	1269.72	1.2207	16	20	0
ST_Mark_CWandWCL_B3_11Nov09_CWplus.8940.8940.2	A0QXB0_MYCS2	K.VAVQATTVQETDELPAR.S	0.9904	3.0045	2	0.456	1827.94	1.6047	17	32	0
ST_Mark_CWandWCL_B3_11Nov09_CWplus.8993.8993.2	A0QVU2_MYCS2	K.VQIQQAIEDAQR.Q	0.9992	3.845	2	0.4493	1398.73	1.8529	17	22	0
ST_Mark_CWandWCL_B3_11Nov09_CWplus.8993.8993.3	A0QVU2_MYCS2	D.EYADPKVQIQQAIEDAQR.Q	0.9008	2.9066	3	0.3279	2102.05	1.6752	15	68	0
ST_Mark_CWandWCL_B3_11Nov09_CWplus.9001.9001.2	RS3_MYCS2	R.ADIDYGLYEAK.T	0.9957	2.2913	2	0.5069	1257.6	0.4646	12	20	0
ST_Mark_CWandWCL_B3_11Nov09_CWplus.9070.9070.2	A0R072_MYCS2	K.LAAENGIDLSTVK.G	0.9876	2.2748	2	0.4911	1330.72	0.8776	13	24	0
ST_Mark_CWandWCL_B3_11Nov09_CWplus.9079.9079.2	A0R069_MYCS2	R.GVDIATAVATAR.D	0.9164	2.6763	2	0.2816	1144.63	0.8109	14	22	0
ST_Mark_CWandWCL_B3_11Nov09_CWplus.9145.9145.2	A0R730_MYCS2	R.TLESFPSGSPAIR.G	0.9788	2.5602	2	0.3953	1361.71	0.7479	12	24	0
ST_Mark_CWandWCL_B3_11Nov09_CWplus.9190.9190.2	A0QVU2_MYCS2	R.QALTLADQATAAGDVAK.A	1	4.6	2	0.6124	1643.86	0.0725	26	32	0
ST_Mark_CWandWCL_B3_11Nov09_CWplus.9220.9220.2	A0QUY2_MYCS2	R.SSFSGTEIFGK.T	0.9808	2.0756	2	0.4788	1159.56	0.878	11	20	0
ST_Mark_CWandWCL_B3_11Nov09_CWplus.9266.9266.2	A0R072_MYCS2	R.VIVDEYGNESIGVR.S	0.9997	3.4466	2	0.5455	1549.79	0.6386	18	26	0
ST_Mark_CWandWCL_B3_11Nov09_CWplus.9296.9296.2	A0R2T3_MYCS2	R.FALYSTGTPDSAESEPAAR.S	0.861	2.3524	2	0.3211	1969.91	0.5015	15	36	0
ST_Mark_CWandWCL_B3_11Nov09_CWplus.9329.9329.2	A0QUY2_MYCS2	R.AGVGLDNVDVDAATAR.G	0.9999	4.0211	2	0.5734	1543.77	0.6325	21	30	0
ST_Mark_CWandWCL_B3_11Nov09_CWplus.9343.9343.2	MPRB_MYCS2	R.LLIESGSLAADPGK.A	0.9786	2.6886	2	0.4122	1370.75	1.4555	15	26	0
ST_Mark_CWandWCL_B3_11Nov09_CWplus.9355.9355.2	A0QVU2_MYCS2	K.YLM*ALFSSK.V	0.9961	2.2527	2	0.5111	1075.55	0.8567	12	16	0
ST_Mark_CWandWCL_B3_11Nov09_CWplus.9386.9386.2	A0QTE1_MYCS2	K.IANGEPLDITEDPTPR.G	0.9962	2.6466	2	0.5167	1737.87	0.5605	14	30	0
ST_Mark_CWandWCL_B3_11Nov09_CWplus.9406.9406.2	A0R2Y1_MYCS2	R.AEEAINSGFFER.E	0.9998	3.895	2	0.4661	1369.64	0.3132	19	22	0
ST_Mark_CWandWCL_B3_11Nov09_CWplus.9407.9407.2	CH602_MYCS2	R.EVGLEVLGSAR.R	0.972	2.4259	2	0.3819	1129.62	0.9538	14	20	0
ST_Mark_CWandWCL_B3_11Nov09_CWplus.9418.9418.2	A0QQ65_MYCS2	K.M*NELLTQQLTDETK.K	0.9607	2.1781	2	0.4215	1679.82	0.5758	13	26	0
ST_Mark_CWandWCL_B3_11Nov09_CWplus.9462.9462.2	CH601_MYCS2	K.DETTIVEGAGDAEAIQGR.V	0.9998	3.9415	2	0.5545	1831.87	0.5046	23	34	0
ST_Mark_CWandWCL_B3_11Nov09_CWplus.9469.9469.2	CH602_MYCS2	R.NVAAGANPIALGSGISK.A	1	4.5431	2	0.635	1539.85	0.1384	27	32	0
ST_Mark_CWandWCL_B3_11Nov09_CWplus.9476.9476.2	A0QVU2_MYCS2	R.SM*SELAAPGTTPSLDEVR.Q	0.8735	2.1242	2	0.3726	1876.9	0.6344	14	34	0
ST_Mark_CWandWCL_B3_11Nov09_CWplus.9514.9514.2	CH601_MYCS2	D.PYILLVSSK.V	0.9498	2.276	2	0.3484	1019.61	0.866	12	16	0
ST_Mark_CWandWCL_B3_11Nov09_CWplus.9526.9526.2	A0QUY2_MYCS2	R.GELASEDVEILK.L	0.9987	2.6395	2	0.4216	1302.68	0.0276	16	22	0
ST_Mark_CWandWCL_B3_11Nov09_CWplus.9570.9570.2	A0R072_MYCS2	K.AEPAPAASSDGSPYVTPLVR.K	0.9976	3.4749	2	0.515	1985	1.5363	20	38	0
ST_Mark_CWandWCL_B3_11Nov09_CWplus.9595.9595.3	CH601_MYCS2	K.VVVTKDETTIVEGAGDAEAIQGR.V	0.9988	4.181	3	0.4969	2358.21	1.0049	31	88	0
ST_Mark_CWandWCL_B3_11Nov09_CWplus.9628.9628.2	A0QZ96_MYCS2	K.ASAIATTAPVVVGVDGSPASEK.A	0.9983	2.4705	2	0.5442	2027.07	0.059	16	42	0
ST_Mark_CWandWCL_B3_11Nov09_CWplus.9776.9776.2	A0R0I3_MYCS2	R.ELVEPGDNELFEK.A	0.8917	1.9053	2	0.3174	1518.73	0.0898	13	24	0

## Sheet: Total Amino Acids
ST_Mark_Smeg_CW_plusplus_minus_final_contamsremoved
Rank	Name	Accession	Description	Protein Probably	G	A	S	P	V	T	C	I	L	N	D	Q	K	E	M	H	F	R	Y	W
1	A0QVU2_MYCS2	A0QVU2	35 kDa protein OS=Mycobacterium smegmatis (strain ATCC 700084 / mc(2)155) GN=MSMEG_2695 PE=4 SV=1 DB=tr	1	13	44	18	12	14	16	0	8	24	12	10	37	13	21	12	3	3	14	4	1
2	A0R574_MYCS2	A0R574	Negative regulator of genetic competence ClpC/mecB OS=Mycobacterium smegmatis (strain ATCC 700084 / mc(2)155) GN=MSMEG_6091 PE=4 SV=1 DB=tr	1	82	78	35	28	55	43	0	54	87	18	53	39	51	85	13	17	30	64	13	3
3	A0R2A4_MYCS2	A0R2A4	ATP-dependent rna helicase, dead/deah box family protein OS=Mycobacterium smegmatis (strain ATCC 700084 / mc(2)155) GN=MSMEG_5042 PE=3 SV=1 DB=tr	1	42	60	30	36	43	39	0	38	50	14	40	19	29	41	8	14	13	52	13	0
4	A0QYD6_MYCS2	A0QYD6	NADH dehydrogenase OS=Mycobacterium smegmatis (strain ATCC 700084 / mc(2)155) GN=ndh PE=4 SV=1 DB=tr	1	44	53	26	19	43	31	2	26	41	5	24	17	26	26	8	10	17	27	8	4
5	CH601_MYCS2	A0QQU5	60 kDa chaperonin 1 OS=Mycobacterium smegmatis (strain ATCC 700084 / mc(2)155) GN=groL1 PE=1 SV=1 DB=sp	1	55	75	25	16	53	33	0	29	55	15	30	14	40	55	7	2	7	22	7	1
6	RS3_MYCS2	A0QSD7	30S ribosomal protein S3 OS=Mycobacterium smegmatis (strain ATCC 700084 / mc(2)155) GN=rpsC PE=3 SV=1 DB=sp	1	26	37	15	11	17	18	1	16	15	5	13	11	15	20	4	3	4	34	7	3
7	ATPB_MYCS2	A0R200	ATP synthase subunit beta OS=Mycobacterium smegmatis (strain ATCC 700084 / mc(2)155) GN=atpD PE=1 SV=1 DB=sp	1	43	44	24	23	38	35	2	25	47	9	34	18	18	34	12	8	24	28	7	2
8	A0R610_MYCS2	A0R610	Putative oxidoreductase in MprA 5'region OS=Mycobacterium smegmatis (strain ATCC 700084 / mc(2)155) GN=MSMEG_6385 PE=4 SV=1 DB=tr	1	26	35	12	10	30	8	1	13	22	5	13	9	9	14	8	3	9	19	6	2
9	CH602_MYCS2	A0QSS4	60 kDa chaperonin 2 OS=Mycobacterium smegmatis (strain ATCC 700084 / mc(2)155) GN=groL2 PE=1 SV=1 DB=sp	1	50	78	29	14	70	34	0	18	53	13	39	12	33	42	4	10	12	23	4	2
10	A0QSL1_MYCS2	A0QSL1	Spfh domain/band 7 family protein, putative OS=Mycobacterium smegmatis (strain ATCC 700084 / mc(2)155) GN=MSMEG_1517 PE=4 SV=1 DB=tr	1	38	109	28	16	44	18	0	34	45	23	25	31	17	45	7	0	4	38	4	0
11	MURG_MYCS2	A0R016	UDP-N-acetylglucosamine--N-acetylmuramyl-(pentapeptide) pyrophosphoryl-undecaprenol N-acetylglucosamine transferase OS=Mycobacterium smegmatis (strain ATCC 700084 / mc(2)155) GN=murG PE=3 SV=1 DB=sp	1	35	66	19	25	43	17	1	12	42	11	26	9	9	11	6	6	4	36	7	0
12	RS4_MYCS2	A0QSL7	30S ribosomal protein S4 OS=Mycobacterium smegmatis (strain ATCC 700084 / mc(2)155) GN=rpsD PE=1 SV=1 DB=sp	1	14	11	11	11	16	7	0	10	18	5	8	16	11	15	3	4	5	25	10	1
13	A0QV32_MYCS2	A0QV32	Signal recognition particle protein OS=Mycobacterium smegmatis (strain ATCC 700084 / mc(2)155) GN=ffh PE=4 SV=1 DB=tr	1	61	71	17	27	39	26	1	23	55	11	33	22	36	29	17	4	18	30	1	1
14	A0R1E4_MYCS2	A0R1E4	Short-chain dehydrogenase OS=Mycobacterium smegmatis (strain ATCC 700084 / mc(2)155) GN=MSMEG_4722 PE=4 SV=1 DB=tr	1	24	38	16	17	27	19	2	12	29	8	11	5	8	17	4	5	4	16	5	1
15	A0QX24_MYCS2	A0QX24	ATPase, MoxR family protein OS=Mycobacterium smegmatis (strain ATCC 700084 / mc(2)155) GN=moxR PE=4 SV=1 DB=tr	1	23	39	11	25	39	17	0	23	35	9	15	18	12	26	6	6	12	23	8	1
16	DBH_MYCS2	Q9ZHC5	DNA-binding protein HU homolog OS=Mycobacterium smegmatis (strain ATCC 700084 / mc(2)155) GN=hup PE=3 SV=1 DB=sp	1	11	59	3	16	15	18	0	4	3	3	5	4	43	4	2	1	4	13	0	0
17	A0QPG2_MYCS2	A0QPG2	Rmt2 protein OS=Mycobacterium smegmatis (strain ATCC 700084 / mc(2)155) GN=MSMEG_0387 PE=4 SV=1 DB=tr	1	15	16	12	12	21	14	1	15	17	5	21	11	6	14	10	10	10	20	11	3
18	EFTU_MYCS2	A0QS98	Elongation factor Tu OS=Mycobacterium smegmatis (strain ATCC 700084 / mc(2)155) GN=tuf PE=1 SV=1 DB=sp	1	33	28	8	21	46	34	0	24	25	12	28	13	21	35	11	11	13	25	7	1
19	A0QYZ2_MYCS2	A0QYZ2	DNA polymerase I OS=Mycobacterium smegmatis (strain ATCC 700084 / mc(2)155) GN=MSMEG_3839 PE=3 SV=1 DB=tr	1	61	105	48	39	64	59	1	36	106	19	73	44	32	63	16	18	28	64	26	6
20	A0R070_MYCS2	A0R070	Short chain dehydrogenase OS=Mycobacterium smegmatis (strain ATCC 700084 / mc(2)155) GN=MSMEG_4280 PE=3 SV=1 DB=tr	1	47	85	34	32	61	26	6	22	31	14	38	18	13	21	11	16	22	53	20	8
21	A0QQA8_MYCS2	A0QQA8	Aspartate aminotransferase OS=Mycobacterium smegmatis (strain ATCC 700084 / mc(2)155) GN=MSMEG_0688 PE=4 SV=1 DB=tr	1	29	35	20	27	27	26	4	27	55	14	28	19	15	25	4	13	11	24	14	7
22	A0R2Y1_MYCS2	A0R2Y1	Beta-ketoadipyl CoA thiolase OS=Mycobacterium smegmatis (strain ATCC 700084 / mc(2)155) GN=MSMEG_5273 PE=3 SV=1 DB=tr	1	46	50	20	21	31	26	4	21	30	16	27	11	15	24	15	7	11	21	6	3
23	A0QRD2_MYCS2	A0QRD2	Oxidoreductase, short-chain dehydrogenase/reductase family protein OS=Mycobacterium smegmatis (strain ATCC 700084 / mc(2)155) GN=MSMEG_1073 PE=3 SV=1 DB=tr	1	26	45	19	18	24	15	1	18	28	7	20	6	7	12	7	7	6	29	5	4
24	A0QQ65_MYCS2	A0QQ65	Extracellular solute-binding protein, family protein 5, putative OS=Mycobacterium smegmatis (strain ATCC 700084 / mc(2)155) GN=MSMEG_0643 PE=4 SV=1 DB=tr	1	46	49	21	38	34	45	2	24	38	30	52	23	25	27	13	9	28	20	21	6
25	RL3_MYCS2	A0QSD1	50S ribosomal protein L3 OS=Mycobacterium smegmatis (strain ATCC 700084 / mc(2)155) GN=rplC PE=1 SV=1 DB=sp	1	31	23	7	8	26	14	1	9	10	8	8	7	15	11	5	5	6	19	4	0
26	A0QR89_MYCS2	A0QR89	Geranylgeranyl reductase OS=Mycobacterium smegmatis (strain ATCC 700084 / mc(2)155) GN=MSMEG_1028 PE=4 SV=1 DB=tr	1	43	47	23	23	25	12	2	16	32	13	20	13	25	21	10	8	13	25	15	9
27	A0QWJ3_MYCS2	A0QWJ3	Protein-export membrane protein SecF OS=Mycobacterium smegmatis (strain ATCC 700084 / mc(2)155) GN=MSMEG_2962 PE=4 SV=1 DB=tr	1	36	47	29	15	45	45	0	24	37	9	17	15	17	22	7	4	17	23	9	4
28	A0QX01_MYCS2	A0QX01	FeS assembly ATPase SufC OS=Mycobacterium smegmatis (strain ATCC 700084 / mc(2)155) GN=sufC PE=4 SV=1 DB=tr	1	26	26	17	10	24	16	0	13	25	7	12	7	11	22	6	7	7	13	7	1
29	A0R072_MYCS2	A0R072	2-oxoglutarate dehydrogenase, E2 component, dihydrolipoamide succinyltransferase OS=Mycobacterium smegmatis (strain ATCC 700084 / mc(2)155) GN=sucB PE=3 SV=1 DB=tr	1	45	86	31	59	41	42	1	30	43	12	32	17	34	61	5	6	8	23	7	2
30	A0R628_MYCS2	A0R628	Bifunctional udp-galactofuranosyl transferase glft OS=Mycobacterium smegmatis (strain ATCC 700084 / mc(2)155) GN=MSMEG_6403 PE=4 SV=1 DB=tr	1	41	73	40	40	51	35	5	30	58	19	45	17	23	34	16	17	21	51	15	15
31	A0R5C0_MYCS2	A0R5C0	Non-ribosomal peptide synthetase OS=Mycobacterium smegmatis (strain ATCC 700084 / mc(2)155) GN=MSMEG_6137 PE=4 SV=1 DB=tr	1	140	187	68	89	134	74	9	47	147	19	70	24	29	48	21	19	28	89	27	42
32	GLGE_MYCS2	Q9RP48	Putative glucanase glgE OS=Mycobacterium smegmatis (strain ATCC 700084 / mc(2)155) GN=glgE PE=1 SV=1 DB=sp	1	57	65	29	55	58	36	2	22	67	19	44	15	23	49	10	23	30	50	22	21
33	Y1959_MYCS2	A0QTT7	UPF0182 protein MSMEG_1959 OS=Mycobacterium smegmatis (strain ATCC 700084 / mc(2)155) GN=MSMEG_1959 PE=1 SV=1 DB=sp	1	72	122	55	69	84	68	1	48	99	48	61	35	31	30	9	7	46	58	48	12
34	A0R0B4_MYCS2	A0R0B4	3-oxoacyl-[acyl-carrier-protein] synthase 1 OS=Mycobacterium smegmatis (strain ATCC 700084 / mc(2)155) GN=MSMEG_4327 PE=3 SV=1 DB=tr	1	47	59	20	23	33	22	2	24	26	13	27	6	13	25	18	10	12	23	9	4
35	A0QYW4_MYCS2	A0QYW4	Excinuclease ABC, A subunit OS=Mycobacterium smegmatis (strain ATCC 700084 / mc(2)155) GN=uvrA PE=3 SV=1 DB=tr	1	85	72	54	49	86	56	13	48	97	28	67	34	46	63	13	19	30	73	27	4
36	A0QX91_MYCS2	A0QX91	ABC-type molybdenum transport system, ATPase component/photorepair protein PhrA OS=Mycobacterium smegmatis (strain ATCC 700084 / mc(2)155) GN=MSMEG_3215 PE=4 SV=1 DB=tr	1	20	27	13	13	23	34	1	12	31	3	16	6	4	16	4	9	4	22	2	5
37	A0R1C7_MYCS2	A0R1C7	Acyltransferase family protein OS=Mycobacterium smegmatis (strain ATCC 700084 / mc(2)155) GN=MSMEG_4704 PE=4 SV=1 DB=tr	1	47	55	24	30	46	28	0	27	45	20	28	12	19	30	13	6	21	43	8	6
38	RS2_MYCS2	A0QVB8	30S ribosomal protein S2 OS=Mycobacterium smegmatis (strain ATCC 700084 / mc(2)155) GN=rpsB PE=3 SV=2 DB=sp	1	25	34	12	10	19	19	1	15	22	8	14	13	18	23	8	5	7	15	5	4
39	A0QTK6_MYCS2	A0QTK6	S30AE family protein OS=Mycobacterium smegmatis (strain ATCC 700084 / mc(2)155) GN=MSMEG_1878 PE=4 SV=1 DB=tr	0.999998	13	18	13	10	21	13	2	6	14	4	21	3	11	21	5	11	9	27	8	0
40	A0QU52_MYCS2	A0QU52	Alcohol dehydrogenase OS=Mycobacterium smegmatis (strain ATCC 700084 / mc(2)155) GN=MSMEG_2079 PE=4 SV=1 DB=tr	1	45	48	13	20	41	20	1	13	32	1	22	4	9	17	4	7	6	19	8	2
41	A0R069_MYCS2	A0R069	Cytosol aminopeptidase OS=Mycobacterium smegmatis (strain ATCC 700084 / mc(2)155) GN=MSMEG_4281 PE=3 SV=1 DB=tr	0.999989	56	75	29	31	52	39	1	20	42	14	32	10	22	23	10	7	13	31	8	4
42	RL2_MYCS2	A0QSD4	50S ribosomal protein L2 OS=Mycobacterium smegmatis (strain ATCC 700084 / mc(2)155) GN=rplB PE=1 SV=1 DB=sp	1	39	21	12	19	19	14	1	16	14	13	11	4	23	12	4	11	2	34	6	3
43	A0QZ96_MYCS2	A0QZ96	Universal stress protein family protein OS=Mycobacterium smegmatis (strain ATCC 700084 / mc(2)155) GN=MSMEG_3945 PE=4 SV=1 DB=tr	1	24	37	20	14	39	9	2	8	27	2	12	6	8	20	2	8	3	24	2	6
44	A0R730_MYCS2	A0R730	Glycerol-3-phosphate dehydrogenase 2 OS=Mycobacterium smegmatis (strain ATCC 700084 / mc(2)155) GN=MSMEG_6761 PE=3 SV=1 DB=tr	0.999999	59	74	32	24	56	37	3	19	56	7	36	11	8	30	6	19	14	53	18	6
45	A0QWS2_MYCS2	A0QWS2	Dihydroorotase OS=Mycobacterium smegmatis (strain ATCC 700084 / mc(2)155) GN=MSMEG_3044 PE=3 SV=1 DB=tr	1	44	65	14	26	48	32	5	14	42	7	30	11	7	29	11	14	5	30	5	5
46	A0QSB9_MYCS2	A0QSB9	FMN-dependent dehydrogenase OS=Mycobacterium smegmatis (strain ATCC 700084 / mc(2)155) GN=MSMEG_1424 PE=4 SV=1 DB=tr	1	41	49	23	26	39	17	0	23	28	9	24	12	15	21	14	5	11	26	4	12
47	RL1_MYCS2	A0QS46	50S ribosomal protein L1 OS=Mycobacterium smegmatis (strain ATCC 700084 / mc(2)155) GN=rplA PE=1 SV=1 DB=sp	1	20	31	11	12	21	18	0	11	14	7	16	8	24	12	4	2	7	13	4	0
48	A0R659_MYCS2	A0R659	Putative uncharacterized protein OS=Mycobacterium smegmatis (strain ATCC 700084 / mc(2)155) GN=MSMEG_6434 PE=4 SV=1 DB=tr	1	11	46	7	6	11	11	0	9	26	4	10	11	15	12	3	2	3	30	1	0
49	A0QR74_MYCS2	A0QR74	Short chain dehydrogenase OS=Mycobacterium smegmatis (strain ATCC 700084 / mc(2)155) GN=MSMEG_1011 PE=3 SV=1 DB=tr	0.999999	25	43	18	10	31	11	1	15	21	5	18	7	9	10	7	9	10	25	6	6
50	MPRB_MYCS2	A0R3I7	Signal transduction histidine-protein kinase/phosphatase mprB OS=Mycobacterium smegmatis (strain ATCC 700084 / mc(2)155) GN=mprB PE=3 SV=2 DB=sp	1	46	56	29	32	50	21	0	21	59	12	30	16	5	29	16	10	7	44	5	4
51	A0R3I6_MYCS2	A0R3I6	Peptidase S1 and S6, chymotrypsin/Hap OS=Mycobacterium smegmatis (strain ATCC 700084 / mc(2)155) GN=MSMEG_5486 PE=4 SV=1 DB=tr	0.999991	53	66	31	34	47	32	0	20	27	17	26	28	13	11	3	5	4	18	8	1
52	A0QXC8_MYCS2	A0QXC8	DoxX subfamily protein, putative OS=Mycobacterium smegmatis (strain ATCC 700084 / mc(2)155) GN=MSMEG_3255 PE=4 SV=1 DB=tr	1	24	64	20	13	18	10	0	7	30	4	11	6	11	25	4	7	5	30	0	2
53	A0QUY2_MYCS2	A0QUY2	D-3-phosphoglycerate dehydrogenase OS=Mycobacterium smegmatis (strain ATCC 700084 / mc(2)155) GN=serA PE=3 SV=1 DB=tr	1	45	86	30	22	66	27	1	24	61	14	38	15	18	27	2	10	9	26	4	3
54	A0QRA5_MYCS2	A0QRA5	ABC-type molybdenum transport system, ATPase component OS=Mycobacterium smegmatis (strain ATCC 700084 / mc(2)155) GN=MSMEG_1046 PE=4 SV=1 DB=tr	1	25	31	18	11	25	15	0	11	36	6	22	4	4	22	5	6	4	28	6	3
55	SECA1_MYCS2	P71533	Protein translocase subunit secA 1 OS=Mycobacterium smegmatis (strain ATCC 700084 / mc(2)155) GN=secA1 PE=1 SV=2 DB=sp	0.999999	70	107	35	35	76	42	1	36	88	35	63	36	49	95	25	21	22	78	32	7
56	A0R5Z2_MYCS2	A0R5Z2	Glycosyl transferase, group 2 family protein OS=Mycobacterium smegmatis (strain ATCC 700084 / mc(2)155) GN=MSMEG_6367 PE=4 SV=1 DB=tr	1	25	19	19	16	23	19	5	5	45	6	23	8	4	12	4	9	12	36	6	6
57	A0QR91_MYCS2	A0QR91	Monooxygenase OS=Mycobacterium smegmatis (strain ATCC 700084 / mc(2)155) GN=MSMEG_1030 PE=4 SV=1 DB=tr	1	45	47	22	22	35	28	4	32	36	16	29	21	17	25	11	17	21	38	18	15
58	A0R260_MYCS2	A0R260	ABC transporter, ATP-binding protein OppD OS=Mycobacterium smegmatis (strain ATCC 700084 / mc(2)155) GN=oppD PE=4 SV=1 DB=tr	1	46	76	33	37	64	34	5	31	65	7	45	24	12	35	8	13	16	53	10	0
59	A0QS52_MYCS2	A0QS52	ABC1 family protein OS=Mycobacterium smegmatis (strain ATCC 700084 / mc(2)155) GN=MSMEG_1353 PE=4 SV=1 DB=tr	1	37	50	20	24	38	24	0	24	47	6	35	18	28	29	12	12	22	33	9	5
60	A0R665_MYCS2	A0R665	Monooxygenase, flavin-binding family protein OS=Mycobacterium smegmatis (strain ATCC 700084 / mc(2)155) GN=MSMEG_6440 PE=4 SV=1 DB=tr	1	38	42	31	25	26	35	4	29	36	22	34	16	25	21	14	12	25	27	19	11
61	A0QWW2_MYCS2	A0QWW2	Glyceraldehyde-3-phosphate dehydrogenase, type I OS=Mycobacterium smegmatis (strain ATCC 700084 / mc(2)155) GN=gap PE=3 SV=1 DB=tr	0.999996	30	40	18	13	28	23	2	25	35	17	30	7	24	13	3	5	5	10	9	3
62	A0QTR5_MYCS2	A0QTR5	Molybdopterin biosynthesis protein MoeB OS=Mycobacterium smegmatis (strain ATCC 700084 / mc(2)155) GN=MSMEG_1937 PE=4 SV=1 DB=tr	1	34	39	22	25	31	18	4	28	44	10	29	9	16	28	7	5	10	20	13	4
63	ATPA_MYCS2	A0R202	ATP synthase subunit alpha OS=Mycobacterium smegmatis (strain ATCC 700084 / mc(2)155) GN=atpA PE=1 SV=1 DB=sp	0.999996	49	58	39	23	49	23	4	34	50	10	33	28	28	48	7	8	18	27	9	3
64	A0QSU4_MYCS2	A0QSU4	IMP dehydrogenase family protein OS=Mycobacterium smegmatis (strain ATCC 700084 / mc(2)155) GN=MSMEG_1603 PE=3 SV=1 DB=tr	0.999994	39	53	23	20	36	23	2	19	41	5	21	10	8	23	6	8	6	23	6	3
65	PYRB_MYCS2	A0QWS1	Aspartate carbamoyltransferase OS=Mycobacterium smegmatis (strain ATCC 700084 / mc(2)155) GN=pyrB PE=3 SV=1 DB=sp	0.999999	24	36	24	15	34	18	0	12	35	8	19	9	7	18	9	9	7	27	4	3
66	A0QQP1_MYCS2	A0QQP1	Phosphomethylpyrimidine kinase OS=Mycobacterium smegmatis (strain ATCC 700084 / mc(2)155) GN=thiD PE=4 SV=1 DB=tr	1	32	41	11	16	25	18	4	13	27	4	17	8	7	12	7	13	7	10	3	3
67	RS11_MYCS2	A0QSL6	30S ribosomal protein S11 OS=Mycobacterium smegmatis (strain ATCC 700084 / mc(2)155) GN=rpsK PE=3 SV=1 DB=sp	0.999996	15	18	9	8	11	9	1	6	3	6	3	7	15	5	1	5	4	11	0	1
68	A0QNF5_MYCS2	A0QNF5	Putative uncharacterized protein OS=Mycobacterium smegmatis (strain ATCC 700084 / mc(2)155) GN=MSMEG_0023 PE=4 SV=1 DB=tr	1	9	26	5	13	14	8	0	5	12	0	3	7	5	7	1	0	1	18	2	0
69	A0QV12_MYCS2	A0QV12	Putative serine-threonine protein kinase OS=Mycobacterium smegmatis (strain ATCC 700084 / mc(2)155) GN=MSMEG_2410 PE=4 SV=1 DB=tr	0.999994	24	33	12	12	21	12	4	14	18	11	16	4	14	12	5	1	6	12	11	0
70	RS10_MYCS2	A0QSD0	30S ribosomal protein S10 OS=Mycobacterium smegmatis (strain ATCC 700084 / mc(2)155) GN=rpsJ PE=1 SV=1 DB=sp	0.999997	3	8	5	7	10	7	1	9	6	2	8	2	8	5	3	4	1	9	3	0
71	A0QU61_MYCS2	A0QU61	Cell division ATP-binding protein FtsE OS=Mycobacterium smegmatis (strain ATCC 700084 / mc(2)155) GN=ftsE PE=4 SV=1 DB=tr	0.999999	18	12	14	10	24	13	1	13	24	7	17	9	11	12	7	6	9	20	2	0
72	A0R2B0_MYCS2	A0R2B0	Putative uncharacterized protein OS=Mycobacterium smegmatis (strain ATCC 700084 / mc(2)155) GN=MSMEG_5048 PE=4 SV=1 DB=tr	1	24	42	19	15	26	13	0	8	27	5	7	6	11	9	5	5	7	18	4	2
73	A0R198_MYCS2	A0R198	ATP-dependent Clp protease proteolytic subunit OS=Mycobacterium smegmatis (strain ATCC 700084 / mc(2)155) GN=clpP PE=3 SV=1 DB=tr	1	20	26	11	7	8	10	2	17	19	5	15	8	6	12	9	4	7	10	6	1
74	A0R542_MYCS2	A0R542	Cadmium transporting P-type ATPase OS=Mycobacterium smegmatis (strain ATCC 700084 / mc(2)155) GN=MSMEG_6058 PE=3 SV=1 DB=tr	0.999894	59	105	33	27	95	44	5	37	72	14	40	16	9	33	12	17	8	70	9	7
75	A0QPG6_MYCS2	A0QPG6	Rmt3 protein OS=Mycobacterium smegmatis (strain ATCC 700084 / mc(2)155) GN=MSMEG_0391 PE=4 SV=1 DB=tr	0.999997	17	33	14	11	20	8	4	8	28	9	20	8	6	15	5	5	12	20	11	8
76	A0QQJ4_MYCS2	A0QQJ4	F420-dependent glucose-6-phosphate dehydrogenase OS=Mycobacterium smegmatis (strain ATCC 700084 / mc(2)155) GN=MSMEG_0777 PE=4 SV=1 DB=tr	0.999774	29	44	13	18	22	14	2	16	30	5	20	7	17	31	7	7	14	22	12	7
77	A0QQ56_MYCS2	A0QQ56	PAP2 superfamily protein OS=Mycobacterium smegmatis (strain ATCC 700084 / mc(2)155) GN=MSMEG_0633 PE=4 SV=1 DB=tr	0.999732	47	57	31	34	44	29	4	25	50	7	23	6	12	29	6	10	18	42	11	2
78	A0QPG4_MYCS2	A0QPG4	Gtf1 OS=Mycobacterium smegmatis (strain ATCC 700084 / mc(2)155) GN=gtf1 PE=4 SV=1 DB=tr	0.999923	27	56	25	22	35	29	8	14	38	9	23	10	11	23	12	7	17	34	9	13
79	A0QX32_MYCS2	A0QX32	Band 7 protein OS=Mycobacterium smegmatis (strain ATCC 700084 / mc(2)155) GN=MSMEG_3155 PE=4 SV=1 DB=tr	0.999999	28	55	17	28	34	33	0	21	34	9	19	30	15	29	8	2	9	25	8	4
80	A0QQB0_MYCS2	A0QQB0	Iron-sulfur cluster-binding protein OS=Mycobacterium smegmatis (strain ATCC 700084 / mc(2)155) GN=MSMEG_0690 PE=4 SV=1 DB=tr	0.99978	96	159	33	84	74	53	17	41	82	25	38	23	68	86	19	22	42	50	16	14
81	PSD_MYCS2	A0QQS6	Phosphatidylserine decarboxylase proenzyme OS=Mycobacterium smegmatis (strain ATCC 700084 / mc(2)155) GN=psd PE=3 SV=1 DB=sp	0.999936	21	30	14	19	22	7	2	14	25	3	10	5	2	11	4	8	6	25	3	1
82	A0QSU5_MYCS2	A0QSU5	FAD dependent oxidoreductase OS=Mycobacterium smegmatis (strain ATCC 700084 / mc(2)155) GN=MSMEG_1604 PE=4 SV=1 DB=tr	0.999209	68	47	25	41	43	46	5	24	52	19	32	17	22	24	10	12	16	46	17	12
83	A0R1A4_MYCS2	A0R1A4	Putative uncharacterized protein OS=Mycobacterium smegmatis (strain ATCC 700084 / mc(2)155) GN=MSMEG_4681 PE=4 SV=1 DB=tr	0.999999	48	43	15	11	14	12	0	8	20	4	22	8	6	13	5	1	10	15	10	7
84	A0R0B5_MYCS2	A0R0B5	3-oxoacyl-[acyl-carrier-protein] synthase 2 OS=Mycobacterium smegmatis (strain ATCC 700084 / mc(2)155) GN=MSMEG_4328 PE=3 SV=1 DB=tr	0.999683	48	55	22	18	35	22	4	22	35	22	21	7	15	26	13	8	10	21	10	3
85	A0R226_MYCS2	A0R226	RemO protein OS=Mycobacterium smegmatis (strain ATCC 700084 / mc(2)155) GN=MSMEG_4962 PE=4 SV=1 DB=tr	0.999027	39	46	9	25	40	20	4	14	49	3	26	10	14	24	4	9	16	44	8	4
86	A0QQ61_MYCS2	A0QQ61	Oligopeptide transport ATP-binding protein AppF OS=Mycobacterium smegmatis (strain ATCC 700084 / mc(2)155) GN=MSMEG_0639 PE=4 SV=1 DB=tr	0.999965	27	25	21	24	33	14	6	17	35	6	16	15	9	24	6	13	9	28	7	1
87	A0R5I4_MYCS2	A0R5I4	Secreted protein OS=Mycobacterium smegmatis (strain ATCC 700084 / mc(2)155) GN=MSMEG_6202 PE=4 SV=1 DB=tr	0.999968	28	42	20	24	28	22	4	5	40	11	16	9	10	10	4	11	8	25	7	4
88	A0R3L1_MYCS2	A0R3L1	Magnesium chelatase OS=Mycobacterium smegmatis (strain ATCC 700084 / mc(2)155) GN=MSMEG_5512 PE=4 SV=1 DB=tr	1	37	59	19	24	42	22	0	28	53	8	29	10	10	46	3	9	5	45	9	3
89	A0QXB0_MYCS2	A0QXB0	ABC-type amino acid transport system, secreted component OS=Mycobacterium smegmatis (strain ATCC 700084 / mc(2)155) GN=MSMEG_3235 PE=3 SV=1 DB=tr	0.999163	30	39	24	16	23	16	3	16	18	11	19	14	17	19	4	1	10	5	6	4
90	A0R3P3_MYCS2	A0R3P3	Oxidoreductase, short chain dehydrogenase/reductase family protein OS=Mycobacterium smegmatis (strain ATCC 700084 / mc(2)155) GN=MSMEG_5544 PE=3 SV=1 DB=tr	0.999857	26	32	10	12	20	13	2	13	23	10	7	4	15	20	9	3	4	17	5	4
91	A0QTT2_MYCS2	A0QTT2	ABC1 family protein OS=Mycobacterium smegmatis (strain ATCC 700084 / mc(2)155) GN=MSMEG_1954 PE=4 SV=1 DB=tr	0.999485	36	55	18	25	33	17	2	22	41	8	28	20	27	29	18	7	14	27	8	4
92	A0R2V2_MYCS2	A0R2V2	Two component transcriptional regulatory protein devr OS=Mycobacterium smegmatis (strain ATCC 700084 / mc(2)155) GN=MSMEG_5244 PE=4 SV=1 DB=tr	0.999985	14	25	13	6	16	7	2	9	33	6	19	7	10	11	8	2	4	17	2	0
93	A0QNI4_MYCS2	A0QNI4	Putative uncharacterized protein OS=Mycobacterium smegmatis (strain ATCC 700084 / mc(2)155) GN=MSMEG_0053 PE=4 SV=1 DB=tr	0.999849	41	38	31	61	36	27	1	13	32	11	36	20	11	22	5	10	13	40	6	8
94	A0QXX3_MYCS2	A0QXX3	DoxD family protein/pyridine nucleotide-disulfide oxidoreductase OS=Mycobacterium smegmatis (strain ATCC 700084 / mc(2)155) GN=MSMEG_3457 PE=4 SV=1 DB=tr	0.999572	44	47	17	29	42	27	3	15	43	6	25	12	9	31	10	11	18	45	10	9
95	A0QV26_MYCS2	A0QV26	Signal recognition particle-docking protein FtsY OS=Mycobacterium smegmatis (strain ATCC 700084 / mc(2)155) GN=ftsY PE=4 SV=1 DB=tr	0.999981	46	72	17	48	62	31	0	18	45	4	29	9	18	41	5	3	7	31	2	3
96	A0QVZ3_MYCS2	A0QVZ3	Iron-dependent repressor IdeR OS=Mycobacterium smegmatis (strain ATCC 700084 / mc(2)155) GN=MSMEG_2750 PE=4 SV=1 DB=tr	0.999926	17	15	6	13	35	15	1	7	25	8	13	6	5	23	8	10	1	18	2	2
97	A0QNJ7_MYCS2	A0QNJ7	Putative uncharacterized protein OS=Mycobacterium smegmatis (strain ATCC 700084 / mc(2)155) GN=MSMEG_0067 PE=4 SV=1 DB=tr	0.999993	35	60	34	42	31	25	2	22	37	15	37	27	12	16	10	9	8	35	11	6
98	A0QXP3_MYCS2	A0QXP3	Alcohol dehydrogenase OS=Mycobacterium smegmatis (strain ATCC 700084 / mc(2)155) GN=MSMEG_3375 PE=3 SV=1 DB=tr	0.999975	50	63	27	35	35	34	6	26	54	19	34	21	9	22	16	15	16	51	12	13
99	RPOA_MYCS2	A0QSL8	DNA-directed RNA polymerase subunit alpha OS=Mycobacterium smegmatis (strain ATCC 700084 / mc(2)155) GN=rpoA PE=3 SV=1 DB=sp	0.999959	27	26	25	19	33	25	1	22	35	11	30	8	15	27	3	7	8	18	9	1
100	MQO_MYCS2	A0QVL2	Probable malate:quinone oxidoreductase OS=Mycobacterium smegmatis (strain ATCC 700084 / mc(2)155) GN=mqo PE=1 SV=1 DB=sp	0.999959	49	52	33	30	42	29	2	15	56	27	26	16	26	23	11	8	24	23	7	11
101	A0QTE1_MYCS2	A0QTE1	Acetyl-/propionyl-coenzyme A carboxylase alpha chain OS=Mycobacterium smegmatis (strain ATCC 700084 / mc(2)155) GN=MSMEG_1807 PE=4 SV=1 DB=tr	0.99992	66	79	24	34	62	33	3	32	34	11	32	17	29	53	7	13	23	36	7	3
102	A0QP16_MYCS2	A0QP16	O-acetylhomoserine/O-acetylserine sulfhydrylase OS=Mycobacterium smegmatis (strain ATCC 700084 / mc(2)155) GN=MSMEG_0239 PE=3 SV=1 DB=tr	0.999491	46	66	21	19	33	30	2	22	36	11	29	16	7	18	4	13	19	24	9	6
103	A0QQ62_MYCS2	A0QQ62	Oligopeptide transport ATP-binding protein OppD OS=Mycobacterium smegmatis (strain ATCC 700084 / mc(2)155) GN=MSMEG_0640 PE=4 SV=1 DB=tr	0.999733	25	28	16	19	31	18	4	18	33	7	26	16	7	22	8	8	8	27	5	2
104	A0R076_MYCS2	A0R076	Integral membrane protein OS=Mycobacterium smegmatis (strain ATCC 700084 / mc(2)155) GN=MSMEG_4287 PE=4 SV=1 DB=tr	0.999994	24	40	4	13	23	13	0	14	21	6	5	11	21	11	4	3	8	23	3	3
105	A0QZ91_MYCS2	A0QZ91	Universal stress protein family protein OS=Mycobacterium smegmatis (strain ATCC 700084 / mc(2)155) GN=MSMEG_3940 PE=4 SV=1 DB=tr	1	30	36	21	14	40	7	2	14	16	6	17	7	4	16	8	13	6	24	5	7
106	A0QU12_MYCS2	A0QU12	Monooxygenase, flavin-binding family protein OS=Mycobacterium smegmatis (strain ATCC 700084 / mc(2)155) GN=MSMEG_2038 PE=4 SV=1 DB=tr	0.999851	38	52	28	36	39	35	3	30	32	12	38	12	15	21	11	19	18	44	25	11
107	A0QXB2_MYCS2	A0QXB2	ATP-binding protein OS=Mycobacterium smegmatis (strain ATCC 700084 / mc(2)155) GN=MSMEG_3237 PE=4 SV=1 DB=tr	0.999912	24	25	13	10	30	11	2	7	25	8	13	9	20	16	13	6	9	16	4	0
108	A0R5Z1_MYCS2	A0R5Z1	O-antigen export system, ATP-binding protein OS=Mycobacterium smegmatis (strain ATCC 700084 / mc(2)155) GN=MSMEG_6366 PE=4 SV=1 DB=tr	0.999982	27	24	18	7	21	16	1	18	27	5	14	5	10	23	10	5	10	22	4	2
109	A0R727_MYCS2	A0R727	Glycerol operon regulatory protein OS=Mycobacterium smegmatis (strain ATCC 700084 / mc(2)155) GN=MSMEG_6757 PE=4 SV=1 DB=tr	0.999948	27	41	13	7	23	10	1	8	33	3	13	9	3	16	1	9	6	25	3	2
110	A0R5H1_MYCS2	A0R5H1	Transcriptional regulator, Crp/Fnr family protein OS=Mycobacterium smegmatis (strain ATCC 700084 / mc(2)155) GN=MSMEG_6189 PE=4 SV=1 DB=tr	0.999865	18	24	11	10	14	14	0	15	24	5	14	10	6	15	4	3	8	26	1	2
111	A0QYF2_MYCS2	A0QYF2	CBS domain protein OS=Mycobacterium smegmatis (strain ATCC 700084 / mc(2)155) GN=MSMEG_3637 PE=4 SV=1 DB=tr	0.999915	39	54	20	24	44	36	0	24	54	9	32	11	9	32	10	8	17	31	3	4
112	A0QWT4_MYCS2	A0QWT4	ABC transporter ATP-binding protein OS=Mycobacterium smegmatis (strain ATCC 700084 / mc(2)155) GN=MSMEG_3056 PE=3 SV=1 DB=tr	0.999997	31	32	21	14	28	22	0	16	46	9	23	14	5	21	2	4	5	29	6	3
113	A0R5R5_MYCS2	A0R5R5	Cyclopropane-fatty-acyl-phospholipid synthase OS=Mycobacterium smegmatis (strain ATCC 700084 / mc(2)155) GN=MSMEG_6284 PE=4 SV=1 DB=tr	0.999898	40	41	18	25	26	28	5	17	47	11	26	9	18	33	8	16	12	32	16	9
114	A0R633_MYCS2	A0R633	Acyltransferase family protein OS=Mycobacterium smegmatis (strain ATCC 700084 / mc(2)155) GN=MSMEG_6408 PE=4 SV=1 DB=tr	1	21	41	12	18	17	12	1	16	17	4	7	3	10	21	7	3	7	28	5	3
115	A0R696_MYCS2	A0R696	Glycine/D-amino acid oxidase OS=Mycobacterium smegmatis (strain ATCC 700084 / mc(2)155) GN=MSMEG_6471 PE=4 SV=1 DB=tr	0.999997	47	63	20	28	41	29	5	25	40	12	26	15	10	24	4	13	7	42	12	16
116	A0QTL4_MYCS2	A0QTL4	Fatty acid desaturase OS=Mycobacterium smegmatis (strain ATCC 700084 / mc(2)155) GN=MSMEG_1886 PE=4 SV=1 DB=tr	0.999993	34	36	23	12	19	27	4	24	36	18	27	10	21	21	13	15	18	35	10	15
117	MPRA_MYCS2	A0R3I8	Response regulator mprA OS=Mycobacterium smegmatis (strain ATCC 700084 / mc(2)155) GN=mprA PE=1 SV=1 DB=sp	0.999157	15	16	15	11	20	15	1	9	32	5	20	4	3	17	6	1	6	28	5	1
118	A0R7J3_MYCS2	A0R7J3	ParB-like partition proteins OS=Mycobacterium smegmatis (strain ATCC 700084 / mc(2)155) GN=MSMEG_6938 PE=4 SV=1 DB=tr	0.999934	30	49	15	28	26	16	0	19	34	7	20	17	8	28	8	4	5	33	3	1
119	A0QU53_MYCS2	A0QU53	Putative acyl-CoA dehydrogenase OS=Mycobacterium smegmatis (strain ATCC 700084 / mc(2)155) GN=MSMEG_2080 PE=3 SV=1 DB=tr	0.998731	30	62	26	13	29	22	0	25	39	14	23	11	21	31	9	6	11	22	6	6
120	A0QSH7_MYCS2	A0QSH7	Preprotein translocase subunit secY OS=Mycobacterium smegmatis (strain ATCC 700084 / mc(2)155) GN=MSMEG_1483 PE=3 SV=1 DB=tr	0.998048	46	36	28	20	42	24	2	47	49	13	11	24	12	12	12	1	21	19	19	3
121	A0R092_MYCS2	A0R092	Methyltransferase OS=Mycobacterium smegmatis (strain ATCC 700084 / mc(2)155) GN=MSMEG_4303 PE=4 SV=1 DB=tr	0.998227	57	74	25	35	44	24	3	18	55	9	33	12	4	31	6	20	11	42	5	10
122	A0QTT5_MYCS2	A0QTT5	Putative uncharacterized protein OS=Mycobacterium smegmatis (strain ATCC 700084 / mc(2)155) GN=MSMEG_1957 PE=4 SV=1 DB=tr	0.998105	54	60	32	31	22	26	1	13	47	8	35	17	16	34	19	4	17	23	1	9
123	A0QNG2_MYCS2	A0QNG2	Serine/threonine protein kinase PknA OS=Mycobacterium smegmatis (strain ATCC 700084 / mc(2)155) GN=pknA PE=4 SV=1 DB=tr	0.997943	34	60	18	37	35	34	0	16	36	8	18	16	12	22	12	7	7	36	9	2
124	A0QQ22_MYCS2	A0QQ22	Acyl-CoA synthase OS=Mycobacterium smegmatis (strain ATCC 700084 / mc(2)155) GN=MSMEG_0599 PE=4 SV=1 DB=tr	0.99785	53	65	25	31	42	28	0	34	51	14	28	8	27	41	15	14	18	39	12	3
125	A0R2T3_MYCS2	A0R2T3	Putative uncharacterized protein OS=Mycobacterium smegmatis (strain ATCC 700084 / mc(2)155) GN=MSMEG_5225 PE=4 SV=1 DB=tr	0.992249	12	30	19	13	9	17	0	4	22	4	13	9	6	19	5	1	4	12	5	1
126	A0R0I3_MYCS2	A0R0I3	Isochorismatase hydrolase OS=Mycobacterium smegmatis (strain ATCC 700084 / mc(2)155) GN=MSMEG_4396 PE=4 SV=1 DB=tr	0.985291	17	28	11	16	17	12	1	14	21	11	17	9	8	17	1	7	15	15	4	6

## Sheet: Percent Amino Acids
ST_Mark_Smeg_CW_plusplus_minus_final_contamsremoved
Rank	Name	Accession	Description	Protein Probably	G	A	S	P	V	T	C	I	L	N	D	Q	K	E	M	H	F	R	Y	W
1	A0QVU2_MYCS2	A0QVU2	35 kDa protein OS=Mycobacterium smegmatis (strain ATCC 700084 / mc(2)155) GN=MSMEG_2695 PE=4 SV=1 DB=tr	1	4.6595	15.7706	6.45161	4.30108	5.01792	5.73477	0	2.86738	8.60215	4.30108	3.58423	13.2616	4.6595	7.52688	4.30108	1.07527	1.07527	5.01792	1.43369	0.358423
2	A0R574_MYCS2	A0R574	Negative regulator of genetic competence ClpC/mecB OS=Mycobacterium smegmatis (strain ATCC 700084 / mc(2)155) GN=MSMEG_6091 PE=4 SV=1 DB=tr	1	9.66981	9.19811	4.12736	3.30189	6.48585	5.07075	0	6.36792	10.2594	2.12264	6.25	4.59906	6.01415	10.0236	1.53302	2.00472	3.53774	7.54717	1.53302	0.353774
3	A0R2A4_MYCS2	A0R2A4	ATP-dependent rna helicase, dead/deah box family protein OS=Mycobacterium smegmatis (strain ATCC 700084 / mc(2)155) GN=MSMEG_5042 PE=3 SV=1 DB=tr	1	7.22892	10.327	5.16351	6.19621	7.40103	6.71256	0	6.54045	8.60585	2.40964	6.88468	3.27022	4.99139	7.0568	1.37694	2.40964	2.23752	8.95009	2.23752	0
4	A0QYD6_MYCS2	A0QYD6	NADH dehydrogenase OS=Mycobacterium smegmatis (strain ATCC 700084 / mc(2)155) GN=ndh PE=4 SV=1 DB=tr	1	9.62801	11.5974	5.68928	4.15755	9.40919	6.78337	0.437637	5.68928	8.97155	1.09409	5.25164	3.71991	5.68928	5.68928	1.75055	2.18818	3.71991	5.9081	1.75055	0.875274
5	CH601_MYCS2	A0QQU5	60 kDa chaperonin 1 OS=Mycobacterium smegmatis (strain ATCC 700084 / mc(2)155) GN=groL1 PE=1 SV=1 DB=sp	1	10.1664	13.8632	4.62107	2.95749	9.79667	6.09982	0	5.36044	10.1664	2.77264	5.54529	2.5878	7.39372	10.1664	1.2939	0.369686	1.2939	4.06654	1.2939	0.184843
6	RS3_MYCS2	A0QSD7	30S ribosomal protein S3 OS=Mycobacterium smegmatis (strain ATCC 700084 / mc(2)155) GN=rpsC PE=3 SV=1 DB=sp	1	9.45455	13.4545	5.45455	4	6.18182	6.54545	0.363636	5.81818	5.45455	1.81818	4.72727	4	5.45455	7.27273	1.45455	1.09091	1.45455	12.3636	2.54545	1.09091
7	ATPB_MYCS2	A0R200	ATP synthase subunit beta OS=Mycobacterium smegmatis (strain ATCC 700084 / mc(2)155) GN=atpD PE=1 SV=1 DB=sp	1	9.05263	9.26316	5.05263	4.84211	8	7.36842	0.421053	5.26316	9.89474	1.89474	7.15789	3.78947	3.78947	7.15789	2.52632	1.68421	5.05263	5.89474	1.47368	0.421053
8	A0R610_MYCS2	A0R610	Putative oxidoreductase in MprA 5'region OS=Mycobacterium smegmatis (strain ATCC 700084 / mc(2)155) GN=MSMEG_6385 PE=4 SV=1 DB=tr	1	10.2362	13.7795	4.72441	3.93701	11.811	3.14961	0.393701	5.11811	8.66142	1.9685	5.11811	3.54331	3.54331	5.51181	3.14961	1.1811	3.54331	7.48031	2.3622	0.787402
9	CH602_MYCS2	A0QSS4	60 kDa chaperonin 2 OS=Mycobacterium smegmatis (strain ATCC 700084 / mc(2)155) GN=groL2 PE=1 SV=1 DB=sp	1	9.25926	14.4444	5.37037	2.59259	12.963	6.2963	0	3.33333	9.81481	2.40741	7.22222	2.22222	6.11111	7.77778	0.740741	1.85185	2.22222	4.25926	0.740741	0.37037
10	A0QSL1_MYCS2	A0QSL1	Spfh domain/band 7 family protein, putative OS=Mycobacterium smegmatis (strain ATCC 700084 / mc(2)155) GN=MSMEG_1517 PE=4 SV=1 DB=tr	1	7.22433	20.7224	5.32319	3.04183	8.36502	3.42205	0	6.46388	8.55513	4.37262	4.75285	5.89354	3.23194	8.55513	1.3308	0	0.760456	7.22433	0.760456	0
11	MURG_MYCS2	A0R016	UDP-N-acetylglucosamine--N-acetylmuramyl-(pentapeptide) pyrophosphoryl-undecaprenol N-acetylglucosamine transferase OS=Mycobacterium smegmatis (strain ATCC 700084 / mc(2)155) GN=murG PE=3 SV=1 DB=sp	1	9.09091	17.1429	4.93506	6.49351	11.1688	4.41558	0.25974	3.11688	10.9091	2.85714	6.75325	2.33766	2.33766	2.85714	1.55844	1.55844	1.03896	9.35065	1.81818	0
12	RS4_MYCS2	A0QSL7	30S ribosomal protein S4 OS=Mycobacterium smegmatis (strain ATCC 700084 / mc(2)155) GN=rpsD PE=1 SV=1 DB=sp	1	6.96517	5.47264	5.47264	5.47264	7.9602	3.48259	0	4.97512	8.95522	2.48756	3.9801	7.9602	5.47264	7.46269	1.49254	1.99005	2.48756	12.4378	4.97512	0.497512
13	A0QV32_MYCS2	A0QV32	Signal recognition particle protein OS=Mycobacterium smegmatis (strain ATCC 700084 / mc(2)155) GN=ffh PE=4 SV=1 DB=tr	1	11.6858	13.6015	3.2567	5.17241	7.47126	4.98084	0.191571	4.40613	10.5364	2.10728	6.32184	4.21456	6.89655	5.55556	3.2567	0.766284	3.44828	5.74713	0.191571	0.191571
14	A0R1E4_MYCS2	A0R1E4	Short-chain dehydrogenase OS=Mycobacterium smegmatis (strain ATCC 700084 / mc(2)155) GN=MSMEG_4722 PE=4 SV=1 DB=tr	1	8.95522	14.1791	5.97015	6.34328	10.0746	7.08955	0.746269	4.47761	10.8209	2.98507	4.10448	1.86567	2.98507	6.34328	1.49254	1.86567	1.49254	5.97015	1.86567	0.373134
15	A0QX24_MYCS2	A0QX24	ATPase, MoxR family protein OS=Mycobacterium smegmatis (strain ATCC 700084 / mc(2)155) GN=moxR PE=4 SV=1 DB=tr	1	6.6092	11.2069	3.16092	7.18391	11.2069	4.88506	0	6.6092	10.0575	2.58621	4.31034	5.17241	3.44828	7.47126	1.72414	1.72414	3.44828	6.6092	2.29885	0.287356
16	DBH_MYCS2	Q9ZHC5	DNA-binding protein HU homolog OS=Mycobacterium smegmatis (strain ATCC 700084 / mc(2)155) GN=hup PE=3 SV=1 DB=sp	1	5.28846	28.3654	1.44231	7.69231	7.21154	8.65385	0	1.92308	1.44231	1.44231	2.40385	1.92308	20.6731	1.92308	0.961538	0.480769	1.92308	6.25	0	0
17	A0QPG2_MYCS2	A0QPG2	Rmt2 protein OS=Mycobacterium smegmatis (strain ATCC 700084 / mc(2)155) GN=MSMEG_0387 PE=4 SV=1 DB=tr	1	6.14754	6.55738	4.91803	4.91803	8.60656	5.7377	0.409836	6.14754	6.96721	2.04918	8.60656	4.5082	2.45902	5.7377	4.09836	4.09836	4.09836	8.19672	4.5082	1.22951
18	EFTU_MYCS2	A0QS98	Elongation factor Tu OS=Mycobacterium smegmatis (strain ATCC 700084 / mc(2)155) GN=tuf PE=1 SV=1 DB=sp	1	8.33333	7.07071	2.0202	5.30303	11.6162	8.58586	0	6.06061	6.31313	3.0303	7.07071	3.28283	5.30303	8.83838	2.77778	2.77778	3.28283	6.31313	1.76768	0.252525
19	A0QYZ2_MYCS2	A0QYZ2	DNA polymerase I OS=Mycobacterium smegmatis (strain ATCC 700084 / mc(2)155) GN=MSMEG_3839 PE=3 SV=1 DB=tr	1	6.71806	11.5639	5.28634	4.29515	7.04846	6.4978	0.110132	3.96476	11.674	2.09251	8.03965	4.84581	3.52423	6.93833	1.76211	1.98238	3.0837	7.04846	2.86344	0.660793
20	A0R070_MYCS2	A0R070	Short chain dehydrogenase OS=Mycobacterium smegmatis (strain ATCC 700084 / mc(2)155) GN=MSMEG_4280 PE=3 SV=1 DB=tr	1	8.13149	14.7059	5.88235	5.53633	10.5536	4.49827	1.03806	3.80623	5.36332	2.42215	6.57439	3.11419	2.24913	3.63322	1.90311	2.76817	3.80623	9.16955	3.46021	1.38408
21	A0QQA8_MYCS2	A0QQA8	Aspartate aminotransferase OS=Mycobacterium smegmatis (strain ATCC 700084 / mc(2)155) GN=MSMEG_0688 PE=4 SV=1 DB=tr	1	6.83962	8.25472	4.71698	6.36792	6.36792	6.13208	0.943396	6.36792	12.9717	3.30189	6.60377	4.48113	3.53774	5.89623	0.943396	3.06604	2.59434	5.66038	3.30189	1.65094
22	A0R2Y1_MYCS2	A0R2Y1	Beta-ketoadipyl CoA thiolase OS=Mycobacterium smegmatis (strain ATCC 700084 / mc(2)155) GN=MSMEG_5273 PE=3 SV=1 DB=tr	1	11.358	12.3457	4.93827	5.18519	7.65432	6.41975	0.987654	5.18519	7.40741	3.95062	6.66667	2.71605	3.7037	5.92593	3.7037	1.7284	2.71605	5.18519	1.48148	0.740741
23	A0QRD2_MYCS2	A0QRD2	Oxidoreductase, short-chain dehydrogenase/reductase family protein OS=Mycobacterium smegmatis (strain ATCC 700084 / mc(2)155) GN=MSMEG_1073 PE=3 SV=1 DB=tr	1	8.55263	14.8026	6.25	5.92105	7.89474	4.93421	0.328947	5.92105	9.21053	2.30263	6.57895	1.97368	2.30263	3.94737	2.30263	2.30263	1.97368	9.53947	1.64474	1.31579
24	A0QQ65_MYCS2	A0QQ65	Extracellular solute-binding protein, family protein 5, putative OS=Mycobacterium smegmatis (strain ATCC 700084 / mc(2)155) GN=MSMEG_0643 PE=4 SV=1 DB=tr	1	8.34846	8.89292	3.81125	6.89655	6.1706	8.16697	0.362976	4.35572	6.89655	5.44465	9.43739	4.17423	4.53721	4.90018	2.35935	1.63339	5.08167	3.62976	3.81125	1.08893
25	RL3_MYCS2	A0QSD1	50S ribosomal protein L3 OS=Mycobacterium smegmatis (strain ATCC 700084 / mc(2)155) GN=rplC PE=1 SV=1 DB=sp	1	14.2857	10.5991	3.22581	3.68664	11.9816	6.45161	0.460829	4.14747	4.60829	3.68664	3.68664	3.22581	6.91244	5.06912	2.30415	2.30415	2.76498	8.75576	1.84332	0
26	A0QR89_MYCS2	A0QR89	Geranylgeranyl reductase OS=Mycobacterium smegmatis (strain ATCC 700084 / mc(2)155) GN=MSMEG_1028 PE=4 SV=1 DB=tr	1	10.8861	11.8987	5.82278	5.82278	6.32911	3.03797	0.506329	4.05063	8.10127	3.29114	5.06329	3.29114	6.32911	5.31646	2.53165	2.02532	3.29114	6.32911	3.79747	2.27848
27	A0QWJ3_MYCS2	A0QWJ3	Protein-export membrane protein SecF OS=Mycobacterium smegmatis (strain ATCC 700084 / mc(2)155) GN=MSMEG_2962 PE=4 SV=1 DB=tr	1	8.53081	11.1374	6.87204	3.5545	10.6635	10.6635	0	5.6872	8.76777	2.1327	4.02844	3.5545	4.02844	5.21327	1.65877	0.947867	4.02844	5.45024	2.1327	0.947867
28	A0QX01_MYCS2	A0QX01	FeS assembly ATPase SufC OS=Mycobacterium smegmatis (strain ATCC 700084 / mc(2)155) GN=sufC PE=4 SV=1 DB=tr	1	10.1167	10.1167	6.61479	3.89105	9.33852	6.22568	0	5.05837	9.72763	2.72374	4.66926	2.72374	4.28016	8.56031	2.33463	2.72374	2.72374	5.05837	2.72374	0.389105
29	A0R072_MYCS2	A0R072	2-oxoglutarate dehydrogenase, E2 component, dihydrolipoamide succinyltransferase OS=Mycobacterium smegmatis (strain ATCC 700084 / mc(2)155) GN=sucB PE=3 SV=1 DB=tr	1	7.69231	14.7009	5.29915	10.0855	7.00855	7.17949	0.17094	5.12821	7.35043	2.05128	5.47009	2.90598	5.81197	10.4274	0.854701	1.02564	1.36752	3.93162	1.19658	0.34188
30	A0R628_MYCS2	A0R628	Bifunctional udp-galactofuranosyl transferase glft OS=Mycobacterium smegmatis (strain ATCC 700084 / mc(2)155) GN=MSMEG_6403 PE=4 SV=1 DB=tr	1	6.34675	11.3003	6.19195	6.19195	7.89474	5.41796	0.773994	4.64396	8.97833	2.94118	6.96594	2.63158	3.56037	5.26316	2.47678	2.63158	3.25077	7.89474	2.32198	2.32198
31	A0R5C0_MYCS2	A0R5C0	Non-ribosomal peptide synthetase OS=Mycobacterium smegmatis (strain ATCC 700084 / mc(2)155) GN=MSMEG_6137 PE=4 SV=1 DB=tr	1	10.6789	14.2639	5.18688	6.78871	10.2212	5.64455	0.686499	3.58505	11.2128	1.44928	5.33944	1.83066	2.21205	3.66133	1.60183	1.44928	2.13577	6.78871	2.0595	3.20366
32	GLGE_MYCS2	Q9RP48	Putative glucanase glgE OS=Mycobacterium smegmatis (strain ATCC 700084 / mc(2)155) GN=glgE PE=1 SV=1 DB=sp	1	8.17791	9.32568	4.16069	7.89096	8.32138	5.16499	0.286944	3.15638	9.61263	2.72597	6.31277	2.15208	3.29986	7.03013	1.43472	3.29986	4.30416	7.1736	3.15638	3.01291
33	Y1959_MYCS2	A0QTT7	UPF0182 protein MSMEG_1959 OS=Mycobacterium smegmatis (strain ATCC 700084 / mc(2)155) GN=MSMEG_1959 PE=1 SV=1 DB=sp	1	7.17846	12.1635	5.48355	6.87936	8.37488	6.77966	0.0997009	4.78564	9.87039	4.78564	6.08175	3.48953	3.09073	2.99103	0.897308	0.697906	4.58624	5.78265	4.78564	1.19641
34	A0R0B4_MYCS2	A0R0B4	3-oxoacyl-[acyl-carrier-protein] synthase 1 OS=Mycobacterium smegmatis (strain ATCC 700084 / mc(2)155) GN=MSMEG_4327 PE=3 SV=1 DB=tr	1	11.2981	14.1827	4.80769	5.52885	7.93269	5.28846	0.480769	5.76923	6.25	3.125	6.49038	1.44231	3.125	6.00962	4.32692	2.40385	2.88462	5.52885	2.16346	0.961538
35	A0QYW4_MYCS2	A0QYW4	Excinuclease ABC, A subunit OS=Mycobacterium smegmatis (strain ATCC 700084 / mc(2)155) GN=uvrA PE=3 SV=1 DB=tr	1	8.81743	7.46888	5.60166	5.08299	8.92116	5.80913	1.34855	4.97925	10.0622	2.90456	6.95021	3.52697	4.77178	6.53527	1.34855	1.97095	3.11203	7.57261	2.80083	0.414938
36	A0QX91_MYCS2	A0QX91	ABC-type molybdenum transport system, ATPase component/photorepair protein PhrA OS=Mycobacterium smegmatis (strain ATCC 700084 / mc(2)155) GN=MSMEG_3215 PE=4 SV=1 DB=tr	1	7.54717	10.1887	4.90566	4.90566	8.67925	12.8302	0.377358	4.5283	11.6981	1.13208	6.03774	2.26415	1.50943	6.03774	1.50943	3.39623	1.50943	8.30189	0.754717	1.88679
37	A0R1C7_MYCS2	A0R1C7	Acyltransferase family protein OS=Mycobacterium smegmatis (strain ATCC 700084 / mc(2)155) GN=MSMEG_4704 PE=4 SV=1 DB=tr	1	9.25197	10.8268	4.72441	5.90551	9.05512	5.51181	0	5.31496	8.85827	3.93701	5.51181	2.3622	3.74016	5.90551	2.55906	1.1811	4.13386	8.46457	1.5748	1.1811
38	RS2_MYCS2	A0QVB8	30S ribosomal protein S2 OS=Mycobacterium smegmatis (strain ATCC 700084 / mc(2)155) GN=rpsB PE=3 SV=2 DB=sp	1	9.02527	12.2744	4.33213	3.61011	6.85921	6.85921	0.361011	5.41516	7.94224	2.88809	5.05415	4.69314	6.49819	8.30325	2.88809	1.80505	2.52708	5.41516	1.80505	1.44404
39	A0QTK6_MYCS2	A0QTK6	S30AE family protein OS=Mycobacterium smegmatis (strain ATCC 700084 / mc(2)155) GN=MSMEG_1878 PE=4 SV=1 DB=tr	0.999998	5.65217	7.82609	5.65217	4.34783	9.13043	5.65217	0.869565	2.6087	6.08696	1.73913	9.13043	1.30435	4.78261	9.13043	2.17391	4.78261	3.91304	11.7391	3.47826	0
40	A0QU52_MYCS2	A0QU52	Alcohol dehydrogenase OS=Mycobacterium smegmatis (strain ATCC 700084 / mc(2)155) GN=MSMEG_2079 PE=4 SV=1 DB=tr	1	13.5542	14.4578	3.91566	6.0241	12.3494	6.0241	0.301205	3.91566	9.63855	0.301205	6.62651	1.20482	2.71084	5.12048	1.20482	2.10843	1.80723	5.72289	2.40964	0.60241
41	A0R069_MYCS2	A0R069	Cytosol aminopeptidase OS=Mycobacterium smegmatis (strain ATCC 700084 / mc(2)155) GN=MSMEG_4281 PE=3 SV=1 DB=tr	0.999989	10.79	14.4509	5.58767	5.97303	10.0193	7.51445	0.192678	3.85356	8.09249	2.6975	6.1657	1.92678	4.23892	4.4316	1.92678	1.34875	2.50482	5.97303	1.54143	0.770713
42	RL2_MYCS2	A0QSD4	50S ribosomal protein L2 OS=Mycobacterium smegmatis (strain ATCC 700084 / mc(2)155) GN=rplB PE=1 SV=1 DB=sp	1	14.0288	7.55396	4.31655	6.83453	6.83453	5.03597	0.359712	5.7554	5.03597	4.67626	3.95683	1.43885	8.27338	4.31655	1.43885	3.95683	0.719424	12.2302	2.15827	1.07914
43	A0QZ96_MYCS2	A0QZ96	Universal stress protein family protein OS=Mycobacterium smegmatis (strain ATCC 700084 / mc(2)155) GN=MSMEG_3945 PE=4 SV=1 DB=tr	1	8.79121	13.5531	7.32601	5.12821	14.2857	3.2967	0.732601	2.9304	9.89011	0.732601	4.3956	2.1978	2.9304	7.32601	0.732601	2.9304	1.0989	8.79121	0.732601	2.1978
44	A0R730_MYCS2	A0R730	Glycerol-3-phosphate dehydrogenase 2 OS=Mycobacterium smegmatis (strain ATCC 700084 / mc(2)155) GN=MSMEG_6761 PE=3 SV=1 DB=tr	0.999999	10.3873	13.0282	5.6338	4.22535	9.85915	6.51408	0.528169	3.34507	9.85915	1.23239	6.33803	1.93662	1.40845	5.28169	1.05634	3.34507	2.46479	9.33099	3.16901	1.05634
45	A0QWS2_MYCS2	A0QWS2	Dihydroorotase OS=Mycobacterium smegmatis (strain ATCC 700084 / mc(2)155) GN=MSMEG_3044 PE=3 SV=1 DB=tr	1	9.90991	14.6396	3.15315	5.85586	10.8108	7.20721	1.12613	3.15315	9.45946	1.57658	6.75676	2.47748	1.57658	6.53153	2.47748	3.15315	1.12613	6.75676	1.12613	1.12613
46	A0QSB9_MYCS2	A0QSB9	FMN-dependent dehydrogenase OS=Mycobacterium smegmatis (strain ATCC 700084 / mc(2)155) GN=MSMEG_1424 PE=4 SV=1 DB=tr	1	10.2757	12.2807	5.76441	6.51629	9.77444	4.26065	0	5.76441	7.01754	2.25564	6.01504	3.00752	3.7594	5.26316	3.50877	1.25313	2.75689	6.51629	1.00251	3.00752
47	RL1_MYCS2	A0QS46	50S ribosomal protein L1 OS=Mycobacterium smegmatis (strain ATCC 700084 / mc(2)155) GN=rplA PE=1 SV=1 DB=sp	1	8.51064	13.1915	4.68085	5.10638	8.93617	7.65957	0	4.68085	5.95745	2.97872	6.80851	3.40426	10.2128	5.10638	1.70213	0.851064	2.97872	5.53191	1.70213	0
48	A0R659_MYCS2	A0R659	Putative uncharacterized protein OS=Mycobacterium smegmatis (strain ATCC 700084 / mc(2)155) GN=MSMEG_6434 PE=4 SV=1 DB=tr	1	5.04587	21.1009	3.21101	2.75229	5.04587	5.04587	0	4.12844	11.9266	1.83486	4.58716	5.04587	6.88073	5.50459	1.37615	0.917431	1.37615	13.7615	0.458716	0
49	A0QR74_MYCS2	A0QR74	Short chain dehydrogenase OS=Mycobacterium smegmatis (strain ATCC 700084 / mc(2)155) GN=MSMEG_1011 PE=3 SV=1 DB=tr	0.999999	8.7108	14.9826	6.27178	3.48432	10.8014	3.83275	0.348432	5.22648	7.31707	1.74216	6.27178	2.43902	3.13589	3.48432	2.43902	3.13589	3.48432	8.7108	2.09059	2.09059
50	MPRB_MYCS2	A0R3I7	Signal transduction histidine-protein kinase/phosphatase mprB OS=Mycobacterium smegmatis (strain ATCC 700084 / mc(2)155) GN=mprB PE=3 SV=2 DB=sp	1	9.34959	11.3821	5.89431	6.50407	10.1626	4.26829	0	4.26829	11.9919	2.43902	6.09756	3.25203	1.01626	5.89431	3.25203	2.03252	1.42276	8.94309	1.01626	0.813008
51	A0R3I6_MYCS2	A0R3I6	Peptidase S1 and S6, chymotrypsin/Hap OS=Mycobacterium smegmatis (strain ATCC 700084 / mc(2)155) GN=MSMEG_5486 PE=4 SV=1 DB=tr	0.999991	11.9369	14.8649	6.98198	7.65766	10.5856	7.20721	0	4.5045	6.08108	3.82883	5.85586	6.30631	2.92793	2.47748	0.675676	1.12613	0.900901	4.05405	1.8018	0.225225
52	A0QXC8_MYCS2	A0QXC8	DoxX subfamily protein, putative OS=Mycobacterium smegmatis (strain ATCC 700084 / mc(2)155) GN=MSMEG_3255 PE=4 SV=1 DB=tr	1	8.24742	21.9931	6.87285	4.46735	6.18557	3.43643	0	2.4055	10.3093	1.37457	3.78007	2.06186	3.78007	8.59107	1.37457	2.4055	1.71821	10.3093	0	0.687285
53	A0QUY2_MYCS2	A0QUY2	D-3-phosphoglycerate dehydrogenase OS=Mycobacterium smegmatis (strain ATCC 700084 / mc(2)155) GN=serA PE=3 SV=1 DB=tr	1	8.52273	16.2879	5.68182	4.16667	12.5	5.11364	0.189394	4.54545	11.553	2.65152	7.19697	2.84091	3.40909	5.11364	0.378788	1.89394	1.70455	4.92424	0.757576	0.568182
54	A0QRA5_MYCS2	A0QRA5	ABC-type molybdenum transport system, ATPase component OS=Mycobacterium smegmatis (strain ATCC 700084 / mc(2)155) GN=MSMEG_1046 PE=4 SV=1 DB=tr	1	8.86525	10.9929	6.38298	3.90071	8.86525	5.31915	0	3.90071	12.766	2.12766	7.80142	1.41844	1.41844	7.80142	1.77305	2.12766	1.41844	9.92908	2.12766	1.06383
55	SECA1_MYCS2	P71533	Protein translocase subunit secA 1 OS=Mycobacterium smegmatis (strain ATCC 700084 / mc(2)155) GN=secA1 PE=1 SV=2 DB=sp	0.999999	7.34523	11.2277	3.67261	3.67261	7.97482	4.40714	0.104932	3.77754	9.234	3.67261	6.6107	3.77754	5.14166	9.96852	2.62329	2.20357	2.3085	8.18468	3.35782	0.734523
56	A0R5Z2_MYCS2	A0R5Z2	Glycosyl transferase, group 2 family protein OS=Mycobacterium smegmatis (strain ATCC 700084 / mc(2)155) GN=MSMEG_6367 PE=4 SV=1 DB=tr	1	8.27815	6.29139	6.29139	5.29801	7.61589	6.29139	1.65563	1.65563	14.9007	1.98675	7.61589	2.64901	1.3245	3.97351	1.3245	2.98013	3.97351	11.9205	1.98675	1.98675
57	A0QR91_MYCS2	A0QR91	Monooxygenase OS=Mycobacterium smegmatis (strain ATCC 700084 / mc(2)155) GN=MSMEG_1030 PE=4 SV=1 DB=tr	1	9.01804	9.41884	4.40882	4.40882	7.01403	5.61122	0.801603	6.41283	7.21443	3.20641	5.81162	4.20842	3.40681	5.01002	2.20441	3.40681	4.20842	7.61523	3.60721	3.00601
58	A0R260_MYCS2	A0R260	ABC transporter, ATP-binding protein OppD OS=Mycobacterium smegmatis (strain ATCC 700084 / mc(2)155) GN=oppD PE=4 SV=1 DB=tr	1	7.49186	12.3779	5.37459	6.02606	10.4235	5.53746	0.814332	5.04886	10.5863	1.14007	7.32899	3.90879	1.9544	5.70033	1.30293	2.11726	2.60586	8.63192	1.62866	0
59	A0QS52_MYCS2	A0QS52	ABC1 family protein OS=Mycobacterium smegmatis (strain ATCC 700084 / mc(2)155) GN=MSMEG_1353 PE=4 SV=1 DB=tr	1	7.82241	10.5708	4.22833	5.074	8.03383	5.074	0	5.074	9.93658	1.2685	7.39958	3.8055	5.91966	6.13108	2.537	2.537	4.65116	6.97674	1.90275	1.05708
60	A0R665_MYCS2	A0R665	Monooxygenase, flavin-binding family protein OS=Mycobacterium smegmatis (strain ATCC 700084 / mc(2)155) GN=MSMEG_6440 PE=4 SV=1 DB=tr	1	7.72358	8.53659	6.30081	5.0813	5.28455	7.11382	0.813008	5.89431	7.31707	4.47154	6.91057	3.25203	5.0813	4.26829	2.84553	2.43902	5.0813	5.4878	3.86179	2.23577
61	A0QWW2_MYCS2	A0QWW2	Glyceraldehyde-3-phosphate dehydrogenase, type I OS=Mycobacterium smegmatis (strain ATCC 700084 / mc(2)155) GN=gap PE=3 SV=1 DB=tr	0.999996	8.82353	11.7647	5.29412	3.82353	8.23529	6.76471	0.588235	7.35294	10.2941	5	8.82353	2.05882	7.05882	3.82353	0.882353	1.47059	1.47059	2.94118	2.64706	0.882353
62	A0QTR5_MYCS2	A0QTR5	Molybdopterin biosynthesis protein MoeB OS=Mycobacterium smegmatis (strain ATCC 700084 / mc(2)155) GN=MSMEG_1937 PE=4 SV=1 DB=tr	1	8.58586	9.84848	5.55556	6.31313	7.82828	4.54545	1.0101	7.07071	11.1111	2.52525	7.32323	2.27273	4.0404	7.07071	1.76768	1.26263	2.52525	5.05051	3.28283	1.0101
63	ATPA_MYCS2	A0R202	ATP synthase subunit alpha OS=Mycobacterium smegmatis (strain ATCC 700084 / mc(2)155) GN=atpA PE=1 SV=1 DB=sp	0.999996	8.94161	10.5839	7.11679	4.19708	8.94161	4.19708	0.729927	6.20438	9.12409	1.82482	6.0219	5.10949	5.10949	8.75912	1.27737	1.45985	3.28467	4.92701	1.64234	0.547445
64	A0QSU4_MYCS2	A0QSU4	IMP dehydrogenase family protein OS=Mycobacterium smegmatis (strain ATCC 700084 / mc(2)155) GN=MSMEG_1603 PE=3 SV=1 DB=tr	0.999994	10.4	14.1333	6.13333	5.33333	9.6	6.13333	0.533333	5.06667	10.9333	1.33333	5.6	2.66667	2.13333	6.13333	1.6	2.13333	1.6	6.13333	1.6	0.8
65	PYRB_MYCS2	A0QWS1	Aspartate carbamoyltransferase OS=Mycobacterium smegmatis (strain ATCC 700084 / mc(2)155) GN=pyrB PE=3 SV=1 DB=sp	0.999999	7.54717	11.3208	7.54717	4.71698	10.6918	5.66038	0	3.77358	11.0063	2.51572	5.97484	2.83019	2.20126	5.66038	2.83019	2.83019	2.20126	8.49057	1.25786	0.943396
66	A0QQP1_MYCS2	A0QQP1	Phosphomethylpyrimidine kinase OS=Mycobacterium smegmatis (strain ATCC 700084 / mc(2)155) GN=thiD PE=4 SV=1 DB=tr	1	11.5108	14.7482	3.95683	5.7554	8.99281	6.47482	1.43885	4.67626	9.71223	1.43885	6.11511	2.8777	2.51799	4.31655	2.51799	4.67626	2.51799	3.59712	1.07914	1.07914
67	RS11_MYCS2	A0QSL6	30S ribosomal protein S11 OS=Mycobacterium smegmatis (strain ATCC 700084 / mc(2)155) GN=rpsK PE=3 SV=1 DB=sp	0.999996	10.8696	13.0435	6.52174	5.7971	7.97101	6.52174	0.724638	4.34783	2.17391	4.34783	2.17391	5.07246	10.8696	3.62319	0.724638	3.62319	2.89855	7.97101	0	0.724638
68	A0QNF5_MYCS2	A0QNF5	Putative uncharacterized protein OS=Mycobacterium smegmatis (strain ATCC 700084 / mc(2)155) GN=MSMEG_0023 PE=4 SV=1 DB=tr	1	6.61765	19.1176	3.67647	9.55882	10.2941	5.88235	0	3.67647	8.82353	0	2.20588	5.14706	3.67647	5.14706	0.735294	0	0.735294	13.2353	1.47059	0
69	A0QV12_MYCS2	A0QV12	Putative serine-threonine protein kinase OS=Mycobacterium smegmatis (strain ATCC 700084 / mc(2)155) GN=MSMEG_2410 PE=4 SV=1 DB=tr	0.999994	9.91736	13.6364	4.95868	4.95868	8.67769	4.95868	1.65289	5.78512	7.43802	4.54545	6.61157	1.65289	5.78512	4.95868	2.06612	0.413223	2.47934	4.95868	4.54545	0
70	RS10_MYCS2	A0QSD0	30S ribosomal protein S10 OS=Mycobacterium smegmatis (strain ATCC 700084 / mc(2)155) GN=rpsJ PE=1 SV=1 DB=sp	0.999997	2.9703	7.92079	4.9505	6.93069	9.90099	6.93069	0.990099	8.91089	5.94059	1.9802	7.92079	1.9802	7.92079	4.9505	2.9703	3.9604	0.990099	8.91089	2.9703	0
71	A0QU61_MYCS2	A0QU61	Cell division ATP-binding protein FtsE OS=Mycobacterium smegmatis (strain ATCC 700084 / mc(2)155) GN=ftsE PE=4 SV=1 DB=tr	0.999999	7.86026	5.24017	6.11354	4.36681	10.4803	5.67686	0.436681	5.67686	10.4803	3.05677	7.42358	3.93013	4.80349	5.24017	3.05677	2.62009	3.93013	8.73362	0.873362	0
72	A0R2B0_MYCS2	A0R2B0	Putative uncharacterized protein OS=Mycobacterium smegmatis (strain ATCC 700084 / mc(2)155) GN=MSMEG_5048 PE=4 SV=1 DB=tr	1	9.48617	16.6008	7.50988	5.92885	10.2767	5.13834	0	3.16206	10.6719	1.97628	2.7668	2.37154	4.34783	3.55731	1.97628	1.97628	2.7668	7.11462	1.58103	0.790514
73	A0R198_MYCS2	A0R198	ATP-dependent Clp protease proteolytic subunit OS=Mycobacterium smegmatis (strain ATCC 700084 / mc(2)155) GN=clpP PE=3 SV=1 DB=tr	1	9.85222	12.8079	5.41872	3.44828	3.94089	4.92611	0.985222	8.37438	9.35961	2.46305	7.38916	3.94089	2.95567	5.91133	4.4335	1.97044	3.44828	4.92611	2.95567	0.492611
74	A0R542_MYCS2	A0R542	Cadmium transporting P-type ATPase OS=Mycobacterium smegmatis (strain ATCC 700084 / mc(2)155) GN=MSMEG_6058 PE=3 SV=1 DB=tr	0.999894	8.28652	14.7472	4.63483	3.79213	13.3427	6.17978	0.702247	5.19663	10.1124	1.96629	5.61798	2.24719	1.26404	4.63483	1.68539	2.38764	1.1236	9.83146	1.26404	0.983146
75	A0QPG6_MYCS2	A0QPG6	Rmt3 protein OS=Mycobacterium smegmatis (strain ATCC 700084 / mc(2)155) GN=MSMEG_0391 PE=4 SV=1 DB=tr	0.999997	6.48855	12.5954	5.34351	4.19847	7.63359	3.05344	1.52672	3.05344	10.687	3.43511	7.63359	3.05344	2.29008	5.72519	1.9084	1.9084	4.58015	7.63359	4.19847	3.05344
76	A0QQJ4_MYCS2	A0QQJ4	F420-dependent glucose-6-phosphate dehydrogenase OS=Mycobacterium smegmatis (strain ATCC 700084 / mc(2)155) GN=MSMEG_0777 PE=4 SV=1 DB=tr	0.999774	8.60534	13.0564	3.85757	5.34125	6.52819	4.1543	0.593472	4.74777	8.90208	1.48368	5.93472	2.07715	5.04451	9.19881	2.07715	2.07715	4.1543	6.52819	3.56083	2.07715
77	A0QQ56_MYCS2	A0QQ56	PAP2 superfamily protein OS=Mycobacterium smegmatis (strain ATCC 700084 / mc(2)155) GN=MSMEG_0633 PE=4 SV=1 DB=tr	0.999732	9.65092	11.7043	6.3655	6.98152	9.03491	5.95483	0.821355	5.13347	10.2669	1.43737	4.72279	1.23203	2.46407	5.95483	1.23203	2.05339	3.6961	8.62423	2.25873	0.410678
78	A0QPG4_MYCS2	A0QPG4	Gtf1 OS=Mycobacterium smegmatis (strain ATCC 700084 / mc(2)155) GN=gtf1 PE=4 SV=1 DB=tr	0.999923	6.3981	13.2701	5.92417	5.21327	8.29384	6.87204	1.89573	3.31754	9.00474	2.1327	5.45024	2.36967	2.60664	5.45024	2.8436	1.65877	4.02844	8.05687	2.1327	3.08057
79	A0QX32_MYCS2	A0QX32	Band 7 protein OS=Mycobacterium smegmatis (strain ATCC 700084 / mc(2)155) GN=MSMEG_3155 PE=4 SV=1 DB=tr	0.999999	6.86275	13.4804	4.16667	6.86275	8.33333	8.08824	0	5.14706	8.33333	2.20588	4.65686	7.35294	3.67647	7.10784	1.96078	0.490196	2.20588	6.12745	1.96078	0.980392
80	A0QQB0_MYCS2	A0QQB0	Iron-sulfur cluster-binding protein OS=Mycobacterium smegmatis (strain ATCC 700084 / mc(2)155) GN=MSMEG_0690 PE=4 SV=1 DB=tr	0.99978	9.21305	15.2591	3.16699	8.06142	7.10173	5.08637	1.63148	3.93474	7.86948	2.39923	3.64683	2.20729	6.52591	8.25336	1.82342	2.11132	4.03071	4.79846	1.53551	1.34357
81	PSD_MYCS2	A0QQS6	Phosphatidylserine decarboxylase proenzyme OS=Mycobacterium smegmatis (strain ATCC 700084 / mc(2)155) GN=psd PE=3 SV=1 DB=sp	0.999936	9.05172	12.931	6.03448	8.18966	9.48276	3.01724	0.862069	6.03448	10.7759	1.2931	4.31034	2.15517	0.862069	4.74138	1.72414	3.44828	2.58621	10.7759	1.2931	0.431034
82	A0QSU5_MYCS2	A0QSU5	FAD dependent oxidoreductase OS=Mycobacterium smegmatis (strain ATCC 700084 / mc(2)155) GN=MSMEG_1604 PE=4 SV=1 DB=tr	0.999209	11.7647	8.13149	4.32526	7.09343	7.43945	7.95848	0.865052	4.15225	8.99654	3.2872	5.53633	2.94118	3.80623	4.15225	1.7301	2.07612	2.76817	7.95848	2.94118	2.07612
83	A0R1A4_MYCS2	A0R1A4	Putative uncharacterized protein OS=Mycobacterium smegmatis (strain ATCC 700084 / mc(2)155) GN=MSMEG_4681 PE=4 SV=1 DB=tr	0.999999	17.6471	15.8088	5.51471	4.04412	5.14706	4.41176	0	2.94118	7.35294	1.47059	8.08824	2.94118	2.20588	4.77941	1.83824	0.367647	3.67647	5.51471	3.67647	2.57353
84	A0R0B5_MYCS2	A0R0B5	3-oxoacyl-[acyl-carrier-protein] synthase 2 OS=Mycobacterium smegmatis (strain ATCC 700084 / mc(2)155) GN=MSMEG_4328 PE=3 SV=1 DB=tr	0.999683	11.5108	13.1894	5.27578	4.31655	8.39329	5.27578	0.959233	5.27578	8.39329	5.27578	5.03597	1.67866	3.59712	6.23501	3.11751	1.91847	2.39808	5.03597	2.39808	0.719424
85	A0R226_MYCS2	A0R226	RemO protein OS=Mycobacterium smegmatis (strain ATCC 700084 / mc(2)155) GN=MSMEG_4962 PE=4 SV=1 DB=tr	0.999027	9.55882	11.2745	2.20588	6.12745	9.80392	4.90196	0.980392	3.43137	12.0098	0.735294	6.37255	2.45098	3.43137	5.88235	0.980392	2.20588	3.92157	10.7843	1.96078	0.980392
86	A0QQ61_MYCS2	A0QQ61	Oligopeptide transport ATP-binding protein AppF OS=Mycobacterium smegmatis (strain ATCC 700084 / mc(2)155) GN=MSMEG_0639 PE=4 SV=1 DB=tr	0.999965	8.03571	7.44048	6.25	7.14286	9.82143	4.16667	1.78571	5.05952	10.4167	1.78571	4.7619	4.46429	2.67857	7.14286	1.78571	3.86905	2.67857	8.33333	2.08333	0.297619
87	A0R5I4_MYCS2	A0R5I4	Secreted protein OS=Mycobacterium smegmatis (strain ATCC 700084 / mc(2)155) GN=MSMEG_6202 PE=4 SV=1 DB=tr	0.999968	8.53659	12.8049	6.09756	7.31707	8.53659	6.70732	1.21951	1.52439	12.1951	3.35366	4.87805	2.7439	3.04878	3.04878	1.21951	3.35366	2.43902	7.62195	2.13415	1.21951
88	A0R3L1_MYCS2	A0R3L1	Magnesium chelatase OS=Mycobacterium smegmatis (strain ATCC 700084 / mc(2)155) GN=MSMEG_5512 PE=4 SV=1 DB=tr	1	8.02603	12.7983	4.12148	5.20607	9.11063	4.77223	0	6.07375	11.4967	1.73536	6.29067	2.1692	2.1692	9.97831	0.650759	1.95228	1.0846	9.76139	1.95228	0.650759
89	A0QXB0_MYCS2	A0QXB0	ABC-type amino acid transport system, secreted component OS=Mycobacterium smegmatis (strain ATCC 700084 / mc(2)155) GN=MSMEG_3235 PE=3 SV=1 DB=tr	0.999163	10.1695	13.2203	8.13559	5.42373	7.79661	5.42373	1.01695	5.42373	6.10169	3.72881	6.44068	4.74576	5.76271	6.44068	1.35593	0.338983	3.38983	1.69492	2.0339	1.35593
90	A0R3P3_MYCS2	A0R3P3	Oxidoreductase, short chain dehydrogenase/reductase family protein OS=Mycobacterium smegmatis (strain ATCC 700084 / mc(2)155) GN=MSMEG_5544 PE=3 SV=1 DB=tr	0.999857	10.4418	12.8514	4.01606	4.81928	8.03213	5.22088	0.803213	5.22088	9.23695	4.01606	2.81124	1.60643	6.0241	8.03213	3.61446	1.20482	1.60643	6.82731	2.00803	1.60643
91	A0QTT2_MYCS2	A0QTT2	ABC1 family protein OS=Mycobacterium smegmatis (strain ATCC 700084 / mc(2)155) GN=MSMEG_1954 PE=4 SV=1 DB=tr	0.999485	8.20046	12.5285	4.10023	5.69476	7.51708	3.87244	0.455581	5.01139	9.33941	1.82232	6.37813	4.55581	6.15034	6.60592	4.10023	1.59453	3.18907	6.15034	1.82232	0.911162
92	A0R2V2_MYCS2	A0R2V2	Two component transcriptional regulatory protein devr OS=Mycobacterium smegmatis (strain ATCC 700084 / mc(2)155) GN=MSMEG_5244 PE=4 SV=1 DB=tr	0.999985	6.63507	11.8483	6.16114	2.8436	7.58294	3.31754	0.947867	4.2654	15.6398	2.8436	9.00474	3.31754	4.73934	5.21327	3.79147	0.947867	1.89573	8.05687	0.947867	0
93	A0QNI4_MYCS2	A0QNI4	Putative uncharacterized protein OS=Mycobacterium smegmatis (strain ATCC 700084 / mc(2)155) GN=MSMEG_0053 PE=4 SV=1 DB=tr	0.999849	8.87446	8.22511	6.70996	13.2035	7.79221	5.84416	0.21645	2.81385	6.92641	2.38095	7.79221	4.329	2.38095	4.7619	1.08225	2.1645	2.81385	8.65801	1.2987	1.7316
94	A0QXX3_MYCS2	A0QXX3	DoxD family protein/pyridine nucleotide-disulfide oxidoreductase OS=Mycobacterium smegmatis (strain ATCC 700084 / mc(2)155) GN=MSMEG_3457 PE=4 SV=1 DB=tr	0.999572	9.71302	10.3753	3.75276	6.40177	9.27152	5.96026	0.662252	3.31126	9.49227	1.3245	5.51876	2.64901	1.98675	6.84327	2.20751	2.42826	3.97351	9.93377	2.20751	1.98675
95	A0QV26_MYCS2	A0QV26	Signal recognition particle-docking protein FtsY OS=Mycobacterium smegmatis (strain ATCC 700084 / mc(2)155) GN=ftsY PE=4 SV=1 DB=tr	0.999981	9.36864	14.664	3.46232	9.77597	12.6273	6.31365	0	3.66599	9.16497	0.814664	5.90631	1.83299	3.66599	8.35031	1.01833	0.610998	1.42566	6.31365	0.407332	0.610998
96	A0QVZ3_MYCS2	A0QVZ3	Iron-dependent repressor IdeR OS=Mycobacterium smegmatis (strain ATCC 700084 / mc(2)155) GN=MSMEG_2750 PE=4 SV=1 DB=tr	0.999926	7.3913	6.52174	2.6087	5.65217	15.2174	6.52174	0.434783	3.04348	10.8696	3.47826	5.65217	2.6087	2.17391	10	3.47826	4.34783	0.434783	7.82609	0.869565	0.869565
97	A0QNJ7_MYCS2	A0QNJ7	Putative uncharacterized protein OS=Mycobacterium smegmatis (strain ATCC 700084 / mc(2)155) GN=MSMEG_0067 PE=4 SV=1 DB=tr	0.999993	7.38397	12.6582	7.173	8.86076	6.54008	5.27426	0.421941	4.64135	7.80591	3.16456	7.80591	5.6962	2.53165	3.37553	2.1097	1.89873	1.68776	7.38397	2.32068	1.26582
98	A0QXP3_MYCS2	A0QXP3	Alcohol dehydrogenase OS=Mycobacterium smegmatis (strain ATCC 700084 / mc(2)155) GN=MSMEG_3375 PE=3 SV=1 DB=tr	0.999975	8.96057	11.2903	4.83871	6.2724	6.2724	6.09319	1.07527	4.6595	9.67742	3.40502	6.09319	3.76344	1.6129	3.94265	2.86738	2.68817	2.86738	9.13978	2.15054	2.32975
99	RPOA_MYCS2	A0QSL8	DNA-directed RNA polymerase subunit alpha OS=Mycobacterium smegmatis (strain ATCC 700084 / mc(2)155) GN=rpoA PE=3 SV=1 DB=sp	0.999959	7.71429	7.42857	7.14286	5.42857	9.42857	7.14286	0.285714	6.28571	10	3.14286	8.57143	2.28571	4.28571	7.71429	0.857143	2	2.28571	5.14286	2.57143	0.285714
100	MQO_MYCS2	A0QVL2	Probable malate:quinone oxidoreductase OS=Mycobacterium smegmatis (strain ATCC 700084 / mc(2)155) GN=mqo PE=1 SV=1 DB=sp	0.999959	9.60784	10.1961	6.47059	5.88235	8.23529	5.68627	0.392157	2.94118	10.9804	5.29412	5.09804	3.13725	5.09804	4.5098	2.15686	1.56863	4.70588	4.5098	1.37255	2.15686
101	A0QTE1_MYCS2	A0QTE1	Acetyl-/propionyl-coenzyme A carboxylase alpha chain OS=Mycobacterium smegmatis (strain ATCC 700084 / mc(2)155) GN=MSMEG_1807 PE=4 SV=1 DB=tr	0.99992	11.0368	13.2107	4.01338	5.68562	10.3679	5.51839	0.501672	5.35117	5.68562	1.83946	5.35117	2.84281	4.8495	8.86288	1.17057	2.17391	3.84615	6.02007	1.17057	0.501672
102	A0QP16_MYCS2	A0QP16	O-acetylhomoserine/O-acetylserine sulfhydrylase OS=Mycobacterium smegmatis (strain ATCC 700084 / mc(2)155) GN=MSMEG_0239 PE=3 SV=1 DB=tr	0.999491	10.6729	15.3132	4.87239	4.40835	7.65661	6.96056	0.464037	5.10441	8.35267	2.5522	6.72854	3.7123	1.62413	4.17633	0.928074	3.01624	4.40835	5.56845	2.08817	1.39211
103	A0QQ62_MYCS2	A0QQ62	Oligopeptide transport ATP-binding protein OppD OS=Mycobacterium smegmatis (strain ATCC 700084 / mc(2)155) GN=MSMEG_0640 PE=4 SV=1 DB=tr	0.999733	7.62195	8.53659	4.87805	5.79268	9.45122	5.4878	1.21951	5.4878	10.061	2.13415	7.92683	4.87805	2.13415	6.70732	2.43902	2.43902	2.43902	8.23171	1.52439	0.609756
104	A0R076_MYCS2	A0R076	Integral membrane protein OS=Mycobacterium smegmatis (strain ATCC 700084 / mc(2)155) GN=MSMEG_4287 PE=4 SV=1 DB=tr	0.999994	9.6	16	1.6	5.2	9.2	5.2	0	5.6	8.4	2.4	2	4.4	8.4	4.4	1.6	1.2	3.2	9.2	1.2	1.2
105	A0QZ91_MYCS2	A0QZ91	Universal stress protein family protein OS=Mycobacterium smegmatis (strain ATCC 700084 / mc(2)155) GN=MSMEG_3940 PE=4 SV=1 DB=tr	1	10.2389	12.2867	7.16724	4.77816	13.6519	2.38908	0.682594	4.77816	5.46075	2.04778	5.80205	2.38908	1.36519	5.46075	2.73038	4.43686	2.04778	8.19113	1.70648	2.38908
106	A0QU12_MYCS2	A0QU12	Monooxygenase, flavin-binding family protein OS=Mycobacterium smegmatis (strain ATCC 700084 / mc(2)155) GN=MSMEG_2038 PE=4 SV=1 DB=tr	0.999851	7.32177	10.0193	5.39499	6.93642	7.51445	6.74374	0.578035	5.78035	6.1657	2.31214	7.32177	2.31214	2.89017	4.04624	2.11946	3.66089	3.46821	8.47784	4.81696	2.11946
107	A0QXB2_MYCS2	A0QXB2	ATP-binding protein OS=Mycobacterium smegmatis (strain ATCC 700084 / mc(2)155) GN=MSMEG_3237 PE=4 SV=1 DB=tr	0.999912	9.1954	9.57854	4.98084	3.83142	11.4943	4.21456	0.766284	2.68199	9.57854	3.06513	4.98084	3.44828	7.66284	6.13027	4.98084	2.29885	3.44828	6.13027	1.53257	0
108	A0R5Z1_MYCS2	A0R5Z1	O-antigen export system, ATP-binding protein OS=Mycobacterium smegmatis (strain ATCC 700084 / mc(2)155) GN=MSMEG_6366 PE=4 SV=1 DB=tr	0.999982	10.0372	8.92193	6.69145	2.60223	7.80669	5.94796	0.371747	6.69145	10.0372	1.85874	5.20446	1.85874	3.71747	8.55019	3.71747	1.85874	3.71747	8.17844	1.48699	0.743494
109	A0R727_MYCS2	A0R727	Glycerol operon regulatory protein OS=Mycobacterium smegmatis (strain ATCC 700084 / mc(2)155) GN=MSMEG_6757 PE=4 SV=1 DB=tr	0.999948	10.6719	16.2055	5.13834	2.7668	9.09091	3.95257	0.395257	3.16206	13.0435	1.18577	5.13834	3.55731	1.18577	6.32411	0.395257	3.55731	2.37154	9.88142	1.18577	0.790514
110	A0R5H1_MYCS2	A0R5H1	Transcriptional regulator, Crp/Fnr family protein OS=Mycobacterium smegmatis (strain ATCC 700084 / mc(2)155) GN=MSMEG_6189 PE=4 SV=1 DB=tr	0.999865	8.03571	10.7143	4.91071	4.46429	6.25	6.25	0	6.69643	10.7143	2.23214	6.25	4.46429	2.67857	6.69643	1.78571	1.33929	3.57143	11.6071	0.446429	0.892857
111	A0QYF2_MYCS2	A0QYF2	CBS domain protein OS=Mycobacterium smegmatis (strain ATCC 700084 / mc(2)155) GN=MSMEG_3637 PE=4 SV=1 DB=tr	0.999915	8.45987	11.7137	4.33839	5.20607	9.54447	7.80911	0	5.20607	11.7137	1.95228	6.94143	2.38612	1.95228	6.94143	2.1692	1.73536	3.68764	6.72451	0.650759	0.867679
112	A0QWT4_MYCS2	A0QWT4	ABC transporter ATP-binding protein OS=Mycobacterium smegmatis (strain ATCC 700084 / mc(2)155) GN=MSMEG_3056 PE=3 SV=1 DB=tr	0.999997	9.36556	9.66767	6.34441	4.22961	8.45921	6.64653	0	4.83384	13.8973	2.71903	6.94864	4.22961	1.51057	6.34441	0.60423	1.20846	1.51057	8.76133	1.81269	0.906344
113	A0R5R5_MYCS2	A0R5R5	Cyclopropane-fatty-acyl-phospholipid synthase OS=Mycobacterium smegmatis (strain ATCC 700084 / mc(2)155) GN=MSMEG_6284 PE=4 SV=1 DB=tr	0.999898	9.15332	9.38215	4.11899	5.72082	5.94966	6.40732	1.14416	3.89016	10.7551	2.51716	5.94966	2.0595	4.11899	7.55149	1.83066	3.66133	2.746	7.32265	3.66133	2.0595
114	A0R633_MYCS2	A0R633	Acyltransferase family protein OS=Mycobacterium smegmatis (strain ATCC 700084 / mc(2)155) GN=MSMEG_6408 PE=4 SV=1 DB=tr	1	8.3004	16.2055	4.74308	7.11462	6.71937	4.74308	0.395257	6.32411	6.71937	1.58103	2.7668	1.18577	3.95257	8.3004	2.7668	1.18577	2.7668	11.0672	1.97628	1.18577
115	A0R696_MYCS2	A0R696	Glycine/D-amino acid oxidase OS=Mycobacterium smegmatis (strain ATCC 700084 / mc(2)155) GN=MSMEG_6471 PE=4 SV=1 DB=tr	0.999997	9.81211	13.1524	4.17537	5.84551	8.5595	6.05428	1.04384	5.21921	8.35073	2.50522	5.42797	3.13152	2.08768	5.01044	0.835073	2.71399	1.46138	8.76827	2.50522	3.34029
116	A0QTL4_MYCS2	A0QTL4	Fatty acid desaturase OS=Mycobacterium smegmatis (strain ATCC 700084 / mc(2)155) GN=MSMEG_1886 PE=4 SV=1 DB=tr	0.999993	8.13397	8.61244	5.50239	2.87081	4.54545	6.45933	0.956938	5.74163	8.61244	4.30622	6.45933	2.39234	5.02392	5.02392	3.11005	3.58852	4.30622	8.37321	2.39234	3.58852
117	MPRA_MYCS2	A0R3I8	Response regulator mprA OS=Mycobacterium smegmatis (strain ATCC 700084 / mc(2)155) GN=mprA PE=1 SV=1 DB=sp	0.999157	6.52174	6.95652	6.52174	4.78261	8.69565	6.52174	0.434783	3.91304	13.913	2.17391	8.69565	1.73913	1.30435	7.3913	2.6087	0.434783	2.6087	12.1739	2.17391	0.434783
118	A0R7J3_MYCS2	A0R7J3	ParB-like partition proteins OS=Mycobacterium smegmatis (strain ATCC 700084 / mc(2)155) GN=MSMEG_6938 PE=4 SV=1 DB=tr	0.999934	8.54701	13.9601	4.2735	7.97721	7.40741	4.5584	0	5.41311	9.68661	1.9943	5.69801	4.8433	2.2792	7.97721	2.2792	1.1396	1.4245	9.40171	0.854701	0.2849
119	A0QU53_MYCS2	A0QU53	Putative acyl-CoA dehydrogenase OS=Mycobacterium smegmatis (strain ATCC 700084 / mc(2)155) GN=MSMEG_2080 PE=3 SV=1 DB=tr	0.998731	7.38916	15.2709	6.40394	3.20197	7.14286	5.41872	0	6.15764	9.60591	3.44828	5.66502	2.70936	5.17241	7.63547	2.21675	1.47783	2.70936	5.41872	1.47783	1.47783
120	A0QSH7_MYCS2	A0QSH7	Preprotein translocase subunit secY OS=Mycobacterium smegmatis (strain ATCC 700084 / mc(2)155) GN=MSMEG_1483 PE=3 SV=1 DB=tr	0.998048	10.4308	8.16327	6.34921	4.53515	9.52381	5.44218	0.453515	10.6576	11.1111	2.94785	2.49433	5.44218	2.72109	2.72109	2.72109	0.226757	4.7619	4.30839	4.30839	0.680272
121	A0R092_MYCS2	A0R092	Methyltransferase OS=Mycobacterium smegmatis (strain ATCC 700084 / mc(2)155) GN=MSMEG_4303 PE=4 SV=1 DB=tr	0.998227	11.0039	14.2857	4.82625	6.75676	8.49421	4.6332	0.579151	3.4749	10.6178	1.73745	6.37066	2.3166	0.772201	5.98456	1.1583	3.861	2.12355	8.10811	0.965251	1.9305
122	A0QTT5_MYCS2	A0QTT5	Putative uncharacterized protein OS=Mycobacterium smegmatis (strain ATCC 700084 / mc(2)155) GN=MSMEG_1957 PE=4 SV=1 DB=tr	0.998105	11.5139	12.7932	6.82303	6.60981	4.69083	5.54371	0.21322	2.77186	10.0213	1.70576	7.46269	3.62473	3.41151	7.24947	4.05117	0.852878	3.62473	4.90405	0.21322	1.91898
123	A0QNG2_MYCS2	A0QNG2	Serine/threonine protein kinase PknA OS=Mycobacterium smegmatis (strain ATCC 700084 / mc(2)155) GN=pknA PE=4 SV=1 DB=tr	0.997943	8.11456	14.3198	4.29594	8.83055	8.35322	8.11456	0	3.81862	8.59189	1.90931	4.29594	3.81862	2.86396	5.2506	2.86396	1.67064	1.67064	8.59189	2.14797	0.477327
124	A0QQ22_MYCS2	A0QQ22	Acyl-CoA synthase OS=Mycobacterium smegmatis (strain ATCC 700084 / mc(2)155) GN=MSMEG_0599 PE=4 SV=1 DB=tr	0.99785	9.67153	11.8613	4.56204	5.65693	7.66423	5.10949	0	6.20438	9.30657	2.55474	5.10949	1.45985	4.92701	7.48175	2.73723	2.55474	3.28467	7.11679	2.18978	0.547445
125	A0R2T3_MYCS2	A0R2T3	Putative uncharacterized protein OS=Mycobacterium smegmatis (strain ATCC 700084 / mc(2)155) GN=MSMEG_5225 PE=4 SV=1 DB=tr	0.992249	5.85366	14.6341	9.26829	6.34146	4.39024	8.29268	0	1.95122	10.7317	1.95122	6.34146	4.39024	2.92683	9.26829	2.43902	0.487805	1.95122	5.85366	2.43902	0.487805
126	A0R0I3_MYCS2	A0R0I3	Isochorismatase hydrolase OS=Mycobacterium smegmatis (strain ATCC 700084 / mc(2)155) GN=MSMEG_4396 PE=4 SV=1 DB=tr	0.985291	6.88259	11.336	4.45344	6.47773	6.88259	4.8583	0.404858	5.66802	8.50202	4.45344	6.88259	3.64372	3.23887	6.88259	0.404858	2.83401	6.07287	6.07287	1.61943	2.42915
