# Supplementary material for: The HtrA-Like Serine Protease PepD Interacts with and Modulates the Mycobacterium tuberculosis 35-kDa Antigen Outer Envelope Protein
Source: PLoS One. 2011 Mar 22;6(3):e18175. doi: 10.1371/journal.pone.0018175 (PMC3062566; doi:10.1371/journal.pone.0018175)
Supplement: Table S6 — Proteins from M. tuberculosis whole cell lysate co-immunoprecipitating with 3xFLAG-PepDS317A-6xHis. (XLSX) [file pone.0018175.s008.xlsx]

## Sheet: Overview
Excel Summary
Date	Thu Jun 10 10:50:50 2010
Peptide Filter	0
Cut Filter	all
Data File	ST_Mark_TB_plusplus_minus_final_contamsremoved
Proteins from M. tuberculosis whole cell lysate co-immunoprecipitating with 3xFLAG-PepDS317A-6xHis.
	Analysis carried out using Visualize V 1.24

## Sheet: Proteins
ST_Mark_TB_plusplus_minus_final_contamsremoved
Rank	Name	Accession	Description	Protein Probably	Score	Peptide Count	Run Count	Scan Count	Total Xcorr	Maximum Xcorr	Total TIC	Percent Coverage	MWT	pI	GRAVY	Decoy Hit	FDR	Ajd Correct
1	O53896_MYCTU	O53896	PROBABLE SERINE PROTEASE PEPD (SERINE PROTEINASE) (MTB32B) OS=Mycobacterium tuberculosis GN=pepD PE=1 SV=1 DB=tr	1		40		672	2694.38	6.5255	3.81489e+06	65.9483	46425.2	6.036	0.0215517	0	0	1
2	O53579_MYCTU	O53579	POLYKETIDE SYNTHASE PKS13 OS=Mycobacterium tuberculosis GN=pks13 PE=4 SV=1 DB=tr	1		24		29	105.986	5.2336	183926	20.6578	186331	4.841	-0.186093	0	0	2
3	RPOC_MYCTU	P0A674	DNA-directed RNA polymerase subunit beta' OS=Mycobacterium tuberculosis GN=rpoC PE=3 SV=1 DB=sp	1		22		24	82.162	4.9546	144166	22.7964	146679	5.909	-0.36345	0	0	3
4	O53203_MYCTU	O53203	PROBABLE NAD-DEPENDENT GLUTAMATE DEHYDROGENASE GDH (NAD-GDH) (NAD-DEPENDENT GLUTAMIC DEHYDROGENASE) OS=Mycobacterium tuberculosis GN=gdh PE=4 SV=1 DB=tr	1		22		24	92.6191	5.4656	162846	19.766	176791	5.588	-0.0558498	0	0	4
5	P95227_MYCTU	P95227	PROBABLE FATTY-ACID-CoA LIGASE FADD2 (FATTY-ACID-CoA SYNTHETASE) (FATTY-ACID-CoA SYNTHASE) OS=Mycobacterium tuberculosis GN=fadD2 PE=4 SV=1 DB=tr	1		17		21	74.4805	4.611	145004	40	59856.7	6.382	-0.0714286	0	0	5
6	CLPB_MYCTU	P63288	Chaperone protein clpB OS=Mycobacterium tuberculosis GN=clpB PE=3 SV=1 DB=sp	1		17		17	57.2469	4.424	103018	21.4623	92512.7	5.229	-0.26592	0	0	6
7	P96218_MYCTU	P96218	PROBABLE FERREDOXIN-DEPENDENT GLUTAMATE SYNTHASE [NADPH] (LARGE SUBUNIT) GLTB (L-GLUTAMATE SYNTHASE) (L-GLUTAMATE SYNTHETASE) (NADH-GLUTAMATE SYNTHASE) (GLUTAMATE SYNTHASE (NADH))(NADPH-GOGAT) OS=Mycobacterium tuberculosis GN=gltB PE=4 SV=3 DB=tr	1		16		17	57.7235	4.9561	98878.1	14.1454	165840	5.682	-0.185724	0	0	7
8	ECCA3_MYCTU	O53687	ESX-3 secretion system protein EccA3 OS=Mycobacterium tuberculosis GN=eccA3 PE=3 SV=1 DB=sp	1		15		23	74.7869	4.9632	143648	32.0127	68065.8	5.112	-0.146434	0	0	8
9	O53580_MYCTU	O53580	PROBABLE FATTY-ACID-CoA LIGASE FADD32 (FATTY-ACID-CoA SYNTHETASE) (FATTY-ACID-CoA SYNTHASE) OS=Mycobacterium tuberculosis GN=fadD32 PE=4 SV=1 DB=tr	1		15		18	59.0689	5.5932	110462	29.0424	69190.4	5.849	-0.185243	0	0	9
10	P96291_MYCTU	P96291	Mycocerosic acid synthase OS=Mycobacterium tuberculosis GN=mas PE=4 SV=2 DB=tr	1		14		14	49.3631	5.5171	82747.3	9.00047	224241	5.067	-0.0529607	0	0	10
11	ECCC3_MYCTU	O53689	ESX-3 secretion system protein eccC3 OS=Mycobacterium tuberculosis GN=eccC3 PE=3 SV=1 DB=sp	1		13		16	50.7525	4.1704	96573.8	16.391	145081	6.111	-0.126015	0	0	11
12	P95288_MYCTU	P95288	PROBABLE ACYL-CoA LIGASE FADD31 (ACYL-COA SYNTHETASE) (ACYL-CoA SYNTHASE) OS=Mycobacterium tuberculosis GN=fadD31 PE=4 SV=1 DB=tr	1		13		15	55.3372	4.9816	82415	30	66288	5.463	-0.0130645	0	0	12
13	CLPC_MYCTU	P0A522	Probable ATP-dependent Clp protease ATP-binding subunit OS=Mycobacterium tuberculosis GN=clpC PE=1 SV=1 DB=sp	1		12		15	55.6534	4.916	93865.3	20.0472	93496.2	5.679	-0.361792	0	0	13
14	Y2629_MYCTU	O06183	Uncharacterized protein Rv2629/MT2704 OS=Mycobacterium tuberculosis GN=Rv2629 PE=1 SV=1 DB=sp	1		12		15	59.0815	5.5313	86536.5	37.1658	40816	5.212	-0.239572	0	0	14
15	RPOB_MYCTU	P0A680	DNA-directed RNA polymerase subunit beta OS=Mycobacterium tuberculosis GN=rpoB PE=3 SV=1 DB=sp	1		12		12	37.7918	4.0048	66358.3	14.3463	129785	4.927	-0.314856	0	0	15
16	EFTU_MYCTU	P0A558	Elongation factor Tu OS=Mycobacterium tuberculosis GN=tuf PE=3 SV=1 DB=sp	1		11		26	95.8363	6.2432	181506	44.1919	43567.5	5.299	-0.288384	0	0	16
17	35KD_MYCTU	P0C5C4	35 kDa protein OS=Mycobacterium tuberculosis GN=Rv2744c PE=3 SV=1 DB=sp	1		11		17	61.3989	7.0952	103365	55.5556	29241	5.749	-0.463704	0	0	17
18	DLDH_MYCTU	P66004	Dihydrolipoyl dehydrogenase OS=Mycobacterium tuberculosis GN=lpd PE=1 SV=1 DB=sp	1		11		15	50.6765	5.1313	96609.8	28.0172	49209.4	5.585	0.103664	0	0	18
19	Y2030_MYCTU	O53475	Uncharacterized protein Rv2030c/MT2089 OS=Mycobacterium tuberculosis GN=Rv2030c PE=2 SV=1 DB=sp	1		11		11	35.3365	4.6275	61492	21.2922	74885.1	5.602	-0.215565	0	0	19
20	MPA_MYCTU	P63345	Proteasome-associated ATPase OS=Mycobacterium tuberculosis GN=mpa PE=1 SV=1 DB=sp	1		10		54	188.573	4.8285	390947	22.9885	67360.7	4.899	-0.372414	0	0	20
21	O53872_MYCTU	O53872	PROBABLE FATTY OXIDATION PROTEIN FADB OS=Mycobacterium tuberculosis GN=fadB PE=4 SV=1 DB=tr	1		10		11	42.5862	4.8897	73493.5	24.1667	76057.4	5.44	-0.0547222	0	0	21
22	RS1_MYCTU	O06147	30S ribosomal protein S1 OS=Mycobacterium tuberculosis GN=rpsA PE=3 SV=1 DB=sp	1		10		11	36.3579	4.5132	58516	25.1559	53170.3	4.838	-0.35052	0	0	22
23	Y3193_MYCTU	O53339	UPF0182 protein Rv3193c/MT3285 OS=Mycobacterium tuberculosis GN=Rv3193c PE=3 SV=1 DB=sp	1		10		10	37.869	4.9923	63608.1	15.625	107436	8.842	0.0610887	0	0	23
24	EFG_MYCTU	P0A556	Elongation factor G OS=Mycobacterium tuberculosis GN=fusA PE=3 SV=1 DB=sp	1		10		10	40.6926	5.501	63902.2	17.689	77155.3	4.965	-0.288588	0	0	24
25	P96825_MYCTU	P96825	PROBABLE SHORT-CHAIN TYPE DEHYDROGENASE/REDUCTASE OS=Mycobacterium tuberculosis GN=Rv0148 PE=4 SV=3 DB=tr	1		9		11	46.2178	5.2451	71677.5	49.6503	29761.2	5.283	0.110839	0	0	25
26	O53842_MYCTU	O53842	Putative uncharacterized protein OS=Mycobacterium tuberculosis GN=Rv0831c PE=4 SV=3 DB=tr	1		9		11	40.5978	5.1729	64631.5	36.5314	30171.6	5.092	-0.211808	0	0	26
27	O53670_MYCTU	O53670	FAD flavoprotein oxidase, putative OS=Mycobacterium tuberculosis GN=MT0262 PE=4 SV=1 DB=tr	1		9		10	38.5529	6.03	62053.1	20.5882	70637.2	5.67	-0.332353	0	0	27
28	HTPG_MYCTU	P64411	Chaperone protein htpG OS=Mycobacterium tuberculosis GN=htpG PE=3 SV=1 DB=sp	1		9		9	30.7029	4.5952	54507.9	17.1561	72917	4.795	-0.440804	0	0	28
29	PSTS1_MYCTU	P15712	Phosphate-binding protein pstS 1 OS=Mycobacterium tuberculosis GN=pstS1 PE=1 SV=1 DB=sp	1		8		13	54.9107	6.0268	96967.6	47.0588	38220.3	5.169	0.0660428	0	0	29
30	ECCB3_MYCTU	O53688	ESX-3 secretion system protein eccB3 OS=Mycobacterium tuberculosis GN=eccB3 PE=3 SV=1 DB=sp	1		8		9	30.7739	4.9685	46712.7	19.3309	55909.2	6.82	0.0390335	0	0	30
31	SERA_MYCTU	P0A544	D-3-phosphoglycerate dehydrogenase OS=Mycobacterium tuberculosis GN=serA PE=1 SV=1 DB=sp	1		8		8	25.5821	3.9145	48530.9	18.9394	54522.2	4.811	0.334091	0	0	31
32	RS3_MYCTU	P0A5X6	30S ribosomal protein S3 OS=Mycobacterium tuberculosis GN=rpsC PE=3 SV=2 DB=sp	1		7		33	107.559	6.6781	171205	26.6423	30002.7	9.982	-0.620803	0	0	32
33	RPOA_MYCTU	P66701	DNA-directed RNA polymerase subunit alpha OS=Mycobacterium tuberculosis GN=rpoA PE=3 SV=1 DB=sp	1		7		10	33.8528	4.9648	64504.8	29.9712	37684.5	4.648	-0.196254	0	0	33
34	SECA1_MYCTU	P0A5Y8	Protein translocase subunit secA 1 OS=Mycobacterium tuberculosis GN=secA1 PE=1 SV=1 DB=sp	1		7		8	24.2716	3.7058	46177.4	9.90516	105957	5.313	-0.467756	0	0	34
35	Y1488_MYCTU	P63693	Uncharacterized protein Rv1488/MT1533.2 OS=Mycobacterium tuberculosis GN=Rv1488 PE=3 SV=1 DB=sp	1		7		8	25.7518	4.9937	43392.9	24.4094	41257.8	6.143	-0.0952756	0	0	35
36	TGS1_MYCTU	P0A650	Probable diacyglycerol O-acyltransferase tgs1 OS=Mycobacterium tuberculosis GN=tgs1 PE=1 SV=1 DB=sp	1		7		8	29.313	5.0005	49743.7	18.7905	50689.9	9.961	-0.0393089	0	0	36
37	DHAS_MYCTU	P0A542	Aspartate-semialdehyde dehydrogenase OS=Mycobacterium tuberculosis GN=asd PE=3 SV=1 DB=sp	1		7		7	29.1354	5.1476	50143.4	34.4928	36208.9	4.9	0.0823188	0	0	37
38	ATPA_MYCTU	P63673	ATP synthase subunit alpha OS=Mycobacterium tuberculosis GN=atpA PE=3 SV=1 DB=sp	1		7		7	22.643	4.5075	38195.5	14.7541	59252.7	5.044	-0.20674	0	0	38
39	DESA1_MYCTU	Q50824	Putative acyl-[acyl-carrier-protein] desaturase desA1 OS=Mycobacterium tuberculosis GN=desA1 PE=1 SV=2 DB=sp	1		7		7	23.452	4.6096	39424.1	22.7811	38746.7	6.291	-0.461243	0	0	39
40	SYE_MYCTU	P0A636	Glutamyl-tRNA synthetase OS=Mycobacterium tuberculosis GN=gltX PE=1 SV=1 DB=sp	1		7		7	24.7301	4.248	42676.6	20.8163	53831.8	5.521	-0.169184	0	0	40
41	Y873_MYCTU	P63429	Uncharacterized protein Rv0873/MT0896 OS=Mycobacterium tuberculosis GN=fadE10 PE=3 SV=1 DB=sp	1		7		7	22.6727	4.4096	39656.2	12.9231	70701.6	5.717	-0.147077	0	0	41
42	Y2005_MYCTU	P64921	Universal stress protein Rv2005c/MT2061 OS=Mycobacterium tuberculosis GN=Rv2005c PE=1 SV=1 DB=sp	1		6		10	35.282	4.7988	60018.3	32.8814	30967.1	5.576	0.157627	0	0	42
43	Y1996_MYCTU	P0A5F7	Universal stress protein Rv1996/MT2052 OS=Mycobacterium tuberculosis GN=Rv1996 PE=2 SV=1 DB=sp	1		6		8	31.7221	4.744	48406.5	32.8076	33859.6	6.521	0.00946372	0	0	43
44	O05842_MYCTU	O05842	Oxidoreductase, short-chain dehydrogenase/reductase family OS=Mycobacterium tuberculosis GN=MT3321 PE=4 SV=1 DB=tr	1		6		8	30.9303	6.7591	54907.5	24.1135	29796.2	5.348	0.102482	0	0	44
45	MDH_MYCTU	P0A5J6	Malate dehydrogenase OS=Mycobacterium tuberculosis GN=mdh PE=3 SV=1 DB=sp	1		6		7	25.4953	5.5268	45430.3	32.2188	34301.6	4.651	0.0957447	0	0	45
46	O07219_MYCTU	O07219	POSSIBLE CONSERVED TRANSMEMBRANE ALANINE AND GLYCINE RICH PROTEIN OS=Mycobacterium tuberculosis GN=MT2794 PE=4 SV=2 DB=tr	1		6		6	25.2776	5.4616	38063.3	15.4506	72327.9	4.467	-0.0969957	0	0	46
47	PNP_MYCTU	O33325	Polyribonucleotide nucleotidyltransferase OS=Mycobacterium tuberculosis GN=pnp PE=3 SV=1 DB=sp	1		6		6	20.3536	5.0208	33341.9	11.0372	79686.4	4.74	0.0441489	0	0	47
48	KGD_MYCTU	O50463	2-oxoglutarate decarboxylase OS=Mycobacterium tuberculosis GN=kgd PE=1 SV=4 DB=sp	1		6		6	19.1626	4.4084	41532.1	6.33631	135819	5.913	-0.281235	0	0	48
49	AG84_MYCTU	P0A5N2	Antigen 84 OS=Mycobacterium tuberculosis GN=ag84 PE=4 SV=1 DB=sp	1		5		6	23.7903	4.9603	40001.8	20	28261.2	4.8	-0.726154	0	0	49
50	DEVS_MYCTU	P95194	Redox sensor histidine kinase response regulator devS OS=Mycobacterium tuberculosis GN=devS PE=1 SV=1 DB=sp	1		4		5	20.9919	5.448	34376	10.7266	62203.6	4.92	0.0147059	0	0	50
51	METE_MYCTU	P65340	5-methyltetrahydropteroyltriglutamate--homocysteine methyltransferase OS=Mycobacterium tuberculosis GN=metE PE=3 SV=1 DB=sp	1		8		8	23.7418	3.6167	44887.5	16.3373	81532.2	5.147	-0.0188406	0	0	51
52	O06632_MYCTU	O06632	Putative uncharacterized protein OS=Mycobacterium tuberculosis GN=MT0822 PE=1 SV=1 DB=tr	1		6		7	20.356	3.9365	36693.8	27.9817	24968.7	6.284	-0.396789	0	0	52
53	ENO_MYCTU	P96377	Enolase OS=Mycobacterium tuberculosis GN=eno PE=3 SV=2 DB=sp	1		6		6	20.3545	4.6274	34739.1	22.8438	44934.9	4.51	0.0146853	0	0	53
54	P95072_MYCTU	P95072	POSSIBLE PROTEASE IV SPPA (ENDOPEPTIDASE IV) (SIGNAL PEPTIDE PEPTIDASE) OS=Mycobacterium tuberculosis GN=sppA PE=4 SV=1 DB=tr	1		6		6	18.496	3.9262	35477	13.3226	65896	5.79	-0.0184591	0	0	54
55	Y3131_MYCTU	P95195	Putative NAD(P)H nitroreductase RV3131/MT3217 OS=Mycobacterium tuberculosis GN=Rv3131 PE=1 SV=3 DB=sp	1		5		7	24.8011	5.0194	36253.3	17.4699	35956.6	6.627	-0.0861446	0	0	55
56	NRDZ_MYCTU	O53767	Ribonucleoside-diphosphate reductase nrdZ OS=Mycobacterium tuberculosis GN=nrdZ PE=2 SV=1 DB=sp	1		5		6	22.452	4.7791	35932	11.4162	74475.5	7.651	-0.0709538	0	0	56
57	PKND_MYCTU	O05871	Serine/threonine-protein kinase pknD OS=Mycobacterium tuberculosis GN=pknD PE=1 SV=1 DB=sp	1		5		6	20.7055	4.6829	26301.9	13.253	69503.5	5.575	-0.0545181	0	0	57
58	P96204_MYCTU	P96204	PHENOLPTHIOCEROL SYNTHESIS TYPE-I POLYKETIDE SYNTHASE PPSE OS=Mycobacterium tuberculosis GN=ppsE PE=4 SV=2 DB=tr	1		5		5	16.9743	4.3167	33185.1	4.43548	158648	5.471	-0.0533602	0	0	58
59	O53512_MYCTU	O53512	Probable 3-deoxy-D-arabino-heptulosonate 7-phosphate synthase AroG (DAHP synthetase, phenylalanine-repressible) OS=Mycobacterium tuberculosis GN=aroG PE=1 SV=1 DB=tr	1		5		5	16.9485	4.2718	30001.8	17.0996	50610.7	5.505	-0.212121	0	0	59
60	HBHA_MYCTU	P0A5P6	Heparin-binding hemagglutinin OS=Mycobacterium tuberculosis GN=hbhA PE=1 SV=2 DB=sp	1		5		5	17.3726	4.2845	27317.1	35.6784	21522.6	8.975	-0.592965	0	0	60
61	AMPA_MYCTU	Q10401	Probable cytosol aminopeptidase OS=Mycobacterium tuberculosis GN=pepA PE=3 SV=2 DB=sp	1		5		5	14.5528	3.5969	27718.3	11.8447	53449	7.72	0.0726214	0	0	61
62	ATPFD_MYCTU	P0A500	ATP synthase subunit b-delta OS=Mycobacterium tuberculosis GN=atpFH PE=3 SV=1 DB=sp	1		5		5	15.2127	4.4606	23853.3	12.7803	48777	5.414	0.0269058	0	0	62
63	TRPC_MYCTU	P0A632	Indole-3-glycerol phosphate synthase OS=Mycobacterium tuberculosis GN=trpC PE=3 SV=1 DB=sp	1		5		5	15.5426	3.7621	33342.8	23.5294	28006.8	5.086	0.246324	0	0	63
64	O05302_MYCTU	O05302	PROBABLE TRANSFERASE OS=Mycobacterium tuberculosis GN=MT1239 PE=1 SV=1 DB=tr	1		5		5	16.0693	4.5291	33338	16.4038	32622.7	5.649	0.167823	0	0	64
65	ECCA1_MYCTU	O69733	ESX-1 secretion system protein EccA1 OS=Mycobacterium tuberculosis GN=eccA1 PE=1 SV=1 DB=sp	1		5		5	17.3801	4.94	30266.8	11.1693	62387.6	5.083	-0.191623	0	0	65
66	GYRA_MYCTU	Q07702	DNA gyrase subunit A OS=Mycobacterium tuberculosis GN=gyrA PE=1 SV=2 DB=sp	1		5		5	16.3101	4.0928	28904.1	8.35322	92204.7	5.441	-0.302029	0	0	66
67	METK_MYCTU	P77899	S-adenosylmethionine synthase OS=Mycobacterium tuberculosis GN=metK PE=3 SV=2 DB=sp	1		5		5	15.2325	3.6132	29312.1	22.0844	43021.2	4.964	-0.106203	0	0	67
68	O53695_MYCTU	O53695	PROBABLE MEMBRANE-ANCHORED MYCOSIN MYCP3 (SERINE PROTEASE) (SUBTILISIN-LIKE PROTEASE) (SUBTILASE-LIKE) (MYCOSIN-3) OS=Mycobacterium tuberculosis GN=mycP3 PE=4 SV=1 DB=tr	1		4		7	25.9163	5.1874	44470.8	14.9675	46099.6	5.296	0.150108	0	0	68
69	O06428_MYCTU	O06428	PROBABLE POLYPRENYL-DIPHOSPHATE SYNTHASE GRCC1 (POLYPRENYL PYROPHOSPHATE SYNTHETASE) OS=Mycobacterium tuberculosis GN=grcC1 PE=3 SV=1 DB=tr	1		4		5	19.099	4.4542	31365.1	16.1194	35539.3	4.962	0.0107463	0	0	69
70	ACG_MYCTU	O53476	Putative NAD(P)H nitroreductase acg OS=Mycobacterium tuberculosis GN=acg PE=2 SV=3 DB=sp	1		4		5	18.7875	4.4171	28465.1	16.6163	36537.5	5.312	-0.184894	0	0	70
71	Y3127_MYCTU	O05800	Uncharacterized protein Rv3127/MT3212 OS=Mycobacterium tuberculosis GN=Rv3127 PE=2 SV=3 DB=sp	1		4		5	14.8876	3.3641	25953.7	15.407	38497.7	7.16	-0.399419	0	0	71
72	GYRB_MYCTU	P0C5C5	DNA gyrase subunit B OS=Mycobacterium tuberculosis GN=gyrB PE=1 SV=1 DB=sp	1		4		5	14.7288	3.8712	27924.3	6.96296	74046.1	6.045	-0.36237	0	0	72
73	PHKR_MYCTU	P95140	Phthiodiolone/phenolphthiodiolone dimycocerosates ketoreductase OS=Mycobacterium tuberculosis GN=Rv2951c PE=1 SV=2 DB=sp	1		4		4	11.628	3.5068	26184.6	12.336	41322.7	8.867	-0.0131234	0	0	73
74	P96890_MYCTU	P96890	Acetyl/propionyl-CoA carboxylase, alpha subunit OS=Mycobacterium tuberculosis GN=accA3 PE=4 SV=2 DB=tr	1		4		4	15.7492	4.5629	19208.8	11.3333	63744.9	5.519	-0.161833	0	0	74
75	P95197_MYCTU	P95197	PROBABLE PHOSPHORIBOSYLGLYCINAMIDE FORMYLTRANSFERASE 2 PURT (GART 2) (GAR TRANSFORMYLASE 2) (5'-PHOSPHORIBOSYLGLYCINAMIDE TRANSFORMYLASE 2) (FORMATE-DEPENDENT GAR TRANSFORMYLASE) OS=Mycobacterium tuberculosis GN=purT PE=4 SV=2 DB=tr	1		4		4	12.7305	4.6615	24067.1	17.1838	43651.6	4.809	0.197136	0	0	75
76	CTPV_MYCTU	P77894	Probable cation-transporting ATPase V OS=Mycobacterium tuberculosis GN=ctpV PE=3 SV=1 DB=sp	1		4		4	13.4155	4.8223	25475.6	8.31169	80053.9	8.892	0.303377	0	0	76
77	INHA_MYCTU	P0A5Y6	Enoyl-[acyl-carrier-protein] reductase [NADH] OS=Mycobacterium tuberculosis GN=inhA PE=1 SV=1 DB=sp	1		4		4	16.1531	4.7012	26032.3	24.9071	28510.7	5.793	0.152416	0	0	77
78	O86361_MYCTU	O86361	PROBABLE ACETYL-CoA ACYLTRANSFERASE FADA2 (3-KETOACYL-CoA THIOLASE) (BETA-KETOTHIOLASE) OS=Mycobacterium tuberculosis GN=fadA2 PE=3 SV=1 DB=tr	1		4		4	15.8967	4.2823	26450.5	14.7727	46079.6	6.271	-0.0504545	0	0	78
79	Q7D5X9_MYCTU	Q7D5X9	HesA/MoeB/ThiF family protein OS=Mycobacterium tuberculosis GN=moeB1 PE=4 SV=1 DB=tr	1		4		4	12.6044	3.7814	22121	12.2449	42148.1	5.31	0.0821429	0	0	79
80	DHMA1_MYCTU	P64301	Haloalkane dehalogenase 1 OS=Mycobacterium tuberculosis GN=dhmA1 PE=3 SV=1 DB=sp	0.999998		4		4	11.5136	3.1988	20249.1	19.6667	33338.1	6.535	-0.228	0	0	80
81	MTRA_MYCTU	P0A5Z4	DNA-binding response regulator mtrA OS=Mycobacterium tuberculosis GN=mtrA PE=1 SV=1 DB=sp	1		4		4	17.1912	5.8965	24140.6	31.1111	24917.3	5.531	-0.0457778	0	0	81
82	FAB2_MYCTU	P63456	3-oxoacyl-[acyl-carrier-protein] synthase 2 OS=Mycobacterium tuberculosis GN=kasB PE=1 SV=1 DB=sp	1		4		4	14.6095	4.4311	25138	15.5875	44250.5	5.298	0.00839329	0	0	82
83	DHOM_MYCTU	P63629	Homoserine dehydrogenase OS=Mycobacterium tuberculosis GN=hom PE=3 SV=1 DB=sp	1		4		4	18.1363	5.4105	28490.4	16.5533	45525.8	4.768	0.242177	0	0	83
84	P96219_MYCTU	P96219	Glutamate synthase, small subunit OS=Mycobacterium tuberculosis GN=gltD PE=4 SV=1 DB=tr	1		4		4	13.1535	5.0708	26400.2	12.0902	53419.2	5.581	-0.297131	0	0	84
85	GLYA1_MYCTU	O53441	Serine hydroxymethyltransferase 1 OS=Mycobacterium tuberculosis GN=glyA1 PE=1 SV=1 DB=sp	1		4		4	12.2434	3.5304	22418.3	9.85915	45002.5	6.196	0.0453052	0	0	85
86	O53521_MYCTU	O53521	Probable long-chain-fatty-acid-CoA ligase fadD15 (FATTY-ACID-CoA SYNTHETASE) (FATTY-ACID-CoA SYNTHASE) OS=Mycobacterium tuberculosis GN=fadD15 PE=4 SV=3 DB=tr	1		4		4	15.7283	4.934	23817.9	9.33333	63996.4	5.921	0.0583333	0	0	86
87	Y2345_MYCTU	P95241	UPF0603 protein Rv2345/MT2410 OS=Mycobacterium tuberculosis GN=Rv2345 PE=2 SV=1 DB=sp	1		4		4	15.3045	4.1925	29137.5	8.93939	69988.6	7.936	-0.129545	0	0	87
88	Y0571_MYCTU	O53768	Putative phosphoribosyl transferase Rv0571c/MT0597 OS=Mycobacterium tuberculosis GN=Rv0571c PE=2 SV=3 DB=sp	1		4		4	14.4379	4.1058	27418.8	11.9639	46627.6	5.52	0.135214	0	0	88
89	ACR_MYCTU	P0A5B7	Alpha-crystallin OS=Mycobacterium tuberculosis GN=hspX PE=1 SV=2 DB=sp	1		4		4	12.3953	3.4763	20034.6	31.9444	16218.2	5.009	-0.520139	0	0	89
90	SAHH_MYCTU	P60176	Adenosylhomocysteinase OS=Mycobacterium tuberculosis GN=ahcY PE=1 SV=2 DB=sp	1		4		4	11.8323	3.7003	20412.3	7.87879	54290.4	5.081	-0.259798	0	0	90
91	ILVB_MYCTU	P0A622	Acetolactate synthase OS=Mycobacterium tuberculosis GN=ilvB PE=3 SV=1 DB=sp	1		4		4	13.6313	4.2921	27166.7	8.89968	66082	6.138	-0.028479	0	0	91
92	PYRH_MYCTU	P65929	Uridylate kinase OS=Mycobacterium tuberculosis GN=pyrH PE=3 SV=1 DB=sp	1		3		11	48.2914	5.3062	83344.2	24.1379	27413.2	5.178	0.191954	0	0	92
93	O69644_MYCTU	O69644	PROBABLE TRANSCRIPTIONAL REGULATORY PROTEIN (PROBABLY CRP/FNR-FAMILY) OS=Mycobacterium tuberculosis GN=MT3777 PE=1 SV=1 DB=tr	1		3		5	16.9213	4.6301	34905.2	22.7679	24777.2	9.404	-0.270536	0	0	93
94	Y3134_MYCTU	P95192	Universal stress protein Rv3134c/MT3220 OS=Mycobacterium tuberculosis GN=Rv3134c PE=2 SV=1 DB=sp	1		3		4	17.7549	5.6326	28989	19.0299	27991.5	7.744	0.0208955	0	0	94
95	O53154_MYCTU	O53154	ABC transporter, ATP-binding protein OS=Mycobacterium tuberculosis GN=MT1510 PE=4 SV=1 DB=tr	1		3		4	18.7765	6.021	33983.1	21.4286	28805.8	5.795	-0.170301	0	0	95
96	PRA_MYCTU	O53426	Proline-rich antigen homolog OS=Mycobacterium tuberculosis GN=pra PE=4 SV=1 DB=sp	1		3		4	18.0171	5.1186	24205	13.3333	25060.7	6.682	0.0845833	0	0	96
97	FAB1_MYCTU	P63454	3-oxoacyl-[acyl-carrier-protein] synthase 1 OS=Mycobacterium tuberculosis GN=kasA PE=1 SV=1 DB=sp	1		3		4	15.1383	4.3771	30342.7	14.9038	43289.7	5.132	0.0300481	0	0	97
98	DBH_MYCTU	P95109	DNA-binding protein HU homolog OS=Mycobacterium tuberculosis GN=hup PE=1 SV=1 DB=sp	1		3		4	14.6914	4.2336	25992.1	13.0841	22175	12.412	-0.556075	0	0	98
99	O06291_MYCTU	O06291	Heat shock protein HtrA OS=Mycobacterium tuberculosis GN=htrA PE=4 SV=3 DB=tr	1		3		3	11.595	4.1586	16535.3	10.2273	54157.9	4.96	-0.116477	0	0	99
100	FTSY_MYCTU	P66842	Cell division protein ftsY homolog OS=Mycobacterium tuberculosis GN=ftsY PE=3 SV=1 DB=sp	1		3		3	9.3683	3.5478	13825.4	8.53081	44005.6	5.197	0.102607	0	0	100
101	O06159_MYCTU	O06159	PROBABLE DIHYDROLIPOAMIDE S-ACETYLTRANSFERASE E2 COMPONENT PDHC (LIPOATE ACETYLTRANSFERASE) (THIOLTRANSACETYLASE A) OS=Mycobacterium tuberculosis GN=pdhC PE=1 SV=2 DB=tr	1		3		3	10.0122	3.6513	22445.1	9.16031	41036.6	5.252	0.162087	0	0	101
102	MURF_MYCTU	P0A5L4	UDP-N-acetylmuramoyl-tripeptide--D-alanyl-D-alanine ligase OS=Mycobacterium tuberculosis GN=murF PE=3 SV=1 DB=sp	1		3		3	10.3945	4.9358	17458.2	8.43137	51601.9	5.515	0.281373	0	0	102
103	PKNH_MYCTU	Q11053	Probable serine/threonine-protein kinase pknH OS=Mycobacterium tuberculosis GN=pknH PE=1 SV=2 DB=sp	0.999675		3		3	7.0457	2.7356	12835	7.50799	66712.7	6.362	-0.291534	0	0	103
104	CISY2_MYCTU	P63777	Putative citrate synthase 2 OS=Mycobacterium tuberculosis GN=citA PE=3 SV=1 DB=sp	1		3		3	10.3143	4.275	22872.9	8.31099	40122.5	5.431	-0.0134048	0	0	104
105	PSTS2_MYCTU	O05870	Phosphate-binding protein pstS 2 OS=Mycobacterium tuberculosis GN=pstS2 PE=1 SV=1 DB=sp	1		3		3	11.1154	3.9819	24116.7	17.027	37841.5	4.977	-0.138378	0	0	105
106	Y3401_MYCTU	Q50724	Uncharacterized glycosyl hydrolase Rv3401/MT3509 OS=Mycobacterium tuberculosis GN=Rv3401 PE=3 SV=1 DB=sp	1		3		3	11.7379	4.435	21818	5.97964	87262.2	5.548	-0.265522	0	0	106
107	RIR1_MYCTU	P0A5W8	Ribonucleoside-diphosphate reductase subunit alpha OS=Mycobacterium tuberculosis GN=nrdE PE=1 SV=1 DB=sp	1		3		3	12.654	5.1943	21436.4	5.65517	82390.7	6.071	-0.385931	0	0	107
108	Y1543_MYCTU	P66779	Uncharacterized oxidoreductase Rv1543/MT1595 OS=Mycobacterium tuberculosis GN=Rv1543 PE=3 SV=1 DB=sp	1		3		3	10.5293	4.4068	20752.7	10.5572	36799	8.778	-0.0841642	0	0	108
109	Y2627_MYCTU	O06185	Uncharacterized protein Rv2627c/MT2702 OS=Mycobacterium tuberculosis GN=Rv2627c PE=1 SV=2 DB=sp	1		3		3	10.041	4.1864	15022.8	8.23245	46224.2	9.497	-0.245036	0	0	109
110	Y293_MYCTU	O53686	Putative S-adenosyl-L-methionine-dependent methyltransferase Rv0281/MT0293 OS=Mycobacterium tuberculosis GN=Rv0281 PE=3 SV=1 DB=sp	1		3		3	9.3647	3.2957	12715.5	12.2517	32978.6	4.888	-0.238742	0	0	110
111	SYA_MYCTU	O07438	Alanyl-tRNA synthetase OS=Mycobacterium tuberculosis GN=alaS PE=3 SV=2 DB=sp	1		3		3	12.6023	5.3575	23501.9	6.41593	97297.8	5.437	-0.158739	0	0	111
112	PHSG_MYCTU	Q10639	Glycogen phosphorylase OS=Mycobacterium tuberculosis GN=glgP PE=3 SV=1 DB=sp	0.999997		3		3	9.4845	3.7053	19022.5	5.33024	95457.1	5.213	-0.201159	0	0	112
113	Y2298_MYCTU	P63484	Uncharacterized oxidoreductase Rv2298/MT2355 OS=Mycobacterium tuberculosis GN=Rv2298 PE=3 SV=1 DB=sp	1		3		3	9.9653	4.4674	18735	12.0743	34965.6	8.946	-0.0266254	0	0	113
114	O06216_MYCTU	O06216	Putative uncharacterized protein OS=Mycobacterium tuberculosis GN=MT2219 PE=4 SV=1 DB=tr	0.99999		3		3	9.3349	3.248	18374	11.8056	30749.7	5.769	0.134722	0	0	114
115	ATPG_MYCTU	P63671	ATP synthase gamma chain OS=Mycobacterium tuberculosis GN=atpG PE=3 SV=1 DB=sp	1		3		3	11.6677	4.6754	21503.7	15.082	33870.3	5.401	-0.267213	0	0	115
116	Y2224_MYCTU	P65823	Uncharacterized protein Rv2224c/MT2282 OS=Mycobacterium tuberculosis GN=Rv2224c PE=3 SV=1 DB=sp	0.999999		3		3	11.0814	4.3278	18462.6	9.42308	55890.2	5.847	-0.214231	0	0	116
117	O33185_MYCTU	O33185	Possible long-chain acyl-CoA synthase OS=Mycobacterium tuberculosis GN=Rv1683 PE=4 SV=3 DB=tr	1		3		3	10.8096	3.8502	18492.4	4.7047	107328	6.105	0.0265265	0	0	117
118	O05777_MYCTU	O05777	Putative uncharacterized protein OS=Mycobacterium tuberculosis GN=MT3183 PE=4 SV=1 DB=tr	1		3		3	12.1777	5.1557	20112.2	13.7809	30489.7	5.198	-0.0734982	0	0	118
119	ISPG_MYCTU	O33350	4-hydroxy-3-methylbut-2-en-1-yl diphosphate synthase OS=Mycobacterium tuberculosis GN=ispG PE=3 SV=1 DB=sp	0.999998		3		3	8.8291	3.278	16231.3	9.56072	40457.8	5.158	0.103359	0	0	119
120	DPO1_MYCTU	P0A550	DNA polymerase I OS=Mycobacterium tuberculosis GN=polA PE=3 SV=1 DB=sp	1		3		3	9.3342	3.9166	10706.4	3.9823	98412.6	5.023	-0.222124	0	0	120
121	PCC5_MYCTU	P96885	Probable propionyl-CoA carboxylase beta chain 5 OS=Mycobacterium tuberculosis GN=accD5 PE=1 SV=1 DB=sp	1		3		3	11.4748	4.0913	23760.8	8.39416	59318.2	5.211	-0.160036	0	0	121
122	ACDP_MYCTU	P63427	Probable acyl-CoA dehydrogenase fadE25 OS=Mycobacterium tuberculosis GN=fadE25 PE=3 SV=1 DB=sp	1		3		3	10.5057	4.5455	16282.4	8.99743	41697.9	5.224	-0.126992	0	0	122
123	PDXS_MYCTU	P60796	Pyridoxal biosynthesis lyase pdxS OS=Mycobacterium tuberculosis GN=pdxS PE=3 SV=1 DB=sp	1		3		3	9.9755	3.8392	18713.9	13.7124	31346	5.257	0.148161	0	0	123
124	GABD2_MYCTU	P96417	Putative succinate-semialdehyde dehydrogenase [NADP+] 2 OS=Mycobacterium tuberculosis GN=gabD2 PE=1 SV=3 DB=sp	1		3		3	9.1479	3.4917	17155.2	7.14286	55290.6	7.515	0.00019305	0	0	124
125	G3P_MYCTU	P64178	Glyceraldehyde-3-phosphate dehydrogenase OS=Mycobacterium tuberculosis GN=gap PE=3 SV=1 DB=sp	1		3		3	11.8871	5.4024	11223.9	13.5693	35934.8	5.212	0.0241888	0	0	125
126	P71814_MYCTU	P71814	POSSIBLE TWO COMPONENT SYSTEM RESPONSE TRANSCRIPTIONAL POSITIVE REGULATOR PHOP OS=Mycobacterium tuberculosis GN=phoP PE=4 SV=1 DB=tr	1		3		3	10.2348	4.1188	22511.7	12.9555	27497.5	6.068	-0.191093	0	0	126
127	PYRB_MYCTU	P65613	Aspartate carbamoyltransferase OS=Mycobacterium tuberculosis GN=pyrB PE=3 SV=1 DB=sp	0.999938		2		8	21.4702	2.9214	56584.7	6.89655	33798.6	6.677	0.0796238	0	0	127
128	P96253_MYCTU	P96253	Glucose-6-phosphate dehydrogenase, F420-dependent OS=Mycobacterium tuberculosis GN=fgd1 PE=1 SV=2 DB=tr	1		2		5	18.4291	3.9787	22216.6	7.44048	36966.6	5.309	-0.246726	0	0	128
129	PYRC_MYCTU	P71809	Dihydroorotase OS=Mycobacterium tuberculosis GN=pyrC PE=3 SV=2 DB=sp	0.999997		2		4	10.8619	4.2063	17605.6	6.51163	45165	5.071	0.0906977	0	0	129
130	RS2_MYCTU	P66537	30S ribosomal protein S2 OS=Mycobacterium tuberculosis GN=rpsB PE=3 SV=1 DB=sp	1		2		4	17.537	4.6559	22843.3	10.1045	31071	6.086	-0.283972	0	0	130
131	RHO_MYCTU	P66028	Transcription termination factor rho OS=Mycobacterium tuberculosis GN=rho PE=3 SV=1 DB=sp	0.999961		2		3	10.8525	4.1087	23827.7	3.8206	65095.1	5.581	-0.711794	0	0	131
132	DNAJ1_MYCTU	P0A548	Chaperone protein dnaJ 1 OS=Mycobacterium tuberculosis GN=dnaJ1 PE=3 SV=1 DB=sp	0.999996		2		3	10.5443	3.6157	20365.3	9.87342	41320.7	7.818	-0.447848	0	0	132
133	LPQH_MYCTU	P0A5J0	Lipoprotein lpqH OS=Mycobacterium tuberculosis GN=lpqH PE=3 SV=1 DB=sp	1		2		3	12.6095	5.0397	21000.5	28.9308	15138.5	6.523	0.11195	0	0	133
134	EPHD_MYCTU	P66777	Probable oxidoreductase ephD OS=Mycobacterium tuberculosis GN=ephD PE=3 SV=1 DB=sp	0.999327		2		2	5.6116	2.9174	12915.4	3.5473	63991	8.321	-0.0611486	0	0	134
135	P96290_MYCTU	P96290	Acyl-CoA synthase OS=Mycobacterium tuberculosis GN=fadD28 PE=1 SV=1 DB=tr	0.999998		2		2	7.4357	4.5316	16139.5	5	62602.6	5.239	-0.133966	0	0	135
136	O65936_MYCTU	O65936	PROBABLE OXIDOREDUCTASE OS=Mycobacterium tuberculosis GN=Rv1751 PE=4 SV=1 DB=tr	0.999931		2		2	5.6866	3.2532	11773.4	4.78261	50381.5	9.263	-0.126739	0	0	136
137	O53204_MYCTU	O53204	ABC transporter, ATP-binding protein OS=Mycobacterium tuberculosis GN=MT2552 PE=4 SV=1 DB=tr	0.999981		2		2	6.2964	3.8023	10960.4	3.94265	61855.8	5.187	-0.412007	0	0	137
138	O06173_MYCTU	O06173	Putative uncharacterized protein OS=Mycobacterium tuberculosis GN=MT2585 PE=4 SV=1 DB=tr	0.999616		2		2	4.5888	2.6596	14962.6	5.25328	56512.8	5.419	0.000562852	0	0	138
139	Q10782_MYCTU	Q10782	Oxidoreductase, short-chain dehydrogenase/reductase family OS=Mycobacterium tuberculosis GN=MT1596 PE=3 SV=1 DB=tr	0.999457		2		2	5.7701	3.5109	10604.5	13.4831	28182.9	8	0.183521	0	0	139
140	Y2563_MYCTU	P65007	Uncharacterized ABC transporter permease Rv2563/MT2639 OS=Mycobacterium tuberculosis GN=Rv2563 PE=3 SV=1 DB=sp	0.999993		2		2	6.3773	4.1089	13369.6	8.88252	36003.9	9.804	0.713754	0	0	140
141	Y479_MYCTU	P64699	Uncharacterized protein Rv0479c/MT0497 OS=Mycobacterium tuberculosis GN=Rv0479c PE=4 SV=1 DB=sp	0.999994		2		2	6.5845	3.585	15291.5	8.90805	37026.4	9.062	-0.196264	0	0	141
142	IF2_MYCTU	P65131	Translation initiation factor IF-2 OS=Mycobacterium tuberculosis GN=infB PE=3 SV=1 DB=sp	0.999969		2		2	7.6581	4.2738	16448.5	2.66667	93984.8	6.065	-0.340111	0	0	142
143	ECCE3_MYCTU	O53696	ESX-3 secretion system protein EccE3 OS=Mycobacterium tuberculosis GN=eccE3 PE=3 SV=1 DB=sp	0.999999		2		2	6.7542	4.0413	11214.2	7.25076	35911.1	10.323	-0.0335347	0	0	143
144	EFGL_MYCTU	O07170	Elongation factor G-like protein OS=Mycobacterium tuberculosis GN=Rv0120c PE=3 SV=1 DB=sp	1		2		2	8.6743	4.4259	14242.1	4.06162	75584.7	4.978	-0.0619048	0	0	144
145	O53182_MYCTU	O53182	PROBABLE OXIDOREDUCTASE (ALPHA SUBUNIT) OS=Mycobacterium tuberculosis GN=Rv2455c PE=4 SV=3 DB=tr	0.999972		2		2	8.5279	4.4126	16615.5	4.44104	69140.7	5.417	-0.0900459	0	0	145
146	Y1480_MYCTU	P64853	Uncharacterized protein Rv1480/MT1527 OS=Mycobacterium tuberculosis GN=Rv1480 PE=4 SV=1 DB=sp	0.999979		2		2	7.0685	3.5572	10255.2	6.94006	34312.9	7.575	-0.130599	0	0	146
147	EFTS_MYCTU	Q10788	Elongation factor Ts OS=Mycobacterium tuberculosis GN=tsf PE=3 SV=1 DB=sp	1		2		2	9.5138	4.9392	17886.6	11.0701	28738.2	5.267	-0.0730627	0	0	147
148	Y2625_MYCTU	O06187	Putative zinc metalloprotease Rv2625c/MT2700 OS=Mycobacterium tuberculosis GN=Rv2625c PE=2 SV=1 DB=sp	0.999999		2		2	10.3061	6.1946	15906.7	11.1959	41455.4	9.816	0.513995	0	0	148
149	LPRA_MYCTU	Q11049	Putative lipoprotein lprA OS=Mycobacterium tuberculosis GN=lprA PE=1 SV=2 DB=sp	1		2		2	7.6943	4.8907	18181.2	11.4754	24859.6	5.284	0.0135246	0	0	149
150	PPIB_MYCTU	Q50639	Probable peptidyl-prolyl cis-trans isomerase B OS=Mycobacterium tuberculosis GN=ppiB PE=3 SV=1 DB=sp	0.999572		2		2	5.7246	3.1206	11873	9.74026	32351.6	9.181	-0.255519	0	0	150
151	O53146_MYCTU	O53146	PROBABLE QUINONE REDUCTASE QOR (NADPH:quinone reductase) (Zeta-crystallin homolog protein) OS=Mycobacterium tuberculosis GN=qor PE=4 SV=3 DB=tr	1		2		2	9.0275	5.3542	14897.7	9.14634	34026.7	5.407	0.165854	0	0	151
152	Y2004_MYCTU	P0A5F9	Uncharacterized protein Rv2004c/MT2060 OS=Mycobacterium tuberculosis GN=Rv2004c PE=1 SV=1 DB=sp	0.999999		2		2	7.1529	3.8696	12125.5	5.02008	54389.7	5.957	-0.156627	0	0	152
153	TGS2_MYCTU	P67210	Probable diacyglycerol O-acyltransferase tgs2 OS=Mycobacterium tuberculosis GN=tgs2 PE=1 SV=1 DB=sp	0.99999		2		2	7.1683	4.3025	10545	6.60793	49273.6	6.434	-0.0178414	0	0	153
154	ECCD5_MYCTU	O53944	ESX-5 secretion system protein eccD5 OS=Mycobacterium tuberculosis GN=eccD5 PE=3 SV=1 DB=sp	0.999908		2		2	5.2249	2.8796	11983.4	4.77137	53401.8	8.84	0.715109	0	0	154
155	Y2567_MYCTU	Q50654	Uncharacterized protein Rv2567/MT2643 OS=Mycobacterium tuberculosis GN=Rv2567 PE=4 SV=2 DB=sp	0.999806		2		2	8.2403	5.312	14395.8	3.73303	95390	5.131	-0.0242081	0	0	155
156	O06804_MYCTU	O06804	Oxidoreductase, FAD-binding OS=Mycobacterium tuberculosis GN=MT1821 PE=4 SV=2 DB=tr	1		2		2	8.626	4.8132	13659.9	8.41121	48016.3	7.103	-0.372664	0	0	156
157	MKL_MYCTU	P63357	Probable ribonucleotide transport ATP-binding protein mkl OS=Mycobacterium tuberculosis GN=mkl PE=3 SV=1 DB=sp	0.999991		2		2	5.9911	3.2924	14054.2	6.40669	39370.4	5.733	-0.176602	0	0	157
158	CFA1_MYCTU	P0C5C2	Cyclopropane-fatty-acyl-phospholipid synthase 1 OS=Mycobacterium tuberculosis GN=cmaA1 PE=1 SV=1 DB=sp	0.999996		2		2	7.1719	3.6138	13902.6	8.01394	32441.3	5.872	-0.117073	0	0	158
159	Y0079_MYCTU	O53624	Uncharacterized protein Rv0079/MT0086 OS=Mycobacterium tuberculosis GN=Rv0079 PE=2 SV=1 DB=sp	0.999948		2		2	5.414	2.7481	11224.3	10.6227	29489.5	10.096	-0.239194	0	0	159
160	CINAL_MYCTU	P63775	CinA-like protein OS=Mycobacterium tuberculosis GN=cinA PE=3 SV=1 DB=sp	0.999762		2		2	5.4848	2.8374	12699.4	5.81395	45484.8	5.615	-0.017907	0	0	160
161	P96878_MYCTU	P96878	PROBABLE TRANSMEMBRANE CARBONIC ANHYDRASE (CARBONATE DEHYDRATASE) (CARBONIC DEHYDRATASE) OS=Mycobacterium tuberculosis GN=MT3373 PE=4 SV=2 DB=tr	1		2		2	8.2725	4.6836	14638.4	4.05759	80516.1	6.27	0.47644	0	0	161
162	Y647_MYCTU	P96936	Uncharacterized protein Rv0647c/MT0675 OS=Mycobacterium tuberculosis GN=Rv0647c PE=3 SV=1 DB=sp	0.9998		2		2	6.0889	3.4004	13544.9	5.53279	54769.6	7.018	-0.134631	0	0	162
163	TRPB_MYCTU	P66984	Tryptophan synthase beta chain OS=Mycobacterium tuberculosis GN=trpB PE=1 SV=1 DB=sp	1		2		2	7.7884	4.1499	16199	6.87204	44618.3	5.416	-0.0888626	0	0	163
164	O50437_MYCTU	O50437	PROBABLE POLYKETIDE BETA-KETOACYL SYNTHASE PKS4 OS=Mycobacterium tuberculosis GN=pks4 PE=4 SV=1 DB=tr	0.999913		2		2	6.1482	3.3143	13091	1.51707	168013	5.587	0.0333123	0	0	164
165	GLMS_MYCTU	P0A588	Glucosamine--fructose-6-phosphate aminotransferase [isomerizing] OS=Mycobacterium tuberculosis GN=glmS PE=3 SV=2 DB=sp	0.999996		2		2	6.4208	3.4864	17662	3.84615	67531	5.543	-0.0224359	0	0	165
166	Q7D6Y7_MYCTU	Q7D6Y7	Decarboxylase, Orn/Lys/Arg family OS=Mycobacterium tuberculosis GN=MT2607 PE=4 SV=1 DB=tr	0.99999		2		2	6.0812	3.1799	10625.3	3.0623	105964	5.495	-0.161668	0	0	166
167	SYM_MYCTU	O05593	Methionyl-tRNA synthetase OS=Mycobacterium tuberculosis GN=metG PE=1 SV=1 DB=sp	0.999999		2		2	7.9689	4.1207	12348.2	5.58767	58057.3	5.613	-0.228131	0	0	167
168	Q6MX39_MYCTU	Q6MX39	POSSIBLE MYCOLIC ACID SYNTHASE UMAA OS=Mycobacterium tuberculosis GN=umaA PE=4 SV=1 DB=tr	0.999968		2		2	6.3613	3.3157	11620.3	7.69231	33075.4	4.994	-0.297552	0	0	168
169	P96832_MYCTU	P96832	PROBABLE NAD(P) TRANSHYDROGENASE (SUBUNIT ALPHA) PNTAA [FIRST PART; CATALYTIC PART] (PYRIDINE NUCLEOTIDE TRANSHYDROGENASE SUBUNIT ALPHA) (NICOTINAMIDE NUCLEOTIDE TRANSHYDROGENASE SUBUNIT ALPHA) OS=Mycobacterium tuberculosis GN=pntAa PE=4 SV=1 DB=tr	0.999613		2		2	4.5378	2.6165	9511.6	6.28415	37671.8	4.906	0.137158	0	0	169
170	O53780_MYCTU	O53780	Lipoprotein, MK35 OS=Mycobacterium tuberculosis GN=lpqN PE=4 SV=1 DB=tr	0.999987		2		2	7.2687	4.4501	13690.3	15.7895	23668.9	4.581	-0.158333	0	0	170
171	P95186_MYCTU	P95186	Acyl-CoA dehydrogenase OS=Mycobacterium tuberculosis GN=fadE23 PE=3 SV=1 DB=tr	0.999838		2		2	5.2636	3.1573	11575	5.23691	43318.1	5.238	-0.152369	0	0	171
172	Q50631_MYCTU	Q50631	PROBABLE FATTY-ACID-CoA LIGASE FADD9 (FATTY-ACID-CoA SYNTHETASE) (FATTY-ACID-CoA SYNTHASE) OS=Mycobacterium tuberculosis GN=fadD9 PE=4 SV=1 DB=tr	0.999976		2		2	7.7278	4.2693	16356.5	3.25342	127249	5.125	-0.0470034	0	0	172
173	O53664_MYCTU	O53664	MaoC family protein OS=Mycobacterium tuberculosis GN=MT0255 PE=4 SV=1 DB=tr	0.999986		2		2	6.6949	3.901	12383.3	12.5	30177.1	9.865	0.0164286	0	0	173
174	O05592_MYCTU	O05592	Putative uncharacterized protein OS=Mycobacterium tuberculosis GN=MT1035 PE=4 SV=1 DB=tr	0.999403		2		2	6.6101	3.8257	14736.6	4.93827	61260.6	5.413	-0.304409	0	0	174
175	ETFA_MYCTU	O53275	Electron transfer flavoprotein subunit alpha OS=Mycobacterium tuberculosis GN=etfA PE=3 SV=1 DB=sp	0.999828		2		2	6.3811	3.3928	15816.7	7.2327	31672.8	4.709	0.357547	0	0	175
176	O05769_MYCTU	O05769	HYPOTHETICAL ALANINE AND VALINE RICH PROTEIN OS=Mycobacterium tuberculosis GN=Rv3090 PE=4 SV=1 DB=tr	0.999282		2		2	5.5893	2.8745	9054.5	8.13559	32251.7	7.822	-0.00644068	0	0	176
177	O53871_MYCTU	O53871	POSSIBLE ACYL-CoA THIOLASE FADA OS=Mycobacterium tuberculosis GN=fadA PE=3 SV=1 DB=tr	1		2		2	8.2473	4.5358	13839.1	6.94789	42388.8	5.218	0.0347395	0	0	177
178	O07177_MYCTU	O07177	Putative uncharacterized protein OS=Mycobacterium tuberculosis GN=Rv0127 PE=4 SV=2 DB=tr	0.999954		2		2	5.2025	3.1645	10739	5.05495	49849.4	5.069	-0.182857	0	0	178
179	Y2624_MYCTU	O06188	Universal stress protein Rv2624c/MT2699 OS=Mycobacterium tuberculosis GN=Rv2624c PE=2 SV=1 DB=sp	1		2		2	7.461	4.1209	13735.5	10.2941	29383.2	6.081	-0.179412	0	0	179
180	QCRA_MYCTU	Q10387	Ubiquinol-cytochrome c reductase iron-sulfur subunit OS=Mycobacterium tuberculosis GN=qcrA PE=3 SV=1 DB=sp	1		2		2	7.7193	5.02	13631.1	6.06061	46894	5.881	-0.163636	0	0	180
181	PCC6_MYCTU	P63407	Probable propionyl-CoA carboxylase beta chain 6 OS=Mycobacterium tuberculosis GN=accD6 PE=3 SV=1 DB=sp	0.999892		2		2	6.3234	3.2864	12094	5.28541	50105.6	5.811	0.0135307	0	0	181
182	Q79FX6_MYCTU	Q79FX6	METHOXY MYCOLIC ACID SYNTHASE 2 MMAA2 (METHYL MYCOLIC ACID SYNTHASE 2) (MMA2) (HYDROXY MYCOLIC ACID SYNTHASE) OS=Mycobacterium tuberculosis GN=mmaA2 PE=1 SV=1 DB=tr	0.999993		2		2	8.8005	4.7081	11831.8	9.40767	32704.5	5.523	-0.230662	0	0	182
183	AK_MYCTU	P0A4Z8-2	Isoform Aspartokinase subunit beta of Aspartokinase OS=Mycobacterium tuberculosis GN=ask DB=sp	0.999999		2		2	6.8093	3.5641	10067.5	8.72093	18177.3	4.62	0.132558	0	0	183
184	PAFA_MYCTU	P64943	Pup--protein ligase OS=Mycobacterium tuberculosis GN=pafA PE=1 SV=1 DB=sp	0.999623		2		2	7.0677	3.6198	12026.3	6.85841	51353.3	6.332	-0.417257	0	0	184
185	PRRB_MYCTU	P0A5Z8	Sensor-type histidine kinase prrB OS=Mycobacterium tuberculosis GN=prrB PE=1 SV=1 DB=sp	0.999999		2		2	6.6323	3.6632	15286.3	4.93274	47801.2	5.771	-0.0213004	0	0	185
186	O53823_MYCTU	O53823	Phosphoribosylformylglycinamidine cyclo-ligase OS=Mycobacterium tuberculosis GN=purM PE=3 SV=1 DB=tr	0.999404		2		2	6.3445	3.3676	17674.9	7.96703	38369.9	6.084	0.0972527	0	0	186
187	ACSA_MYCTU	O69635	Acetyl-coenzyme A synthetase OS=Mycobacterium tuberculosis GN=acsA PE=3 SV=1 DB=sp	0.999982		2		2	7.0018	3.9838	13367.5	4.45469	71431.9	5.692	-0.161905	0	0	187
188	O69687_MYCTU	O69687	POSSIBLE FATTY ACID SYNTHASE OS=Mycobacterium tuberculosis GN=Rv3720 PE=4 SV=3 DB=tr	0.999999		2		2	7.8731	4.5185	10276.2	6.66667	46824.7	6.306	-0.362381	0	0	188
189	P95029_MYCTU	P95029	PROBABLE FATTY ACID SYNTHASE FAS (FATTY ACID SYNTHETASE) OS=Mycobacterium tuberculosis GN=fas PE=4 SV=3 DB=tr	0.999979		2		2	5.9103	3.3612	12860.6	0.74943	326054	5.017	-0.0111437	0	0	189
190	Y2028_MYCTU	O53474	Universal stress protein Rv2028c/MT2087 OS=Mycobacterium tuberculosis GN=Rv2028c PE=2 SV=1 DB=sp	0.999978		2		2	7.7863	4.5771	14019.1	13.9785	29424.4	5.972	0.132258	0	0	190
191	HRP1_MYCTU	O06186	Hypoxic response protein 1 OS=Mycobacterium tuberculosis GN=Rv2626c PE=1 SV=1 DB=sp	1		2		2	8.4192	5.1522	11994.2	20.979	15508.7	4.974	0.041958	0	0	191
192	Y1836_MYCTU	Q50597	Uncharacterized protein Rv1836c/MT1884 OS=Mycobacterium tuberculosis GN=Rv1836c PE=4 SV=1 DB=sp	0.999993		2		2	8.0286	5.4548	14895.9	5.90842	69634.9	4.75	-0.0870015	0	0	192
193	MURE_MYCTU	P65477	UDP-N-acetylmuramoyl-L-alanyl-D-glutamate--2,6-diaminopimelate ligase OS=Mycobacterium tuberculosis GN=murE PE=1 SV=1 DB=sp	1		2		2	8.7111	5.1095	11074.7	6.54206	55308.1	6.368	0.046729	0	0	193
194	P96824_MYCTU	P96824	PROBABLE ALDEHYDE DEHYDROGENASE (NAD+) DEPENDENT OS=Mycobacterium tuberculosis GN=Rv0147 PE=3 SV=1 DB=tr	0.999933		2		2	6.6231	3.3566	15205.9	8.3004	55001.8	8.989	-0.143676	0	0	194
195	GUAA_MYCTU	P0A5A1	GMP synthase [glutamine-hydrolyzing] OS=Mycobacterium tuberculosis GN=guaA PE=3 SV=1 DB=sp	0.998863		2		2	7.6859	4.2095	19139.3	4.38095	56026.3	5.354	0.0491429	0	0	195
196	KPYK_MYCTU	O06134	Pyruvate kinase OS=Mycobacterium tuberculosis GN=pyk PE=3 SV=1 DB=sp	0.99898		2		2	4.9072	2.66	15510.8	5.29661	50668.4	5.474	0.0127119	0	0	196
197	O05899_MYCTU	O05899	Putative uncharacterized protein OS=Mycobacterium tuberculosis GN=MT3354 PE=4 SV=2 DB=tr	0.998317		2		2	5.7292	3.2354	16784.4	7.22543	35288.9	4.886	0.334393	0	0	197
198	P96203_MYCTU	P96203	PHENOLPTHIOCEROL SYNTHESIS TYPE-I POLYKETIDE SYNTHASE PPSD OS=Mycobacterium tuberculosis GN=ppsD PE=4 SV=1 DB=tr	0.998682		2		2	5.2368	2.7025	11538.7	1.5873	193196	5.409	-0.00613027	0	0	198
199	RL2_MYCTU	P95052	50S ribosomal protein L2 OS=Mycobacterium tuberculosis GN=rplB PE=3 SV=1 DB=sp	0.998597		2		2	5.7421	2.944	12015	8.57143	30559.2	11.822	-0.851071	0	0	199
200	NUOD_MYCTU	P65569	NADH-quinone oxidoreductase subunit D OS=Mycobacterium tuberculosis GN=nuoD PE=3 SV=1 DB=sp	0.991501		2		2	4.9221	2.8728	15139.3	6.59091	48134.3	5.498	-0.0468182	0	0	200

## Sheet: Scans
Scan Number	Protein	Sequence	Peptide Probability	Xcorr	Charge	Delta Cn	Mass	Delta Mass	Ions Matched	Ions Total	Decoy Hit	Other Protein Matches
ST_Mark_28Jan10_expmnt2_IP.10003.10003.2	PYRC_MYCTU	R.LGLAGWPR.A	0.8974	2.2168	2	0.2128	869.499	0.2441	12	14	0
ST_Mark_28Jan10_expmnt2_IP.10006.10006.2	O53896_MYCTU	Q.SGSIGLGFAIPVDQAK.R	0.9997	4.3735	2	0.4803	1559.84	0.7322	24	30	0
ST_Mark_28Jan10_expmnt2_IP.10008.10008.2	O53896_MYCTU	.VVPSVVM*LETDLGR.Q	0.9988	3.1335	2	0.3741	1530.82	0.0363	19	26	0
ST_Mark_28Jan10_expmnt2_IP.10013.10013.2	MPA_MYCTU	R.AIDTESNLGQYL.	0.9894	2.809	2	0.3404	1323.64	0.3596	18	22	0
ST_Mark_28Jan10_expmnt2_IP.10026.10026.3	O53896_MYCTU	R.TAPFTVVGADPTSDIAVVR.V	0.9999	5.179	3	0.5032	1916.01	0.272	36	72	0
ST_Mark_28Jan10_expmnt2_IP.10033.10033.3	O53896_MYCTU	R.YSPPPQQPGTPGYAQGQQQTYSQQFDWR.Y	1	6.0561	3	0.6466	3240.48	1.0087	41	108	0
ST_Mark_28Jan10_expmnt2_IP.10034.10034.2	O53896_MYCTU	R.TAPFTVVGADPTSDIAVVR.V	0.9996	4.8288	2	0.4542	1916.01	0.6388	25	36	0
ST_Mark_28Jan10_expmnt2_IP.10064.10064.3	O53896_MYCTU	R.APAGPSGGPVAASAAPSIPAANM*PPGSVEQVAAK.	0.9967	4.4939	3	0.481	3041.54	1.697	35	132	0
ST_Mark_28Jan10_expmnt2_IP.10065.10065.3	O53896_MYCTU	.VVPSVVM*LETDLGR.Q	0.962	3.0636	3	0.2779	1530.82	0.1897	21	52	0
ST_Mark_28Jan10_expmnt2_IP.10066.10066.3	O53896_MYCTU	R.APAGPSGGPVAASAAPSIPAANMPPGSVEQVAAK.	0.9996	4.6632	3	0.6003	3025.54	1.7946	39	132	0
ST_Mark_28Jan10_expmnt2_IP.10068.10068.2	O53896_MYCTU	.VVPSVVM*LETDLGR.Q	1	3.9242	2	0.5283	1530.82	0.0948	21	26	0
ST_Mark_28Jan10_expmnt2_IP.10077.10077.2	MPA_MYCTU	R.AIDTESNLGQYL.	0.9977	2.5846	2	0.4334	1323.64	0.1108	17	22	0
ST_Mark_28Jan10_expmnt2_IP.10090.10090.3	O53896_MYCTU	R.TAPFTVVGADPTSDIAVVR.V	0.9995	4.8834	3	0.453	1916.01	0.86	36	72	0
ST_Mark_28Jan10_expmnt2_IP.10094.10094.2	O53896_MYCTU	G.SIGLGFAIPVDQAK.R	1	4.426	2	0.5914	1415.79	0.4912	21	26	0
ST_Mark_28Jan10_expmnt2_IP.10096.10096.3	O53896_MYCTU	R.YSPPPQQPGTPGYAQGQQQTYSQQFDWR.Y	1	6.1179	3	0.6441	3240.48	1.9363	37	108	0
ST_Mark_28Jan10_expmnt2_IP.10097.10097.2	O53896_MYCTU	R.TAPFTVVGADPTSDIAVVR.V	0.9999	4.7141	2	0.5458	1916.01	0.504	26	36	0
ST_Mark_28Jan10_expmnt2_IP.10100.10100.3	O53896_MYCTU	D.SADAQSGSIGLGFAIPVDQAK.R	0.8762	2.9966	3	0.2538	2032.03	0.3325	26	80	0
ST_Mark_28Jan10_expmnt2_IP.10106.10106.2	O53896_MYCTU	V.PSVVM*LETDLGR.Q	0.9999	3.8951	2	0.5305	1332.69	0.6677	19	22	0
ST_Mark_28Jan10_expmnt2_IP.10112.10112.2	O53896_MYCTU	D.SADAQSGSIGLGFAIPVDQAK.R	1	5.3122	2	0.5816	2032.03	1.0334	27	40	0
ST_Mark_28Jan10_expmnt2_IP.10138.10138.3	O53896_MYCTU	.VVPSVVM*LETDLGR.Q	0.9864	2.8786	3	0.2776	1530.82	0.0679	28	52	0
ST_Mark_28Jan10_expmnt2_IP.10145.10145.2	O53896_MYCTU	.VVPSVVM*LETDLGR.Q	1	3.4826	2	0.5763	1530.82	0.0384	21	26	0
ST_Mark_28Jan10_expmnt2_IP.10148.10148.2	MPA_MYCTU	R.AIDTESNLGQYL.	0.9884	2.8068	2	0.3296	1323.64	0.3179	17	22	0
ST_Mark_28Jan10_expmnt2_IP.10152.10152.3	O53896_MYCTU	R.TAPFTVVGADPTSDIAVVR.V	0.9994	4.9244	3	0.4193	1916.01	0.6265	38	72	0
ST_Mark_28Jan10_expmnt2_IP.10159.10159.2	O53896_MYCTU	R.TAPFTVVGADPTSDIAVVR.V	1	4.9663	2	0.5617	1916.01	0.5021	25	36	0
ST_Mark_28Jan10_expmnt2_IP.10160.10160.3	O53896_MYCTU	R.YSPPPQQPGTPGYAQGQQQTYSQQFDWR.Y	1	6.0243	3	0.6617	3240.48	0.9831	37	108	0
ST_Mark_28Jan10_expmnt2_IP.10166.10166.3	O53896_MYCTU	D.SADAQSGSIGLGFAIPVDQAK.R	0.9994	4.6004	3	0.4743	2032.03	0.7146	34	80	0
ST_Mark_28Jan10_expmnt2_IP.10174.10174.2	O53896_MYCTU	D.SADAQSGSIGLGFAIPVDQAK.R	1	5.1536	2	0.6421	2032.03	0.6198	29	40	0
ST_Mark_28Jan10_expmnt2_IP.10183.10183.2	O53896_MYCTU	D.PTSDIAVVR.V	0.9917	2.9506	2	0.3367	957.536	1.2283	15	16	0
ST_Mark_28Jan10_expmnt2_IP.10215.10215.3	O53896_MYCTU	R.TAPFTVVGADPTSDIAVVR.V	0.9999	4.8325	3	0.4317	1916.01	0.0483	34	72	0
ST_Mark_28Jan10_expmnt2_IP.10216.10216.2	MPA_MYCTU	R.AIDTESNLGQYL.	0.8687	2.2635	2	0.2656	1323.64	0.4606	15	22	0
ST_Mark_28Jan10_expmnt2_IP.10222.10222.2	O53896_MYCTU	R.TAPFTVVGADPTSDIAVVR.V	1	4.8536	2	0.5671	1916.01	0.4125	26	36	0
ST_Mark_28Jan10_expmnt2_IP.10224.10224.3	O53896_MYCTU	R.YSPPPQQPGTPGYAQGQQQTYSQQFDWR.Y	0.9999	6.405	3	0.5889	3240.48	2.3227	38	108	0
ST_Mark_28Jan10_expmnt2_IP.10225.10225.2	O53896_MYCTU	.VVPSVVM*LETDLGR.Q	1	3.4984	2	0.5674	1530.82	0.1129	21	26	0
ST_Mark_28Jan10_expmnt2_IP.10230.10230.3	EFTU_MYCTU	K.NM*ITGAAQM*DGAILVVAATDGPM*PQTR.E	0.9845	3.4091	3	0.4151	2777.34	0.8346	29	104	0
ST_Mark_28Jan10_expmnt2_IP.10266.10266.3	O53896_MYCTU	L.GADSADAQSGSIGLGFAIPVDQAK.R	0.9996	5.8167	3	0.4634	2275.12	1.5294	41	92	0
ST_Mark_28Jan10_expmnt2_IP.10275.10275.2	O53896_MYCTU	K.RIADELISTGK.A	0.9724	3.0226	2	0.2732	1202.67	0.8327	16	20	0
ST_Mark_28Jan10_expmnt2_IP.10278.10278.3	O53896_MYCTU	R.TAPFTVVGADPTSDIAVVR.V	0.9995	4.6706	3	0.4191	1916.01	0.2955	31	72	0
ST_Mark_28Jan10_expmnt2_IP.10280.10280.2	MPA_MYCTU	R.AIDTESNLGQYL.	0.9994	2.7797	2	0.5219	1323.64	0.3151	18	22	0
ST_Mark_28Jan10_expmnt2_IP.10286.10286.2	O53896_MYCTU	R.TAPFTVVGADPTSDIAVVR.V	0.9998	4.4399	2	0.5126	1916.01	0.3353	22	36	0
ST_Mark_28Jan10_expmnt2_IP.10295.10295.3	EFTU_MYCTU	K.NM*ITGAAQM*DGAILVVAATDGPM*PQTR.E	1	6.2432	3	0.6018	2777.34	1.6417	42	104	0
ST_Mark_28Jan10_expmnt2_IP.10317.10317.2	PYRC_MYCTU	R.LGLAGWPR.A	0.9832	2.2184	2	0.259	869.499	0.0268	13	14	0
ST_Mark_28Jan10_expmnt2_IP.10338.10338.3	O53896_MYCTU	R.SKAPGATVALTFQDPSGGSR.T	1	5.5013	3	0.476	1946.99	0.0176	37	76	0
ST_Mark_28Jan10_expmnt2_IP.10348.10348.3	O53896_MYCTU	R.YSPPPQQPGTPGYAQGQQQTYSQQFDWR.Y	0.9999	6.1384	3	0.5958	3240.48	1.8107	39	108	0
ST_Mark_28Jan10_expmnt2_IP.10412.10412.3	O53896_MYCTU	R.SKAPGATVALTFQDPSGGSR.T	1	5.3	3	0.5014	1946.99	0.1522	38	76	0
ST_Mark_28Jan10_expmnt2_IP.10433.10433.2	O53896_MYCTU	R.VGQPVLAIGSPL.G	0.999	2.5501	2	0.4458	1150.68	0.0255	16	22	0
ST_Mark_28Jan10_expmnt2_IP.10474.10474.3	O53896_MYCTU	R.YSPPPQQPGTPGYAQGQQQTYSQQFDWR.Y	1	6.2603	3	0.6234	3240.48	1.8125	39	108	0
ST_Mark_28Jan10_expmnt2_IP.10475.10475.3	O53896_MYCTU	R.SKAPGATVALTFQDPSGGSR.T	0.9997	5.6066	3	0.459	1946.99	1.2228	36	76	0
ST_Mark_28Jan10_expmnt2_IP.10496.10496.2	O53896_MYCTU	R.VGQPVLAIGSPL.G	0.9982	2.5862	2	0.4385	1150.68	0.0593	16	22	0
ST_Mark_28Jan10_expmnt2_IP.10511.10511.2	O53896_MYCTU	R.TAPFTVVGADPTSDIAVVR.V	0.994	3.8654	2	0.3653	1916.01	0.5739	18	36	0
ST_Mark_28Jan10_expmnt2_IP.10537.10537.3	O53896_MYCTU	R.YSPPPQQPGTPGYAQGQQQTYSQQFDWR.Y	0.9999	5.9443	3	0.606	3240.48	1.5419	41	108	0
ST_Mark_28Jan10_expmnt2_IP.10538.10538.3	O53896_MYCTU	R.SKAPGATVALTFQDPSGGSR.T	1	5.7302	3	0.5099	1946.99	0.3127	37	76	0
ST_Mark_28Jan10_expmnt2_IP.10542.10542.2	O53896_MYCTU	.VVPSVVM*LETDLGR.Q	0.9999	4.4078	2	0.5157	1530.82	0.9068	20	26	0
ST_Mark_28Jan10_expmnt2_IP.10559.10559.2	O53896_MYCTU	R.VGQPVLAIGSPL.G	0.9054	1.6826	2	0.3345	1150.68	0.0316	16	22	0
ST_Mark_28Jan10_expmnt2_IP.10561.10561.3	O53896_MYCTU	K.ASHASLGVQVTNDKDTLGAK.I	0.9369	2.8987	3	0.3611	2012.04	1.6891	27	76	0
ST_Mark_28Jan10_expmnt2_IP.10600.10600.3	O53896_MYCTU	R.SKAPGATVALTFQDPSGGSR.T	0.9998	6.1332	3	0.4651	1946.99	2.3591	39	76	0
ST_Mark_28Jan10_expmnt2_IP.10601.10601.3	O53896_MYCTU	R.YSPPPQQPGTPGYAQGQQQTYSQQFDWR.Y	1	6.3519	3	0.6253	3240.48	1.5438	41	108	0
ST_Mark_28Jan10_expmnt2_IP.10602.10602.3	PYRH_MYCTU	K.LGGEM*FGGGQVGLDPDVVAQVAR.Q	0.9998	4.9897	3	0.508	2288.14	0.3076	36	88	0
ST_Mark_28Jan10_expmnt2_IP.10663.10663.3	O53896_MYCTU	R.SKAPGATVALTFQDPSGGSR.T	0.9999	5.8129	3	0.4866	1946.99	0.6412	37	76	0
ST_Mark_28Jan10_expmnt2_IP.10664.10664.3	O53896_MYCTU	R.YSPPPQQPGTPGYAQGQQQTYSQQFDWR.Y	1	5.739	3	0.6361	3240.48	0.6458	38	108	0
ST_Mark_28Jan10_expmnt2_IP.10673.10673.3	O53896_MYCTU	K.ASHASLGVQVTNDKDTLGAK.I	0.9949	3.6682	3	0.4611	2012.04	2.2747	31	76	0
ST_Mark_28Jan10_expmnt2_IP.10721.10721.3	O53896_MYCTU	T.LGADSADAQSGSIGLGFAIPVDQAK.R	0.9996	5.4467	3	0.4975	2388.2	1.5831	39	96	0
ST_Mark_28Jan10_expmnt2_IP.10726.10726.3	O53896_MYCTU	R.YSPPPQQPGTPGYAQGQQQTYSQQFDWR.Y	1	6.0454	3	0.6348	3240.48	1.3101	41	108	0
ST_Mark_28Jan10_expmnt2_IP.10727.10727.3	O53896_MYCTU	R.SKAPGATVALTFQDPSGGSR.T	0.9999	6.1213	3	0.4883	1946.99	0.7113	38	76	0
ST_Mark_28Jan10_expmnt2_IP.10756.10756.2	O53896_MYCTU	R.VGQPVLAIGSPL.G	0.9902	2.6049	2	0.4175	1150.68	0.5914	16	22	0
ST_Mark_28Jan10_expmnt2_IP.10764.10764.3	O53896_MYCTU	K.VDDRPINSADALVAAVR.S	0.9988	4.0018	3	0.4555	1781.95	1.0193	30	64	0
ST_Mark_28Jan10_expmnt2_IP.10779.10779.3	O53896_MYCTU	K.ASHASLGVQVTNDKDTLGAK.I	0.998	4.2318	3	0.4623	2012.04	2.0211	34	76	0
ST_Mark_28Jan10_expmnt2_IP.10791.10791.3	O53896_MYCTU	R.YSPPPQQPGTPGYAQGQQQTYSQQFDWR.Y	1	6.2306	3	0.6599	3240.48	0.6227	40	108	0
ST_Mark_28Jan10_expmnt2_IP.10792.10792.3	O53896_MYCTU	R.SKAPGATVALTFQDPSGGSR.T	0.9998	6.028	3	0.4667	1946.99	2.0588	38	76	0
ST_Mark_28Jan10_expmnt2_IP.10799.10799.2	RS3_MYCTU	K.QVQLNILEVK.N	0.9684	2.7588	2	0.2473	1183.7	0.3128	15	18	0
ST_Mark_28Jan10_expmnt2_IP.10801.10801.3	PYRH_MYCTU	R.VQTAITM*GQVAEPYLPLR.A	0.9987	3.6976	3	0.4492	2003.07	0.3163	27	68	0
ST_Mark_28Jan10_expmnt2_IP.10818.10818.3	O53896_MYCTU	R.PVSTTGEAGNQNTVLDAIQTDAAINPGN.S	0.9963	4.5403	3	0.4176	2768.33	0.8402	35	108	0
ST_Mark_28Jan10_expmnt2_IP.10836.10836.2	O53896_MYCTU	R.VGQPVLAIGSPL.G	0.9914	2.5313	2	0.4037	1150.68	0.2466	16	22	0
ST_Mark_28Jan10_expmnt2_IP.10838.10838.3	O53896_MYCTU	A.TLGADSADAQSGSIGLGFAIPVDQAK.R	0.9991	4.9884	3	0.466	2489.25	0.9086	37	100	0
ST_Mark_28Jan10_expmnt2_IP.10846.10846.3	O53896_MYCTU	K.ASHASLGVQVTNDKDTLGAK.I	0.9999	5.4202	3	0.57	2012.04	1.4399	29	76	0
ST_Mark_28Jan10_expmnt2_IP.10855.10855.3	O53896_MYCTU	R.SKAPGATVALTFQDPSGGSR.T	0.9999	5.8891	3	0.4722	1946.99	0.6081	39	76	0
ST_Mark_28Jan10_expmnt2_IP.10857.10857.2	PYRH_MYCTU	R.VQTAITM*GQVAEPYLPLR.A	0.9999	4.6581	2	0.5531	2003.07	0.8582	23	34	0
ST_Mark_28Jan10_expmnt2_IP.10861.10861.2	O53896_MYCTU	.VVPSVVMLETDLGR.Q	1	4.3646	2	0.6115	1514.82	1.1234	21	26	0
ST_Mark_28Jan10_expmnt2_IP.10868.10868.3	PYRH_MYCTU	R.VQTAITM*GQVAEPYLPLR.A	0.966	3.4987	3	0.2403	2003.07	0.243	26	68	0
ST_Mark_28Jan10_expmnt2_IP.10874.10874.2	RS3_MYCTU	K.QVQLNILEVK.N	0.9788	2.711	2	0.2581	1183.7	0.1627	14	18	0
ST_Mark_28Jan10_expmnt2_IP.10912.10912.3	O53896_MYCTU	K.ASHASLGVQVTNDKDTLGAK.I	0.9996	4.6118	3	0.5364	2012.04	2.0685	33	76	0
ST_Mark_28Jan10_expmnt2_IP.10939.10939.2	RS3_MYCTU	K.QVQLNILEVK.N	0.9865	2.6978	2	0.3069	1183.7	0.2384	14	18	0
ST_Mark_28Jan10_expmnt2_IP.10953.10953.3	O53896_MYCTU	R.PVSTTGEAGNQNTVLDAIQTDAAINPGN.S	0.9984	4.8246	3	0.4699	2768.33	1.3588	34	108	0
ST_Mark_28Jan10_expmnt2_IP.10979.10979.3	O53896_MYCTU	R.YSPPPQQPGTPGYAQGQQQTYSQQFDWR.Y	1	6.5255	3	0.6482	3240.48	1.5628	39	108	0
ST_Mark_28Jan10_expmnt2_IP.10980.10980.3	O53896_MYCTU	K.ASHASLGVQVTNDKDTLGAK.I	0.9998	4.659	3	0.5469	2012.04	1.2927	33	76	0
ST_Mark_28Jan10_expmnt2_IP.10989.10989.3	O53896_MYCTU	R.SKAPGATVALTFQDPSGGSR.T	0.9972	4.5086	3	0.4005	1946.99	1.3407	31	76	0
ST_Mark_28Jan10_expmnt2_IP.10999.10999.2	RS3_MYCTU	K.QVQLNILEVK.N	0.9933	2.7773	2	0.2702	1183.7	0.0414	16	18	0
ST_Mark_28Jan10_expmnt2_IP.11041.11041.3	O53896_MYCTU	K.ASHASLGVQVTNDKDTLGAK.I	0.9999	4.8315	3	0.542	2012.04	0.6004	30	76	0
ST_Mark_28Jan10_expmnt2_IP.11043.11043.3	O53896_MYCTU	R.YSPPPQQPGTPGYAQGQQQTYSQQFDWR.Y	1	6.3064	3	0.6471	3240.48	0.7677	39	108	0
ST_Mark_28Jan10_expmnt2_IP.11065.11065.2	RS3_MYCTU	K.QVQLNILEVK.N	0.965	2.8325	2	0.1952	1183.7	0.1425	13	18	0
ST_Mark_28Jan10_expmnt2_IP.11104.11104.3	O53896_MYCTU	R.YSPPPQQPGTPGYAQGQQQTYSQQFDWR.Y	1	6.165	3	0.6676	3240.48	0.4319	40	108	0
ST_Mark_28Jan10_expmnt2_IP.11106.11106.3	O53896_MYCTU	K.ASHASLGVQVTNDKDTLGAK.I	0.9998	4.8604	3	0.5594	2012.04	2.3756	32	76	0
ST_Mark_28Jan10_expmnt2_IP.11143.11143.2	P96219_MYCTU	L.EIIDKAFDEGWVQPR.P	0.8685	2.679	2	0.2438	1802.91	0.5162	15	28	0
ST_Mark_28Jan10_expmnt2_IP.11167.11167.3	O53896_MYCTU	K.ASHASLGVQVTNDKDTLGAK.I	0.9997	4.4975	3	0.5092	2012.04	0.7674	31	76	0
ST_Mark_28Jan10_expmnt2_IP.11170.11170.3	O53896_MYCTU	R.YSPPPQQPGTPGYAQGQQQTYSQQFDWR.Y	1	5.1881	3	0.6303	3240.48	0.0386	39	108	0
ST_Mark_28Jan10_expmnt2_IP.11233.11233.3	O53896_MYCTU	R.YSPPPQQPGTPGYAQGQQQTYSQQFDWR.Y	0.9999	5.7044	3	0.604	3240.48	1.0798	37	108	0
ST_Mark_28Jan10_expmnt2_IP.11289.11289.3	O53896_MYCTU	R.TAPFTVVGADPTSDIAVVR.V	0.9979	4.4517	3	0.4228	1916.01	1.7526	31	72	0
ST_Mark_28Jan10_expmnt2_IP.11293.11293.3	O53896_MYCTU	K.ASHASLGVQVTNDKDTLGAK.I	0.9997	4.9447	3	0.5108	2012.04	1.6276	30	76	0
ST_Mark_28Jan10_expmnt2_IP.11295.11295.3	O53896_MYCTU	R.YSPPPQQPGTPGYAQGQQQTYSQQFDWR.Y	1	6.2578	3	0.6595	3240.48	2.2044	41	108	0
ST_Mark_28Jan10_expmnt2_IP.11297.11297.2	O53896_MYCTU	R.TAPFTVVGADPTSDIAVVR.V	0.9999	4.9031	2	0.5276	1916.01	0.6176	27	36	0
ST_Mark_28Jan10_expmnt2_IP.11301.11301.2	O53896_MYCTU	A.GIGGAAASLVGFNR.A	0.9975	3.1401	2	0.4685	1289.7	0.8993	17	26	0
ST_Mark_28Jan10_expmnt2_IP.11350.11350.3	O53896_MYCTU	R.TAPFTVVGADPTSDIAVVR.V	0.999	5.3715	3	0.4027	1916.01	1.9643	36	72	0
ST_Mark_28Jan10_expmnt2_IP.11357.11357.3	O53896_MYCTU	R.YSPPPQQPGTPGYAQGQQQTYSQQFDWR.Y	0.9999	5.736	3	0.6234	3240.48	2.1388	38	108	0
ST_Mark_28Jan10_expmnt2_IP.11363.11363.2	O53896_MYCTU	R.TAPFTVVGADPTSDIAVVR.V	0.9997	4.7192	2	0.4839	1916.01	0.5399	25	36	0
ST_Mark_28Jan10_expmnt2_IP.11373.11373.2	AG84_MYCTU	K.TYLESQLEELGQR.G	0.9979	3.6024	2	0.4033	1565.78	0.8545	17	24	0
ST_Mark_28Jan10_expmnt2_IP.11374.11374.3	O53896_MYCTU	K.VDDRPINSADALVAAVR.S	0.9784	3.3894	3	0.3281	1781.95	0.8929	31	64	0
ST_Mark_28Jan10_expmnt2_IP.11389.11389.2	O53896_MYCTU	D.SADAQSGSIGLGFAIPVDQAK.R	0.9999	5.5317	2	0.5671	2032.03	1.3456	30	40	0
ST_Mark_28Jan10_expmnt2_IP.11398.11398.2	O53896_MYCTU	A.GIGGAAASLVGFNR.A	0.9437	2.5865	2	0.3513	1289.7	1.2246	14	26	0
ST_Mark_28Jan10_expmnt2_IP.11412.11412.3	O53896_MYCTU	R.TAPFTVVGADPTSDIAVVR.V	0.9996	5.3578	3	0.4314	1916.01	1.0656	36	72	0
ST_Mark_28Jan10_expmnt2_IP.11421.11421.3	O53896_MYCTU	R.YSPPPQQPGTPGYAQGQQQTYSQQFDWR.Y	1	5.2666	3	0.6477	3240.48	0.1877	38	108	0
ST_Mark_28Jan10_expmnt2_IP.11426.11426.2	O53896_MYCTU	R.TAPFTVVGADPTSDIAVVR.V	0.9999	4.8515	2	0.4957	1916.01	0.401	24	36	0
ST_Mark_28Jan10_expmnt2_IP.11438.11438.2	O53896_MYCTU	R.VGQPVLAIGSPLGLEG.T	0.9999	3.5659	2	0.5853	1506.85	0.1664	21	30	0
ST_Mark_28Jan10_expmnt2_IP.11447.11447.3	O53896_MYCTU	D.SADAQSGSIGLGFAIPVDQAK.R	0.9967	4.7483	3	0.3941	2032.03	1.9251	35	80	0
ST_Mark_28Jan10_expmnt2_IP.11455.11455.2	O53896_MYCTU	D.SADAQSGSIGLGFAIPVDQAK.R	1	5.5313	2	0.5885	2032.03	0.1984	29	40	0
ST_Mark_28Jan10_expmnt2_IP.11463.11463.2	O53896_MYCTU	D.AQSGSIGLGFAIPVDQAK.R	0.9999	4.7658	2	0.5474	1758.94	0.639	24	34	0
ST_Mark_28Jan10_expmnt2_IP.11468.11468.3	EFTU_MYCTU	K.NM*ITGAAQM*DGAILVVAATDGPM*PQTR.E	0.9707	3.8858	3	0.3318	2777.34	0.9781	37	104	0
ST_Mark_28Jan10_expmnt2_IP.11475.11475.3	O53896_MYCTU	R.TAPFTVVGADPTSDIAVVR.V	0.9994	5.699	3	0.4123	1916.01	2.035	34	72	0
ST_Mark_28Jan10_expmnt2_IP.11483.11483.3	O53896_MYCTU	R.YSPPPQQPGTPGYAQGQQQTYSQQFDWR.Y	1	6.1461	3	0.6136	3240.48	1.7573	36	108	0
ST_Mark_28Jan10_expmnt2_IP.11489.11489.2	O53896_MYCTU	R.TAPFTVVGADPTSDIAVVR.V	0.9998	5.2345	2	0.507	1916.01	1.3212	25	36	0
ST_Mark_28Jan10_expmnt2_IP.11511.11511.3	O53896_MYCTU	D.SADAQSGSIGLGFAIPVDQAK.R	0.9777	3.9592	3	0.312	2032.03	1.1502	32	80	0
ST_Mark_28Jan10_expmnt2_IP.11524.11524.3	O53896_MYCTU	K.VDDRPINSADALVAAVR.S	0.9815	3.5873	3	0.3281	1781.95	1.1939	32	64	0
ST_Mark_28Jan10_expmnt2_IP.11533.11533.3	EFTU_MYCTU	K.NM*ITGAAQM*DGAILVVAATDGPM*PQTR.E	0.9918	4.3574	3	0.3704	2777.34	0.7643	28	104	0
ST_Mark_28Jan10_expmnt2_IP.11538.11538.3	O53896_MYCTU	R.TAPFTVVGADPTSDIAVVR.V	0.9997	5.5609	3	0.4553	1916.01	1.4109	38	72	0
ST_Mark_28Jan10_expmnt2_IP.11542.11542.2	O53896_MYCTU	D.SADAQSGSIGLGFAIPVDQAK.R	0.9999	5.3512	2	0.541	2032.03	1.4289	28	40	0
ST_Mark_28Jan10_expmnt2_IP.11545.11545.3	O53896_MYCTU	R.YSPPPQQPGTPGYAQGQQQTYSQQFDWR.Y	1	6.0177	3	0.6784	3240.48	1.7873	37	108	0
ST_Mark_28Jan10_expmnt2_IP.11559.11559.2	O53896_MYCTU	R.TAPFTVVGADPTSDIAVVR.V	0.9983	5.038	2	0.3988	1916.01	2.2753	27	36	0
ST_Mark_28Jan10_expmnt2_IP.11583.11583.3	PYRH_MYCTU	K.LGGEM*FGGGQVGLDPDVVAQVAR.Q	0.9983	3.7799	3	0.4421	2288.14	0.1935	34	88	0
ST_Mark_28Jan10_expmnt2_IP.11587.11587.2	O53896_MYCTU	D.AQSGSIGLGFAIPVDQAK.R	0.9177	3.3422	2	0.2702	1758.94	1.711	22	34	0
ST_Mark_28Jan10_expmnt2_IP.11601.11601.3	O53896_MYCTU	R.TAPFTVVGADPTSDIAVVR.V	0.9995	5.5216	3	0.42	1916.01	1.3694	33	72	0
ST_Mark_28Jan10_expmnt2_IP.11608.11608.3	O53896_MYCTU	R.YSPPPQQPGTPGYAQGQQQTYSQQFDWR.Y	1	6.2622	3	0.6934	3240.48	0.7754	40	108	0
ST_Mark_28Jan10_expmnt2_IP.11609.11609.2	O53896_MYCTU	Q.SGSIGLGFAIPVDQAK.R	0.9998	4.5078	2	0.5021	1559.84	0.8177	22	30	0
ST_Mark_28Jan10_expmnt2_IP.11623.11623.2	O53896_MYCTU	R.TAPFTVVGADPTSDIAVVR.V	0.9996	4.993	2	0.4617	1916.01	0.8934	26	36	0
ST_Mark_28Jan10_expmnt2_IP.11627.11627.2	EFTU_MYCTU	K.LLDQGQAGDNVGLLLR.G	0.9998	4.968	2	0.4763	1681.92	1.3022	24	30	0
ST_Mark_28Jan10_expmnt2_IP.11643.11643.2	O53896_MYCTU	.VVPSVVM*LETDLGR.Q	0.9994	3.9299	2	0.4328	1530.82	0.7176	21	26	0
ST_Mark_28Jan10_expmnt2_IP.11645.11645.3	PYRH_MYCTU	K.LGGEM*FGGGQVGLDPDVVAQVAR.Q	0.9999	5.2776	3	0.4784	2288.14	0.1756	41	88	0
ST_Mark_28Jan10_expmnt2_IP.11659.11659.3	O53896_MYCTU	K.VDDRPINSADALVAAVR.S	0.9954	4.4692	3	0.357	1781.95	2.1179	28	64	0
ST_Mark_28Jan10_expmnt2_IP.11662.11662.3	O53896_MYCTU	.VVPSVVM*LETDLGR.Q	0.9359	2.75	3	0.2783	1530.82	0.6753	25	52	0
ST_Mark_28Jan10_expmnt2_IP.11706.11706.2	O53896_MYCTU	.VVPSVVM*LETDLGR.Q	0.9999	4.205	2	0.5136	1530.82	0.3797	21	26	0
ST_Mark_28Jan10_expmnt2_IP.11707.11707.2	O53896_MYCTU	R.TAPFTVVGADPTSDIAVVR.V	0.9998	4.629	2	0.4773	1916.01	0.1798	23	36	0
ST_Mark_28Jan10_expmnt2_IP.11720.11720.3	O53896_MYCTU	K.VDDRPINSADALVAAVR.S	0.9981	4.2183	3	0.3934	1781.95	0.7413	29	64	0
ST_Mark_28Jan10_expmnt2_IP.11723.11723.2	O53896_MYCTU	V.PSVVM*LETDLGR.Q	0.9869	2.4926	2	0.4421	1332.69	1.0783	18	22	0
ST_Mark_28Jan10_expmnt2_IP.11727.11727.3	O53896_MYCTU	.VVPSVVM*LETDLGR.Q	0.9753	3.5342	3	0.2815	1530.82	1.9964	27	52	0
ST_Mark_28Jan10_expmnt2_IP.11736.11736.3	O53896_MYCTU	A.TLGADSADAQSGSIGLGFAIPVDQAK.R	0.9503	3.5084	3	0.3486	2489.25	1.8373	33	100	0
ST_Mark_28Jan10_expmnt2_IP.11769.11769.2	O53896_MYCTU	.VVPSVVM*LETDLGR.Q	0.9993	4.1779	2	0.4285	1530.82	1.3243	21	26	0
ST_Mark_28Jan10_expmnt2_IP.11783.11783.3	O53896_MYCTU	K.VDDRPINSADALVAAVR.S	0.9996	4.7081	3	0.4569	1781.95	0.9764	30	64	0
ST_Mark_28Jan10_expmnt2_IP.11790.11790.3	O53896_MYCTU	.VVPSVVM*LETDLGR.Q	0.9477	3.2112	3	0.2424	1530.82	1.0303	29	52	0
ST_Mark_28Jan10_expmnt2_IP.11791.11791.2	O53896_MYCTU	K.VDDRPINSADALVAAVR.S	0.9017	2.3611	2	0.329	1781.95	0.4234	19	32	0
ST_Mark_28Jan10_expmnt2_IP.11798.11798.3	O53896_MYCTU	R.YSPPPQQPGTPGYAQGQQQTYSQQFDWR.Y	0.9999	4.9482	3	0.6166	3240.48	0.6348	36	108	0
ST_Mark_28Jan10_expmnt2_IP.11801.11801.2	P96253_MYCTU	R.FWAPLSLTAEQK.H	0.9999	3.9344	2	0.5203	1390.74	0.6048	18	22	0
ST_Mark_28Jan10_expmnt2_IP.11832.11832.2	O53896_MYCTU	.VVPSVVM*LETDLGR.Q	0.9999	4.0173	2	0.5432	1530.82	0.4674	21	26	0
ST_Mark_28Jan10_expmnt2_IP.11846.11846.3	O53896_MYCTU	K.VDDRPINSADALVAAVR.S	0.9996	4.6373	3	0.4682	1781.95	1.2203	28	64	0
ST_Mark_28Jan10_expmnt2_IP.11854.11854.3	O53896_MYCTU	.VVPSVVM*LETDLGR.Q	0.9729	3.4772	3	0.2592	1530.82	1.1323	28	52	0
ST_Mark_28Jan10_expmnt2_IP.11862.11862.3	O53896_MYCTU	R.YSPPPQQPGTPGYAQGQQQTYSQQFDWR.Y	1	6.0916	3	0.6151	3240.48	1.0567	38	108	0
ST_Mark_28Jan10_expmnt2_IP.11863.11863.2	O53896_MYCTU	V.PSVVM*LETDLGR.Q	0.8987	2.1202	2	0.3032	1332.69	0.2327	17	22	0
ST_Mark_28Jan10_expmnt2_IP.11874.11874.2	P96253_MYCTU	R.FWAPLSLTAEQK.H	0.9999	3.9787	2	0.5375	1390.74	0.5519	18	22	0
ST_Mark_28Jan10_expmnt2_IP.11879.11879.2	O53896_MYCTU	R.VGQPVLAIGSPLGLEGTVT.T	0.9981	3.5471	2	0.47	1808.02	0.5403	20	36	0
ST_Mark_28Jan10_expmnt2_IP.11881.11881.3	MPA_MYCTU	R.FLEVTYANGDKEVM*YFK.D	0.9603	2.476	3	0.3993	2069.99	0.1866	19	64	0
ST_Mark_28Jan10_expmnt2_IP.11888.11888.3	RS3_MYCTU	K.NPESQAQLVAQGVAEQLSNR.V	0.9999	5.5309	3	0.5307	2139.08	1.3336	36	76	0
ST_Mark_28Jan10_expmnt2_IP.11895.11895.2	O53896_MYCTU	.VVPSVVM*LETDLGR.Q	0.9998	4.2442	2	0.4939	1530.82	1.3428	22	26	0
ST_Mark_28Jan10_expmnt2_IP.11898.11898.2	MPA_MYCTU	R.DAVELPFLHK.E	0.9968	3.1136	2	0.3633	1168.64	0.5137	15	18	0
ST_Mark_28Jan10_expmnt2_IP.11902.11902.3	MPA_MYCTU	R.KLRPGDSLLVDTK.A	0.9807	3.0287	3	0.3329	1441.84	0.8521	25	48	0
ST_Mark_28Jan10_expmnt2_IP.11907.11907.2	O53896_MYCTU	R.TAPFTVVGADPTSDIAVVR.V	0.9999	3.8019	2	0.4615	1916.01	0.0113	21	36	0
ST_Mark_28Jan10_expmnt2_IP.11909.11909.3	O53896_MYCTU	K.VDDRPINSADALVAAVR.S	0.999	4.4556	3	0.4018	1781.95	0.5483	27	64	0
ST_Mark_28Jan10_expmnt2_IP.11923.11923.3	O53896_MYCTU	R.YSPPPQQPGTPGYAQGQQQTYSQQFDWR.Y	1	4.8586	3	0.6314	3240.48	0.2818	36	108	0
ST_Mark_28Jan10_expmnt2_IP.11926.11926.2	RS3_MYCTU	K.NPESQAQLVAQGVAEQLSNR.V	1	6.6781	2	0.6302	2139.08	0.4422	30	38	0
ST_Mark_28Jan10_expmnt2_IP.11951.11951.3	RS3_MYCTU	K.NPESQAQLVAQGVAEQLSNR.V	0.9999	5.6515	3	0.5224	2139.08	1.3187	36	76	0
ST_Mark_28Jan10_expmnt2_IP.11961.11961.2	MPA_MYCTU	R.DAVELPFLHK.E	0.9773	2.7566	2	0.2982	1168.64	0.6108	15	18	0
ST_Mark_28Jan10_expmnt2_IP.12002.12002.3	O53896_MYCTU	K.VDDRPINSADALVAAVR.S	0.9951	3.8813	3	0.3887	1781.95	1.254	23	64	0
ST_Mark_28Jan10_expmnt2_IP.12036.12036.3	G3P_MYCTU	K.YYDAPIVSSDIVTDPHSSIFDSGLTK.V	1	5.4024	3	0.6132	2827.37	0.6883	36	100	0
ST_Mark_28Jan10_expmnt2_IP.12052.12052.3	O53896_MYCTU	R.YSPPPQQPGTPGYAQGQQQTYSQQFDWR.Y	0.9998	5.1697	3	0.5427	3240.48	0.5304	34	108	0
ST_Mark_28Jan10_expmnt2_IP.12102.12102.2	O53896_MYCTU	.VVPSVVMLETDLGR.Q	0.9999	3.7634	2	0.5551	1514.82	0.3751	21	26	0
ST_Mark_28Jan10_expmnt2_IP.12103.12103.2	O69644_MYCTU	R.AGIFQGVEPSAIAALTK.Q	0.9961	3.3275	2	0.4006	1672.93	0.2612	16	32	0
ST_Mark_28Jan10_expmnt2_IP.12109.12109.3	O53896_MYCTU	N.SAIATLGADSADAQSGSIGLGFAIPVDQAK.R	0.9999	4.6997	3	0.5753	2831.44	0.1616	32	116	0
ST_Mark_28Jan10_expmnt2_IP.12114.12114.3	O53896_MYCTU	R.YSPPPQQPGTPGYAQGQQQTYSQQFDWR.Y	0.9999	5.4043	3	0.5955	3240.48	1.2142	35	108	0
ST_Mark_28Jan10_expmnt2_IP.12140.12140.3	RS3_MYCTU	K.NPESQAQLVAQGVAEQLSNR.V	0.9963	4.4127	3	0.413	2139.08	2.3377	30	76	0
ST_Mark_28Jan10_expmnt2_IP.12169.12169.2	O53896_MYCTU	.VVPSVVMLETDLGR.Q	1	3.6774	2	0.6396	1514.82	0.1055	21	26	0
ST_Mark_28Jan10_expmnt2_IP.12173.12173.3	PYRH_MYCTU	R.SDYM*GM*LGTVM*NSLALQDFLEK.E	0.9996	4.5197	3	0.4957	2511.16	0.4018	34	84	0
ST_Mark_28Jan10_expmnt2_IP.12178.12178.3	O53896_MYCTU	R.YSPPPQQPGTPGYAQGQQQTYSQQFDWR.Y	0.9999	6.133	3	0.6011	3240.48	1.7287	36	108	0
ST_Mark_28Jan10_expmnt2_IP.12220.12220.2	O53896_MYCTU	R.TAPFTVVGADPTSDIAVVR.V	0.9782	4.2444	2	0.2796	1916.01	1.4733	20	36	0
ST_Mark_28Jan10_expmnt2_IP.12232.12232.3	MPA_MYCTU	R.LGQPPSGYGVLLATHDDDTVDVFTSGR.K	0.9912	3.0468	3	0.5185	2817.37	1.584	36	104	0
ST_Mark_28Jan10_expmnt2_IP.12242.12242.3	O53896_MYCTU	R.YSPPPQQPGTPGYAQGQQQTYSQQFDWR.Y	1	5.9665	3	0.6041	3240.48	1.2442	36	108	0
ST_Mark_28Jan10_expmnt2_IP.12248.12248.2	O53896_MYCTU	.VVPSVVMLETDLGR.Q	1	4.523	2	0.6207	1514.82	0.5809	21	26	0
ST_Mark_28Jan10_expmnt2_IP.12254.12254.3	O69644_MYCTU	R.TNNNLADLIFTDVPGR.V	0.9888	2.4819	3	0.3074	1759.9	0.0088	23	60	0
ST_Mark_28Jan10_expmnt2_IP.12276.12276.2	O69644_MYCTU	R.TNNNLADLIFTDVPGR.V	0.8795	2.7073	2	0.2995	1759.9	1.4904	15	30	0
ST_Mark_28Jan10_expmnt2_IP.12291.12291.2	O53896_MYCTU	R.TAPFTVVGADPTSDIAVVR.V	0.999	4.0853	2	0.4721	1916.01	0.7767	20	36	0
ST_Mark_28Jan10_expmnt2_IP.12297.12297.3	MPA_MYCTU	R.LGQPPSGYGVLLATHDDDTVDVFTSGR.K	0.9862	3.1633	3	0.4579	2817.37	0.2089	22	104	0
ST_Mark_28Jan10_expmnt2_IP.12315.12315.3	O53896_MYCTU	R.YSPPPQQPGTPGYAQGQQQTYSQQFDWR.Y	0.9999	5.369	3	0.5916	3240.48	1.2786	34	108	0
ST_Mark_28Jan10_expmnt2_IP.12330.12330.2	O53896_MYCTU	R.VGQPVLAIGSPLGLEGTVTTGIVS.A	0.9999	4.2759	2	0.6077	2265.27	0.6624	26	46	0
ST_Mark_28Jan10_expmnt2_IP.12336.12336.3	PYRC_MYCTU	R.ALEYATGLGVLIAQHAEEPR.L	0.9998	4.2063	3	0.5696	2138.12	0.656	30	76	0
ST_Mark_28Jan10_expmnt2_IP.12381.12381.3	O53896_MYCTU	R.YSPPPQQPGTPGYAQGQQQTYSQQFDWR.Y	0.9999	5.6279	3	0.6002	3240.48	0.9955	36	108	0
ST_Mark_28Jan10_expmnt2_IP.12423.12423.3	O53154_MYCTU	R.AGLFLAM*QYPVEVPGVSM*SNFLR.S	0.9988	4.8384	3	0.4624	2558.29	1.718	37	88	0
ST_Mark_28Jan10_expmnt2_IP.12444.12444.2	O53896_MYCTU	R.TAPFTVVGADPTSDIAVVR.V	0.9985	3.8103	2	0.4418	1916.01	0.3556	22	36	0
ST_Mark_28Jan10_expmnt2_IP.12456.12456.3	MPA_MYCTU	R.LGQPPSGYGVLLATHDDDTVDVFTSGR.K	0.9616	2.8076	3	0.4269	2817.37	1.0519	33	104	0
ST_Mark_28Jan10_expmnt2_IP.12463.12463.3	MPA_MYCTU	K.ASEGTPVIVFFDEM*DSIFR.T	0.9393	3.4591	3	0.2967	2176.03	2.0495	26	72	0
ST_Mark_28Jan10_expmnt2_IP.12483.12483.3	O53896_MYCTU	Q.LVGVNSAIATLGADSADAQSGSIGLGFAIPVDQAK.R	0.9999	5.6863	3	0.6265	3313.73	2.1932	41	136	0
ST_Mark_28Jan10_expmnt2_IP.12487.12487.3	EFTU_MYCTU	R.ETDKPFLM*PVEDVFTITGR.G	0.9517	3.2678	3	0.308	2211.11	1.0281	25	72	0
ST_Mark_28Jan10_expmnt2_IP.12504.12504.3	O53896_MYCTU	R.YSPPPQQPGTPGYAQGQQQTYSQQFDWR.Y	1	5.9003	3	0.6531	3240.48	1.766	40	108	0
ST_Mark_28Jan10_expmnt2_IP.12575.12575.3	O53896_MYCTU	R.YSPPPQQPGTPGYAQGQQQTYSQQFDWR.Y	0.9999	5.1684	3	0.5952	3240.48	1.0384	38	108	0
ST_Mark_28Jan10_expmnt2_IP.12596.12596.2	MPA_MYCTU	K.ASEGTPVIVFFDEM*DSIFR.T	1	4.7209	2	0.6609	2176.03	0.4546	24	36	0
ST_Mark_28Jan10_expmnt2_IP.12637.12637.3	O53896_MYCTU	R.YSPPPQQPGTPGYAQGQQQTYSQQFDWR.Y	1	6.4258	3	0.6263	3240.48	1.8649	38	108	0
ST_Mark_28Jan10_expmnt2_IP.12644.12644.2	O53896_MYCTU	R.TAPFTVVGADPTSDIAVVR.V	0.9973	4.1665	2	0.4217	1916.01	1.3163	18	36	0
ST_Mark_28Jan10_expmnt2_IP.12700.12700.3	O53896_MYCTU	R.YSPPPQQPGTPGYAQGQQQTYSQQFDWR.Y	1	6.3997	3	0.6179	3240.48	2.1323	40	108	0
ST_Mark_28Jan10_expmnt2_IP.12753.12753.3	O53896_MYCTU	R.VGQPVLAIGSPLGLEGTVTTGIVSALN.R	0.9999	4.3286	3	0.6442	2563.43	1.1286	37	104	0
ST_Mark_28Jan10_expmnt2_IP.12770.12770.3	O53896_MYCTU	R.VGQPVLAIGSPLGLEGTVTTGIVSALNR.P	1	5.4005	3	0.6636	2719.54	1.4021	37	108	0
ST_Mark_28Jan10_expmnt2_IP.12784.12784.3	35KD_MYCTU	K.ATEYNNAAEAFAAQLVTAEQSVEDLK.T	1	7.0952	3	0.6458	2783.34	1.3639	43	100	0
ST_Mark_28Jan10_expmnt2_IP.12785.12785.3	O53896_MYCTU	R.VGQPVLAIGSPLGLEGTVTTGIVSALNRPVST.T	0.998	4.1756	3	0.54	3103.74	2.0754	32	124	0
ST_Mark_28Jan10_expmnt2_IP.12812.12812.3	O53896_MYCTU	R.VGQPVLAIGSPLGLEGTVTTGIVSAL.N	0.998	3.8654	3	0.489	2449.39	0.6167	32	100	0
ST_Mark_28Jan10_expmnt2_IP.12815.12815.2	O53896_MYCTU	R.TAPFTVVGADPTSDIAVVR.V	0.999	4.1586	2	0.4513	1916.01	0.5907	23	36	0
ST_Mark_28Jan10_expmnt2_IP.12819.12819.2	O53896_MYCTU	R.VGQPVLAIGSPLGLEGTVTTGIVSAL.N	0.9998	3.8511	2	0.6122	2449.39	0.2934	26	50	0
ST_Mark_28Jan10_expmnt2_IP.12830.12830.3	O53896_MYCTU	R.YSPPPQQPGTPGYAQGQQQTYSQQFDWR.Y	0.9999	5.2281	3	0.6035	3240.48	0.4806	32	108	0
ST_Mark_28Jan10_expmnt2_IP.12833.12833.3	O53896_MYCTU	R.VGQPVLAIGSPLGLEGTVTTGIVSALNR.P	0.9999	5.9609	3	0.6034	2719.54	1.8057	39	108	0
ST_Mark_28Jan10_expmnt2_IP.12876.12876.3	O53896_MYCTU	R.VGQPVLAIGSPLGLEGTVTTGIVSAL.N	0.9983	4.0968	3	0.5302	2449.39	2.116	36	100	0
ST_Mark_28Jan10_expmnt2_IP.12879.12879.3	O53896_MYCTU	R.VGQPVLAIGSPLGLEGTVTTGIVSALNRPV.S	0.9909	3.7487	3	0.4548	2915.66	1.429	30	116	0
ST_Mark_28Jan10_expmnt2_IP.12912.12912.3	O53896_MYCTU	R.YSPPPQQPGTPGYAQGQQQTYSQQFDWR.Y	0.9999	4.4952	3	0.6243	3240.48	0.2851	32	108	0
ST_Mark_28Jan10_expmnt2_IP.12914.12914.2	O53896_MYCTU	R.TAPFTVVGADPTSDIAVVR.V	0.9993	4.0768	2	0.4684	1916.01	0.4384	21	36	0
ST_Mark_28Jan10_expmnt2_IP.12971.12971.2	O53896_MYCTU	.VVPSVVM*LETDLGR.Q	0.9857	2.8543	2	0.3924	1530.82	1.166	17	26	0
ST_Mark_28Jan10_expmnt2_IP.13026.13026.3	O53896_MYCTU	R.TAPFTVVGADPTSDIAVVR.V	0.9985	4.4871	3	0.3907	1916.01	0.4705	29	72	0
ST_Mark_28Jan10_expmnt2_IP.13037.13037.3	O53896_MYCTU	R.YSPPPQQPGTPGYAQGQQQTYSQQFDWR.Y	0.9999	5.8764	3	0.6145	3240.48	1.9089	36	108	0
ST_Mark_28Jan10_expmnt2_IP.13101.13101.3	O53896_MYCTU	R.YSPPPQQPGTPGYAQGQQQTYSQQFDWR.Y	0.9998	5.8462	3	0.5511	3240.48	2.2128	40	108	0
ST_Mark_28Jan10_expmnt2_IP.13104.13104.2	O53896_MYCTU	R.TAPFTVVGADPTSDIAVVR.V	0.9988	4.3158	2	0.4272	1916.01	0.5587	21	36	0
ST_Mark_28Jan10_expmnt2_IP.13163.13163.3	O53896_MYCTU	R.YSPPPQQPGTPGYAQGQQQTYSQQFDWR.Y	0.9999	5.9067	3	0.606	3240.48	1.547	37	108	0
ST_Mark_28Jan10_expmnt2_IP.13305.13305.3	O53896_MYCTU	R.YSPPPQQPGTPGYAQGQQQTYSQQFDWR.Y	0.9999	5.9888	3	0.5997	3240.48	1.8854	40	108	0
ST_Mark_28Jan10_expmnt2_IP.13387.13387.3	O53896_MYCTU	R.YSPPPQQPGTPGYAQGQQQTYSQQFDWR.Y	1	5.6986	3	0.6322	3240.48	1.7573	37	108	0
ST_Mark_28Jan10_expmnt2_IP.13389.13389.3	O53896_MYCTU	K.VDDRPINSADALVAAVR.S	0.8541	2.756	3	0.2766	1781.95	0.77	22	64	0
ST_Mark_28Jan10_expmnt2_IP.13607.13607.3	O53896_MYCTU	R.YSPPPQQPGTPGYAQGQQQTYSQQFDWR.Y	0.9998	4.534	3	0.5706	3240.48	0.3854	29	108	0
ST_Mark_28Jan10_expmnt2_IP.13711.13711.3	O53896_MYCTU	R.YSPPPQQPGTPGYAQGQQQTYSQQFDWR.Y	0.9997	5.6117	3	0.5331	3240.48	1.9393	37	108	0
ST_Mark_28Jan10_expmnt2_IP.14035.14035.3	O53896_MYCTU	R.YSPPPQQPGTPGYAQGQQQTYSQQFDWR.Y	0.9999	5.2294	3	0.6184	3240.48	1.8488	39	108	0
ST_Mark_28Jan10_expmnt2_IP.14700.14700.3	O53896_MYCTU	R.TAPFTVVGADPTSDIAVVR.V	0.9337	3.1197	3	0.2993	1916.01	0.9649	26	72	0
ST_Mark_28Jan10_expmnt2_IP.2036.2036.3	O53896_MYCTU	R.APAGPSGGPVAASAAPSIPAANM*PPGSVEQVAAK.	0.9976	4.1933	3	0.528	3041.54	1.7944	33	132	0
ST_Mark_28Jan10_expmnt2_IP.2091.2091.2	O53896_MYCTU	R.YPPSPPPQPTQYR.Q	0.9738	2.8284	2	0.3248	1527.76	0.5642	16	24	0
ST_Mark_28Jan10_expmnt2_IP.2105.2105.3	O53896_MYCTU	R.APAGPSGGPVAASAAPSIPAANM*PPGSVEQVAAK.	0.9999	5.6403	3	0.6306	3041.54	1.1367	47	132	0
ST_Mark_28Jan10_expmnt2_IP.2134.2134.2	O53896_MYCTU	R.IADELISTGK.A	0.9993	3.3716	2	0.3753	1046.57	0.1753	16	18	0
ST_Mark_28Jan10_expmnt2_IP.2166.2166.3	O53896_MYCTU	R.APAGPSGGPVAASAAPSIPAANM*PPGSVEQVAAK.	0.9999	5.479	3	0.6109	3041.54	0.6276	46	132	0
ST_Mark_28Jan10_expmnt2_IP.2168.2168.2	O53896_MYCTU	K.TTVTFSDGR.T	0.998	2.6651	2	0.4334	983.479	0.3609	15	16	0
ST_Mark_28Jan10_expmnt2_IP.2172.2172.2	O53896_MYCTU	R.VVGLVQEEQPSDM*TNHPR.Y	0.9992	3.9051	2	0.5143	2051.99	1.232	17	34	0
ST_Mark_28Jan10_expmnt2_IP.2180.2180.3	O53896_MYCTU	R.VVGLVQEEQPSDM*TNHPR.Y	0.9889	2.4408	3	0.3674	2051.99	0.0239	26	68	0
ST_Mark_28Jan10_expmnt2_IP.2203.2203.2	O53896_MYCTU	R.IADELISTGK.A	0.9993	2.8256	2	0.4999	1046.57	0.4693	16	18	0
ST_Mark_28Jan10_expmnt2_IP.2215.2215.2	O53896_MYCTU	R.YPPSPPPQPTQYR.Q	0.9936	2.7464	2	0.3743	1527.76	0.1284	15	24	0
ST_Mark_28Jan10_expmnt2_IP.2230.2230.3	O53896_MYCTU	R.APAGPSGGPVAASAAPSIPAANM*PPGSVEQVAAK.	0.9998	5.1636	3	0.5559	3041.54	0.5848	43	132	0
ST_Mark_28Jan10_expmnt2_IP.2240.2240.2	O53896_MYCTU	K.TTVTFSDGR.T	0.9769	2.2501	2	0.372	983.479	0.5275	14	16	0
ST_Mark_28Jan10_expmnt2_IP.2244.2244.3	O53896_MYCTU	R.VVGLVQEEQPSDM*TNHPR.Y	0.9891	3.003	3	0.4235	2051.99	0.7191	25	68	0
ST_Mark_28Jan10_expmnt2_IP.22700.22700.3	O53896_MYCTU	R.YSPPPQQPGTPGYAQGQQQTYSQQFDWR.Y	0.9859	3.5843	3	0.4332	3240.48	1.5013	29	108	0
ST_Mark_28Jan10_expmnt2_IP.2277.2277.2	O53896_MYCTU	R.YPPSPPPQPTQYR.Q	0.9986	3.0305	2	0.4818	1527.76	0.4966	16	24	0
ST_Mark_28Jan10_expmnt2_IP.2282.2282.2	O53896_MYCTU	R.IADELISTGK.A	0.9984	2.8166	2	0.4384	1046.57	0.3137	16	18	0
ST_Mark_28Jan10_expmnt2_IP.2306.2306.3	O53896_MYCTU	R.VVGLVQEEQPSDM*TNHPR.Y	0.8639	2.8759	3	0.2791	2051.99	0.874	24	68	0
ST_Mark_28Jan10_expmnt2_IP.2342.2342.2	O53896_MYCTU	R.YPPSPPPQPTQYR.Q	0.997	2.8772	2	0.3868	1527.76	0.0853	16	24	0
ST_Mark_28Jan10_expmnt2_IP.2350.2350.2	O53896_MYCTU	R.IADELISTGK.A	0.9988	2.644	2	0.4726	1046.57	0.2404	16	18	0
ST_Mark_28Jan10_expmnt2_IP.2369.2369.3	O53896_MYCTU	R.VVGLVQEEQPSDM*TNHPR.Y	0.9001	2.7789	3	0.2779	2051.99	0.5078	24	68	0
ST_Mark_28Jan10_expmnt2_IP.2385.2385.2	O53896_MYCTU	K.TTVTFSDGR.T	0.9533	2.2463	2	0.3116	983.479	0.4101	13	16	0
ST_Mark_28Jan10_expmnt2_IP.2404.2404.2	O53896_MYCTU	R.YPPSPPPQPTQYR.Q	0.9955	2.8778	2	0.4343	1527.76	0.5293	18	24	0
ST_Mark_28Jan10_expmnt2_IP.2420.2420.2	O53896_MYCTU	R.IADELISTGK.A	0.9985	2.6874	2	0.4281	1046.57	0.1328	16	18	0
ST_Mark_28Jan10_expmnt2_IP.2432.2432.3	O53896_MYCTU	R.VVGLVQEEQPSDM*TNHPR.Y	0.9833	3.0284	3	0.3965	2051.99	0.8205	24	68	0
ST_Mark_28Jan10_expmnt2_IP.2466.2466.2	O53896_MYCTU	R.YPPSPPPQPTQYR.Q	0.993	2.9922	2	0.3941	1527.76	0.6128	17	24	0
ST_Mark_28Jan10_expmnt2_IP.2477.2477.2	O53896_MYCTU	D.PTSDIAVVR.V	0.8704	2.1807	2	0.2662	957.536	0.4259	12	16	0
ST_Mark_28Jan10_expmnt2_IP.2481.2481.2	O53896_MYCTU	R.IADELISTGK.A	0.9752	3.1069	2	0.2761	1046.57	1.769	16	18	0
ST_Mark_28Jan10_expmnt2_IP.2489.2489.2	O53896_MYCTU	K.TTVTFSDGR.T	0.9939	2.4008	2	0.435	983.479	0.5976	15	16	0
ST_Mark_28Jan10_expmnt2_IP.2529.2529.2	O53896_MYCTU	R.YPPSPPPQPTQYR.Q	0.9969	2.9877	2	0.418	1527.76	0.2862	17	24	0
ST_Mark_28Jan10_expmnt2_IP.2534.2534.2	MPA_MYCTU	R.ALVVGHADEER.V	0.8892	2.2646	2	0.3306	1195.61	0.6416	12	20	0
ST_Mark_28Jan10_expmnt2_IP.2553.2553.2	O53896_MYCTU	R.IADELISTGK.A	0.9717	3.1553	2	0.2581	1046.57	1.7225	15	18	0
ST_Mark_28Jan10_expmnt2_IP.2565.2565.3	O53896_MYCTU	R.VVGLVQEEQPSDM*TNHPR.Y	0.993	3.3711	3	0.4045	2051.99	0.6545	22	68	0
ST_Mark_28Jan10_expmnt2_IP.2575.2575.2	O53896_MYCTU	D.PTSDIAVVR.V	0.8766	1.8996	2	0.3497	957.536	0.5197	12	16	0
ST_Mark_28Jan10_expmnt2_IP.2592.2592.2	O53896_MYCTU	R.YPPSPPPQPTQYR.Q	0.994	2.8677	2	0.4146	1527.76	0.4963	17	24	0
ST_Mark_28Jan10_expmnt2_IP.2618.2618.2	O53896_MYCTU	K.TTVTFSDGR.T	0.9712	2.1624	2	0.3745	983.479	0.4977	15	16	0
ST_Mark_28Jan10_expmnt2_IP.2627.2627.3	O53896_MYCTU	R.VVGLVQEEQPSDM*TNHPR.Y	0.9906	3.2325	3	0.4088	2051.99	0.7978	23	68	0
ST_Mark_28Jan10_expmnt2_IP.2660.2660.2	O53896_MYCTU	R.YPPSPPPQPTQYR.Q	0.9932	2.6783	2	0.4245	1527.76	0.375	16	24	0
ST_Mark_28Jan10_expmnt2_IP.2690.2690.3	O53896_MYCTU	R.VVGLVQEEQPSDM*TNHPR.Y	0.981	2.9019	3	0.3943	2051.99	0.64	25	68	0
ST_Mark_28Jan10_expmnt2_IP.2693.2693.2	O53896_MYCTU	K.TTVTFSDGR.T	0.9783	2.2219	2	0.3814	983.479	0.5058	14	16	0
ST_Mark_28Jan10_expmnt2_IP.2695.2695.2	O53896_MYCTU	R.IADELISTGK.A	0.9993	2.7424	2	0.4477	1046.57	0.0843	16	18	0
ST_Mark_28Jan10_expmnt2_IP.2726.2726.2	O53896_MYCTU	R.YPPSPPPQPTQYR.Q	0.958	2.9003	2	0.3083	1527.76	1.1515	18	24	0
ST_Mark_28Jan10_expmnt2_IP.2734.2734.3	O53896_MYCTU	K.ASHASLGVQVTNDKDTLGAK.I	0.9998	5.0723	3	0.4971	2012.04	1.0191	33	76	0
ST_Mark_28Jan10_expmnt2_IP.2735.2735.2	O53896_MYCTU	D.PTSDIAVVR.V	0.9155	2.0166	2	0.337	957.536	0.2878	13	16	0
ST_Mark_28Jan10_expmnt2_IP.2753.2753.3	O53896_MYCTU	R.VVGLVQEEQPSDM*TNHPR.Y	0.9664	2.8073	3	0.3808	2051.99	0.9066	22	68	0
ST_Mark_28Jan10_expmnt2_IP.2760.2760.2	O53896_MYCTU	R.IADELISTGK.A	0.999	2.7958	2	0.4374	1046.57	0.1408	16	18	0
ST_Mark_28Jan10_expmnt2_IP.2790.2790.2	O53896_MYCTU	R.YPPSPPPQPTQYR.Q	0.9447	2.9733	2	0.2909	1527.76	1.6375	17	24	0
ST_Mark_28Jan10_expmnt2_IP.2795.2795.2	O53896_MYCTU	R.VVGLVQEEQPSDM*TNHPR.Y	0.9947	2.869	2	0.4796	2051.99	0.5665	14	34	0
ST_Mark_28Jan10_expmnt2_IP.2797.2797.3	O53896_MYCTU	K.ASHASLGVQVTNDKDTLGAK.I	0.9998	4.3507	3	0.5245	2012.04	0.3988	29	76	0
ST_Mark_28Jan10_expmnt2_IP.2820.2820.3	O53896_MYCTU	R.VVGLVQEEQPSDM*TNHPR.Y	0.9896	2.8428	3	0.3789	2051.99	0.0804	21	68	0
ST_Mark_28Jan10_expmnt2_IP.2852.2852.2	O53896_MYCTU	R.YPPSPPPQPTQYR.Q	0.9974	2.9379	2	0.4252	1527.76	0.2171	17	24	0
ST_Mark_28Jan10_expmnt2_IP.2860.2860.2	RS3_MYCTU	R.ADIDYGLYEAK.T	0.854	2.0811	2	0.2813	1257.6	0.1085	12	20	0
ST_Mark_28Jan10_expmnt2_IP.2874.2874.3	O53896_MYCTU	K.ASHASLGVQVTNDKDTLGAK.I	0.9997	4.8869	3	0.5101	2012.04	1.5566	31	76	0
ST_Mark_28Jan10_expmnt2_IP.2875.2875.2	RS3_MYCTU	R.AGIADVEIER.T	0.992	2.9378	2	0.3425	1072.56	0.6794	16	18	0
ST_Mark_28Jan10_expmnt2_IP.2896.2896.3	O53896_MYCTU	R.VVGLVQEEQPSDM*TNHPR.Y	0.9264	2.6412	3	0.3376	2051.99	0.7422	25	68	0
ST_Mark_28Jan10_expmnt2_IP.2908.2908.2	O53896_MYCTU	R.IADELISTGK.A	0.9969	2.5018	2	0.451	1046.57	0.2957	16	18	0
ST_Mark_28Jan10_expmnt2_IP.2917.2917.2	O53896_MYCTU	R.YPPSPPPQPTQYR.Q	0.9968	2.8694	2	0.3534	1527.76	0.0395	15	24	0
ST_Mark_28Jan10_expmnt2_IP.2923.2923.3	O53896_MYCTU	R.SKAPGATVALTFQDPSGGSR.T	0.9998	5.1429	3	0.4925	1946.99	0.9649	35	76	0
ST_Mark_28Jan10_expmnt2_IP.2958.2958.3	O53896_MYCTU	R.VVGLVQEEQPSDM*TNHPR.Y	0.8783	2.539	3	0.2885	2051.99	0.413	25	68	0
ST_Mark_28Jan10_expmnt2_IP.2974.2974.2	RS3_MYCTU	R.AGIADVEIER.T	0.9859	2.6271	2	0.3192	1072.56	0.2503	15	18	0
ST_Mark_28Jan10_expmnt2_IP.2979.2979.2	O53896_MYCTU	R.IADELISTGK.A	0.999	2.5367	2	0.4627	1046.57	0.0822	16	18	0
ST_Mark_28Jan10_expmnt2_IP.2981.2981.2	O53896_MYCTU	R.YPPSPPPQPTQYR.Q	0.9588	2.8685	2	0.3271	1527.76	1.5705	15	24	0
ST_Mark_28Jan10_expmnt2_IP.3001.3001.3	O53896_MYCTU	K.ASHASLGVQVTNDKDTLGAK.I	0.9997	4.473	3	0.5243	2012.04	0.6963	31	76	0
ST_Mark_28Jan10_expmnt2_IP.3006.3006.3	O53896_MYCTU	R.SKAPGATVALTFQDPSGGSR.T	0.9997	4.4628	3	0.4781	1946.99	0.2411	30	76	0
ST_Mark_28Jan10_expmnt2_IP.3010.3010.2	RS3_MYCTU	R.ADIDYGLYEAK.T	0.9998	3.0717	2	0.5029	1257.6	0.12	16	20	0
ST_Mark_28Jan10_expmnt2_IP.3023.3023.3	O53896_MYCTU	R.VVGLVQEEQPSDM*TNHPR.Y	0.9698	2.7202	3	0.427	2051.99	0.8285	19	68	0
ST_Mark_28Jan10_expmnt2_IP.3052.3052.2	O53896_MYCTU	R.YPPSPPPQPTQYR.Q	0.9881	3.0615	2	0.391	1527.76	1.7647	17	24	0
ST_Mark_28Jan10_expmnt2_IP.3069.3069.3	O53896_MYCTU	R.SKAPGATVALTFQDPSGGSR.T	0.9999	4.7432	3	0.4969	1946.99	0.2453	26	76	0
ST_Mark_28Jan10_expmnt2_IP.3079.3079.2	O53896_MYCTU	K.APGATVALTFQDPSGGSR.T	1	4.9693	2	0.6407	1731.87	1.4946	22	34	0
ST_Mark_28Jan10_expmnt2_IP.3091.3091.2	O53896_MYCTU	F.TVVGADPTSDIAVVR.V	0.9983	3.3688	2	0.4363	1499.81	0.3384	21	28	0
ST_Mark_28Jan10_expmnt2_IP.3092.3092.3	O53896_MYCTU	R.VVGLVQEEQPSDM*TNHPR.Y	0.9963	3.4175	3	0.4138	2051.99	0.3382	22	68	0
ST_Mark_28Jan10_expmnt2_IP.3094.3094.2	MPA_MYCTU	K.DFNSGAM*IQNVVDR.A	1	4.272	2	0.5122	1581.74	0.0065	20	26	0
ST_Mark_28Jan10_expmnt2_IP.3113.3113.2	O53896_MYCTU	R.IADELISTGK.A	0.9986	2.6949	2	0.4257	1046.57	0.1076	16	18	0
ST_Mark_28Jan10_expmnt2_IP.3117.3117.2	O53896_MYCTU	R.YPPSPPPQPTQYR.Q	0.9946	2.9308	2	0.4143	1527.76	0.5297	16	24	0
ST_Mark_28Jan10_expmnt2_IP.3120.3120.3	PKNH_MYCTU	A.GAAAVVLVLVLGAIGIWIAIR.P	0.8696	2.4521	3	0.2047	2075.31	0.0166	23	80	0
ST_Mark_28Jan10_expmnt2_IP.3150.3150.2	O53896_MYCTU	K.APGATVALTFQDPSGGSR.T	1	5.0749	2	0.6613	1731.87	0.5576	28	34	0
ST_Mark_28Jan10_expmnt2_IP.3154.3154.3	O53896_MYCTU	R.VVGLVQEEQPSDM*TNHPR.Y	0.9848	2.9839	3	0.4138	2051.99	0.5812	23	68	0
ST_Mark_28Jan10_expmnt2_IP.3164.3164.2	MPA_MYCTU	K.DFNSGAM*IQNVVDR.A	1	4.228	2	0.5301	1581.74	0.0068	21	26	0
ST_Mark_28Jan10_expmnt2_IP.3180.3180.2	O53896_MYCTU	R.YPPSPPPQPTQYR.Q	0.998	2.9998	2	0.4793	1527.76	0.6936	17	24	0
ST_Mark_28Jan10_expmnt2_IP.3213.3213.2	O53896_MYCTU	R.IADELISTGK.A	0.9807	2.2918	2	0.3946	1046.57	0.5246	15	18	0
ST_Mark_28Jan10_expmnt2_IP.3219.3219.3	O53896_MYCTU	R.APAGPSGGPVAASAAPSIPAANM*PPGSVEQVAAK.	0.9909	4.5023	3	0.4026	3041.54	1.2806	32	132	0
ST_Mark_28Jan10_expmnt2_IP.3226.3226.3	O53896_MYCTU	R.VVGLVQEEQPSDM*TNHPR.Y	0.9878	3.1051	3	0.4119	2051.99	0.5615	22	68	0
ST_Mark_28Jan10_expmnt2_IP.3244.3244.2	O53896_MYCTU	R.YPPSPPPQPTQYR.Q	0.9949	2.8707	2	0.4134	1527.76	0.3738	16	24	0
ST_Mark_28Jan10_expmnt2_IP.3274.3274.2	O53896_MYCTU	K.APGATVALTFQDPSGGSR.T	1	5.274	2	0.6689	1731.87	0.5134	25	34	0
ST_Mark_28Jan10_expmnt2_IP.3289.3289.2	O53896_MYCTU	R.IADELISTGK.A	0.9992	2.8815	2	0.4375	1046.57	0.1351	16	18	0
ST_Mark_28Jan10_expmnt2_IP.3304.3304.3	O53896_MYCTU	K.APGATVALTFQDPSGGSR.T	0.9684	3.323	3	0.3112	1731.87	0.7489	26	68	0
ST_Mark_28Jan10_expmnt2_IP.3314.3314.2	O53896_MYCTU	R.YPPSPPPQPTQYR.Q	0.9958	2.8523	2	0.408	1527.76	0.2232	16	24	0
ST_Mark_28Jan10_expmnt2_IP.3330.3330.3	O53896_MYCTU	R.APAGPSGGPVAASAAPSIPAANM*PPGSVEQVAAK.	0.9995	5.1263	3	0.5354	3041.54	1.14	37	132	0
ST_Mark_28Jan10_expmnt2_IP.3338.3338.2	O53896_MYCTU	K.APGATVALTFQDPSGGSR.T	1	4.8911	2	0.6464	1731.87	0.9209	25	34	0
ST_Mark_28Jan10_expmnt2_IP.3357.3357.2	O53896_MYCTU	R.IADELISTGK.A	0.9919	2.3516	2	0.4008	1046.57	0.1945	16	18	0
ST_Mark_28Jan10_expmnt2_IP.3370.3370.3	O53896_MYCTU	R.VVGLVQEEQPSDM*TNHPR.Y	0.9461	3.1077	3	0.3606	2051.99	1.3906	20	68	0
ST_Mark_28Jan10_expmnt2_IP.3374.3374.2	O53896_MYCTU	K.TTVTFSDGR.T	0.9653	2.212	2	0.3651	983.479	0.7362	14	16	0
ST_Mark_28Jan10_expmnt2_IP.3376.3376.2	O53896_MYCTU	R.YPPSPPPQPTQYR.Q	0.9985	3.0565	2	0.4801	1527.76	0.5765	17	24	0
ST_Mark_28Jan10_expmnt2_IP.3400.3400.3	O53896_MYCTU	R.APAGPSGGPVAASAAPSIPAANM*PPGSVEQVAAK.	0.9999	4.99	3	0.6075	3041.54	0.4537	44	132	0
ST_Mark_28Jan10_expmnt2_IP.3428.3428.2	O53896_MYCTU	R.IADELISTGK.A	0.9954	2.529	2	0.4016	1046.57	0.1922	16	18	0
ST_Mark_28Jan10_expmnt2_IP.3436.3436.3	O53896_MYCTU	R.VVGLVQEEQPSDM*TNHPR.Y	0.9535	2.8116	3	0.3401	2051.99	0.6089	25	68	0
ST_Mark_28Jan10_expmnt2_IP.3448.3448.2	O53896_MYCTU	R.YPPSPPPQPTQYR.Q	0.9901	3.1022	2	0.3941	1527.76	1.6116	17	24	0
ST_Mark_28Jan10_expmnt2_IP.3463.3463.3	O53896_MYCTU	R.APAGPSGGPVAASAAPSIPAANM*PPGSVEQVAAK.	0.9997	5.7892	3	0.533	3041.54	0.9184	45	132	0
ST_Mark_28Jan10_expmnt2_IP.3502.3502.2	O53896_MYCTU	R.IADELISTGK.A	0.9901	2.3383	2	0.4371	1046.57	0.6131	13	18	0
ST_Mark_28Jan10_expmnt2_IP.3504.3504.3	O53896_MYCTU	R.VVGLVQEEQPSDM*TNHPR.Y	0.939	2.669	3	0.3681	2051.99	0.7651	22	68	0
ST_Mark_28Jan10_expmnt2_IP.3513.3513.2	O53896_MYCTU	R.YPPSPPPQPTQYR.Q	0.9961	2.7483	2	0.407	1527.76	0.1308	16	24	0
ST_Mark_28Jan10_expmnt2_IP.3526.3526.3	O53896_MYCTU	R.APAGPSGGPVAASAAPSIPAANM*PPGSVEQVAAK.	0.9999	5.1324	3	0.648	3041.54	0.6943	46	132	0
ST_Mark_28Jan10_expmnt2_IP.3568.3568.2	O53896_MYCTU	R.IADELISTGK.A	0.9983	2.5867	2	0.4557	1046.57	0.2025	16	18	0
ST_Mark_28Jan10_expmnt2_IP.3570.3570.3	O53896_MYCTU	R.VVGLVQEEQPSDM*TNHPR.Y	0.9541	3.0438	3	0.3172	2051.99	0.4578	21	68	0
ST_Mark_28Jan10_expmnt2_IP.3581.3581.2	O53896_MYCTU	R.YPPSPPPQPTQYR.Q	0.9919	2.6006	2	0.3993	1527.76	0.1941	18	24	0
ST_Mark_28Jan10_expmnt2_IP.3625.3625.3	O53896_MYCTU	R.APAGPSGGPVAASAAPSIPAANM*PPGSVEQVAAK.	0.9998	4.2202	3	0.5457	3041.54	0.0766	38	132	0
ST_Mark_28Jan10_expmnt2_IP.3643.3643.2	O53896_MYCTU	R.YPPSPPPQPTQYR.Q	0.9918	3.1483	2	0.3947	1527.76	1.4137	16	24	0
ST_Mark_28Jan10_expmnt2_IP.3698.3698.3	O53896_MYCTU	R.VVGLVQEEQPSDM*TNHPR.Y	0.9358	2.7807	3	0.3469	2051.99	1.1833	23	68	0
ST_Mark_28Jan10_expmnt2_IP.3699.3699.2	O53896_MYCTU	R.IADELISTGK.A	0.9956	2.6227	2	0.4203	1046.57	0.4427	16	18	0
ST_Mark_28Jan10_expmnt2_IP.3706.3706.2	O53896_MYCTU	R.YPPSPPPQPTQYR.Q	0.9871	3.0562	2	0.3854	1527.76	1.7422	15	24	0
ST_Mark_28Jan10_expmnt2_IP.3761.3761.3	O53896_MYCTU	R.VVGLVQEEQPSDM*TNHPR.Y	0.9761	2.7598	3	0.3918	2051.99	0.5508	28	68	0
ST_Mark_28Jan10_expmnt2_IP.3770.3770.2	O53896_MYCTU	R.YPPSPPPQPTQYR.Q	0.9734	2.6816	2	0.3823	1527.76	0.4572	14	24	0
ST_Mark_28Jan10_expmnt2_IP.3779.3779.2	O53896_MYCTU	R.IADELISTGK.A	0.9959	2.624	2	0.4135	1046.57	0.3266	16	18	0
ST_Mark_28Jan10_expmnt2_IP.3813.3813.2	PYRC_MYCTU	R.LGLAGWPR.A	0.9483	2.2204	2	0.1726	869.499	0.0236	13	14	0
ST_Mark_28Jan10_expmnt2_IP.3825.3825.3	O53896_MYCTU	R.VVGLVQEEQPSDM*TNHPR.Y	0.9173	2.6995	3	0.3659	2051.99	1.4567	24	68	0
ST_Mark_28Jan10_expmnt2_IP.3833.3833.2	O53896_MYCTU	R.YPPSPPPQPTQYR.Q	0.9991	2.9009	2	0.4602	1527.76	0.091	16	24	0
ST_Mark_28Jan10_expmnt2_IP.3853.3853.2	O53896_MYCTU	R.IADELISTGK.A	0.9975	2.5951	2	0.464	1046.57	0.4602	16	18	0
ST_Mark_28Jan10_expmnt2_IP.3887.3887.3	O53896_MYCTU	R.VVGLVQEEQPSDM*TNHPR.Y	0.9087	2.8987	3	0.3413	2051.99	1.9234	23	68	0
ST_Mark_28Jan10_expmnt2_IP.3895.3895.2	O53896_MYCTU	R.YPPSPPPQPTQYR.Q	0.9935	2.7949	2	0.4069	1527.76	0.3543	18	24	0
ST_Mark_28Jan10_expmnt2_IP.3917.3917.2	O53896_MYCTU	R.IADELISTGK.A	0.9995	3.0973	2	0.4322	1046.57	0.1736	16	18	0
ST_Mark_28Jan10_expmnt2_IP.3952.3952.3	O53896_MYCTU	R.VVGLVQEEQPSDM*TNHPR.Y	0.9855	2.8206	3	0.4115	2051.99	0.4697	24	68	0
ST_Mark_28Jan10_expmnt2_IP.3959.3959.2	O53896_MYCTU	R.YPPSPPPQPTQYR.Q	0.9982	2.8382	2	0.4128	1527.76	0.0606	17	24	0
ST_Mark_28Jan10_expmnt2_IP.3967.3967.2	O53896_MYCTU	K.TTVTFSDGR.T	0.8882	1.9488	2	0.3258	983.479	0.516	13	16	0
ST_Mark_28Jan10_expmnt2_IP.3980.3980.2	O53896_MYCTU	R.IADELISTGK.A	0.9943	2.6365	2	0.3949	1046.57	0.3737	16	18	0
ST_Mark_28Jan10_expmnt2_IP.4013.4013.3	O53896_MYCTU	R.VVGLVQEEQPSDM*TNHPR.Y	0.9903	2.9143	3	0.4191	2051.99	0.3917	27	68	0
ST_Mark_28Jan10_expmnt2_IP.4021.4021.2	O53896_MYCTU	R.YPPSPPPQPTQYR.Q	0.9964	2.9079	2	0.3868	1527.76	0.0815	15	24	0
ST_Mark_28Jan10_expmnt2_IP.4038.4038.2	O53896_MYCTU	K.TTVTFSDGR.T	0.9973	2.262	2	0.4373	983.479	0.0787	15	16	0
ST_Mark_28Jan10_expmnt2_IP.4041.4041.2	O53896_MYCTU	R.IADELISTGK.A	0.9993	2.8472	2	0.4495	1046.57	0.1341	16	18	0
ST_Mark_28Jan10_expmnt2_IP.4076.4076.3	O53896_MYCTU	R.VVGLVQEEQPSDM*TNHPR.Y	0.9985	3.5887	3	0.4813	2051.99	0.655	26	68	0
ST_Mark_28Jan10_expmnt2_IP.4084.4084.2	O53896_MYCTU	R.YPPSPPPQPTQYR.Q	0.9906	3.1735	2	0.3764	1527.76	1.2377	18	24	0
ST_Mark_28Jan10_expmnt2_IP.4104.4104.2	O53896_MYCTU	R.IADELISTGK.A	0.9995	2.8932	2	0.4668	1046.57	0.1341	16	18	0
ST_Mark_28Jan10_expmnt2_IP.4140.4140.3	O53896_MYCTU	R.VVGLVQEEQPSDM*TNHPR.Y	0.9756	3.0873	3	0.4063	2051.99	2.4289	24	68	0
ST_Mark_28Jan10_expmnt2_IP.4146.4146.2	O53896_MYCTU	R.YPPSPPPQPTQYR.Q	0.9946	2.8789	2	0.4182	1527.76	0.4817	15	24	0
ST_Mark_28Jan10_expmnt2_IP.4156.4156.2	O53896_MYCTU	K.TTVTFSDGR.T	0.9558	2.1709	2	0.3519	983.479	0.6484	15	16	0
ST_Mark_28Jan10_expmnt2_IP.4169.4169.2	O53896_MYCTU	R.IADELISTGK.A	0.9991	2.9184	2	0.435	1046.57	0.1756	16	18	0
ST_Mark_28Jan10_expmnt2_IP.4179.4179.2	MPA_MYCTU	K.AGYAFER.I	0.8921	1.6428	2	0.3119	813.389	0.0338	9	12	0
ST_Mark_28Jan10_expmnt2_IP.4203.4203.3	O53896_MYCTU	R.VVGLVQEEQPSDM*TNHPR.Y	0.9566	2.7858	3	0.3744	2051.99	0.7191	24	68	0
ST_Mark_28Jan10_expmnt2_IP.4209.4209.2	O53896_MYCTU	R.YPPSPPPQPTQYR.Q	0.9391	2.9484	2	0.284	1527.76	1.5076	16	24	0
ST_Mark_28Jan10_expmnt2_IP.4230.4230.2	O53896_MYCTU	R.IADELISTGK.A	0.9996	3.1952	2	0.4326	1046.57	0.1651	16	18	0
ST_Mark_28Jan10_expmnt2_IP.4232.4232.2	O53896_MYCTU	K.TTVTFSDGR.T	0.9964	2.3214	2	0.4712	983.479	0.4139	14	16	0
ST_Mark_28Jan10_expmnt2_IP.4265.4265.3	O53896_MYCTU	R.VVGLVQEEQPSDM*TNHPR.Y	0.9344	2.8559	3	0.3476	2051.99	1.6204	25	68	0
ST_Mark_28Jan10_expmnt2_IP.4273.4273.2	O53896_MYCTU	R.YPPSPPPQPTQYR.Q	0.9936	2.9026	2	0.4008	1527.76	0.4544	18	24	0
ST_Mark_28Jan10_expmnt2_IP.4296.4296.2	O53896_MYCTU	K.TTVTFSDGR.T	0.9963	2.455	2	0.4742	983.479	0.9415	15	16	0
ST_Mark_28Jan10_expmnt2_IP.4297.4297.2	O53896_MYCTU	R.IADELISTGK.A	0.9865	2.5893	2	0.3842	1046.57	0.9691	15	18	0
ST_Mark_28Jan10_expmnt2_IP.4329.4329.3	O53896_MYCTU	R.VVGLVQEEQPSDM*TNHPR.Y	0.94	2.9602	3	0.366	2051.99	1.925	24	68	0
ST_Mark_28Jan10_expmnt2_IP.4336.4336.2	O53896_MYCTU	R.YPPSPPPQPTQYR.Q	0.9838	3.2075	2	0.3475	1527.76	1.6919	18	24	0
ST_Mark_28Jan10_expmnt2_IP.4393.4393.2	O53896_MYCTU	R.IADELISTGK.A	0.9979	2.7384	2	0.437	1046.57	0.3335	16	18	0
ST_Mark_28Jan10_expmnt2_IP.4395.4395.3	O53896_MYCTU	R.VVGLVQEEQPSDM*TNHPR.Y	0.9816	2.6206	3	0.4161	2051.99	0.3862	24	68	0
ST_Mark_28Jan10_expmnt2_IP.4398.4398.2	O53896_MYCTU	R.YPPSPPPQPTQYR.Q	0.9962	2.96	2	0.4393	1527.76	0.6293	17	24	0
ST_Mark_28Jan10_expmnt2_IP.4421.4421.2	MPA_MYCTU	K.AGYAFER.I	0.9255	1.7941	2	0.2678	813.389	0.0492	11	12	0
ST_Mark_28Jan10_expmnt2_IP.4443.4443.2	PYRB_MYCTU	R.AAGADALIIR.H	0.9804	2.9054	2	0.3071	970.568	1.1168	16	18	0
ST_Mark_28Jan10_expmnt2_IP.4461.4461.3	O53896_MYCTU	R.VVGLVQEEQPSDM*TNHPR.Y	0.9864	3.0465	3	0.3989	2051.99	0.6484	27	68	0
ST_Mark_28Jan10_expmnt2_IP.4462.4462.2	O53896_MYCTU	R.YPPSPPPQPTQYR.Q	0.9312	2.9175	2	0.281	1527.76	1.578	17	24	0
ST_Mark_28Jan10_expmnt2_IP.4464.4464.2	O53896_MYCTU	K.TTVTFSDGR.T	0.9932	2.5328	2	0.4115	983.479	0.7983	15	16	0
ST_Mark_28Jan10_expmnt2_IP.4471.4471.2	O53896_MYCTU	R.IADELISTGK.A	0.9986	2.7603	2	0.45	1046.57	0.2707	16	18	0
ST_Mark_28Jan10_expmnt2_IP.4525.4525.2	O53896_MYCTU	R.YPPSPPPQPTQYR.Q	0.9903	3.1055	2	0.3909	1527.76	1.4717	16	24	0
ST_Mark_28Jan10_expmnt2_IP.4527.4527.3	O53896_MYCTU	R.VVGLVQEEQPSDM*TNHPR.Y	0.9664	3.1017	3	0.3912	2051.99	1.9382	23	68	0
ST_Mark_28Jan10_expmnt2_IP.4533.4533.2	O53896_MYCTU	R.IADELISTGK.A	0.9985	2.7591	2	0.4522	1046.57	0.3153	16	18	0
ST_Mark_28Jan10_expmnt2_IP.4587.4587.3	O53896_MYCTU	R.VVGLVQEEQPSDM*TNHPR.Y	0.9906	3.0075	3	0.423	2051.99	0.5611	26	68	0
ST_Mark_28Jan10_expmnt2_IP.4589.4589.2	O53896_MYCTU	R.YPPSPPPQPTQYR.Q	0.9847	3.0236	2	0.3654	1527.76	1.2537	18	24	0
ST_Mark_28Jan10_expmnt2_IP.4596.4596.2	O53896_MYCTU	R.IADELISTGK.A	0.9993	3.0135	2	0.4436	1046.57	0.2505	16	18	0
ST_Mark_28Jan10_expmnt2_IP.4651.4651.2	O53896_MYCTU	R.YPPSPPPQPTQYR.Q	0.9893	3.0898	2	0.3833	1527.76	1.3551	16	24	0
ST_Mark_28Jan10_expmnt2_IP.4652.4652.3	O53896_MYCTU	R.VVGLVQEEQPSDM*TNHPR.Y	0.9332	2.9408	3	0.3505	2051.99	2.3967	26	68	0
ST_Mark_28Jan10_expmnt2_IP.4661.4661.2	O53896_MYCTU	R.IADELISTGK.A	0.9994	3.2438	2	0.4073	1046.57	0.1682	16	18	0
ST_Mark_28Jan10_expmnt2_IP.4662.4662.2	O53896_MYCTU	K.TTVTFSDGR.T	0.9868	2.2688	2	0.4056	983.479	0.5144	14	16	0
ST_Mark_28Jan10_expmnt2_IP.4673.4673.3	O53896_MYCTU	R.APAGPSGGPVAASAAPSIPAANM*PPGSVEQVAAK.	0.9997	5.0693	3	0.5889	3041.54	1.9995	41	132	0
ST_Mark_28Jan10_expmnt2_IP.4713.4713.2	O53896_MYCTU	R.YPPSPPPQPTQYR.Q	0.9967	2.8925	2	0.4304	1527.76	0.3147	18	24	0
ST_Mark_28Jan10_expmnt2_IP.4729.4729.2	O53896_MYCTU	R.IADELISTGK.A	0.9995	3.0763	2	0.4316	1046.57	0.1494	16	18	0
ST_Mark_28Jan10_expmnt2_IP.4731.4731.2	O53896_MYCTU	K.TTVTFSDGR.T	0.9956	2.314	2	0.4253	983.479	0.178	15	16	0
ST_Mark_28Jan10_expmnt2_IP.4765.4765.2	PYRB_MYCTU	R.AAGADALIIR.H	0.907	2.4168	2	0.2457	970.568	0.4565	17	18	0
ST_Mark_28Jan10_expmnt2_IP.4776.4776.3	O53896_MYCTU	R.VVGLVQEEQPSDM*TNHPR.Y	0.9901	3.1538	3	0.4294	2051.99	1.1294	27	68	0
ST_Mark_28Jan10_expmnt2_IP.4777.4777.2	O53896_MYCTU	R.YPPSPPPQPTQYR.Q	0.9913	2.9502	2	0.3691	1527.76	0.4046	17	24	0
ST_Mark_28Jan10_expmnt2_IP.4791.4791.2	O53896_MYCTU	R.IADELISTGK.A	0.9992	2.9819	2	0.4587	1046.57	0.3493	16	18	0
ST_Mark_28Jan10_expmnt2_IP.4798.4798.2	O53896_MYCTU	K.TTVTFSDGR.T	0.9403	2.168	2	0.3113	983.479	0.4092	14	16	0
ST_Mark_28Jan10_expmnt2_IP.4839.4839.2	O53896_MYCTU	R.YPPSPPPQPTQYR.Q	0.9835	2.745	2	0.3855	1527.76	0.8201	16	24	0
ST_Mark_28Jan10_expmnt2_IP.4840.4840.3	O53896_MYCTU	R.VVGLVQEEQPSDM*TNHPR.Y	0.9606	2.755	3	0.3987	2051.99	1.5694	24	68	0
ST_Mark_28Jan10_expmnt2_IP.4860.4860.2	O53896_MYCTU	R.IADELISTGK.A	0.9989	2.9003	2	0.4466	1046.57	0.3251	16	18	0
ST_Mark_28Jan10_expmnt2_IP.4902.4902.2	O53896_MYCTU	R.YPPSPPPQPTQYR.Q	0.9968	2.9109	2	0.427	1527.76	0.2913	18	24	0
ST_Mark_28Jan10_expmnt2_IP.4904.4904.3	O53896_MYCTU	R.VVGLVQEEQPSDM*TNHPR.Y	0.9578	2.9886	3	0.3804	2051.99	1.5676	23	68	0
ST_Mark_28Jan10_expmnt2_IP.4945.4945.2	O53896_MYCTU	R.IADELISTGK.A	0.9994	3.0325	2	0.4589	1046.57	0.301	16	18	0
ST_Mark_28Jan10_expmnt2_IP.4947.4947.2	O53896_MYCTU	K.TTVTFSDGR.T	0.8792	1.9863	2	0.3305	983.479	0.8678	14	16	0
ST_Mark_28Jan10_expmnt2_IP.4965.4965.3	O53896_MYCTU	R.VVGLVQEEQPSDM*TNHPR.Y	0.9485	2.6184	3	0.3881	2051.99	1.204	27	68	0
ST_Mark_28Jan10_expmnt2_IP.4966.4966.2	O53896_MYCTU	R.YPPSPPPQPTQYR.Q	0.991	2.8903	2	0.3829	1527.76	0.4876	16	24	0
ST_Mark_28Jan10_expmnt2_IP.4988.4988.2	O53896_MYCTU	K.APGATVALTFQDPSGGSR.T	0.9999	4.6478	2	0.5702	1731.87	1.0849	19	34	0
ST_Mark_28Jan10_expmnt2_IP.5016.5016.2	O53896_MYCTU	R.IADELISTGK.A	0.9997	3.2876	2	0.4205	1046.57	0.1031	16	18	0
ST_Mark_28Jan10_expmnt2_IP.5028.5028.2	O53896_MYCTU	R.YPPSPPPQPTQYR.Q	0.959	2.5628	2	0.3376	1527.76	0.5889	15	24	0
ST_Mark_28Jan10_expmnt2_IP.5030.5030.3	O53896_MYCTU	R.VVGLVQEEQPSDM*TNHPR.Y	0.9566	2.7359	3	0.3862	2051.99	1.2855	26	68	0
ST_Mark_28Jan10_expmnt2_IP.5039.5039.3	SECA1_MYCTU	E.ELLEALLKDAER.A	0.9106	2.7594	3	0.1988	1399.78	0.2682	21	44	0
ST_Mark_28Jan10_expmnt2_IP.5054.5054.3	O53896_MYCTU	R.APAGPSGGPVAASAAPSIPAANM*PPGSVEQVAAK.	0.9996	4.7908	3	0.569	3041.54	1.0385	41	132	0
ST_Mark_28Jan10_expmnt2_IP.5087.5087.2	O53896_MYCTU	R.IADELISTGK.A	0.9991	2.8896	2	0.4603	1046.57	0.3092	16	18	0
ST_Mark_28Jan10_expmnt2_IP.5091.5091.3	O53896_MYCTU	R.VVGLVQEEQPSDM*TNHPR.Y	0.9873	3.3584	3	0.378	2051.99	0.8823	25	68	0
ST_Mark_28Jan10_expmnt2_IP.5092.5092.2	O53896_MYCTU	R.YPPSPPPQPTQYR.Q	0.9938	3.0451	2	0.3932	1527.76	0.5932	17	24	0
ST_Mark_28Jan10_expmnt2_IP.5130.5130.2	MPA_MYCTU	K.DFNSGAM*IQNVVDR.A	0.9999	4.5712	2	0.4904	1581.74	1.0551	21	26	0
ST_Mark_28Jan10_expmnt2_IP.5149.5149.2	O53896_MYCTU	R.IADELISTGK.A	0.9988	3.3407	2	0.4015	1046.57	0.6483	16	18	0
ST_Mark_28Jan10_expmnt2_IP.5154.5154.2	O53896_MYCTU	R.YPPSPPPQPTQYR.Q	0.9943	2.9072	2	0.4108	1527.76	0.4849	17	24	0
ST_Mark_28Jan10_expmnt2_IP.5156.5156.3	O53896_MYCTU	R.VVGLVQEEQPSDM*TNHPR.Y	0.8869	2.5126	3	0.3318	2051.99	0.9341	24	68	0
ST_Mark_28Jan10_expmnt2_IP.5179.5179.2	O53896_MYCTU	K.TTVTFSDGR.T	0.9701	2.1509	2	0.3857	983.479	0.657	13	16	0
ST_Mark_28Jan10_expmnt2_IP.5212.5212.2	O53896_MYCTU	R.IADELISTGK.A	0.9992	3.1013	2	0.4447	1046.57	0.4113	16	18	0
ST_Mark_28Jan10_expmnt2_IP.5219.5219.3	O53896_MYCTU	R.VVGLVQEEQPSDM*TNHPR.Y	0.9984	2.8893	3	0.4414	2051.99	0.0332	23	68	0
ST_Mark_28Jan10_expmnt2_IP.5220.5220.2	O53896_MYCTU	R.YPPSPPPQPTQYR.Q	0.9651	3.0198	2	0.3166	1527.76	1.5736	15	24	0
ST_Mark_28Jan10_expmnt2_IP.5261.5261.2	PYRB_MYCTU	R.AAGADALIIR.H	0.9249	2.9214	2	0.1674	970.568	0.4351	17	18	0
ST_Mark_28Jan10_expmnt2_IP.5274.5274.2	O53896_MYCTU	R.IADELISTGK.A	0.9996	3.0796	2	0.476	1046.57	0.3056	16	18	0
ST_Mark_28Jan10_expmnt2_IP.5280.5280.3	O53896_MYCTU	R.VVGLVQEEQPSDM*TNHPR.Y	0.9617	2.9003	3	0.3774	2051.99	1.449	23	68	0
ST_Mark_28Jan10_expmnt2_IP.5282.5282.2	O53896_MYCTU	R.YPPSPPPQPTQYR.Q	0.9049	2.7414	2	0.2978	1527.76	2.2784	16	24	0
ST_Mark_28Jan10_expmnt2_IP.5343.5343.3	O53896_MYCTU	R.VVGLVQEEQPSDM*TNHPR.Y	0.9831	2.8947	3	0.4284	2051.99	1.1838	27	68	0
ST_Mark_28Jan10_expmnt2_IP.5345.5345.2	O53896_MYCTU	R.YPPSPPPQPTQYR.Q	0.9818	2.8569	2	0.385	1527.76	1.4753	17	24	0
ST_Mark_28Jan10_expmnt2_IP.5352.5352.2	O53896_MYCTU	R.IADELISTGK.A	0.9998	3.3339	2	0.3543	1046.57	0.0146	16	18	0
ST_Mark_28Jan10_expmnt2_IP.5376.5376.3	O53896_MYCTU	R.APAGPSGGPVAASAAPSIPAANM*PPGSVEQVAAK.	0.9987	4.4993	3	0.5232	3041.54	1.1253	36	132	0
ST_Mark_28Jan10_expmnt2_IP.5406.5406.2	O53896_MYCTU	R.YPPSPPPQPTQYR.Q	0.994	3.0957	2	0.3908	1527.76	0.6325	18	24	0
ST_Mark_28Jan10_expmnt2_IP.5409.5409.3	O53896_MYCTU	R.VVGLVQEEQPSDM*TNHPR.Y	0.9937	3.2318	3	0.4452	2051.99	1.0119	23	68	0
ST_Mark_28Jan10_expmnt2_IP.5415.5415.2	O53896_MYCTU	R.IADELISTGK.A	0.9982	3.3626	2	0.3662	1046.57	0.552	16	18	0
ST_Mark_28Jan10_expmnt2_IP.5453.5453.3	O53896_MYCTU	R.APAGPSGGPVAASAAPSIPAANM*PPGSVEQVAAK.	0.9996	5.1504	3	0.5636	3041.54	1.4773	42	132	0
ST_Mark_28Jan10_expmnt2_IP.5469.5469.3	O53896_MYCTU	R.VVGLVQEEQPSDM*TNHPR.Y	0.9318	2.673	3	0.3462	2051.99	0.8898	26	68	0
ST_Mark_28Jan10_expmnt2_IP.5470.5470.2	O53896_MYCTU	R.YPPSPPPQPTQYR.Q	0.9947	2.8352	2	0.4157	1527.76	0.3687	16	24	0
ST_Mark_28Jan10_expmnt2_IP.5479.5479.2	O53896_MYCTU	R.IADELISTGK.A	0.9817	3.424	2	0.2481	1046.57	1.6953	15	18	0
ST_Mark_28Jan10_expmnt2_IP.5535.5535.2	O53896_MYCTU	R.YPPSPPPQPTQYR.Q	0.99	2.698	2	0.4034	1527.76	0.4536	15	24	0
ST_Mark_28Jan10_expmnt2_IP.5541.5541.2	O53896_MYCTU	R.IADELISTGK.A	0.9989	3.4758	2	0.3594	1046.57	0.3427	16	18	0
ST_Mark_28Jan10_expmnt2_IP.5598.5598.2	O53896_MYCTU	R.YPPSPPPQPTQYR.Q	0.9865	2.7491	2	0.3409	1527.76	0.1948	17	24	0
ST_Mark_28Jan10_expmnt2_IP.5600.5600.3	O53896_MYCTU	R.VVGLVQEEQPSDM*TNHPR.Y	0.9959	3.2609	3	0.4294	2051.99	0.3675	25	68	0
ST_Mark_28Jan10_expmnt2_IP.5604.5604.2	O53896_MYCTU	R.IADELISTGK.A	0.9996	3.2046	2	0.4333	1046.57	0.1563	16	18	0
ST_Mark_28Jan10_expmnt2_IP.5666.5666.3	O53896_MYCTU	R.VVGLVQEEQPSDM*TNHPR.Y	0.9553	2.6393	3	0.3734	2051.99	0.6975	23	68	0
ST_Mark_28Jan10_expmnt2_IP.5675.5675.2	O53896_MYCTU	R.YPPSPPPQPTQYR.Q	0.9817	2.9293	2	0.3581	1527.76	0.6363	15	24	0
ST_Mark_28Jan10_expmnt2_IP.5679.5679.2	O53896_MYCTU	R.IADELISTGK.A	0.999	3.3814	2	0.398	1046.57	0.5064	16	18	0
ST_Mark_28Jan10_expmnt2_IP.5684.5684.3	O53896_MYCTU	R.APAGPSGGPVAASAAPSIPAANM*PPGSVEQVAAK.	0.9998	5.5414	3	0.5716	3041.54	1.5498	46	132	0
ST_Mark_28Jan10_expmnt2_IP.5716.5716.2	O53896_MYCTU	K.TTVTFSDGR.T	0.9609	2.2111	2	0.3942	983.479	1.1711	13	16	0
ST_Mark_28Jan10_expmnt2_IP.5728.5728.3	O53896_MYCTU	R.VVGLVQEEQPSDM*TNHPR.Y	0.986	3.1104	3	0.3935	2051.99	0.733	25	68	0
ST_Mark_28Jan10_expmnt2_IP.5739.5739.2	O53896_MYCTU	R.YPPSPPPQPTQYR.Q	0.9884	2.7711	2	0.3671	1527.76	0.1984	15	24	0
ST_Mark_28Jan10_expmnt2_IP.5747.5747.2	O53896_MYCTU	R.IADELISTGK.A	0.9996	3.1645	2	0.4677	1046.57	0.344	16	18	0
ST_Mark_28Jan10_expmnt2_IP.5798.5798.3	O53896_MYCTU	R.VVGLVQEEQPSDM*TNHPR.Y	0.8573	2.5494	3	0.3503	2051.99	1.746	24	68	0
ST_Mark_28Jan10_expmnt2_IP.5813.5813.2	O53896_MYCTU	R.IADELISTGK.A	0.9997	3.5096	2	0.35	1046.57	0.0442	16	18	0
ST_Mark_28Jan10_expmnt2_IP.5815.5815.2	PYRB_MYCTU	R.DDATAILDDADR.F	0.8978	2.7554	2	0.2363	1290.58	0.3456	14	22	0
ST_Mark_28Jan10_expmnt2_IP.5831.5831.2	O53896_MYCTU	K.APGATVALTFQDPSGGSR.T	1	4.9502	2	0.5939	1731.87	0.8056	18	34	0
ST_Mark_28Jan10_expmnt2_IP.5849.5849.3	O53896_MYCTU	K.VDDRPINSADALVAAVR.S	0.9689	3.0397	3	0.3313	1781.95	0.3938	23	64	0
ST_Mark_28Jan10_expmnt2_IP.5863.5863.3	O53896_MYCTU	R.VVGLVQEEQPSDM*TNHPR.Y	0.9811	2.7278	3	0.4057	2051.99	0.4598	27	68	0
ST_Mark_28Jan10_expmnt2_IP.5875.5875.2	O53896_MYCTU	R.IADELISTGK.A	0.9986	3.3946	2	0.381	1046.57	0.6002	16	18	0
ST_Mark_28Jan10_expmnt2_IP.5885.5885.2	O53896_MYCTU	R.YPPSPPPQPTQYR.Q	0.9985	3.1166	2	0.4565	1527.76	0.3931	17	24	0
ST_Mark_28Jan10_expmnt2_IP.5901.5901.3	O53896_MYCTU	R.APAGPSGGPVAASAAPSIPAANM*PPGSVEQVAAK.	0.9999	4.606	3	0.604	3041.54	0.1816	36	132	0
ST_Mark_28Jan10_expmnt2_IP.5926.5926.3	O53896_MYCTU	R.VVGLVQEEQPSDM*TNHPR.Y	0.9847	3.0482	3	0.4391	2051.99	2.1554	22	68	0
ST_Mark_28Jan10_expmnt2_IP.5939.5939.2	O53896_MYCTU	R.IADELISTGK.A	0.9988	3.5216	2	0.3694	1046.57	0.5801	16	18	0
ST_Mark_28Jan10_expmnt2_IP.5948.5948.2	O53896_MYCTU	R.YPPSPPPQPTQYR.Q	0.9993	3.2291	2	0.4903	1527.76	0.3706	17	24	0
ST_Mark_28Jan10_expmnt2_IP.5967.5967.3	O53896_MYCTU	R.APAGPSGGPVAASAAPSIPAANM*PPGSVEQVAAK.	0.9997	4.5965	3	0.6045	3041.54	1.1755	41	132	0
ST_Mark_28Jan10_expmnt2_IP.5970.5970.2	O53896_MYCTU	K.APGATVALTFQDPSGGSR.T	1	4.7516	2	0.6078	1731.87	0.8579	23	34	0
ST_Mark_28Jan10_expmnt2_IP.5989.5989.3	O53896_MYCTU	R.VVGLVQEEQPSDM*TNHPR.Y	0.985	2.7356	3	0.4455	2051.99	0.8546	25	68	0
ST_Mark_28Jan10_expmnt2_IP.6013.6013.2	O53896_MYCTU	R.YPPSPPPQPTQYR.Q	0.9942	2.9328	2	0.4029	1527.76	0.4551	15	24	0
ST_Mark_28Jan10_expmnt2_IP.6016.6016.2	O53896_MYCTU	R.IADELISTGK.A	0.9988	3.4572	2	0.3789	1046.57	0.5682	16	18	0
ST_Mark_28Jan10_expmnt2_IP.6020.6020.2	RS3_MYCTU	R.ADIDYGLYEAK.T	0.9981	3.0734	2	0.4555	1257.6	1.078	14	20	0
ST_Mark_28Jan10_expmnt2_IP.6052.6052.3	O53896_MYCTU	R.VVGLVQEEQPSDM*TNHPR.Y	0.8514	2.5297	3	0.372	2051.99	2.3059	21	68	0
ST_Mark_28Jan10_expmnt2_IP.6080.6080.2	O53896_MYCTU	R.YPPSPPPQPTQYR.Q	0.9966	3.0678	2	0.4594	1527.76	0.6098	14	24	0
ST_Mark_28Jan10_expmnt2_IP.6083.6083.3	O53896_MYCTU	R.APAGPSGGPVAASAAPSIPAANM*PPGSVEQVAAK.	0.9986	5.234	3	0.479	3041.54	1.4264	41	132	0
ST_Mark_28Jan10_expmnt2_IP.6089.6089.2	O53896_MYCTU	K.APGATVALTFQDPSGGSR.T	1	4.7848	2	0.648	1731.87	0.6967	22	34	0
ST_Mark_28Jan10_expmnt2_IP.6093.6093.2	O53896_MYCTU	R.IADELISTGK.A	0.9997	3.5786	2	0.4116	1046.57	0.2905	16	18	0
ST_Mark_28Jan10_expmnt2_IP.6115.6115.3	O53896_MYCTU	R.VVGLVQEEQPSDM*TNHPR.Y	0.9222	3.4257	3	0.2795	2051.99	2.4441	24	68	0
ST_Mark_28Jan10_expmnt2_IP.6159.6159.2	O53896_MYCTU	R.IADELISTGK.A	0.9999	3.4954	2	0.4219	1046.57	0.031	16	18	0
ST_Mark_28Jan10_expmnt2_IP.6176.6176.3	O53896_MYCTU	R.VVGLVQEEQPSDM*TNHPR.Y	0.8949	2.4613	3	0.3606	2051.99	1.3386	22	68	0
ST_Mark_28Jan10_expmnt2_IP.6179.6179.3	O53896_MYCTU	R.APAGPSGGPVAASAAPSIPAANM*PPGSVEQVAAK.	0.9996	4.8174	3	0.5593	3041.54	0.817	42	132	0
ST_Mark_28Jan10_expmnt2_IP.6236.6236.2	O53896_MYCTU	R.IADELISTGK.A	0.999	3.3249	2	0.4106	1046.57	0.5666	16	18	0
ST_Mark_28Jan10_expmnt2_IP.6237.6237.2	O53896_MYCTU	R.YPPSPPPQPTQYR.Q	0.9535	2.6859	2	0.2979	1527.76	0.2229	13	24	0
ST_Mark_28Jan10_expmnt2_IP.6239.6239.3	O53896_MYCTU	R.VVGLVQEEQPSDM*TNHPR.Y	0.9687	2.8608	3	0.4211	2051.99	1.6355	21	68	0
ST_Mark_28Jan10_expmnt2_IP.6244.6244.3	O53896_MYCTU	R.APAGPSGGPVAASAAPSIPAANM*PPGSVEQVAAK.	0.9998	5.1622	3	0.5935	3041.54	1.5395	43	132	0
ST_Mark_28Jan10_expmnt2_IP.6286.6286.2	O53896_MYCTU	K.APGATVALTFQDPSGGSR.T	1	4.5755	2	0.5955	1731.87	0.632	23	34	0
ST_Mark_28Jan10_expmnt2_IP.6310.6310.3	O53896_MYCTU	R.APAGPSGGPVAASAAPSIPAANM*PPGSVEQVAAK.	0.9999	5.247	3	0.6177	3041.54	0.9536	40	132	0
ST_Mark_28Jan10_expmnt2_IP.6316.6316.2	O53896_MYCTU	R.IADELISTGK.A	0.9994	3.4719	2	0.4062	1046.57	0.383	16	18	0
ST_Mark_28Jan10_expmnt2_IP.6328.6328.2	O53896_MYCTU	R.YPPSPPPQPTQYR.Q	0.9943	2.8745	2	0.4339	1527.76	0.7586	14	24	0
ST_Mark_28Jan10_expmnt2_IP.6380.6380.2	MPA_MYCTU	K.DFNSGAM*IQNVVDR.A	0.9994	4.502	2	0.4148	1581.74	1.1572	19	26	0
ST_Mark_28Jan10_expmnt2_IP.6395.6395.3	O53896_MYCTU	R.APAGPSGGPVAASAAPSIPAANM*PPGSVEQVAAK.	0.9996	5.2294	3	0.5765	3041.54	2.3437	42	132	0
ST_Mark_28Jan10_expmnt2_IP.6397.6397.2	O53896_MYCTU	R.IADELISTGK.A	0.9998	3.4186	2	0.4032	1046.57	0.0526	16	18	0
ST_Mark_28Jan10_expmnt2_IP.6409.6409.2	O53896_MYCTU	K.APGATVALTFQDPSGGSR.T	1	4.7691	2	0.5938	1731.87	0.5859	20	34	0
ST_Mark_28Jan10_expmnt2_IP.6437.6437.3	O53896_MYCTU	R.VVGLVQEEQPSDM*TNHPR.Y	0.9917	3.4389	3	0.3955	2051.99	0.8449	24	68	0
ST_Mark_28Jan10_expmnt2_IP.6443.6443.3	O53896_MYCTU	K.VDDRPINSADALVAAVR.S	0.9467	3.5829	3	0.2696	1781.95	1.8506	28	64	0
ST_Mark_28Jan10_expmnt2_IP.6472.6472.2	O53896_MYCTU	K.APGATVALTFQDPSGGSR.T	1	5.3621	2	0.6782	1731.87	0.7873	23	34	0
ST_Mark_28Jan10_expmnt2_IP.6486.6486.3	O53896_MYCTU	R.APAGPSGGPVAASAAPSIPAANM*PPGSVEQVAAK.	0.9996	5.1396	3	0.5529	3041.54	1.062	41	132	0
ST_Mark_28Jan10_expmnt2_IP.6505.6505.3	O53896_MYCTU	R.VVGLVQEEQPSDM*TNHPR.Y	0.928	2.5745	3	0.3694	2051.99	0.7667	24	68	0
ST_Mark_28Jan10_expmnt2_IP.6559.6559.3	O53896_MYCTU	R.APAGPSGGPVAASAAPSIPAANM*PPGSVEQVAAK.	0.9998	5.102	3	0.5885	3041.54	1.1729	42	132	0
ST_Mark_28Jan10_expmnt2_IP.6563.6563.2	MPA_MYCTU	K.DFNSGAM*IQNVVDR.A	1	4.7429	2	0.5438	1581.74	0.0193	20	26	0
ST_Mark_28Jan10_expmnt2_IP.6566.6566.2	O53896_MYCTU	R.YPPSPPPQPTQYR.Q	0.9425	2.8349	2	0.3274	1527.76	1.6232	14	24	0
ST_Mark_28Jan10_expmnt2_IP.6570.6570.2	O53896_MYCTU	R.IADELISTGK.A	0.9993	3.1706	2	0.4307	1046.57	0.3086	16	18	0
ST_Mark_28Jan10_expmnt2_IP.6571.6571.3	O53896_MYCTU	R.VVGLVQEEQPSDM*TNHPR.Y	0.9779	2.9227	3	0.3956	2051.99	0.9227	26	68	0
ST_Mark_28Jan10_expmnt2_IP.6573.6573.3	SECA1_MYCTU	E.ELLEALLKDAER.A	0.9008	2.7722	3	0.1035	1399.78	0.0323	19	44	0
ST_Mark_28Jan10_expmnt2_IP.6585.6585.2	O53896_MYCTU	K.APGATVALTFQDPSGGSR.T	1	4.7116	2	0.645	1731.87	0.271	21	34	0
ST_Mark_28Jan10_expmnt2_IP.6624.6624.3	O53896_MYCTU	R.APAGPSGGPVAASAAPSIPAANM*PPGSVEQVAAK.	0.9998	5.2206	3	0.608	3041.54	1.2469	44	132	0
ST_Mark_28Jan10_expmnt2_IP.6631.6631.3	O53896_MYCTU	R.VVGLVQEEQPSDM*TNHPR.Y	0.9673	2.792	3	0.3699	2051.99	0.6261	25	68	0
ST_Mark_28Jan10_expmnt2_IP.6648.6648.2	MPA_MYCTU	K.DFNSGAM*IQNVVDR.A	0.9988	4.2661	2	0.4009	1581.74	1.295	20	26	0
ST_Mark_28Jan10_expmnt2_IP.6662.6662.2	O53896_MYCTU	R.YPPSPPPQPTQYR.Q	0.9809	2.6972	2	0.3267	1527.76	0.2024	15	24	0
ST_Mark_28Jan10_expmnt2_IP.6669.6669.2	O53896_MYCTU	K.APGATVALTFQDPSGGSR.T	0.9998	4.4968	2	0.5551	1731.87	2.0075	19	34	0
ST_Mark_28Jan10_expmnt2_IP.6687.6687.3	O53896_MYCTU	R.APAGPSGGPVAASAAPSIPAANM*PPGSVEQVAAK.	0.9999	5.5943	3	0.6046	3041.54	1.2689	45	132	0
ST_Mark_28Jan10_expmnt2_IP.6694.6694.3	O53896_MYCTU	R.VVGLVQEEQPSDM*TNHPR.Y	0.9836	3.0325	3	0.4254	2051.99	1.6471	23	68	0
ST_Mark_28Jan10_expmnt2_IP.6703.6703.2	O53896_MYCTU	R.IADELISTGK.A	0.9987	3.1989	2	0.3838	1046.57	0.2953	16	18	0
ST_Mark_28Jan10_expmnt2_IP.6733.6733.2	O53896_MYCTU	K.APGATVALTFQDPSGGSR.T	1	4.9886	2	0.6396	1731.87	0.6584	21	34	0
ST_Mark_28Jan10_expmnt2_IP.6740.6740.2	MPA_MYCTU	K.DFNSGAM*IQNVVDR.A	0.9998	4.324	2	0.4743	1581.74	0.7106	18	26	0
ST_Mark_28Jan10_expmnt2_IP.6747.6747.2	O53896_MYCTU	R.YPPSPPPQPTQYR.Q	0.9693	2.6787	2	0.3291	1527.76	0.1057	12	24	0
ST_Mark_28Jan10_expmnt2_IP.6750.6750.3	O53896_MYCTU	R.APAGPSGGPVAASAAPSIPAANM*PPGSVEQVAAK.	0.9999	5.3642	3	0.5993	3041.54	0.6745	48	132	0
ST_Mark_28Jan10_expmnt2_IP.6757.6757.3	O53896_MYCTU	R.VVGLVQEEQPSDM*TNHPR.Y	0.9911	2.8103	3	0.4879	2051.99	0.826	22	68	0
ST_Mark_28Jan10_expmnt2_IP.6781.6781.2	PYRB_MYCTU	R.DDATAILDDADR.F	0.8556	2.4326	2	0.2422	1290.58	0.511	15	22	0
ST_Mark_28Jan10_expmnt2_IP.6808.6808.2	O53896_MYCTU	K.APGATVALTFQDPSGGSR.T	1	4.9907	2	0.6792	1731.87	0.3984	23	34	0
ST_Mark_28Jan10_expmnt2_IP.6813.6813.3	O53896_MYCTU	R.APAGPSGGPVAASAAPSIPAANM*PPGSVEQVAAK.	0.9998	5.6125	3	0.5793	3041.54	2.1862	40	132	0
ST_Mark_28Jan10_expmnt2_IP.6820.6820.3	O53896_MYCTU	R.VVGLVQEEQPSDM*TNHPR.Y	0.9818	2.6999	3	0.4158	2051.99	0.504	23	68	0
ST_Mark_28Jan10_expmnt2_IP.6842.6842.2	MPA_MYCTU	K.DFNSGAM*IQNVVDR.A	1	4.3785	2	0.5421	1581.74	0.2826	19	26	0
ST_Mark_28Jan10_expmnt2_IP.6845.6845.2	O53896_MYCTU	F.TVVGADPTSDIAVVR.V	0.9784	3.0563	2	0.2686	1499.81	0.1228	19	28	0
ST_Mark_28Jan10_expmnt2_IP.6876.6876.3	O53896_MYCTU	R.APAGPSGGPVAASAAPSIPAANM*PPGSVEQVAAK.	1	5.3723	3	0.6233	3041.54	0.2116	45	132	0
ST_Mark_28Jan10_expmnt2_IP.6880.6880.2	O53896_MYCTU	K.APGATVALTFQDPSGGSR.T	1	4.6975	2	0.6184	1731.87	0.5366	21	34	0
ST_Mark_28Jan10_expmnt2_IP.6883.6883.3	O53896_MYCTU	R.VVGLVQEEQPSDM*TNHPR.Y	0.9208	2.9225	3	0.3092	2051.99	1.1304	23	68	0
ST_Mark_28Jan10_expmnt2_IP.6915.6915.2	MPA_MYCTU	K.DFNSGAM*IQNVVDR.A	0.9999	4.4442	2	0.5007	1581.74	0.2889	19	26	0
ST_Mark_28Jan10_expmnt2_IP.6939.6939.3	O53896_MYCTU	R.APAGPSGGPVAASAAPSIPAANM*PPGSVEQVAAK.	0.9985	4.5766	3	0.5052	3041.54	1.0026	40	132	0
ST_Mark_28Jan10_expmnt2_IP.6947.6947.2	RS3_MYCTU	K.QVQLNILEVK.N	0.9377	2.6018	2	0.267	1183.7	0.8706	14	18	0
ST_Mark_28Jan10_expmnt2_IP.6955.6955.2	O53896_MYCTU	K.APGATVALTFQDPSGGSR.T	1	5.309	2	0.6806	1731.87	0.519	24	34	0
ST_Mark_28Jan10_expmnt2_IP.6956.6956.3	O53896_MYCTU	R.VVGLVQEEQPSDM*TNHPR.Y	0.9755	3.2649	3	0.3297	2051.99	0.6327	24	68	0
ST_Mark_28Jan10_expmnt2_IP.6958.6958.2	O53896_MYCTU	R.IADELISTGK.A	0.9961	3.1816	2	0.3379	1046.57	0.4964	15	18	0
ST_Mark_28Jan10_expmnt2_IP.6967.6967.2	O53896_MYCTU	R.YPPSPPPQPTQYR.Q	0.9446	2.8632	2	0.308	1527.76	1.6597	17	24	0
ST_Mark_28Jan10_expmnt2_IP.7002.7002.3	O53896_MYCTU	R.APAGPSGGPVAASAAPSIPAANM*PPGSVEQVAAK.	0.9998	5.2212	3	0.5905	3041.54	0.862	45	132	0
ST_Mark_28Jan10_expmnt2_IP.7005.7005.2	MPA_MYCTU	K.DFNSGAM*IQNVVDR.A	0.9998	4.1698	2	0.4768	1581.74	0.6354	19	26	0
ST_Mark_28Jan10_expmnt2_IP.7017.7017.3	O53896_MYCTU	R.VVGLVQEEQPSDM*TNHPR.Y	0.9831	3.2669	3	0.377	2051.99	1.0743	25	68	0
ST_Mark_28Jan10_expmnt2_IP.7018.7018.2	O53896_MYCTU	K.APGATVALTFQDPSGGSR.T	1	5.6434	2	0.6453	1731.87	1.3039	24	34	0
ST_Mark_28Jan10_expmnt2_IP.7019.7019.2	PYRB_MYCTU	R.AAGADALIIR.H	0.9606	2.5702	2	0.2777	970.568	0.4173	16	18	0
ST_Mark_28Jan10_expmnt2_IP.7033.7033.3	O53896_MYCTU	K.APGATVALTFQDPSGGSR.T	0.9987	4.1517	3	0.441	1731.87	0.8017	29	68	0
ST_Mark_28Jan10_expmnt2_IP.7080.7080.3	O53896_MYCTU	R.VVGLVQEEQPSDM*TNHPR.Y	0.9014	2.9565	3	0.2925	2051.99	1.2942	23	68	0
ST_Mark_28Jan10_expmnt2_IP.7081.7081.2	MPA_MYCTU	K.DFNSGAM*IQNVVDR.A	0.9977	4.006	2	0.3919	1581.74	1.591	19	26	0
ST_Mark_28Jan10_expmnt2_IP.7090.7090.2	O53896_MYCTU	K.APGATVALTFQDPSGGSR.T	1	4.9255	2	0.6169	1731.87	0.4341	23	34	0
ST_Mark_28Jan10_expmnt2_IP.7096.7096.2	O53896_MYCTU	R.IADELISTGK.A	0.9986	2.9854	2	0.4328	1046.57	0.4463	16	18	0
ST_Mark_28Jan10_expmnt2_IP.7128.7128.3	O53896_MYCTU	R.APAGPSGGPVAASAAPSIPAANM*PPGSVEQVAAK.	0.9999	5.4488	3	0.6282	3041.54	1.1491	45	132	0
ST_Mark_28Jan10_expmnt2_IP.7143.7143.3	O53896_MYCTU	R.VVGLVQEEQPSDM*TNHPR.Y	0.9665	3.2255	3	0.3572	2051.99	1.9353	21	68	0
ST_Mark_28Jan10_expmnt2_IP.7145.7145.2	MPA_MYCTU	K.DFNSGAM*IQNVVDR.A	0.9995	4.0844	2	0.4536	1581.74	0.8602	18	26	0
ST_Mark_28Jan10_expmnt2_IP.7156.7156.2	O53896_MYCTU	K.APGATVALTFQDPSGGSR.T	1	5.4528	2	0.6466	1731.87	0.8171	24	34	0
ST_Mark_28Jan10_expmnt2_IP.7188.7188.2	PYRB_MYCTU	R.DDATAILDDADR.F	0.9796	2.79	2	0.2925	1290.58	0.2033	16	22	0
ST_Mark_28Jan10_expmnt2_IP.7191.7191.3	O53896_MYCTU	R.APAGPSGGPVAASAAPSIPAANM*PPGSVEQVAAK.	0.9998	5.2015	3	0.5941	3041.54	1.5428	43	132	0
ST_Mark_28Jan10_expmnt2_IP.7206.7206.3	O53896_MYCTU	R.VVGLVQEEQPSDM*TNHPR.Y	0.9926	3.4892	3	0.4145	2051.99	1.2834	24	68	0
ST_Mark_28Jan10_expmnt2_IP.7207.7207.2	MPA_MYCTU	K.DFNSGAM*IQNVVDR.A	0.9996	3.7322	2	0.4812	1581.74	0.4843	19	26	0
ST_Mark_28Jan10_expmnt2_IP.7224.7224.2	O53896_MYCTU	K.APGATVALTFQDPSGGSR.T	1	5.1814	2	0.6196	1731.87	1.613	23	34	0
ST_Mark_28Jan10_expmnt2_IP.7243.7243.2	RS3_MYCTU	K.QVQLNILEVK.N	0.9798	2.8509	2	0.2755	1183.7	0.4269	14	18	0
ST_Mark_28Jan10_expmnt2_IP.7254.7254.3	O53896_MYCTU	R.APAGPSGGPVAASAAPSIPAANM*PPGSVEQVAAK.	0.9999	5.3799	3	0.6038	3041.54	0.7932	45	132	0
ST_Mark_28Jan10_expmnt2_IP.7273.7273.2	O53896_MYCTU	R.YPPSPPPQPTQYR.Q	0.9236	2.6928	2	0.3016	1527.76	0.8421	14	24	0
ST_Mark_28Jan10_expmnt2_IP.7276.7276.2	PYRB_MYCTU	R.DDATAILDDADR.F	0.9968	2.6784	2	0.4364	1290.58	0.2036	14	22	0
ST_Mark_28Jan10_expmnt2_IP.7278.7278.2	MPA_MYCTU	K.DFNSGAM*IQNVVDR.A	0.9998	3.9835	2	0.5136	1581.74	0.9035	20	26	0
ST_Mark_28Jan10_expmnt2_IP.7280.7280.3	O53896_MYCTU	R.YSPPPQQPGTPGYAQGQQQTYSQQFDWR.Y	1	4.6043	3	0.5118	3240.48	0.0137	31	108	0
ST_Mark_28Jan10_expmnt2_IP.7299.7299.2	O53896_MYCTU	K.APGATVALTFQDPSGGSR.T	1	5.2363	2	0.6389	1731.87	1.3999	23	34	0
ST_Mark_28Jan10_expmnt2_IP.7300.7300.2	O53896_MYCTU	R.IADELISTGK.A	0.9981	3.4005	2	0.3523	1046.57	0.5233	16	18	0
ST_Mark_28Jan10_expmnt2_IP.7317.7317.3	O53896_MYCTU	R.APAGPSGGPVAASAAPSIPAANM*PPGSVEQVAAK.	0.9999	5.463	3	0.6087	3041.54	0.8056	40	132	0
ST_Mark_28Jan10_expmnt2_IP.7334.7334.2	RS3_MYCTU	K.QVQLNILEVK.N	0.953	2.8082	2	0.2361	1183.7	0.6049	15	18	0
ST_Mark_28Jan10_expmnt2_IP.7363.7363.2	O53896_MYCTU	K.APGATVALTFQDPSGGSR.T	1	5.3692	2	0.6494	1731.87	0.4753	24	34	0
ST_Mark_28Jan10_expmnt2_IP.7380.7380.3	O53896_MYCTU	R.APAGPSGGPVAASAAPSIPAANM*PPGSVEQVAAK.	0.9998	5.6868	3	0.5811	3041.54	1.2348	46	132	0
ST_Mark_28Jan10_expmnt2_IP.7401.7401.3	O53896_MYCTU	R.VVGLVQEEQPSDM*TNHPR.Y	0.9335	2.7427	3	0.3464	2051.99	1.0919	26	68	0
ST_Mark_28Jan10_expmnt2_IP.7402.7402.2	MPA_MYCTU	K.DFNSGAM*IQNVVDR.A	0.999	4.0226	2	0.4212	1581.74	0.8652	20	26	0
ST_Mark_28Jan10_expmnt2_IP.7408.7408.2	RS3_MYCTU	K.QVQLNILEVK.N	0.9648	2.9617	2	0.2437	1183.7	0.8255	16	18	0
ST_Mark_28Jan10_expmnt2_IP.7432.7432.3	O53896_MYCTU	K.APGATVALTFQDPSGGSR.T	0.9977	4.2309	3	0.4001	1731.87	0.9068	32	68	0
ST_Mark_28Jan10_expmnt2_IP.7434.7434.2	O53896_MYCTU	K.APGATVALTFQDPSGGSR.T	1	5.141	2	0.6295	1731.87	0.5354	24	34	0
ST_Mark_28Jan10_expmnt2_IP.7443.7443.3	O53896_MYCTU	R.APAGPSGGPVAASAAPSIPAANM*PPGSVEQVAAK.	0.9999	5.0786	3	0.6009	3041.54	0.7694	41	132	0
ST_Mark_28Jan10_expmnt2_IP.7464.7464.3	O53896_MYCTU	R.VVGLVQEEQPSDM*TNHPR.Y	0.9974	3.1348	3	0.4843	2051.99	0.4789	25	68	0
ST_Mark_28Jan10_expmnt2_IP.7471.7471.2	RS3_MYCTU	K.QVQLNILEVK.N	0.9891	3.2149	2	0.2597	1183.7	0.4347	16	18	0
ST_Mark_28Jan10_expmnt2_IP.7478.7478.2	MPA_MYCTU	K.DFNSGAM*IQNVVDR.A	0.9993	4.1732	2	0.4358	1581.74	1.0513	19	26	0
ST_Mark_28Jan10_expmnt2_IP.7497.7497.3	O53896_MYCTU	R.YSPPPQQPGTPGYAQGQQQTYSQQFDWR.Y	0.9996	4.3241	3	0.5342	3240.48	0.3667	34	108	0
ST_Mark_28Jan10_expmnt2_IP.7500.7500.2	O53896_MYCTU	K.APGATVALTFQDPSGGSR.T	1	5.3567	2	0.6829	1731.87	0.4516	24	34	0
ST_Mark_28Jan10_expmnt2_IP.7506.7506.3	O53896_MYCTU	R.APAGPSGGPVAASAAPSIPAANM*PPGSVEQVAAK.	1	5.3495	3	0.6409	3041.54	0.1981	48	132	0
ST_Mark_28Jan10_expmnt2_IP.7527.7527.3	O53896_MYCTU	R.VVGLVQEEQPSDM*TNHPR.Y	0.9824	2.7716	3	0.4398	2051.99	1.1047	25	68	0
ST_Mark_28Jan10_expmnt2_IP.7534.7534.2	RS3_MYCTU	K.QVQLNILEVK.N	0.9618	3.0204	2	0.2141	1183.7	0.5844	16	18	0
ST_Mark_28Jan10_expmnt2_IP.7552.7552.2	MPA_MYCTU	K.DFNSGAM*IQNVVDR.A	1	4.4591	2	0.5609	1581.74	0.2927	19	26	0
ST_Mark_28Jan10_expmnt2_IP.7563.7563.2	O53896_MYCTU	K.APGATVALTFQDPSGGSR.T	1	5.1573	2	0.6649	1731.87	0.5012	22	34	0
ST_Mark_28Jan10_expmnt2_IP.7570.7570.3	O53896_MYCTU	R.APAGPSGGPVAASAAPSIPAANM*PPGSVEQVAAK.	0.9999	5.3007	3	0.6151	3041.54	0.8089	43	132	0
ST_Mark_28Jan10_expmnt2_IP.7591.7591.3	O53896_MYCTU	R.VVGLVQEEQPSDM*TNHPR.Y	0.9873	3.1012	3	0.4112	2051.99	0.9271	23	68	0
ST_Mark_28Jan10_expmnt2_IP.7594.7594.3	O53896_MYCTU	R.YSPPPQQPGTPGYAQGQQQTYSQQFDWR.Y	0.9999	5.89	3	0.595	3240.48	2.0964	38	108	0
ST_Mark_28Jan10_expmnt2_IP.7597.7597.2	RS3_MYCTU	K.QVQLNILEVK.N	0.9819	3.077	2	0.2698	1183.7	0.7785	15	18	0
ST_Mark_28Jan10_expmnt2_IP.7627.7627.2	O53896_MYCTU	K.APGATVALTFQDPSGGSR.T	1	5.1976	2	0.64	1731.87	0.789	20	34	0
ST_Mark_28Jan10_expmnt2_IP.7632.7632.3	O53896_MYCTU	R.APAGPSGGPVAASAAPSIPAANM*PPGSVEQVAAK.	0.9998	5.7325	3	0.5675	3041.54	1.486	44	132	0
ST_Mark_28Jan10_expmnt2_IP.7654.7654.3	O53896_MYCTU	R.VVGLVQEEQPSDM*TNHPR.Y	0.9958	3.0994	3	0.4653	2051.99	0.5657	25	68	0
ST_Mark_28Jan10_expmnt2_IP.7660.7660.2	RS3_MYCTU	K.QVQLNILEVK.N	0.9975	2.8651	2	0.3034	1183.7	0.0284	16	18	0
ST_Mark_28Jan10_expmnt2_IP.7661.7661.3	O53896_MYCTU	R.YSPPPQQPGTPGYAQGQQQTYSQQFDWR.Y	1	5.8866	3	0.6641	3240.48	2.0451	38	108	0
ST_Mark_28Jan10_expmnt2_IP.7676.7676.3	O53896_MYCTU	Q.PGTPGYAQGQQQTYSQQFDWR.Y	0.9805	3.2203	3	0.4818	2443.11	0.9325	19	80	0
ST_Mark_28Jan10_expmnt2_IP.7695.7695.3	O53896_MYCTU	R.APAGPSGGPVAASAAPSIPAANM*PPGSVEQVAAK.	0.9999	5.2834	3	0.6182	3041.54	0.3735	48	132	0
ST_Mark_28Jan10_expmnt2_IP.7703.7703.2	MPA_MYCTU	K.DFNSGAM*IQNVVDR.A	0.9994	4.0948	2	0.4395	1581.74	0.8765	20	26	0
ST_Mark_28Jan10_expmnt2_IP.7717.7717.3	O53896_MYCTU	R.VVGLVQEEQPSDM*TNHPR.Y	0.963	2.9635	3	0.3681	2051.99	1.334	26	68	0
ST_Mark_28Jan10_expmnt2_IP.7723.7723.3	O53896_MYCTU	R.YSPPPQQPGTPGYAQGQQQTYSQQFDWR.Y	0.9999	5.5289	3	0.5815	3240.48	1.6514	38	108	0
ST_Mark_28Jan10_expmnt2_IP.7724.7724.2	RS3_MYCTU	K.QVQLNILEVK.N	0.9755	3.1719	2	0.227	1183.7	0.6627	16	18	0
ST_Mark_28Jan10_expmnt2_IP.7725.7725.2	O53896_MYCTU	K.APGATVALTFQDPSGGSR.T	1	5.3344	2	0.6319	1731.87	0.7612	21	34	0
ST_Mark_28Jan10_expmnt2_IP.7759.7759.3	O53896_MYCTU	R.APAGPSGGPVAASAAPSIPAANM*PPGSVEQVAAK.	0.9999	4.8226	3	0.601	3041.54	0.1245	46	132	0
ST_Mark_28Jan10_expmnt2_IP.7779.7779.3	O53896_MYCTU	R.VVGLVQEEQPSDM*TNHPR.Y	0.9826	2.7299	3	0.4438	2051.99	1.0322	26	68	0
ST_Mark_28Jan10_expmnt2_IP.7787.7787.2	RS3_MYCTU	K.QVQLNILEVK.N	0.9922	2.8886	2	0.2631	1183.7	0.0736	16	18	0
ST_Mark_28Jan10_expmnt2_IP.7810.7810.3	O53896_MYCTU	K.VDDRPINSADALVAAVR.S	0.9933	3.499	3	0.3564	1781.95	0.3399	25	64	0
ST_Mark_28Jan10_expmnt2_IP.7821.7821.3	O53896_MYCTU	R.APAGPSGGPVAASAAPSIPAANM*PPGSVEQVAAK.	0.9999	5.5478	3	0.614	3041.54	1.2117	49	132	0
ST_Mark_28Jan10_expmnt2_IP.7824.7824.2	O53896_MYCTU	K.APGATVALTFQDPSGGSR.T	0.9996	4.263	2	0.5444	1731.87	2.0376	19	34	0
ST_Mark_28Jan10_expmnt2_IP.7839.7839.2	MPA_MYCTU	K.DFNSGAM*IQNVVDR.A	0.9998	4.2307	2	0.4968	1581.74	0.8186	20	26	0
ST_Mark_28Jan10_expmnt2_IP.7842.7842.3	O53896_MYCTU	R.VVGLVQEEQPSDM*TNHPR.Y	0.9883	3.0596	3	0.4141	2051.99	0.7649	25	68	0
ST_Mark_28Jan10_expmnt2_IP.7849.7849.3	O53896_MYCTU	R.YSPPPQQPGTPGYAQGQQQTYSQQFDWR.Y	1	5.7321	3	0.6461	3240.48	0.9886	38	108	0
ST_Mark_28Jan10_expmnt2_IP.7850.7850.2	RS3_MYCTU	K.QVQLNILEVK.N	0.9938	3.412	2	0.2697	1183.7	0.459	16	18	0
ST_Mark_28Jan10_expmnt2_IP.7884.7884.3	O53896_MYCTU	R.APAGPSGGPVAASAAPSIPAANM*PPGSVEQVAAK.	1	5.9193	3	0.6492	3041.54	0.9301	51	132	0
ST_Mark_28Jan10_expmnt2_IP.7906.7906.3	O53896_MYCTU	R.VVGLVQEEQPSDM*TNHPR.Y	0.9775	3.0654	3	0.4093	2051.99	2.116	24	68	0
ST_Mark_28Jan10_expmnt2_IP.7912.7912.3	O53896_MYCTU	R.YSPPPQQPGTPGYAQGQQQTYSQQFDWR.Y	1	5.882	3	0.6992	3240.48	0.5407	39	108	0
ST_Mark_28Jan10_expmnt2_IP.7947.7947.3	O53896_MYCTU	R.APAGPSGGPVAASAAPSIPAANM*PPGSVEQVAAK.	0.9999	5.8697	3	0.57	3041.54	1.0473	48	132	0
ST_Mark_28Jan10_expmnt2_IP.7969.7969.3	O53896_MYCTU	R.VVGLVQEEQPSDM*TNHPR.Y	0.9945	2.7954	3	0.473	2051.99	0.3943	27	68	0
ST_Mark_28Jan10_expmnt2_IP.7975.7975.3	O53896_MYCTU	R.YSPPPQQPGTPGYAQGQQQTYSQQFDWR.Y	1	5.5533	3	0.6667	3240.48	0.2152	40	108	0
ST_Mark_28Jan10_expmnt2_IP.8000.8000.2	O53896_MYCTU	K.APGATVALTFQDPSGGSR.T	1	5.3044	2	0.6348	1731.87	0.3896	22	34	0
ST_Mark_28Jan10_expmnt2_IP.8008.8008.2	RS3_MYCTU	K.QVQLNILEVK.N	0.9603	2.9718	2	0.232	1183.7	0.802	15	18	0
ST_Mark_28Jan10_expmnt2_IP.8010.8010.3	O53896_MYCTU	R.APAGPSGGPVAASAAPSIPAANM*PPGSVEQVAAK.	1	5.9477	3	0.6321	3041.54	1.0206	45	132	0
ST_Mark_28Jan10_expmnt2_IP.8031.8031.3	O53896_MYCTU	R.VVGLVQEEQPSDM*TNHPR.Y	0.997	3.3083	3	0.473	2051.99	0.7517	24	68	0
ST_Mark_28Jan10_expmnt2_IP.8073.8073.3	O53896_MYCTU	R.APAGPSGGPVAASAAPSIPAANM*PPGSVEQVAAK.	0.9999	5.9085	3	0.629	3041.54	1.2301	49	132	0
ST_Mark_28Jan10_expmnt2_IP.8077.8077.3	O53896_MYCTU	K.VDDRPINSADALVAAVR.S	0.9954	4.0145	3	0.3637	1781.95	0.8541	28	64	0
ST_Mark_28Jan10_expmnt2_IP.8094.8094.3	O53896_MYCTU	R.VVGLVQEEQPSDM*TNHPR.Y	0.9812	2.7331	3	0.4443	2051.99	0.7612	26	68	0
ST_Mark_28Jan10_expmnt2_IP.8101.8101.3	O53896_MYCTU	R.YSPPPQQPGTPGYAQGQQQTYSQQFDWR.Y	1	5.9763	3	0.664	3240.48	1.2746	38	108	0
ST_Mark_28Jan10_expmnt2_IP.8102.8102.2	O53896_MYCTU	K.APGATVALTFQDPSGGSR.T	1	5.0172	2	0.5842	1731.87	0.9289	20	34	0
ST_Mark_28Jan10_expmnt2_IP.8104.8104.2	MPA_MYCTU	R.DAVELPFLHK.E	0.9749	2.6721	2	0.3172	1168.64	0.7917	14	18	0
ST_Mark_28Jan10_expmnt2_IP.8113.8113.2	MPA_MYCTU	K.DFNSGAM*IQNVVDR.A	0.9998	4.5591	2	0.455	1581.74	0.6957	18	26	0
ST_Mark_28Jan10_expmnt2_IP.8136.8136.3	O53896_MYCTU	R.APAGPSGGPVAASAAPSIPAANM*PPGSVEQVAAK.	0.9999	5.6528	3	0.5903	3041.54	1.1023	46	132	0
ST_Mark_28Jan10_expmnt2_IP.8147.8147.3	O53896_MYCTU	K.VDDRPINSADALVAAVR.S	0.9991	4.1685	3	0.4396	1781.95	0.6402	28	64	0
ST_Mark_28Jan10_expmnt2_IP.8157.8157.3	O53896_MYCTU	R.VVGLVQEEQPSDM*TNHPR.Y	0.991	3.0964	3	0.4301	2051.99	0.8194	26	68	0
ST_Mark_28Jan10_expmnt2_IP.8164.8164.3	O53896_MYCTU	R.YSPPPQQPGTPGYAQGQQQTYSQQFDWR.Y	1	6.103	3	0.6561	3240.48	1.4141	37	108	0
ST_Mark_28Jan10_expmnt2_IP.8199.8199.3	O53896_MYCTU	R.APAGPSGGPVAASAAPSIPAANM*PPGSVEQVAAK.	0.9999	5.5853	3	0.5956	3041.54	1.0795	47	132	0
ST_Mark_28Jan10_expmnt2_IP.8201.8201.2	MPA_MYCTU	R.DAVELPFLHK.E	0.9934	2.7539	2	0.3627	1168.64	0.3693	14	18	0
ST_Mark_28Jan10_expmnt2_IP.8204.8204.2	MPA_MYCTU	K.DFNSGAM*IQNVVDR.A	0.9999	4.3228	2	0.4939	1581.74	0.4122	21	26	0
ST_Mark_28Jan10_expmnt2_IP.8217.8217.3	O53896_MYCTU	K.VDDRPINSADALVAAVR.S	0.9961	4.2455	3	0.3862	1781.95	1.9978	29	64	0
ST_Mark_28Jan10_expmnt2_IP.8220.8220.3	O53896_MYCTU	R.VVGLVQEEQPSDM*TNHPR.Y	0.984	2.9053	3	0.4311	2051.99	1.1941	26	68	0
ST_Mark_28Jan10_expmnt2_IP.8227.8227.3	O53896_MYCTU	R.YSPPPQQPGTPGYAQGQQQTYSQQFDWR.Y	1	6.074	3	0.6445	3240.48	1.175	41	108	0
ST_Mark_28Jan10_expmnt2_IP.8262.8262.3	O53896_MYCTU	R.APAGPSGGPVAASAAPSIPAANM*PPGSVEQVAAK.	1	5.2784	3	0.6329	3041.54	0.4984	49	132	0
ST_Mark_28Jan10_expmnt2_IP.8274.8274.2	MPA_MYCTU	R.DAVELPFLHK.E	0.9967	3.004	2	0.3999	1168.64	0.5546	14	18	0
ST_Mark_28Jan10_expmnt2_IP.8283.8283.3	O53896_MYCTU	R.VVGLVQEEQPSDM*TNHPR.Y	0.9789	2.723	3	0.4119	2051.99	0.6396	25	68	0
ST_Mark_28Jan10_expmnt2_IP.8284.8284.3	O53896_MYCTU	K.VDDRPINSADALVAAVR.S	0.9992	4.343	3	0.441	1781.95	0.7516	26	64	0
ST_Mark_28Jan10_expmnt2_IP.8290.8290.3	O53896_MYCTU	R.YSPPPQQPGTPGYAQGQQQTYSQQFDWR.Y	1	6.0207	3	0.6373	3240.48	1.7909	38	108	0
ST_Mark_28Jan10_expmnt2_IP.8325.8325.3	O53896_MYCTU	R.APAGPSGGPVAASAAPSIPAANM*PPGSVEQVAAK.	0.9999	5.5887	3	0.6045	3041.54	1.4857	44	132	0
ST_Mark_28Jan10_expmnt2_IP.8347.8347.3	O53896_MYCTU	K.VDDRPINSADALVAAVR.S	0.9996	4.5632	3	0.4702	1781.95	0.9057	31	64	0
ST_Mark_28Jan10_expmnt2_IP.8353.8353.3	O53896_MYCTU	R.YSPPPQQPGTPGYAQGQQQTYSQQFDWR.Y	1	6.1577	3	0.6828	3240.48	1.1926	40	108	0
ST_Mark_28Jan10_expmnt2_IP.8364.8364.2	MPA_MYCTU	R.DAVELPFLHK.E	0.9866	2.8799	2	0.3473	1168.64	0.6738	13	18	0
ST_Mark_28Jan10_expmnt2_IP.8376.8376.2	O53896_MYCTU	K.APGATVALTFQDPSGGSR.T	1	4.7257	2	0.5949	1731.87	1.0918	21	34	0
ST_Mark_28Jan10_expmnt2_IP.8385.8385.2	O53896_MYCTU	R.YPPSPPPQPTQYR.Q	0.9536	2.5431	2	0.2547	1527.76	0.0339	13	24	0
ST_Mark_28Jan10_expmnt2_IP.8388.8388.3	O53896_MYCTU	R.APAGPSGGPVAASAAPSIPAANM*PPGSVEQVAAK.	0.999	5.4235	3	0.5083	3041.54	2.1943	40	132	0
ST_Mark_28Jan10_expmnt2_IP.8397.8397.2	MPA_MYCTU	K.DFNSGAM*IQNVVDR.A	1	4.744	2	0.5181	1581.74	0.2067	20	26	0
ST_Mark_28Jan10_expmnt2_IP.8409.8409.3	O53896_MYCTU	K.VDDRPINSADALVAAVR.S	0.9994	4.7632	3	0.4632	1781.95	2.0496	31	64	0
ST_Mark_28Jan10_expmnt2_IP.8416.8416.3	O53896_MYCTU	R.YSPPPQQPGTPGYAQGQQQTYSQQFDWR.Y	0.9999	5.8827	3	0.6027	3240.48	2.2436	36	108	0
ST_Mark_28Jan10_expmnt2_IP.8472.8472.3	O53896_MYCTU	K.VDDRPINSADALVAAVR.S	0.9995	4.5651	3	0.4794	1781.95	1.9117	34	64	0
ST_Mark_28Jan10_expmnt2_IP.8473.8473.3	O53896_MYCTU	R.VVGLVQEEQPSDM*TNHPR.Y	0.9764	2.7595	3	0.4254	2051.99	1.2344	25	68	0
ST_Mark_28Jan10_expmnt2_IP.8484.8484.2	O53896_MYCTU	K.APGATVALTFQDPSGGSR.T	1	5.3425	2	0.683	1731.87	0.4084	24	34	0
ST_Mark_28Jan10_expmnt2_IP.8493.8493.2	O53896_MYCTU	K.VDDRPINSADALVAAVR.S	0.9128	2.6061	2	0.3152	1781.95	0.629	21	32	0
ST_Mark_28Jan10_expmnt2_IP.8518.8518.2	O53896_MYCTU	.VVPSVVM*LETDLGR.Q	0.9993	3.8956	2	0.4481	1530.82	1.0303	21	26	0
ST_Mark_28Jan10_expmnt2_IP.8535.8535.3	O53896_MYCTU	K.VDDRPINSADALVAAVR.S	0.9992	4.5761	3	0.4346	1781.95	1.1884	31	64	0
ST_Mark_28Jan10_expmnt2_IP.8536.8536.3	O53896_MYCTU	R.VVGLVQEEQPSDM*TNHPR.Y	0.9921	3.0702	3	0.4471	2051.99	0.9372	27	68	0
ST_Mark_28Jan10_expmnt2_IP.8540.8540.2	MPA_MYCTU	K.DFNSGAM*IQNVVDR.A	1	4.5018	2	0.5435	1581.74	0.0832	21	26	0
ST_Mark_28Jan10_expmnt2_IP.8554.8554.2	O53896_MYCTU	K.APGATVALTFQDPSGGSR.T	1	5.0643	2	0.649	1731.87	0.739	23	34	0
ST_Mark_28Jan10_expmnt2_IP.8593.8593.3	O53896_MYCTU	R.APAGPSGGPVAASAAPSIPAANM*PPGSVEQVAAK.	0.9943	4.1201	3	0.4685	3041.54	1.4882	32	132	0
ST_Mark_28Jan10_expmnt2_IP.8598.8598.3	O53896_MYCTU	K.VDDRPINSADALVAAVR.S	0.9993	4.6093	3	0.4431	1781.95	1.3672	33	64	0
ST_Mark_28Jan10_expmnt2_IP.8599.8599.3	O53896_MYCTU	R.VVGLVQEEQPSDM*TNHPR.Y	0.9946	3.2847	3	0.4508	2051.99	1.0439	25	68	0
ST_Mark_28Jan10_expmnt2_IP.8638.8638.2	O53896_MYCTU	.VVPSVVM*LETDLGR.Q	0.9998	3.7523	2	0.4954	1530.82	0.2447	20	26	0
ST_Mark_28Jan10_expmnt2_IP.8642.8642.2	O53896_MYCTU	K.APGATVALTFQDPSGGSR.T	1	5.1731	2	0.6582	1731.87	0.4082	24	34	0
ST_Mark_28Jan10_expmnt2_IP.8661.8661.3	O53896_MYCTU	K.VDDRPINSADALVAAVR.S	0.9997	4.8481	3	0.4628	1781.95	1.0255	32	64	0
ST_Mark_28Jan10_expmnt2_IP.8663.8663.3	O53896_MYCTU	R.VVGLVQEEQPSDM*TNHPR.Y	0.9775	2.8394	3	0.4162	2051.99	1.1933	26	68	0
ST_Mark_28Jan10_expmnt2_IP.8669.8669.3	O53896_MYCTU	R.YSPPPQQPGTPGYAQGQQQTYSQQFDWR.Y	0.9999	5.8868	3	0.5749	3240.48	0.9542	39	108	0
ST_Mark_28Jan10_expmnt2_IP.8673.8673.3	O53896_MYCTU	R.APAGPSGGPVAASAAPSIPAANM*PPGSVEQVAAK.	0.999	4.781	3	0.5322	3041.54	1.6168	39	132	0
ST_Mark_28Jan10_expmnt2_IP.8678.8678.2	MPA_MYCTU	K.DFNSGAM*IQNVVDR.A	0.9999	4.8285	2	0.4944	1581.74	1.1427	21	26	0
ST_Mark_28Jan10_expmnt2_IP.8685.8685.2	O53896_MYCTU	K.VDDRPINSADALVAAVR.S	0.9749	2.7901	2	0.3441	1781.95	0.2513	18	32	0
ST_Mark_28Jan10_expmnt2_IP.8703.8703.2	O53896_MYCTU	K.APGATVALTFQDPSGGSR.T	1	5.5637	2	0.677	1731.87	0.3042	26	34	0
ST_Mark_28Jan10_expmnt2_IP.8706.8706.3	O53896_MYCTU	R.APAGPSGGPVAASAAPSIPAANMPPGSVEQVAAK.	0.9865	3.5845	3	0.3886	3025.54	0.2792	32	132	0
ST_Mark_28Jan10_expmnt2_IP.8708.8708.2	O53896_MYCTU	.VVPSVVM*LETDLGR.Q	0.9998	3.6239	2	0.5226	1530.82	0.5665	18	26	0
ST_Mark_28Jan10_expmnt2_IP.8724.8724.3	O53896_MYCTU	K.VDDRPINSADALVAAVR.S	0.9996	4.4217	3	0.467	1781.95	0.6129	28	64	0
ST_Mark_28Jan10_expmnt2_IP.8725.8725.3	O53896_MYCTU	R.VVGLVQEEQPSDM*TNHPR.Y	0.9813	2.8638	3	0.4198	2051.99	1.0271	25	68	0
ST_Mark_28Jan10_expmnt2_IP.8736.8736.3	O53896_MYCTU	K.APGATVALTFQDPSGGSR.T	0.9902	3.9773	3	0.3372	1731.87	1.0759	29	68	0
ST_Mark_28Jan10_expmnt2_IP.8741.8741.3	O53896_MYCTU	R.APAGPSGGPVAASAAPSIPAANM*PPGSVEQVAAK.	0.9997	4.567	3	0.5541	3041.54	0.2794	36	132	0
ST_Mark_28Jan10_expmnt2_IP.8764.8764.2	O53896_MYCTU	F.TVVGADPTSDIAVVR.V	0.9981	4.0621	2	0.4148	1499.81	1.5927	20	28	0
ST_Mark_28Jan10_expmnt2_IP.8766.8766.2	O53896_MYCTU	K.APGATVALTFQDPSGGSR.T	1	5.3063	2	0.6422	1731.87	0.5461	24	34	0
ST_Mark_28Jan10_expmnt2_IP.8775.8775.3	O53896_MYCTU	R.APAGPSGGPVAASAAPSIPAANMPPGSVEQVAAK.	0.999	4.1287	3	0.5266	3025.54	0.4177	35	132	0
ST_Mark_28Jan10_expmnt2_IP.8796.8796.3	O53896_MYCTU	K.VDDRPINSADALVAAVR.S	0.999	4.3972	3	0.4288	1781.95	0.9709	31	64	0
ST_Mark_28Jan10_expmnt2_IP.8802.8802.3	O53896_MYCTU	R.APAGPSGGPVAASAAPSIPAANM*PPGSVEQVAAK.	0.9999	5.2053	3	0.6133	3041.54	0.8408	47	132	0
ST_Mark_28Jan10_expmnt2_IP.8808.8808.3	O53896_MYCTU	R.YSPPPQQPGTPGYAQGQQQTYSQQFDWR.Y	0.999	4.5746	3	0.535	3240.48	2.1037	35	108	0
ST_Mark_28Jan10_expmnt2_IP.8830.8830.2	O53896_MYCTU	K.APGATVALTFQDPSGGSR.T	1	5.2673	2	0.6294	1731.87	0.5317	25	34	0
ST_Mark_28Jan10_expmnt2_IP.8844.8844.3	O53896_MYCTU	R.APAGPSGGPVAASAAPSIPAANMPPGSVEQVAAK.	0.9996	5.0714	3	0.5468	3025.54	0.8842	43	132	0
ST_Mark_28Jan10_expmnt2_IP.8845.8845.3	O53896_MYCTU	R.APAGPSGGPVAASAAPSIPAANM*PPGSVEQV.A	0.9901	3.902	3	0.4153	2771.37	0.7719	36	120	0
ST_Mark_28Jan10_expmnt2_IP.8851.8851.3	O53896_MYCTU	R.VVGLVQEEQPSDM*TNHPR.Y	0.9931	2.9035	3	0.4795	2051.99	0.9694	24	68	0
ST_Mark_28Jan10_expmnt2_IP.8865.8865.3	O53896_MYCTU	R.APAGPSGGPVAASAAPSIPAANM*PPGSVEQVAAK.	0.9998	5.514	3	0.5806	3041.54	1.0803	46	132	0
ST_Mark_28Jan10_expmnt2_IP.8871.8871.3	O53896_MYCTU	R.YSPPPQQPGTPGYAQGQQQTYSQQFDWR.Y	0.9994	4.8417	3	0.5538	3240.48	2.3718	35	108	0
ST_Mark_28Jan10_expmnt2_IP.8895.8895.2	O53896_MYCTU	K.APGATVALTFQDPSGGSR.T	1	5.2394	2	0.6752	1731.87	0.6306	26	34	0
ST_Mark_28Jan10_expmnt2_IP.8907.8907.3	O53896_MYCTU	R.APAGPSGGPVAASAAPSIPAANMPPGSVEQVAAK.	0.9992	4.668	3	0.5478	3025.54	1.3266	43	132	0
ST_Mark_28Jan10_expmnt2_IP.8915.8915.3	O53896_MYCTU	R.VVGLVQEEQPSDM*TNHPR.Y	0.9168	2.7214	3	0.3606	2051.99	1.3992	24	68	0
ST_Mark_28Jan10_expmnt2_IP.8927.8927.3	O53896_MYCTU	R.APAGPSGGPVAASAAPSIPAANM*PPGSVEQVAAK.	0.9999	6.0459	3	0.5843	3041.54	1.5564	50	132	0
ST_Mark_28Jan10_expmnt2_IP.8935.8935.3	O53896_MYCTU	R.YSPPPQQPGTPGYAQGQQQTYSQQFDWR.Y	0.9974	4.6332	3	0.4677	3240.48	1.9587	33	108	0
ST_Mark_28Jan10_expmnt2_IP.8956.8956.2	O53896_MYCTU	K.APGATVALTFQDPSGGSR.T	1	5.1162	2	0.6323	1731.87	0.1452	23	34	0
ST_Mark_28Jan10_expmnt2_IP.8957.8957.3	O53896_MYCTU	P.AGPSGGPVAASAAPSIPAANM*PPGSVEQVAAK.	0.9967	3.9474	3	0.4005	2873.45	0.0991	32	124	0
ST_Mark_28Jan10_expmnt2_IP.8969.8969.3	O53896_MYCTU	R.APAGPSGGPVAASAAPSIPAANMPPGSVEQVAAK.	0.9999	4.8536	3	0.628	3025.54	0.8344	45	132	0
ST_Mark_28Jan10_expmnt2_IP.8978.8978.3	O53896_MYCTU	R.VVGLVQEEQPSDM*TNHPR.Y	0.8613	2.6916	3	0.3049	2051.99	1.4391	26	68	0
ST_Mark_28Jan10_expmnt2_IP.8990.8990.3	O53896_MYCTU	R.APAGPSGGPVAASAAPSIPAANM*PPGSVEQVAAK.	0.9998	6.3202	3	0.552	3041.54	1.9013	47	132	0
ST_Mark_28Jan10_expmnt2_IP.9019.9019.2	O53896_MYCTU	K.APGATVALTFQDPSGGSR.T	1	5.1523	2	0.634	1731.87	0.6311	25	34	0
ST_Mark_28Jan10_expmnt2_IP.9032.9032.3	O53896_MYCTU	R.APAGPSGGPVAASAAPSIPAANMPPGSVEQVAAK.	0.9999	4.9436	3	0.639	3025.54	0.4499	46	132	0
ST_Mark_28Jan10_expmnt2_IP.9041.9041.3	O53896_MYCTU	R.VVGLVQEEQPSDM*TNHPR.Y	0.9935	3.185	3	0.4378	2051.99	0.759	24	68	0
ST_Mark_28Jan10_expmnt2_IP.9053.9053.3	O53896_MYCTU	R.APAGPSGGPVAASAAPSIPAANM*PPGSVEQVAAK.	0.9999	6.2019	3	0.5808	3041.54	1.8669	44	132	0
ST_Mark_28Jan10_expmnt2_IP.9069.9069.3	PYRH_MYCTU	R.VQTAITM*GQVAEPYLPLR.A	0.9999	4.452	3	0.5496	2003.07	0.8597	36	68	0
ST_Mark_28Jan10_expmnt2_IP.9083.9083.2	O53896_MYCTU	K.APGATVALTFQDPSGGSR.T	1	5.2822	2	0.6124	1731.87	1.4038	23	34	0
ST_Mark_28Jan10_expmnt2_IP.9091.9091.2	PYRH_MYCTU	R.VQTAITM*GQVAEPYLPLR.A	0.9996	4.0186	2	0.5198	2003.07	0.6255	26	34	0
ST_Mark_28Jan10_expmnt2_IP.9095.9095.3	O53896_MYCTU	R.APAGPSGGPVAASAAPSIPAANMPPGSVEQVAAK.	0.9993	4.9937	3	0.561	3025.54	2.3293	45	132	0
ST_Mark_28Jan10_expmnt2_IP.9114.9114.3	O53896_MYCTU	R.VVGLVQEEQPSDM*TNHPR.Y	0.9691	2.9523	3	0.422	2051.99	1.3966	22	68	0
ST_Mark_28Jan10_expmnt2_IP.9116.9116.3	O53896_MYCTU	R.APAGPSGGPVAASAAPSIPAANM*PPGSVEQVAAK.	0.9998	6.3481	3	0.5496	3041.54	1.9105	45	132	0
ST_Mark_28Jan10_expmnt2_IP.9132.9132.3	PYRH_MYCTU	R.VQTAITM*GQVAEPYLPLR.A	0.9997	5.3062	3	0.475	2003.07	1.9906	33	68	0
ST_Mark_28Jan10_expmnt2_IP.9174.9174.2	O53896_MYCTU	K.APGATVALTFQDPSGGSR.T	1	4.8176	2	0.6721	1731.87	1.1179	23	34	0
ST_Mark_28Jan10_expmnt2_IP.9179.9179.3	O53896_MYCTU	R.APAGPSGGPVAASAAPSIPAANM*PPGSVEQVAAK.	0.9999	5.9657	3	0.5867	3041.54	1.508	45	132	0
ST_Mark_28Jan10_expmnt2_IP.9196.9196.3	O53896_MYCTU	R.VVGLVQEEQPSDM*TNHPR.Y	0.9002	2.7739	3	0.3552	2051.99	1.615	21	68	0
ST_Mark_28Jan10_expmnt2_IP.9242.9242.3	O53896_MYCTU	R.APAGPSGGPVAASAAPSIPAANM*PPGSVEQVAAK.	0.9999	5.5249	3	0.6141	3041.54	0.906	48	132	0
ST_Mark_28Jan10_expmnt2_IP.9305.9305.3	O53896_MYCTU	R.APAGPSGGPVAASAAPSIPAANM*PPGSVEQVAAK.	0.9999	6.359	3	0.5848	3041.54	1.939	44	132	0
ST_Mark_28Jan10_expmnt2_IP.9315.9315.2	O53896_MYCTU	K.APGATVALTFQDPSGGSR.T	1	4.6905	2	0.6476	1731.87	0.6533	21	34	0
ST_Mark_28Jan10_expmnt2_IP.9340.9340.3	O53896_MYCTU	R.VVGLVQEEQPSDMTNHPR.Y	0.9897	3.4427	3	0.3829	2035.99	0.8964	26	68	0
ST_Mark_28Jan10_expmnt2_IP.9365.9365.3	O53896_MYCTU	K.ASHASLGVQVTNDKDTLGAK.I	0.9996	4.0371	3	0.5431	2012.04	0.9626	27	76	0
ST_Mark_28Jan10_expmnt2_IP.9368.9368.3	O53896_MYCTU	R.APAGPSGGPVAASAAPSIPAANM*PPGSVEQVAAK.	1	6.247	3	0.619	3041.54	1.0964	45	132	0
ST_Mark_28Jan10_expmnt2_IP.9442.9442.3	O53896_MYCTU	R.APAGPSGGPVAASAAPSIPAANM*PPGSVEQVAAK.	0.9995	5.6971	3	0.5329	3041.54	2.0518	45	132	0
ST_Mark_28Jan10_expmnt2_IP.9555.9555.2	EFTU_MYCTU	K.LLDQGQAGDNVGLLLR.G	0.9999	4.4936	2	0.501	1681.92	0.5339	25	30	0
ST_Mark_28Jan10_expmnt2_IP.9600.9600.3	O53896_MYCTU	K.ASHASLGVQVTNDKDTLGAK.I	0.9998	4.9835	3	0.5401	2012.04	1.3315	28	76	0
ST_Mark_28Jan10_expmnt2_IP.9611.9611.2	35KD_MYCTU	K.YLM*ALFSSK.I	0.9993	2.5068	2	0.4674	1075.55	0.0763	13	16	0
ST_Mark_28Jan10_expmnt2_IP.9620.9620.2	EFTU_MYCTU	K.LLDQGQAGDNVGLLLR.G	0.9999	4.924	2	0.5025	1681.92	1.0256	23	30	0
ST_Mark_28Jan10_expmnt2_IP.9629.9629.2	MPA_MYCTU	R.AIDTESNLGQYL.	0.9709	2.4596	2	0.3389	1323.64	0.4147	18	22	0
ST_Mark_28Jan10_expmnt2_IP.9641.9641.3	O53896_MYCTU	R.APAGPSGGPVAASAAPSIPAANM*PPGSVEQVAAK.	0.9999	5.5778	3	0.6221	3041.54	1.2473	39	132	0
ST_Mark_28Jan10_expmnt2_IP.9651.9651.3	O53896_MYCTU	R.YSPPPQQPGTPGYAQGQQQTYSQQFDWR.Y	0.9999	5.3794	3	0.6186	3240.48	1.1893	33	108	0
ST_Mark_28Jan10_expmnt2_IP.9671.9671.3	O53896_MYCTU	Q.PGTPGYAQGQQQTYSQQFDWR.Y	0.9624	3.3102	3	0.3724	2443.11	2.475	24	80	0
ST_Mark_28Jan10_expmnt2_IP.9673.9673.3	O53896_MYCTU	K.ASHASLGVQVTNDKDTLGAK.I	0.999	4.0437	3	0.4922	2012.04	0.9348	29	76	0
ST_Mark_28Jan10_expmnt2_IP.9691.9691.2	MPA_MYCTU	R.AIDTESNLGQYL.	0.9931	3.2282	2	0.3626	1323.64	1.5573	18	22	0
ST_Mark_28Jan10_expmnt2_IP.9718.9718.3	O53896_MYCTU	R.YSPPPQQPGTPGYAQGQQQTYSQQFDWR.Y	1	5.816	3	0.6575	3240.48	0.5315	38	108	0
ST_Mark_28Jan10_expmnt2_IP.9736.9736.2	35KD_MYCTU	K.YLM*ALFSSK.I	0.9994	2.7512	2	0.5067	1075.55	0.492	14	16	0
ST_Mark_28Jan10_expmnt2_IP.9737.9737.2	O53896_MYCTU	K.RIADELISTGK.A	0.9879	2.776	2	0.3665	1202.67	0.746	16	20	0
ST_Mark_28Jan10_expmnt2_IP.9741.9741.3	O53896_MYCTU	Q.PGTPGYAQGQQQTYSQQFDWR.Y	0.934	2.9288	3	0.4725	2443.11	1.0292	16	80	0
ST_Mark_28Jan10_expmnt2_IP.9742.9742.3	O53896_MYCTU	K.ASHASLGVQVTNDKDTLGAK.I	0.9998	4.5027	3	0.4707	2012.04	0.1566	31	76	0
ST_Mark_28Jan10_expmnt2_IP.9753.9753.2	MPA_MYCTU	R.AIDTESNLGQYL.	0.9996	3.1893	2	0.5055	1323.64	0.5008	18	22	0
ST_Mark_28Jan10_expmnt2_IP.9772.9772.2	O53896_MYCTU	R.TAPFTVVGADPTSDIAVVR.V	0.9995	4.2701	2	0.4539	1916.01	0.2799	19	36	0
ST_Mark_28Jan10_expmnt2_IP.9781.9781.3	O53896_MYCTU	R.YSPPPQQPGTPGYAQGQQQTYSQQFDWR.Y	1	5.5668	3	0.6292	3240.48	1.1047	38	108	0
ST_Mark_28Jan10_expmnt2_IP.9803.9803.3	O53896_MYCTU	K.ASHASLGVQVTNDKDTLGAK.I	0.9964	3.5379	3	0.4162	2012.04	0.3111	28	76	0
ST_Mark_28Jan10_expmnt2_IP.9823.9823.2	MPA_MYCTU	R.AIDTESNLGQYL.	0.9998	3.1121	2	0.5409	1323.64	0.3923	18	22	0
ST_Mark_28Jan10_expmnt2_IP.9844.9844.3	O53896_MYCTU	R.YSPPPQQPGTPGYAQGQQQTYSQQFDWR.Y	1	5.412	3	0.6414	3240.48	0.9402	41	108	0
ST_Mark_28Jan10_expmnt2_IP.9849.9849.2	O53896_MYCTU	S.IGLGFAIPVDQAK.R	0.9974	3.5634	2	0.417	1328.76	1.511	19	24	0
ST_Mark_28Jan10_expmnt2_IP.9852.9852.2	35KD_MYCTU	K.YLM*ALFSSK.I	0.9997	2.8121	2	0.5565	1075.55	0.6686	14	16	0
ST_Mark_28Jan10_expmnt2_IP.9854.9854.2	GYRB_MYCTU	R.DSM*FQAILPLR.G	0.9772	3.063	2	0.2565	1306.69	0.4605	15	20	0
ST_Mark_28Jan10_expmnt2_IP.9856.9856.3	O53896_MYCTU	R.APAGPSGGPVAASAAPSIPAANMPPGSVEQVAAK.	0.9998	5.245	3	0.5925	3025.54	1.1831	43	132	0
ST_Mark_28Jan10_expmnt2_IP.9881.9881.2	O53896_MYCTU	K.RIADELISTGK.A	0.9967	2.9738	2	0.4081	1202.67	0.5543	15	20	0
ST_Mark_28Jan10_expmnt2_IP.9887.9887.2	MPA_MYCTU	R.AIDTESNLGQYL.	0.9992	3.1342	2	0.4654	1323.64	0.4824	18	22	0
ST_Mark_28Jan10_expmnt2_IP.9904.9904.2	O53896_MYCTU	R.TAPFTVVGADPTSDIAVVR.V	0.9998	4.1104	2	0.49	1916.01	0.101	22	36	0
ST_Mark_28Jan10_expmnt2_IP.9907.9907.3	O53896_MYCTU	R.YSPPPQQPGTPGYAQGQQQTYSQQFDWR.Y	1	5.8847	3	0.6799	3240.48	0.4023	38	108	0
ST_Mark_28Jan10_expmnt2_IP.9912.9912.2	O53896_MYCTU	D.AQSGSIGLGFAIPVDQAK.R	1	5.477	2	0.5642	1758.94	1.15	25	34	0
ST_Mark_28Jan10_expmnt2_IP.9915.9915.2	P96253_MYCTU	R.FWAPLSLTAEQK.H	0.9986	3.5448	2	0.4424	1390.74	1.62	19	22	0
ST_Mark_28Jan10_expmnt2_IP.9928.9928.3	O53896_MYCTU	R.APAGPSGGPVAASAAPSIPAANMPPGSVEQVAAK.	0.9955	4.047	3	0.3825	3025.54	0.1027	29	132	0
ST_Mark_28Jan10_expmnt2_IP.9943.9943.2	O53896_MYCTU	Q.SGSIGLGFAIPVDQAK.R	0.9999	4.4368	2	0.5544	1559.84	0.441	23	30	0
ST_Mark_28Jan10_expmnt2_IP.9944.9944.2	35KD_MYCTU	K.YLM*ALFSSK.I	0.9999	2.6026	2	0.4465	1075.55	0.0063	14	16	0
ST_Mark_28Jan10_expmnt2_IP.9945.9945.2	O53896_MYCTU	.VVPSVVM*LETDLGR.Q	0.9998	4.0812	2	0.4949	1530.82	0.7817	21	26	0
ST_Mark_28Jan10_expmnt2_IP.9949.9949.2	MPA_MYCTU	R.AIDTESNLGQYL.	0.9993	3.0515	2	0.4735	1323.64	0.3743	18	22	0
ST_Mark_28Jan10_expmnt2_IP.9960.9960.3	O53896_MYCTU	D.AQSGSIGLGFAIPVDQAK.R	0.9792	3.4897	3	0.2627	1758.94	0.1728	31	68	0
ST_Mark_28Jan10_expmnt2_IP.9961.9961.3	O53896_MYCTU	R.TAPFTVVGADPTSDIAVVR.V	0.9987	5.1514	3	0.3799	1916.01	1.1517	33	72	0
ST_Mark_28Jan10_expmnt2_IP.9970.9970.3	O53896_MYCTU	R.YSPPPQQPGTPGYAQGQQQTYSQQFDWR.Y	1	6.3217	3	0.6519	3240.48	1.2098	40	108	0
ST_Mark_28Jan10_expmnt2_IP.9973.9973.2	O53896_MYCTU	R.TAPFTVVGADPTSDIAVVR.V	0.9999	4.766	2	0.5079	1916.01	0.3441	26	36	0
ST_Mark_28Jan10_expmnt2_IP.9978.9978.2	P96253_MYCTU	R.FWAPLSLTAEQK.H	0.9994	3.2516	2	0.4915	1390.74	0.4962	18	22	0
ST_Mark_TB_4May10_plus.10023.10023.2	P96291_MYCTU	R.DTDGYGVDIVLNSLTGAAQR.A	0.9999	5.5171	2	0.4881	2065.02	0.5236	24	38	0
ST_Mark_TB_4May10_plus.10057.10057.3	RS3_MYCTU	K.QVQLNILEVKNPESQAQLVAQGVAEQLSNR.V	0.9892	3.742	3	0.4346	3303.77	1.1395	24	116	0
ST_Mark_TB_4May10_plus.10064.10064.3	RPOC_MYCTU	R.VM*FNELLPLGYPFVNK.Q	0.8711	3.0554	3	0.2407	1897	1.3645	25	60	0
ST_Mark_TB_4May10_plus.10066.10066.2	RPOC_MYCTU	R.VM*FNELLPLGYPFVNK.Q	0.9973	3.1145	2	0.4858	1897	0.7789	19	30	0
ST_Mark_TB_4May10_plus.10073.10073.3	O53203_MYCTU	R.DGDDAYLVVAADKGTATFSDIANDVAK.S	0.9959	4.3644	3	0.4215	2742.31	0.8782	32	104	0
ST_Mark_TB_4May10_plus.10085.10085.3	RPOC_MYCTU	K.LVDIGEAVGIVAAQSIGEPGTQLTM*R.T	0.9994	4.3511	3	0.518	2641.39	0.5961	32	100	0
ST_Mark_TB_4May10_plus.10156.10156.3	O53521_MYCTU	K.TAGASVGDLATDPDLIAEIDAAVK.Q	0.9971	4.923	3	0.4205	2313.18	2.2666	39	92	0
ST_Mark_TB_4May10_plus.10169.10169.2	O53579_MYCTU	R.IDESFTLVYDALVSR.A	1	4.8931	2	0.5783	1727.88	0.7903	21	28	0
ST_Mark_TB_4May10_plus.10176.10176.3	RPOC_MYCTU	R.GQDLGDPEIDALLAAGITQVK.V	0.998	3.8597	3	0.4696	2124.12	0.8388	29	80	0
ST_Mark_TB_4May10_plus.10197.10197.2	P96204_MYCTU	R.SIQTILLAALGR.T	0.9965	3.7335	2	0.3138	1255.77	0.5037	18	22	0
ST_Mark_TB_4May10_plus.10206.10206.2	SYE_MYCTU	R.VAATGTTVSPPLFESLELLGR.D	0.961	3.104	2	0.3788	2158.18	1.7148	16	40	0
ST_Mark_TB_4May10_plus.10216.10216.3	GYRA_MYCTU	R.TSLVITELPYQVNHDNFITSIAEQVR.D	0.9588	3.5124	3	0.3726	2987.55	2.3735	25	100	0
ST_Mark_TB_4May10_plus.10239.10239.3	O53670_MYCTU	R.FIVFEAPAVVLATGGIGK.S	0.9995	4.4229	3	0.4876	1789.03	1.1179	35	68	0
ST_Mark_TB_4May10_plus.10241.10241.2	O53670_MYCTU	R.FIVFEAPAVVLATGGIGK.S	1	6.03	2	0.6403	1789.03	0.8231	29	34	0
ST_Mark_TB_4May10_plus.10302.10302.2	ECCA3_MYCTU	K.NDFGLVAIDTLLAR.M	0.9999	4.4513	2	0.5252	1517.83	0.515	22	26	0
ST_Mark_TB_4May10_plus.10342.10342.3	ECCA3_MYCTU	K.NDFGLVAIDTLLAR.M	0.9891	3.9616	3	0.2625	1517.83	0.7058	30	52	0
ST_Mark_TB_4May10_plus.10362.10362.2	ECCA3_MYCTU	K.NDFGLVAIDTLLAR.M	1	4.9632	2	0.557	1517.83	0.5172	22	26	0
ST_Mark_TB_4May10_plus.10363.10363.3	PKND_MYCTU	K.LLAGSTTSTVLPFTGLNTPLAVAVDSDR.T	0.9979	4.6829	3	0.4789	2816.5	1.9758	35	108	0
ST_Mark_TB_4May10_plus.10367.10367.3	P95227_MYCTU	R.ALGDLGPVIYNM*YGSTEVAFATIAGPK.D	0.9972	3.9523	3	0.509	2771.4	1.8392	27	104	0
ST_Mark_TB_4May10_plus.10378.10378.3	Y2005_MYCTU	K.SELVFSTPVPTM*VEISNEAEM*VVLGSSGR.G	0.9993	4.7988	3	0.5314	3097.52	1.2955	36	112	0
ST_Mark_TB_4May10_plus.10399.10399.3	ENO_MYCTU	K.EGLSTGLGDEGGFAPDVAGTTAALDLISR.A	0.9993	4.6274	3	0.5254	2790.38	0.9743	37	112	0
ST_Mark_TB_4May10_plus.10401.10401.3	ATPG_MYCTU	R.QAQITQEISEIVGGANALAEAR.	0.989	4.0282	3	0.3469	2269.18	0.9567	28	84	0
ST_Mark_TB_4May10_plus.10441.10441.3	Y2005_MYCTU	K.SELVFSTPVPTM*VEISNEAEM*VVLGSSGR.G	0.9969	4.4281	3	0.4693	3097.52	1.6269	37	112	0
ST_Mark_TB_4May10_plus.10457.10457.3	O53579_MYCTU	K.QAPNVFSVDGPVTTGPVWVLAGFGAQHR.K	0.9846	3.504	3	0.4359	2907.49	1.5516	37	108	0
ST_Mark_TB_4May10_plus.10460.10460.2	RHO_MYCTU	K.TTILQDIANAITR.N	0.9991	4.1087	2	0.4131	1429.8	1.2924	20	24	0
ST_Mark_TB_4May10_plus.10470.10470.3	O53664_MYCTU	R.TVTVEELPIDPANVAAYAAVTGLR.Y	0.9987	3.901	3	0.4599	2470.32	0.2119	38	92	0
ST_Mark_TB_4May10_plus.10474.10474.3	PSTS1_MYCTU	R.GLGEAQLGNSSGNFLLPDAQSIQAAAAGFASK.T	0.9996	6.0268	3	0.5174	3090.55	2.2528	45	124	0
ST_Mark_TB_4May10_plus.10524.10524.3	DNAJ1_MYCTU	K.VAVPPNLAGAAQEALEAYAAAER.S	0.9784	3.6157	3	0.387	2282.18	2.1313	30	88	0
ST_Mark_TB_4May10_plus.10525.10525.2	RHO_MYCTU	K.TTILQDIANAITR.N	0.9992	4.0344	2	0.4187	1429.8	0.9203	19	24	0
ST_Mark_TB_4May10_plus.10526.10526.3	O53579_MYCTU	K.QAPNVFSVDGPVTTGPVWVLAGFGAQHR.K	0.8828	3.0182	3	0.3435	2907.49	1.9148	29	108	0
ST_Mark_TB_4May10_plus.10537.10537.3	PSTS1_MYCTU	R.GLGEAQLGNSSGNFLLPDAQSIQAAAAGFASK.T	0.9981	4.4626	3	0.4786	3090.55	0.7081	40	124	0
ST_Mark_TB_4May10_plus.10554.10554.2	P96290_MYCTU	R.DLGNILTILSGSER.V	1	4.5316	2	0.5717	1487.81	0.3606	20	26	0
ST_Mark_TB_4May10_plus.10567.10567.3	Q10782_MYCTU	R.GAGAVLNIASIAGFQPIPYM*AVYSATK.A	0.978	3.5109	3	0.363	2726.43	0.5408	26	104	0
ST_Mark_TB_4May10_plus.10611.10611.3	DNAJ1_MYCTU	K.VAVPPNLAGAAQEALEAYAAAER.S	0.9921	3.551	3	0.4368	2282.18	1.1284	29	88	0
ST_Mark_TB_4May10_plus.10624.10624.2	P96825_MYCTU	K.LGLVGLINTLALEGAK.Y	0.9998	4.7015	2	0.5126	1581.96	1.5507	22	30	0
ST_Mark_TB_4May10_plus.10632.10632.2	RPOB_MYCTU	K.ESAQTLLENLFFK.E	0.9997	3.6597	2	0.5022	1539.81	0.5923	17	24	0
ST_Mark_TB_4May10_plus.10639.10639.2	DNAJ1_MYCTU	R.TGGTTIGDLFGGLFGR.G	0.9996	3.3776	2	0.5587	1568.81	0.6782	16	30	0
ST_Mark_TB_4May10_plus.10685.10685.2	P96825_MYCTU	K.LGLVGLINTLALEGAK.Y	1	5.2294	2	0.5747	1581.96	0.5229	24	30	0
ST_Mark_TB_4May10_plus.10686.10686.3	DHAS_MYCTU	R.ELLDGATGVQLVDVPTPLAAAGVDESLVGR.I	0.9998	4.6007	3	0.588	2962.57	0.4227	30	116	0
ST_Mark_TB_4May10_plus.10723.10723.3	Y2345_MYCTU	R.RVDPTNVM*ALAAVPLQALDDLSR.S	0.9697	4.0738	3	0.2922	2481.32	1.0775	31	88	0
ST_Mark_TB_4May10_plus.10800.10800.2	EFTU_MYCTU	K.ADAVDDEELLELVEM*EVR.E	1	4.716	2	0.6344	2090.98	0.5559	23	34	0
ST_Mark_TB_4May10_plus.10801.10801.3	EFTU_MYCTU	K.ADAVDDEELLELVEM*EVR.E	0.9997	4.6685	3	0.4899	2090.98	1.0577	34	68	0
ST_Mark_TB_4May10_plus.10806.10806.2	CLPB_MYCTU	R.LDDVLIFEGLNPEELVR.I	0.9997	4.424	2	0.5131	1971.04	1.2604	18	32	0
ST_Mark_TB_4May10_plus.10815.10815.3	CTPV_MYCTU	K.EATLLVDGQELLVPVDQVQVGDLVR.V	0.8908	3.2673	3	0.2953	2705.47	0.8774	23	96	0
ST_Mark_TB_4May10_plus.10838.10838.3	PSTS1_MYCTU	R.GLGEAQLGNSSGNFLLPDAQSIQAAAAGFASK.T	0.8934	3.6293	3	0.2975	3090.55	1.5709	30	124	0
ST_Mark_TB_4May10_plus.10917.10917.2	O05302_MYCTU	R.LAVSDVPVELAALIGR.D	0.9999	4.5291	2	0.5303	1622.95	0.6907	21	30	0
ST_Mark_TB_4May10_plus.10932.10932.2	Y2629_MYCTU	R.ADEALPFAAIAVGAALVR.D	0.9997	4.9001	2	0.4589	1754.98	0.6593	26	34	0
ST_Mark_TB_4May10_plus.10934.10934.3	Y2629_MYCTU	R.ADEALPFAAIAVGAALVR.D	0.9924	4.0789	3	0.2824	1754.98	0.2343	29	68	0
ST_Mark_TB_4May10_plus.11008.11008.2	DEVS_MYCTU	R.LSDVVDDLQDVIQEIR.T	0.9992	5.448	2	0.3277	1856.96	0.667	22	30	0
ST_Mark_TB_4May10_plus.11031.11031.3	P96824_MYCTU	R.IQPTVVVDPDPDGPLM*SNEIFGPILPVVTVK.S	0.854	3.2665	3	0.2805	3302.76	0.9329	31	120	0
ST_Mark_TB_4May10_plus.11045.11045.3	PSTS1_MYCTU	.DAATAQTLQAFLHWAITDGNK.A	0.9941	3.7608	3	0.4401	2272.14	2.1781	29	80	0
ST_Mark_TB_4May10_plus.11148.11148.3	O53872_MYCTU	K.VFGEIEDIVEPNAILGSNTSTLPITGLATGVK.R	0.9968	4.251	3	0.5117	3255.74	2.426	27	124	0
ST_Mark_TB_4May10_plus.11221.11221.3	ECCC3_MYCTU	R.APQLWLPPLDETIPLSAALAR.A	0.9742	3.4471	3	0.3649	2272.27	1.5246	31	80	0
ST_Mark_TB_4May10_plus.11261.11261.3	HBHA_MYCTU	R.AEGYVDQAVELTQEALGTVASQTR.A	0.9985	3.8785	3	0.4902	2536.25	0.5316	33	92	0
ST_Mark_TB_4May10_plus.11269.11269.3	O53203_MYCTU	K.QAVTPADAIGDIAVITELTDDSVK.L	0.9995	4.8852	3	0.5102	2442.26	1.4766	34	92	0
ST_Mark_TB_4May10_plus.11275.11275.2	O53203_MYCTU	K.QAVTPADAIGDIAVITELTDDSVK.L	0.9996	4.5257	2	0.5459	2442.26	0.9944	21	46	0
ST_Mark_TB_4May10_plus.11375.11375.2	ECCA3_MYCTU	R.DSVFEQSALHDLEALFAK.L	0.9669	2.3238	2	0.4421	2020	0.6409	15	34	0
ST_Mark_TB_4May10_plus.11477.11477.3	O53580_MYCTU	R.IPSGVQITHLNLPTNVVQVLNALEGQEGDR.G	0.9989	4.7715	3	0.5083	3211.71	1.4435	31	116	0
ST_Mark_TB_4May10_plus.11486.11486.3	ECCA3_MYCTU	R.DSVFEQSALHDLEALFAK.L	0.9952	3.5253	3	0.4171	2020	0.7574	29	68	0
ST_Mark_TB_4May10_plus.11513.11513.2	P95288_MYCTU	R.AVGTNLVQM*ILSIDLLNR.N	0.9645	3.8409	2	0.2911	1986.11	2.276	18	34	0
ST_Mark_TB_4May10_plus.11532.11532.3	ECCA3_MYCTU	R.QVELADNALGFLYDTGLYLR.F	0.9987	3.7679	3	0.4632	2271.17	0.3614	28	76	0
ST_Mark_TB_4May10_plus.11577.11577.2	ECCA3_MYCTU	R.QVELADNALGFLYDTGLYLR.F	0.9999	3.6219	2	0.6295	2271.17	0.4438	17	38	0
ST_Mark_TB_4May10_plus.11696.11696.3	ECCC3_MYCTU	R.NLSTDPDELIALLGPVLADRPAFTGQPTDALR.H	0.8694	2.6777	3	0.3823	3376.77	1.6644	23	124	0
ST_Mark_TB_4May10_plus.11787.11787.3	ECCC3_MYCTU	R.NLSTDPDELIALLGPVLADRPAFTGQPTDALR.H	0.9223	2.9114	3	0.4125	3376.77	2.4045	23	124	0
ST_Mark_TB_4May10_plus.12200.12200.3	O53203_MYCTU	R.VATDATALIATLSELAGEVESNAGGR.F	0.9998	5.4656	3	0.525	2516.28	1.1277	34	100	0
ST_Mark_TB_4May10_plus.1827.1827.3	O86361_MYCTU	K.RVDQDELAAASHR.N	0.9904	4.1679	3	0.242	1467.73	0.914	26	48	0
ST_Mark_TB_4May10_plus.1844.1844.3	RS3_MYCTU	R.ELAAAAPAGADRPR.R	0.9505	2.3134	3	0.397	1365.72	0.9122	20	52	0
ST_Mark_TB_4May10_plus.1910.1910.3	ECCB3_MYCTU	R.TPVNNNPDKVVYR.R	0.9943	2.8506	3	0.387	1515.79	0.2151	22	48	0
ST_Mark_TB_4May10_plus.1944.1944.2	35KD_MYCTU	.M*QEQVSASLR.S	0.9951	3.2531	2	0.2972	1164.57	0.6722	17	18	0
ST_Mark_TB_4May10_plus.1953.1953.2	P96218_MYCTU	R.GAAAAAIADGAR.I	0.9998	3.476	2	0.348	1014.53	0.0077	19	22	0
ST_Mark_TB_4May10_plus.1981.1981.2	Y1488_MYCTU	R.AVATAEAIAR.K	0.9983	3.0415	2	0.3412	972.547	0.0828	15	18	0
ST_Mark_TB_4May10_plus.1990.1990.3	CLPC_MYCTU	R.RVVVLAQEEAR.M	0.9917	3.5713	3	0.259	1269.73	0.5324	21	40	0
ST_Mark_TB_4May10_plus.2000.2000.2	DLDH_MYCTU	K.DGVAQELKAEK.V	0.8779	2.4413	2	0.2698	1187.63	1.0604	15	20	0
ST_Mark_TB_4May10_plus.2021.2021.2	P96832_MYCTU	K.AVASLVNR.G	0.9697	1.9213	2	0.302	829.489	0.0315	12	14	0
ST_Mark_TB_4May10_plus.2023.2023.3	P95227_MYCTU	K.KPGADLDEDTIK.Q	0.9963	3.3785	3	0.4114	1301.66	1.979	23	44	0
ST_Mark_TB_4May10_plus.2028.2028.2	Y2629_MYCTU	K.LYQGATISSTK.I	0.9997	3.3305	2	0.5096	1168.62	0.6522	17	20	0
ST_Mark_TB_4May10_plus.2070.2070.2	O53842_MYCTU	R.LKDELLRQ.	0.9136	2.4375	2	0.1836	1014.59	0.6895	13	14	0
ST_Mark_TB_4May10_plus.2083.2083.2	O53896_MYCTU	K.TTVTFSDGR.T	0.9982	2.5248	2	0.4546	983.479	0.2738	15	16	0
ST_Mark_TB_4May10_plus.2093.2093.2	RPOC_MYCTU	R.NIAVQPTEEAR.A	0.9622	2.6931	2	0.3024	1227.63	0.7779	12	20	0
ST_Mark_TB_4May10_plus.2154.2154.2	ECCB3_MYCTU	R.STAALYVR.V	0.9276	2.1881	2	0.2733	880.489	0.4577	11	14	0
ST_Mark_TB_4May10_plus.2166.2166.3	ECCA3_MYCTU	R.THHLVFAGPPGTGK.T	0.9886	3.6619	3	0.2988	1418.75	0.8042	22	52	0
ST_Mark_TB_4May10_plus.2170.2170.2	Y1488_MYCTU	K.QAQILAAEGAK.Q	0.9363	1.9704	2	0.3429	1099.61	0.144	15	20	0
ST_Mark_TB_4May10_plus.2176.2176.2	RPOA_MYCTU	R.GYVPAVQNR.A	0.9054	1.7082	2	0.4033	1003.53	0.464	13	16	0
ST_Mark_TB_4May10_plus.2188.2188.2	O06632_MYCTU	R.AVGVQALSSK.D	0.9806	2.3701	2	0.3839	959.552	0.6095	16	18	0
ST_Mark_TB_4May10_plus.2209.2209.2	Y2005_MYCTU	K.SASAQLVVVGSHGR.G	0.9989	3.8149	2	0.4235	1367.74	0.6158	19	26	0
ST_Mark_TB_4May10_plus.2246.2246.2	P95227_MYCTU	R.GTAELHYLR.K	0.9898	2.9783	2	0.2958	1059.56	0.7062	14	16	0
ST_Mark_TB_4May10_plus.2281.2281.2	AG84_MYCTU	R.LIEENSDLR.Q	0.9972	2.9731	2	0.3667	1088.56	0.5013	14	16	0
ST_Mark_TB_4May10_plus.2295.2295.3	Y3134_MYCTU	R.AVAVHAAETPDDVEQGSR.L	0.9996	4.3195	3	0.4664	1851.88	0.4066	30	68	0
ST_Mark_TB_4May10_plus.2313.2313.3	Y3131_MYCTU	R.APSIHNTQPWR.W	0.8575	2.5025	3	0.3005	1306.67	1.1465	16	40	0
ST_Mark_TB_4May10_plus.2320.2320.2	Y2005_MYCTU	R.VPVIVAR.Q	0.9278	1.8641	2	0.3105	753.498	0.2342	10	12	0
ST_Mark_TB_4May10_plus.2354.2354.3	O53580_MYCTU	R.AAIAVGHGVTVR.D	0.8933	2.4508	3	0.3198	1150.67	2	19	44	0
ST_Mark_TB_4May10_plus.2356.2356.3	ECCB3_MYCTU	R.IAAGIALHDTR.M	0.9666	2.0926	3	0.2929	1137.64	0.025	17	40	0
ST_Mark_TB_4May10_plus.2364.2364.2	ATPFD_MYCTU	R.ILDVQPR.L	0.9149	2.402	2	0.2034	840.494	0.8846	10	12	0
ST_Mark_TB_4May10_plus.2369.2369.3	35KD_MYCTU	K.TLHDQALSAAAQAK.K	0.9015	3.0174	3	0.2565	1424.75	1.7953	23	52	0
ST_Mark_TB_4May10_plus.2382.2382.2	Y2005_MYCTU	R.VPVIVAR.Q	0.9842	2.1332	2	0.3721	753.498	0.4826	11	12	0
ST_Mark_TB_4May10_plus.2413.2413.2	O53579_MYCTU	R.HVWEYAPR.D	0.9651	2.2624	2	0.3299	1057.52	0.7479	13	14	0
ST_Mark_TB_4May10_plus.2426.2426.3	GYRB_MYCTU	R.RLQEM*AFLNK.G	0.9303	2.4921	3	0.2754	1265.67	0.7847	21	36	0
ST_Mark_TB_4May10_plus.2439.2439.3	SERA_MYCTU	K.TKPGVIIVNAAR.G	0.9773	3.5187	3	0.2254	1238.76	0.6389	20	44	0
ST_Mark_TB_4May10_plus.2457.2457.3	O53579_MYCTU	K.TNVGHLESAAGAASM*AK.V	0.9982	3.5292	3	0.4646	1630.79	0.6853	31	64	0
ST_Mark_TB_4May10_plus.2462.2462.3	O53579_MYCTU	R.GRPADRPALLGAVK.T	0.974	3.0612	3	0.3165	1420.84	0.4816	22	52	0
ST_Mark_TB_4May10_plus.2475.2475.2	Y2030_MYCTU	R.VVVNDDVVR.G	0.9499	2.1863	2	0.3218	1014.56	0.4248	13	16	0
ST_Mark_TB_4May10_plus.2568.2568.2	O53579_MYCTU	R.AELTVPEM*R.Q	0.9781	2.7088	2	0.3121	1061.53	1.1617	14	16	0
ST_Mark_TB_4May10_plus.2597.2597.2	P95197_MYCTU	K.LSTAALDAAK.S	0.8594	1.9767	2	0.2956	960.536	0.319	16	18	0
ST_Mark_TB_4May10_plus.2630.2630.2	MDH_MYCTU	K.ALNAVAADDVR.V	0.9802	3.2746	2	0.1986	1114.59	0.1874	18	20	0
ST_Mark_TB_4May10_plus.2639.2639.3	DHMA1_MYCTU	R.TM*IPPLSAAGHR.V	0.9587	2.8231	3	0.2965	1266.67	0.3554	19	44	0
ST_Mark_TB_4May10_plus.2644.2644.2	PKND_MYCTU	R.FTGDEVTYR.A	0.9896	2.2737	2	0.3733	1087.51	0.1595	13	16	0
ST_Mark_TB_4May10_plus.2693.2693.2	O69687_MYCTU	R.VIGATLSAEQAK.W	0.9991	3.3546	2	0.4856	1187.66	1.2088	18	22	0
ST_Mark_TB_4May10_plus.2698.2698.2	Y3134_MYCTU	R.AVVVGIDGSR.A	0.9599	2.9504	2	0.2616	972.547	1.5514	16	18	0
ST_Mark_TB_4May10_plus.2705.2705.3	O53579_MYCTU	R.ALGQIEADRTSEVGKQ.	0.9993	3.8019	3	0.4536	1701.88	0.4998	28	60	0
ST_Mark_TB_4May10_plus.2707.2707.3	MPA_MYCTU	R.KLRPGDSLLVDTK.A	0.9103	2.6199	3	0.324	1441.84	1.1363	20	48	0
ST_Mark_TB_4May10_plus.2769.2769.2	O53579_MYCTU	K.SFSADADGYTR.S	0.9993	2.7715	2	0.5244	1189.51	0.3628	18	20	0
ST_Mark_TB_4May10_plus.2783.2783.3	SAHH_MYCTU	R.IHVEALGGHLTK.L	0.9983	3.1611	3	0.4601	1274.72	0.8927	22	44	0
ST_Mark_TB_4May10_plus.2784.2784.2	DLDH_MYCTU	R.NEGYDVVVAK.F	0.9886	2.6055	2	0.3877	1093.55	0.8654	16	18	0
ST_Mark_TB_4May10_plus.2845.2845.2	DLDH_MYCTU	R.NEGYDVVVAK.F	0.9998	2.7156	2	0.4589	1093.55	0.015	16	18	0
ST_Mark_TB_4May10_plus.2855.2855.2	METE_MYCTU	R.VPSAEEM*ADSLR.A	0.9992	2.92	2	0.5216	1320.62	0.4895	18	22	0
ST_Mark_TB_4May10_plus.2888.2888.2	Y873_MYCTU	R.LANDVLEGR.Y	0.9954	2.9446	2	0.3487	986.527	0.621	15	16	0
ST_Mark_TB_4May10_plus.2895.2895.2	ECCA3_MYCTU	K.SSVAM*ELVR.K	0.8651	1.9456	2	0.1555	1007.52	0.0103	13	16	0
ST_Mark_TB_4May10_plus.2896.2896.2	DLDH_MYCTU	R.VAGVHFLM*K.K	0.9341	2.3269	2	0.2784	1017.56	0.5396	14	16	0
ST_Mark_TB_4May10_plus.2918.2918.2	SAHH_MYCTU	R.HSLIDGINR.G	0.9654	2.4132	2	0.3239	1024.55	0.8033	13	16	0
ST_Mark_TB_4May10_plus.2925.2925.3	O53896_MYCTU	R.VVGLVQEEQPSDM*TNHPR.Y	0.9513	2.7245	3	0.3726	2051.99	1.0904	26	68	0
ST_Mark_TB_4May10_plus.2926.2926.3	PCC5_MYCTU	K.TGRPLIGINDGAGAR.I	0.9991	4.0913	3	0.391	1467.8	0.3061	29	56	0
ST_Mark_TB_4May10_plus.2929.2929.2	ECCA3_MYCTU	R.SGFAALTR.V	0.9988	2.9627	2	0.4117	822.447	0.8241	13	14	0
ST_Mark_TB_4May10_plus.2950.2950.2	Y1488_MYCTU	R.GVLDEATGR.W	0.9343	2.0458	2	0.2749	917.469	0.0947	14	16	0
ST_Mark_TB_4May10_plus.2991.2991.3	O53896_MYCTU	R.VVGLVQEEQPSDM*TNHPR.Y	0.9487	2.5801	3	0.3931	2051.99	1.1747	27	68	0
ST_Mark_TB_4May10_plus.3002.3002.2	ECCA3_MYCTU	R.SGFAALTR.V	0.978	2.366	2	0.3237	822.447	0.5182	12	14	0
ST_Mark_TB_4May10_plus.3013.3013.2	Y1488_MYCTU	R.GVLDEATGR.W	0.9766	2.1453	2	0.3045	917.469	0.0548	14	16	0
ST_Mark_TB_4May10_plus.3043.3043.2	Y1488_MYCTU	K.QAAILAAEADR.Q	0.9998	3.5692	2	0.4792	1128.6	0.4623	17	20	0
ST_Mark_TB_4May10_plus.3055.3055.3	O53896_MYCTU	R.VVGLVQEEQPSDM*TNHPR.Y	0.9195	2.6128	3	0.379	2051.99	2.2063	23	68	0
ST_Mark_TB_4May10_plus.3078.3078.3	CLPC_MYCTU	K.HFRPEFLNR.I	0.9822	2.7784	3	0.2804	1215.64	0.5145	19	32	0
ST_Mark_TB_4May10_plus.3108.3108.2	Y873_MYCTU	R.GYETAESLAAR.G	0.9995	3.4629	2	0.4615	1167.56	0.6972	17	20	0
ST_Mark_TB_4May10_plus.3120.3120.3	O53896_MYCTU	R.VVGLVQEEQPSDM*TNHPR.Y	0.9754	3.0157	3	0.3914	2051.99	1.3552	23	68	0
ST_Mark_TB_4May10_plus.3140.3140.3	CLPC_MYCTU	K.HFRPEFLNR.I	0.9491	2.6043	3	0.2746	1215.64	0.7992	18	32	0
ST_Mark_TB_4May10_plus.3267.3267.2	Y873_MYCTU	R.IFEGSSEIM*R.L	0.9627	2.8463	2	0.2555	1184.57	0.7561	16	18	0
ST_Mark_TB_4May10_plus.3299.3299.3	O53896_MYCTU	K.ASHASLGVQVTNDKDTLGAK.I	0.9996	4.5464	3	0.518	2012.04	1.1671	33	76	0
ST_Mark_TB_4May10_plus.3323.3323.2	O53896_MYCTU	K.RIADELISTGK.A	0.9997	3.7322	2	0.4605	1202.67	0.7739	18	20	0
ST_Mark_TB_4May10_plus.3342.3342.3	O53896_MYCTU	K.RIADELISTGK.A	0.8684	2.8063	3	0.2638	1202.67	1.4894	16	40	0
ST_Mark_TB_4May10_plus.3351.3351.2	CTPV_MYCTU	K.KIDTVVFDK.T	0.8783	2.1619	2	0.3206	1064.6	0.615	11	16	0
ST_Mark_TB_4May10_plus.3360.3360.2	ECCC3_MYCTU	K.AVVVQSVPEPK.L	0.9981	3.2537	2	0.4269	1152.66	1.0775	15	20	0
ST_Mark_TB_4May10_plus.3372.3372.3	O53896_MYCTU	K.ASHASLGVQVTNDKDTLGAK.I	0.9965	3.975	3	0.4386	2012.04	1.515	28	76	0
ST_Mark_TB_4May10_plus.3385.3385.2	O53896_MYCTU	K.RIADELISTGK.A	0.9997	3.6871	2	0.4543	1202.67	0.6065	17	20	0
ST_Mark_TB_4May10_plus.3398.3398.2	O53670_MYCTU	R.AGLGAADYVR.A	0.9933	3.0131	2	0.3195	992.516	0.3914	16	18	0
ST_Mark_TB_4May10_plus.3415.3415.2	O07177_MYCTU	K.LAAEAITVQR.V	0.9991	3.1645	2	0.397	1071.62	0.1935	16	18	0
ST_Mark_TB_4May10_plus.3436.3436.2	ECCC3_MYCTU	K.AVVVQSVPEPK.L	0.9995	3.4938	2	0.4551	1152.66	0.7206	16	20	0
ST_Mark_TB_4May10_plus.3437.3437.2	INHA_MYCTU	R.SNLVAAGPIR.T	0.9979	3.153	2	0.3987	997.579	0.7668	16	18	0
ST_Mark_TB_4May10_plus.3463.3463.2	P96218_MYCTU	R.FSTTIGNVNR.T	0.9573	2.0485	2	0.4411	1108.57	0.6844	12	18	0
ST_Mark_TB_4May10_plus.3476.3476.2	LPQH_MYCTU	K.ITGTATGVDM*ANPM*SPVNK.S	0.9995	4.3903	2	0.4811	1935.93	0.6876	21	36	0
ST_Mark_TB_4May10_plus.3478.3478.3	LPQH_MYCTU	K.ITGTATGVDM*ANPM*SPVNK.S	0.9829	3.1795	3	0.3477	1935.93	0.2107	24	72	0
ST_Mark_TB_4May10_plus.3484.3484.2	GLYA1_MYCTU	K.IAATPEFADR.Q	0.9835	2.3788	2	0.3715	1090.55	0.3548	15	18	0
ST_Mark_TB_4May10_plus.3492.3492.3	METE_MYCTU	R.ALRDGHDAVADEIASSR.A	0.8848	2.7128	3	0.2868	1782.87	0.8157	27	64	0
ST_Mark_TB_4May10_plus.3504.3504.3	P96291_MYCTU	R.VGDPDEHSLLAGR.E	0.874	2.5273	3	0.3051	1365.68	1.2611	19	48	0
ST_Mark_TB_4May10_plus.3526.3526.2	P96218_MYCTU	R.FSTTIGNVNR.T	0.9778	2.1077	2	0.4156	1108.57	0.1008	11	18	0
ST_Mark_TB_4May10_plus.3532.3532.3	HTPG_MYCTU	R.M*KDGQQQIFYATGETR.Q	0.9364	3.3394	3	0.2435	1888.89	0.8758	28	60	0
ST_Mark_TB_4May10_plus.3541.3541.3	CLPB_MYCTU	R.TKNNPVLIGEPGVGK.T	0.8795	3.0287	3	0.2072	1522.86	0.6192	26	56	0
ST_Mark_TB_4May10_plus.3568.3568.2	Y2624_MYCTU	R.GPAGPVLVEASR.D	0.9997	3.3401	2	0.4544	1152.64	0.1157	18	22	0
ST_Mark_TB_4May10_plus.3611.3611.2	O53896_MYCTU	R.YPPSPPPQPTQYR.Q	0.9629	2.8431	2	0.3022	1527.76	0.6377	14	24	0
ST_Mark_TB_4May10_plus.3647.3647.2	PSTS1_MYCTU	K.VLAAM*YQGTIK.T	0.9979	3.4491	2	0.375	1210.66	0.6772	17	20	0
ST_Mark_TB_4May10_plus.3658.3658.2	ACG_MYCTU	M.PDTM*VTTDVIK.S	0.9995	3.6272	2	0.4111	1235.62	0.3396	15	20	0
ST_Mark_TB_4May10_plus.3692.3692.2	O53896_MYCTU	R.YPPSPPPQPTQYR.Q	0.9988	2.9939	2	0.4965	1527.76	0.4629	18	24	0
ST_Mark_TB_4May10_plus.3735.3735.2	P96218_MYCTU	R.TAALNNYIK.A	0.8685	1.9828	2	0.258	1007.55	0.1688	13	16	0
ST_Mark_TB_4May10_plus.3736.3736.3	RS1_MYCTU	R.RAWLEQTQSEVR.S	0.8848	3.4634	3	0.1402	1502.77	1.3714	24	44	0
ST_Mark_TB_4May10_plus.3752.3752.2	35KD_MYCTU	K.LLSQLEQAK.	0.9985	3.1742	2	0.3457	1029.59	0.5927	15	16	0
ST_Mark_TB_4May10_plus.3754.3754.2	O53896_MYCTU	R.YPPSPPPQPTQYR.Q	0.9975	2.8588	2	0.478	1527.76	0.5663	17	24	0
ST_Mark_TB_4May10_plus.3756.3756.2	P95227_MYCTU	R.AGDGVAILAR.N	0.9953	3.2233	2	0.3179	942.537	0.4822	14	18	0
ST_Mark_TB_4May10_plus.3770.3770.2	RPOC_MYCTU	R.VQELFEAR.V	0.9259	2.4391	2	0.2347	991.521	0.7989	13	14	0
ST_Mark_TB_4May10_plus.3785.3785.2	MPA_MYCTU	K.SVLETGQPGLR.I	0.9969	3.2101	2	0.3974	1156.63	0.9365	16	20	0
ST_Mark_TB_4May10_plus.3790.3790.3	O06159_MYCTU	R.GVHLGFGAATER.G	0.9669	2.8192	3	0.3209	1214.63	0.5182	20	44	0
ST_Mark_TB_4May10_plus.3800.3800.3	RS1_MYCTU	R.RAWLEQTQSEVR.S	0.9716	3.1396	3	0.2717	1502.77	0.8228	25	44	0
ST_Mark_TB_4May10_plus.3817.3817.2	O53896_MYCTU	R.YPPSPPPQPTQYR.Q	0.9992	3.068	2	0.5112	1527.76	0.4588	16	24	0
ST_Mark_TB_4May10_plus.3832.3832.2	RPOC_MYCTU	R.VQELFEAR.V	0.9347	2.7558	2	0.1596	991.521	0.5067	12	14	0
ST_Mark_TB_4May10_plus.3843.3843.2	RPOB_MYCTU	R.VVVSQLVR.S	0.9772	2.1883	2	0.3327	899.567	0.2403	13	14	0
ST_Mark_TB_4May10_plus.3845.3845.2	O53580_MYCTU	R.AAYLDGSLR.S	0.9866	2.3527	2	0.3983	965.505	0.7007	14	16	0
ST_Mark_TB_4May10_plus.3871.3871.2	EFTU_MYCTU	R.EHVLLAR.Q	0.8535	1.8219	2	0.1946	837.494	0.04	12	12	0
ST_Mark_TB_4May10_plus.3874.3874.3	EFTU_MYCTU	K.VLHDKFPDLNETK.A	0.943	2.3766	3	0.3791	1555.81	1.3228	22	48	0
ST_Mark_TB_4May10_plus.3880.3880.2	O53896_MYCTU	R.YPPSPPPQPTQYR.Q	0.9989	3.2128	2	0.488	1527.76	0.7255	18	24	0
ST_Mark_TB_4May10_plus.3889.3889.2	O53896_MYCTU	R.IADELISTGK.A	0.9982	3.2929	2	0.382	1046.57	0.6286	16	18	0
ST_Mark_TB_4May10_plus.3894.3894.3	ECCA3_MYCTU	R.ADLIGQHIGETEAK.T	0.9834	2.5445	3	0.451	1481.76	1.3683	21	52	0
ST_Mark_TB_4May10_plus.3910.3910.2	CLPB_MYCTU	K.TAIVEGLAQR.I	0.9879	3.1395	2	0.2243	1057.6	0.1632	16	18	0
ST_Mark_TB_4May10_plus.3920.3920.2	O53580_MYCTU	R.AAYLDGSLR.S	0.9391	2.0438	2	0.3343	965.505	0.3533	13	16	0
ST_Mark_TB_4May10_plus.3937.3937.3	EFTU_MYCTU	K.VLHDKFPDLNETK.A	0.9627	2.7253	3	0.3471	1555.81	0.3708	19	48	0
ST_Mark_TB_4May10_plus.3941.3941.2	EFTU_MYCTU	R.EHVLLAR.Q	0.8544	1.901	2	0.1397	837.494	0.0182	11	12	0
ST_Mark_TB_4May10_plus.3944.3944.2	O53896_MYCTU	R.YPPSPPPQPTQYR.Q	0.9951	2.875	2	0.4257	1527.76	0.4937	16	24	0
ST_Mark_TB_4May10_plus.3950.3950.2	O53896_MYCTU	R.IADELISTGK.A	0.9999	3.4225	2	0.4277	1046.57	0.0395	16	18	0
ST_Mark_TB_4May10_plus.3955.3955.2	DHOM_MYCTU	R.IIENSAEDLAAR.V	0.9999	3.9167	2	0.4458	1301.67	0.1345	19	22	0
ST_Mark_TB_4May10_plus.3959.3959.2	ECCA3_MYCTU	R.ADLIGQHIGETEAK.T	0.9961	2.9986	2	0.4799	1481.76	1.4611	17	26	0
ST_Mark_TB_4May10_plus.4003.4003.3	Y1543_MYCTU	R.YRPFYLR.N	0.9481	2.446	3	0.2417	1014.55	0.7224	14	24	0
ST_Mark_TB_4May10_plus.4014.4014.2	O53896_MYCTU	R.IADELISTGK.A	0.9962	3.5135	2	0.3051	1046.57	0.7024	15	18	0
ST_Mark_TB_4May10_plus.4027.4027.2	O53670_MYCTU	K.GILVTEGVR.G	0.984	3.0399	2	0.2503	943.557	0.6412	15	16	0
ST_Mark_TB_4May10_plus.4029.4029.3	Y3127_MYCTU	R.IAM*TAAHWQANITR.F	0.8836	2.648	3	0.2451	1599.81	0.4757	24	52	0
ST_Mark_TB_4May10_plus.4030.4030.2	O53896_MYCTU	R.YPPSPPPQPTQYR.Q	0.8668	2.5931	2	0.278	1527.76	1.527	14	24	0
ST_Mark_TB_4May10_plus.4031.4031.2	METE_MYCTU	K.TLVAGVVDGR.N	0.9732	2.4783	2	0.3636	986.563	1.1191	15	18	0
ST_Mark_TB_4May10_plus.4035.4035.2	EFTU_MYCTU	K.AFDQIDNAPEER.Q	0.9982	3.9107	2	0.3511	1404.64	0.7605	19	22	0
ST_Mark_TB_4May10_plus.4037.4037.2	EFTU_MYCTU	K.TTVTGVEM*FR.K	0.9983	2.8281	2	0.399	1156.57	0.1381	15	18	0
ST_Mark_TB_4May10_plus.4066.4066.2	DESA1_MYCTU	R.DYLVVTR.S	0.9043	2.1388	2	0.2535	865.478	0.7229	11	12	0
ST_Mark_TB_4May10_plus.4088.4088.2	GYRA_MYCTU	K.VVINNLYK.H	0.8989	2.0159	2	0.2493	962.567	0.1619	11	14	0
ST_Mark_TB_4May10_plus.4098.4098.2	EFTU_MYCTU	K.AFDQIDNAPEER.Q	0.999	4.3483	2	0.3198	1404.64	0.4424	19	22	0
ST_Mark_TB_4May10_plus.4109.4109.2	P96218_MYCTU	R.TQVGLVVESGDAR.E	1	4.3657	2	0.5786	1330.7	0.6579	21	24	0
ST_Mark_TB_4May10_plus.4133.4133.3	RS2_MYCTU	R.LKELEAM*EQTGGFEGR.T	0.9881	3.9538	3	0.3308	1810.87	2.1142	28	60	0
ST_Mark_TB_4May10_plus.4141.4141.3	O53580_MYCTU	K.LDHQPIVDDIR.A	0.9893	3.204	3	0.3125	1320.69	0.5372	22	40	0
ST_Mark_TB_4May10_plus.4160.4160.3	P96825_MYCTU	K.VHLYGGYHVLR.A	0.947	2.4979	3	0.3334	1313.71	1.2941	16	40	0
ST_Mark_TB_4May10_plus.4174.4174.3	DESA1_MYCTU	R.IFEREDFTGEGAK.L	0.9731	3.2059	3	0.305	1498.72	1.4292	23	48	0
ST_Mark_TB_4May10_plus.4177.4177.2	ETFA_MYCTU	K.VSAELITAAR.A	0.9823	2.9883	2	0.288	1030.59	0.8195	16	18	0
ST_Mark_TB_4May10_plus.4179.4179.2	P96291_MYCTU	K.GAEIFATAGNPAK.R	0.9941	3.3523	2	0.3627	1246.64	0.7368	18	24	0
ST_Mark_TB_4May10_plus.4195.4195.3	RS2_MYCTU	R.LKELEAM*EQTGGFEGR.T	0.9982	4.3439	3	0.3722	1810.87	0.7434	30	60	0
ST_Mark_TB_4May10_plus.4199.4199.2	O53521_MYCTU	R.GGPGLLLR.	0.8716	2.4807	2	0.1823	782.488	0.9283	11	14	0
ST_Mark_TB_4May10_plus.4212.4212.2	IF2_MYCTU	R.GPVATVLVQR.G	0.9909	3.3843	2	0.2988	1039.63	1.5771	15	18	0
ST_Mark_TB_4May10_plus.4221.4221.2	P96291_MYCTU	R.IAGAGAM*GSVELPAK.Q	0.9999	3.872	2	0.5579	1387.73	0.493	19	28	0
ST_Mark_TB_4May10_plus.4248.4248.2	GLYA1_MYCTU	R.AVLQAQGSVLTNK.Y	0.9991	3.5304	2	0.4831	1328.75	1.2544	17	24	0
ST_Mark_TB_4May10_plus.4254.4254.2	RIR1_MYCTU	R.SINSALQLSK.R	0.9957	2.7533	2	0.4251	1060.6	0.8664	15	18	0
ST_Mark_TB_4May10_plus.4256.4256.3	DHMA1_MYCTU	K.ASHFIQEDSGTELAER.M	0.9539	3.1988	3	0.3041	1789.84	1.3849	24	60	0
ST_Mark_TB_4May10_plus.4270.4270.2	ENO_MYCTU	R.GVANALLVK.V	0.8761	2.4931	2	0.2194	884.556	1.0684	13	16	0
ST_Mark_TB_4May10_plus.4276.4276.2	P96218_MYCTU	R.M*FLVDTAQGR.I	0.9993	3.2297	2	0.4408	1153.57	0.5669	16	18	0
ST_Mark_TB_4May10_plus.4284.4284.3	FAB2_MYCTU	R.RLWENAGSPEVDTNR.L	0.9257	2.8498	3	0.2536	1743.84	0.3928	23	56	0
ST_Mark_TB_4May10_plus.4294.4294.3	O06428_MYCTU	R.AKDVLAQYAAQAR.H	0.9982	3.7708	3	0.4004	1404.76	1.0454	25	48	0
ST_Mark_TB_4May10_plus.4367.4367.2	ECCA3_MYCTU	K.FLDTNEGLR.S	0.901	2.5295	2	0.241	1064.54	0.6636	12	16	0
ST_Mark_TB_4May10_plus.4372.4372.2	RPOB_MYCTU	R.LSALGPGGLSR.E	0.8903	2.8546	2	0.2199	1027.59	0.6109	14	20	0
ST_Mark_TB_4May10_plus.4395.4395.2	HBHA_MYCTU	K.AAEGYLEAATSR.Y	1	4.2845	2	0.5394	1238.6	0.6121	18	22	0
ST_Mark_TB_4May10_plus.4415.4415.2	O53664_MYCTU	R.AAAGALPVVPR.T	0.989	2.7939	2	0.3622	1021.62	0.6138	16	20	0
ST_Mark_TB_4May10_plus.4417.4417.3	HTPG_MYCTU	M.NAHVEQLEFQAEAR.Q	0.923	3.9665	3	0.1703	1641.8	1.5077	22	52	0
ST_Mark_TB_4May10_plus.4434.4434.2	HTPG_MYCTU	K.GVVDAQDM*SLNVSR.E	1	4.5952	2	0.573	1506.73	0.6731	22	26	0
ST_Mark_TB_4May10_plus.4458.4458.3	O53872_MYCTU	K.GVEDAGGTYQPHPAEAVVEK.M	0.9552	3.2482	3	0.3113	2053.98	0.7562	27	76	0
ST_Mark_TB_4May10_plus.4465.4465.2	DLDH_MYCTU	K.KLGVTILTATK.V	0.9403	2.3382	2	0.3368	1144.73	0.5118	13	20	0
ST_Mark_TB_4May10_plus.4469.4469.2	ATPA_MYCTU	R.LDLSQYR.E	0.9782	2.4101	2	0.2866	894.468	0.5907	11	12	0
ST_Mark_TB_4May10_plus.4484.4484.2	RS1_MYCTU	R.SEFLNNLQK.G	0.963	2.6952	2	0.2606	1092.57	0.7765	13	16	0
ST_Mark_TB_4May10_plus.4496.4496.3	CLPB_MYCTU	R.ATFKPEFINR.L	0.9765	2.4321	3	0.2286	1222.66	0.015	16	36	0
ST_Mark_TB_4May10_plus.4498.4498.3	MTRA_MYCTU	R.AKVEKDPENPTVVLTVR.G	0.9983	4.0404	3	0.4289	1895.06	0.9202	26	64	0
ST_Mark_TB_4May10_plus.4504.4504.2	GYRA_MYCTU	R.IAQVIQIR.G	0.9944	2.8571	2	0.2977	940.594	0.351	13	14	0
ST_Mark_TB_4May10_plus.4513.4513.3	P96832_MYCTU	R.TTGYDVRPEVADQVR.S	0.9872	2.6165	3	0.445	1705.85	0.7812	25	56	0
ST_Mark_TB_4May10_plus.4514.4514.3	ECCA1_MYCTU	R.KDFVAEYEGQSAVK.T	0.904	3.4196	3	0.1543	1570.77	0.5159	25	52	0
ST_Mark_TB_4May10_plus.4520.4520.3	ECCA3_MYCTU	D.PDLDEAFSHAAK.I	0.8755	2.6576	3	0.2078	1300.62	0.4314	21	44	0
ST_Mark_TB_4May10_plus.4532.4532.3	ECCD5_MYCTU	R.LRELGEAPLEATGR.G	0.9986	2.8796	3	0.4213	1511.82	0.0276	22	52	0
ST_Mark_TB_4May10_plus.4540.4540.3	O53695_MYCTU	R.SRYPGLNATEVVR.R	0.8694	2.9265	3	0.1939	1461.78	0.4337	23	48	0
ST_Mark_TB_4May10_plus.4556.4556.2	ACDP_MYCTU	K.ITQIYEGTNQIQR.V	0.9999	4.5455	2	0.4932	1563.81	0.5652	20	24	0
ST_Mark_TB_4May10_plus.4562.4562.3	TRPC_MYCTU	R.KDFVVQPYQIHEAR.A	0.9989	3.6971	3	0.4703	1729.9	1.4918	24	52	0
ST_Mark_TB_4May10_plus.4564.4564.2	Y3127_MYCTU	K.VLVLSTPSDTR.A	0.9984	3.072	2	0.329	1187.66	0.0372	16	20	0
ST_Mark_TB_4May10_plus.4566.4566.2	ECCB3_MYCTU	K.STELDQFPR.G	0.9892	2.7193	2	0.3169	1092.53	0.4125	12	16	0
ST_Mark_TB_4May10_plus.4569.4569.2	Y1996_MYCTU	R.AVVNSGQAPVIVAR.I	0.9998	4.2653	2	0.4761	1380.8	0.4355	21	26	0
ST_Mark_TB_4May10_plus.4571.4571.2	O53842_MYCTU	K.NQAIVVETTAYR.S	0.9999	4.1126	2	0.4176	1364.72	0.1388	19	22	0
ST_Mark_TB_4May10_plus.4571.4571.3	O53842_MYCTU	K.NQAIVVETTAYRSFEAFT.D	0.9106	2.326	3	0.3854	2047.01	0.6497	20	68	0
ST_Mark_TB_4May10_plus.4585.4585.2	P95227_MYCTU	K.AVSLAQPPLGK.L	0.9939	2.9783	2	0.373	1080.64	0.642	15	20	0
ST_Mark_TB_4May10_plus.4601.4601.3	O53695_MYCTU	R.SRYPGLNATEVVR.R	0.9917	3.282	3	0.3511	1461.78	0.7706	28	48	0
ST_Mark_TB_4May10_plus.4606.4606.3	CLPB_MYCTU	R.RLQLQVSLPAKR.W	0.9963	3.0896	3	0.3587	1408.87	0.1905	21	44	0
ST_Mark_TB_4May10_plus.4610.4610.3	O53823_MYCTU	R.GDYREPVLAASSDGVGTK.L	0.8518	2.9769	3	0.2017	1821.9	0.3446	25	68	0
ST_Mark_TB_4May10_plus.4625.4625.2	DLDH_MYCTU	R.ALPNEDADVSKEIEK.Q	0.9969	3.1567	2	0.4488	1657.83	0.5945	20	28	0
ST_Mark_TB_4May10_plus.4631.4631.2	ACG_MYCTU	R.DFPVVANTDR.R	0.9431	2.4242	2	0.2965	1133.56	0.6414	16	18	0
ST_Mark_TB_4May10_plus.4632.4632.2	P95072_MYCTU	K.AGIEAQFVAR.G	0.9343	2.2091	2	0.3289	1061.57	0.6054	15	18	0
ST_Mark_TB_4May10_plus.4637.4637.2	O05842_MYCTU	K.LPGTVFTAAK.E	0.9785	2.5816	2	0.3416	1004.58	0.7279	15	18	0
ST_Mark_TB_4May10_plus.4650.4650.2	P95227_MYCTU	K.AVSLAQPPLGK.L	0.999	3.1104	2	0.4654	1080.64	0.6389	16	20	0
ST_Mark_TB_4May10_plus.4653.4653.2	AG84_MYCTU	R.ANAEQILGEAR.H	0.9991	3.7287	2	0.3702	1171.61	0.4107	18	20	0
ST_Mark_TB_4May10_plus.4660.4660.3	O53512_MYCTU	R.SYRGDM*INGFAPDAAAR.	0.9638	2.8492	3	0.3487	1827.85	0.8337	23	64	0
ST_Mark_TB_4May10_plus.4661.4661.2	O53695_MYCTU	R.M*VDQAALGAAIR.Y	0.9997	3.8528	2	0.4278	1231.65	0.2649	20	22	0
ST_Mark_TB_4May10_plus.4665.4665.3	O53670_MYCTU	R.GTPHGGVYLDIASR.L	0.9916	3.6035	3	0.3094	1442.74	0.5262	24	52	0
ST_Mark_TB_4May10_plus.4672.4672.3	35KD_MYCTU	R.THQALTQQAAQVIGNQR.Q	0.9971	4.2116	3	0.3829	1863.98	1.0669	28	64	0
ST_Mark_TB_4May10_plus.4681.4681.2	CLPC_MYCTU	R.EGEGVAAQVLVK.L	0.9993	3.2635	2	0.3904	1199.66	0.0591	17	22	0
ST_Mark_TB_4May10_plus.4693.4693.3	Y1543_MYCTU	R.HFGHIVNVSSVGVQTR.A	0.9984	3.6765	3	0.4492	1736.92	0.728	26	60	0
ST_Mark_TB_4May10_plus.4697.4697.2	Y873_MYCTU	K.IALTTLNAGR.L	0.9937	2.9726	2	0.3446	1029.61	0.5556	15	18	0
ST_Mark_TB_4May10_plus.4699.4699.2	QCRA_MYCTU	R.YQGETIYLAR.A	0.9982	2.6993	2	0.4753	1213.62	0.6074	16	18	0
ST_Mark_TB_4May10_plus.4702.4702.3	GYRB_MYCTU	K.NAIHSSIVDFSGK.G	0.9927	2.5165	3	0.2981	1374.7	0.0036	19	48	0
ST_Mark_TB_4May10_plus.4708.4708.2	O53512_MYCTU	R.YEALATEIDR.G	0.9871	2.9395	2	0.3127	1180.58	0.7198	17	18	0
ST_Mark_TB_4May10_plus.4721.4721.2	PSTS2_MYCTU	K.GVSTLNLDGPTTAK.I	0.9999	3.9819	2	0.5768	1373.73	0.5215	16	26	0
ST_Mark_TB_4May10_plus.4728.4728.2	O53695_MYCTU	R.M*VDQAALGAAIR.Y	0.9841	2.5969	2	0.3498	1231.65	0.2432	18	22	0
ST_Mark_TB_4May10_plus.4730.4730.2	ACG_MYCTU	R.VGLAPEM*EEPPPATPR.R	1	4.0032	2	0.6453	1706.85	0.4488	21	30	0
ST_Mark_TB_4May10_plus.4735.4735.2	Y2224_MYCTU	K.AGVDLANQLR.G	0.8891	2.7116	2	0.223	1056.58	0.7268	14	18	0
ST_Mark_TB_4May10_plus.4744.4744.2	P96218_MYCTU	K.LVSENGVGTVAAGVSK.A	0.9999	3.7173	2	0.6153	1487.81	0.577	22	30	0
ST_Mark_TB_4May10_plus.4746.4746.2	P96218_MYCTU	R.IVVQVDGQLK.T	0.9455	2.6816	2	0.2584	1098.65	0.7904	14	18	0
ST_Mark_TB_4May10_plus.4749.4749.2	ECCA3_MYCTU	R.ALGIAVYQR.K	0.9996	2.9112	2	0.4004	990.573	0.0359	14	16	0
ST_Mark_TB_4May10_plus.4757.4757.3	O53896_MYCTU	R.VVGLVQEEQPSDMTNHPR.Y	0.9128	2.6424	3	0.3373	2035.99	1.0306	24	68	0
ST_Mark_TB_4May10_plus.4765.4765.2	FAB1_MYCTU	R.IVESYDLM*NAGGPR.K	1	4.3771	2	0.5658	1537.74	0.4722	22	26	0
ST_Mark_TB_4May10_plus.4769.4769.3	O05777_MYCTU	R.HLGTESGVGLLER.F	0.8799	3.2198	3	0.1608	1367.73	0.7236	23	48	0
ST_Mark_TB_4May10_plus.4780.4780.2	DLDH_MYCTU	K.AHGVGDPSGFVK.L	0.9848	2.6538	2	0.3611	1170.59	0.3808	15	22	0
ST_Mark_TB_4May10_plus.4781.4781.2	KGD_MYCTU	R.VM*NLIAAYR.N	0.9976	3.1013	2	0.3521	1066.58	0.4575	15	16	0
ST_Mark_TB_4May10_plus.4783.4783.3	O05302_MYCTU	R.RGPVTVYGVDKFPR.M	0.9954	3.3937	3	0.3599	1590.88	0.3601	22	52	0
ST_Mark_TB_4May10_plus.4795.4795.2	RPOB_MYCTU	R.SEAPLVGTGM*ELR.A	0.9992	3.2583	2	0.3681	1375.69	0.0264	19	24	0
ST_Mark_TB_4May10_plus.4800.4800.2	O05592_MYCTU	R.ELFADEVTNK.L	0.9779	2.7844	2	0.3071	1165.57	0.8166	15	18	0
ST_Mark_TB_4May10_plus.4805.4805.2	P95288_MYCTU	R.WIQALSEGSR.T	0.9973	2.8531	2	0.343	1146.59	0.08	17	18	0
ST_Mark_TB_4May10_plus.4812.4812.3	HRP1_MYCTU	R.HLPEHAIVQFVK.A	0.9913	3.267	3	0.3452	1417.8	1.0424	23	44	0
ST_Mark_TB_4May10_plus.4814.4814.2	RS3_MYCTU	R.AGIADVEIER.T	0.9725	2.7945	2	0.2847	1072.56	0.723	15	18	0
ST_Mark_TB_4May10_plus.4829.4829.3	DHMA1_MYCTU	R.AGYDAPFPDKTYQAGAR.A	0.9669	2.6626	3	0.4052	1827.87	1.1697	23	64	0
ST_Mark_TB_4May10_plus.4833.4833.2	Y2030_MYCTU	R.ALEPLEVTSR.W	0.9971	2.7016	2	0.4528	1114.61	0.726	15	18	0
ST_Mark_TB_4May10_plus.4834.4834.2	PPIB_MYCTU	K.LNEPVIYPR.G	0.9919	2.604	2	0.3832	1100.61	0.7561	12	16	0
ST_Mark_TB_4May10_plus.4843.4843.2	ATPFD_MYCTU	R.YLTVPAEDATPR.I	0.997	2.7863	2	0.4673	1332.68	0.62	18	22	0
ST_Mark_TB_4May10_plus.4850.4850.2	P96878_MYCTU	R.GGVVAIVETSPAK.L	0.9995	3.5889	2	0.4908	1227.69	0.6823	18	24	0
ST_Mark_TB_4May10_plus.4856.4856.2	Q6MX39_MYCTU	K.FAQAADFSVEK.V	0.995	3.0456	2	0.3695	1212.59	0.5472	16	20	0
ST_Mark_TB_4May10_plus.4879.4879.2	EFG_MYCTU	R.VYSGTVESGSQVINATK.G	1	5.501	2	0.5391	1739.88	0.5494	23	32	0
ST_Mark_TB_4May10_plus.4895.4895.2	EFTU_MYCTU	K.LIQPVAM*DEGLR.F	0.9928	2.8017	2	0.3887	1357.72	0.3972	17	22	0
ST_Mark_TB_4May10_plus.4904.4904.3	ATPA_MYCTU	R.VVNPLGQPIDGRGDVDSDTRR.A	0.8775	3.5403	3	0.3155	2266.15	1.4902	21	80	0
ST_Mark_TB_4May10_plus.4910.4910.2	ECCA3_MYCTU	K.ITLGTALAR.L	0.9836	2.7644	2	0.2978	915.562	0.6406	15	16	0
ST_Mark_TB_4May10_plus.4924.4924.2	O05842_MYCTU	R.DGANIALIAK.T	0.9984	3.6847	2	0.3339	985.568	0.6227	17	18	0
ST_Mark_TB_4May10_plus.4939.4939.2	CLPB_MYCTU	K.NNPVLIGEPGVGK.T	0.9997	3.3197	2	0.5247	1293.72	0.4153	16	24	0
ST_Mark_TB_4May10_plus.4953.4953.2	O07219_MYCTU	K.FTGGM*ISWNR.A	0.916	2.1337	2	0.1463	1184.56	0.0061	12	18	0
ST_Mark_TB_4May10_plus.4963.4963.3	Y3401_MYCTU	R.HAGQDLTLHTDTPSTIAVR.T	0.9991	4.435	3	0.4551	2033.04	1.0613	30	72	0
ST_Mark_TB_4May10_plus.4967.4967.2	FTSY_MYCTU	R.VVLGAADTFR.A	0.9396	2.7066	2	0.2284	1048.58	0.5106	16	18	0
ST_Mark_TB_4May10_plus.4980.4980.3	Y479_MYCTU	R.HFTNISVETAGNQIR.D	0.9211	2.9995	3	0.2164	1686.86	0.2992	24	56	0
ST_Mark_TB_4May10_plus.4987.4987.3	P95227_MYCTU	R.RASIIILTSGTTGTPK.G	0.9443	2.5723	3	0.3587	1615.94	0.8379	23	60	0
ST_Mark_TB_4May10_plus.4990.4990.2	O53521_MYCTU	R.IADDGELLVR.G	0.9865	3.3906	2	0.226	1100.59	0.5214	16	18	0
ST_Mark_TB_4May10_plus.4994.4994.3	Y2004_MYCTU	R.LAADTHSAIVEFR.C	0.9986	3.2833	3	0.4358	1429.74	0.3799	23	48	0
ST_Mark_TB_4May10_plus.4997.4997.2	P96218_MYCTU	K.ALDQQLIVM*SR.E	0.9991	3.4104	2	0.4259	1289.69	0.5892	16	20	0
ST_Mark_TB_4May10_plus.5002.5002.3	O53842_MYCTU	R.YGPGM*GQALDPNYHLR.R	0.9778	3.2357	3	0.3203	1804.85	0.6288	28	60	0
ST_Mark_TB_4May10_plus.5010.5010.2	Y2629_MYCTU	R.SRTDLLSTLPQR.V	0.8998	2.7808	2	0.1921	1386.77	0.312	15	22	0
ST_Mark_TB_4May10_plus.5017.5017.2	Y3131_MYCTU	R.TVLTLAVR.A	0.9706	2.4701	2	0.2785	872.556	0.5043	13	14	0
ST_Mark_TB_4May10_plus.5019.5019.2	Y2345_MYCTU	K.AALSQAFTVR.Q	0.9961	2.8964	2	0.4035	1063.59	0.8006	14	18	0
ST_Mark_TB_4May10_plus.5029.5029.2	KGD_MYCTU	R.LEQLAPLPR.R	0.9961	2.6284	2	0.3882	1036.62	0.2895	14	16	0
ST_Mark_TB_4May10_plus.5043.5043.3	ECCB3_MYCTU	R.LGADEVAKLPVSR.V	0.9942	3.1213	3	0.3639	1354.77	0.3411	22	48	0
ST_Mark_TB_4May10_plus.5053.5053.3	O53580_MYCTU	K.IRFPANTNLVR.H	0.9975	3.3951	3	0.3081	1300.75	0.1373	22	40	0
ST_Mark_TB_4May10_plus.5054.5054.2	O53842_MYCTU	R.AQVSSIVGLER.I	0.9975	3.6374	2	0.3427	1158.65	0.7234	17	20	0
ST_Mark_TB_4May10_plus.5060.5060.2	P95072_MYCTU	K.VLAGLDEDTEVR.I	0.9987	3.4798	2	0.4098	1316.67	0.5228	19	22	0
ST_Mark_TB_4May10_plus.5063.5063.3	ATPA_MYCTU	R.ALELQAPSVVHR.Q	0.9392	2.8355	3	0.2846	1319.74	1.4389	25	44	0
ST_Mark_TB_4May10_plus.5064.5064.2	Y1996_MYCTU	R.QVAM*VVLGYR.G	0.9989	3.0618	2	0.4406	1151.63	0.5188	15	18	0
ST_Mark_TB_4May10_plus.5066.5066.2	PNP_MYCTU	R.ALSAEVAVVPR.A	0.9923	3.4428	2	0.2776	1111.65	0.4812	18	20	0
ST_Mark_TB_4May10_plus.5067.5067.3	MURF_MYCTU	R.AELRPGDVVLVK.A	0.9118	2.3517	3	0.2704	1295.77	0.2521	23	44	0
ST_Mark_TB_4May10_plus.5071.5071.2	O05302_MYCTU	R.M*VDYVVPTGVR.I	0.9933	2.6618	2	0.4055	1251.65	0.4482	14	20	0
ST_Mark_TB_4May10_plus.5080.5080.2	O53580_MYCTU	K.IRFPANTNLVR.H	0.9901	2.6831	2	0.3591	1300.75	0.2992	16	20	0
ST_Mark_TB_4May10_plus.5085.5085.2	PNP_MYCTU	R.IPGSFFR.R	0.8564	1.7711	2	0.2946	823.446	0.307	8	12	0
ST_Mark_TB_4May10_plus.5106.5106.2	HTPG_MYCTU	R.FAELLAER.L	0.9976	3.2142	2	0.3278	948.515	0.9437	13	14	0
ST_Mark_TB_4May10_plus.5116.5116.3	P95288_MYCTU	R.RGYITAFTVPASDGDDRNQR.L	0.9749	3.1361	3	0.354	2239.09	0.5515	23	76	0
ST_Mark_TB_4May10_plus.5117.5117.2	ECCD5_MYCTU	R.LPVFPSATSR.W	0.9349	2.3453	2	0.2911	1074.59	0.4847	13	18	0
ST_Mark_TB_4May10_plus.5127.5127.2	SYM_MYCTU	K.VAQAAAAAGVPTAALAR.R	0.9992	4.1207	2	0.4306	1508.85	0.3488	21	32	0
ST_Mark_TB_4May10_plus.5128.5128.2	Y2030_MYCTU	R.DAEAPLDVVR.L	0.9948	2.9379	2	0.2819	1084.56	0.0729	15	18	0
ST_Mark_TB_4May10_plus.5129.5129.2	PHKR_MYCTU	R.FEEALATIR.A	0.9978	2.778	2	0.3488	1049.56	0.0894	15	16	0
ST_Mark_TB_4May10_plus.5148.5148.2	CLPB_MYCTU	K.AIDLVDEAASR.L	0.9997	3.8383	2	0.4244	1159.6	0.4519	18	20	0
ST_Mark_TB_4May10_plus.5157.5157.2	O53872_MYCTU	K.DSITGVVVASAK.K	0.9605	2.4076	2	0.3696	1146.64	0.5249	15	22	0
ST_Mark_TB_4May10_plus.5159.5159.2	RPOC_MYCTU	R.GIVVELAER.A	0.997	2.3947	2	0.3777	985.568	0.0438	13	16	0
ST_Mark_TB_4May10_plus.5163.5163.2	P95288_MYCTU	K.YVGDLVAYR.Y	0.9996	3.2665	2	0.407	1055.55	0.1912	15	16	0
ST_Mark_TB_4May10_plus.5183.5183.2	Y2627_MYCTU	R.FIYAGIADR.L	0.9971	3.1539	2	0.3425	1025.54	0.6133	15	16	0
ST_Mark_TB_4May10_plus.5184.5184.2	O50437_MYCTU	R.VVAVATASGLPVR.G	0.9936	3.3143	2	0.3581	1239.74	0.6709	20	24	0
ST_Mark_TB_4May10_plus.5196.5196.2	DLDH_MYCTU	R.NAELVHIFTK.D	0.9988	3.2967	2	0.411	1171.65	0.6951	16	18	0
ST_Mark_TB_4May10_plus.5198.5198.2	ENO_MYCTU	R.YAGDLAFPR.F	0.9016	3.0312	2	0.1207	1009.51	0.7027	16	16	0
ST_Mark_TB_4May10_plus.5200.5200.2	O53203_MYCTU	K.DLATLSVAAR.Q	0.9935	2.8239	2	0.3436	1016.57	0.303	15	18	0
ST_Mark_TB_4May10_plus.5210.5210.3	O53896_MYCTU	R.SKAPGATVALTFQDPSGGSR.T	0.9996	5.3823	3	0.4514	1946.99	1.2136	38	76	0
ST_Mark_TB_4May10_plus.5214.5214.3	O86361_MYCTU	R.SKLNVNGSSLAAGHPFAATGGR.I	0.956	3.3519	3	0.3461	2112.09	1.6342	30	84	0
ST_Mark_TB_4May10_plus.5218.5218.2	ACDP_MYCTU	K.LGTM*GLILR.G	0.9043	2.487	2	0.1992	989.586	0.3694	15	16	0
ST_Mark_TB_4May10_plus.5225.5225.2	ATPA_MYCTU	R.VVNPLGQPIDGR.G	0.9932	2.7918	2	0.4106	1264.7	0.5907	17	22	0
ST_Mark_TB_4May10_plus.5228.5228.2	O53204_MYCTU	K.TIVGLETPDSGSVK.V	0.9998	3.8023	2	0.5489	1402.74	0.7225	19	26	0
ST_Mark_TB_4May10_plus.5233.5233.2	O53896_MYCTU	R.SKAPGATVALTFQDPSGGSR.T	0.9999	4.5101	2	0.572	1946.99	0.8095	23	38	0
ST_Mark_TB_4May10_plus.5235.5235.2	O07219_MYCTU	K.LGAPVGDQTVDGDVVSQK.F	1	5.4616	2	0.684	1784.9	0.3398	24	34	0
ST_Mark_TB_4May10_plus.5236.5236.3	Y3193_MYCTU	K.AWM*QVFPGTVKPK.S	0.9801	2.3808	3	0.3331	1504.8	0.0404	21	48	0
ST_Mark_TB_4May10_plus.5242.5242.3	CLPB_MYCTU	R.LQLQVSLPAKR.W	0.9972	2.8664	3	0.3895	1252.77	0.17	19	40	0
ST_Mark_TB_4May10_plus.5245.5245.2	O53579_MYCTU	K.M*ITTPTDWPR.Y	0.9751	2.4598	2	0.3625	1233.6	0.8773	15	18	0
ST_Mark_TB_4May10_plus.5250.5250.3	PKND_MYCTU	R.LIAAHLM*DPAPQPSQLRPGR.V	0.8704	2.9277	3	0.2466	2184.18	0.4617	28	76	0
ST_Mark_TB_4May10_plus.5262.5262.2	O53579_MYCTU	R.LPADTPM*YGFER.V	0.998	3.0106	2	0.4489	1412.66	0.5024	18	22	0
ST_Mark_TB_4May10_plus.5263.5263.3	Y2567_MYCTU	R.LGVVGLVEAQHR.G	0.85	2.9283	3	0.2099	1277.73	1.2742	20	44	0
ST_Mark_TB_4May10_plus.5268.5268.2	ISPG_MYCTU	R.VSLSAPPVEEVK.V	0.9671	2.8182	2	0.339	1254.69	0.6604	13	22	0
ST_Mark_TB_4May10_plus.5270.5270.2	RS1_MYCTU	K.QANEDYTEEFDPAK.Y	0.9999	3.8968	2	0.5545	1656.7	0.4158	20	26	0
ST_Mark_TB_4May10_plus.5273.5273.3	O06428_MYCTU	R.HELALLPDVPGRR.A	0.9812	3.2983	3	0.3044	1472.83	1.0279	24	48	0
ST_Mark_TB_4May10_plus.5277.5277.3	O53896_MYCTU	R.SKAPGATVALTFQDPSGGSR.T	0.9977	4.5772	3	0.4015	1946.99	1.172	28	76	0
ST_Mark_TB_4May10_plus.5283.5283.3	ECCC3_MYCTU	R.KLIATIGEQLAR.Y	0.9982	3.8837	3	0.3436	1312.79	0.5548	26	44	0
ST_Mark_TB_4May10_plus.5285.5285.2	ECCC3_MYCTU	R.KLIATIGEQLAR.Y	0.9988	3.1696	2	0.4131	1312.79	0.1684	16	22	0
ST_Mark_TB_4May10_plus.5294.5294.2	P95227_MYCTU	M.PNLTDLPGQAVSK.L	0.9998	4.2737	2	0.4888	1339.72	1.5581	18	24	0
ST_Mark_TB_4May10_plus.5295.5295.2	RS2_MYCTU	R.VIASAVAEGLQAR.A	0.9996	4.5834	2	0.4176	1284.73	1.5006	21	24	0
ST_Mark_TB_4May10_plus.5304.5304.3	RS2_MYCTU	R.VIASAVAEGLQAR.A	0.9996	4.6559	3	0.3818	1284.73	0.7464	31	48	0
ST_Mark_TB_4May10_plus.5312.5312.2	KPYK_MYCTU	K.ALVAFTQSGDTVR.R	0.9629	2.2472	2	0.286	1364.72	0.0197	16	24	0
ST_Mark_TB_4May10_plus.5313.5313.2	ECCC3_MYCTU	R.STYVDGIYEPPQTAK.A	0.9999	4.1704	2	0.571	1668.81	1.2845	21	28	0
ST_Mark_TB_4May10_plus.5319.5319.3	35KD_MYCTU	R.RYANAIGSAELAESSVQGR.M	0.9865	3.2474	3	0.3601	1978.99	0.3696	30	72	0
ST_Mark_TB_4May10_plus.5322.5322.2	FTSY_MYCTU	R.AAAADQLQTWAAR.V	0.9975	3.5478	2	0.3956	1372.7	0.8064	18	24	0
ST_Mark_TB_4May10_plus.5332.5332.2	RS3_MYCTU	R.LGITTDWK.S	0.995	2.5444	2	0.3477	933.504	0.2105	12	14	0
ST_Mark_TB_4May10_plus.5337.5337.2	NUOD_MYCTU	-.MTAIADSAGGAGETVLVA.G	0.9397	2.8728	2	0.2073	1633.81	0.045	15	34	0
ST_Mark_TB_4May10_plus.5344.5344.2	RS1_MYCTU	K.VIDIDLER.R	0.8799	2.7363	2	0.1225	972.536	0.6196	13	14	0
ST_Mark_TB_4May10_plus.5350.5350.3	O53203_MYCTU	R.ANAASLLPVHAM*QIK.Y	0.9572	3.2788	3	0.2968	1579.87	1.089	19	56	0
ST_Mark_TB_4May10_plus.5354.5354.3	PHSG_MYCTU	R.IKQEILAGIGGVR.A	0.9294	2.9466	3	0.2222	1353.82	0.4323	26	48	0
ST_Mark_TB_4May10_plus.5365.5365.2	PCC6_MYCTU	R.TVGVLANNPLR.L	0.9977	3.2864	2	0.3694	1153.67	0.3811	16	20	0
ST_Mark_TB_4May10_plus.5368.5368.3	RPOC_MYCTU	R.TFHQGGVGEDITGGLPR.V	0.9617	3.5588	3	0.2493	1740.87	0.5713	30	64	0
ST_Mark_TB_4May10_plus.5372.5372.2	Y2030_MYCTU	R.EAVEQLVDVQR.N	0.9998	4.1183	2	0.4216	1285.67	0.665	17	20	0
ST_Mark_TB_4May10_plus.5373.5373.3	P96291_MYCTU	R.HGVVPPLLHFNR.L	0.9896	2.983	3	0.3699	1385.78	0.9304	22	44	0
ST_Mark_TB_4May10_plus.5376.5376.3	O53872_MYCTU	R.LVAEKDSITGVVVASAK.K	0.9997	4.4919	3	0.5012	1686.96	0.9137	26	64	0
ST_Mark_TB_4May10_plus.5380.5380.3	ECCA3_MYCTU	M.AGVGEGDSGGVERDDIGM*VAASPVASR.V	0.9956	4.85	3	0.3953	2575.21	1.2527	38	104	0
ST_Mark_TB_4May10_plus.5382.5382.2	RPOB_MYCTU	R.FGFSEIM*R.S	0.9964	2.4693	2	0.3861	1002.48	0.2094	13	14	0
ST_Mark_TB_4May10_plus.5385.5385.2	Y3131_MYCTU	R.ELTIWSGR.Y	0.919	2.0509	2	0.2215	961.51	0.0655	12	14	0
ST_Mark_TB_4May10_plus.5387.5387.3	PCC5_MYCTU	K.SGTAHYAASGEQDAFDYVR.E	0.9842	4.0174	3	0.3386	2044.9	2.152	28	72	0
ST_Mark_TB_4May10_plus.5389.5389.3	PKNH_MYCTU	K.LM*TAEFSKDPVFR.E	0.982	2.7356	3	0.3932	1556.78	1.1098	23	48	0
ST_Mark_TB_4May10_plus.5392.5392.2	RS3_MYCTU	R.ADIDYGLYEAK.T	1	3.7434	2	0.57	1257.6	0.5797	17	20	0
ST_Mark_TB_4May10_plus.5393.5393.3	P96825_MYCTU	K.YNIHANALAPIAATR.M	0.9524	3.1177	3	0.2909	1595.87	1.0774	27	56	0
ST_Mark_TB_4May10_plus.5396.5396.3	RPOC_MYCTU	R.RLVDVSQDVIVR.E	0.9952	3.7948	3	0.2857	1398.81	0.4953	24	44	0
ST_Mark_TB_4May10_plus.5399.5399.2	TGS2_MYCTU	K.M*AGSVVGLAPSTLK.L	0.9998	4.3025	2	0.4764	1346.74	0.4623	22	26	0
ST_Mark_TB_4May10_plus.5406.5406.3	CLPC_MYCTU	K.RPSGSFIFAGPSGVGK.T	0.9921	4.0285	3	0.3268	1563.83	1.1688	26	60	0
ST_Mark_TB_4May10_plus.5408.5408.3	Y873_MYCTU	K.IPSEYGGLNM*SQVAYNR.V	0.8845	2.707	3	0.3063	1914.91	0.8183	20	64	0
ST_Mark_TB_4May10_plus.5409.5409.3	DESA1_MYCTU	R.IHLDEVVM*PVLKK.W	0.9927	3.2329	3	0.3814	1536.89	1.132	23	48	0
ST_Mark_TB_4May10_plus.5414.5414.2	P95288_MYCTU	K.AFAPYGLPR.T	0.9786	2.3266	2	0.3585	991.536	0.5066	14	16	0
ST_Mark_TB_4May10_plus.5417.5417.2	35KD_MYCTU	K.VQIQQAIEEAQR.T	0.9999	3.9815	2	0.4031	1412.75	0.0401	19	22	0
ST_Mark_TB_4May10_plus.5418.5418.2	CLPC_MYCTU	K.RPSGSFIFAGPSGVGK.T	0.9989	3.271	2	0.4116	1563.83	0.0494	16	30	0
ST_Mark_TB_4May10_plus.5428.5428.3	35KD_MYCTU	K.VQIQQAIEEAQR.T	0.9875	3.8359	3	0.2493	1412.75	0.6927	23	44	0
ST_Mark_TB_4May10_plus.5429.5429.3	METE_MYCTU	R.NVDEVTASLHNM*VAAAR.E	0.8569	2.8144	3	0.3042	1813.89	1.7972	23	64	0
ST_Mark_TB_4May10_plus.5437.5437.2	Y2629_MYCTU	D.PEVVFVSGEVR.S	1	3.628	2	0.5468	1217.65	0.0781	19	20	0
ST_Mark_TB_4May10_plus.5443.5443.3	ECCC3_MYCTU	R.ATGSAHLLM*TSPLLR.R	0.8867	2.817	3	0.1988	1583.86	0.0998	21	56	0
ST_Mark_TB_4May10_plus.5446.5446.2	PRRB_MYCTU	R.IEATLSALER.L	0.9976	2.9691	2	0.4268	1102.61	0.8583	15	18	0
ST_Mark_TB_4May10_plus.5459.5459.3	FAB2_MYCTU	R.IM*GASITSDGFHM*VAPDPNGER.A	0.9584	3.4693	3	0.3471	2334.06	2.0624	29	84	0
ST_Mark_TB_4May10_plus.5460.5460.2	DPO1_MYCTU	R.DVPLAQTPDTLR.L	0.9878	2.318	2	0.4378	1325.71	0.3756	16	22	0
ST_Mark_TB_4May10_plus.5470.5470.3	O05302_MYCTU	R.GPVTVYGVDKFPR.M	0.8887	2.7969	3	0.2668	1434.77	0.8743	23	48	0
ST_Mark_TB_4May10_plus.5471.5471.2	Y2030_MYCTU	R.AAM*TQWLIEEK.G	0.9666	3.4597	2	0.1875	1335.67	0.6806	16	20	0
ST_Mark_TB_4May10_plus.5472.5472.3	O53154_MYCTU	R.YAESQHGGILLITHYTR.I	0.9907	3.6521	3	0.3739	1959.01	1.3939	25	64	0
ST_Mark_TB_4May10_plus.5474.5474.2	P96218_MYCTU	K.TDIFGSAADVEK.L	0.9984	3.3218	2	0.429	1252.61	0.6391	18	22	0
ST_Mark_TB_4May10_plus.5477.5477.3	Y3127_MYCTU	R.RPLDSVLQIR.Q	0.9194	2.9423	3	0.2018	1196.71	0.8022	23	36	0
ST_Mark_TB_4May10_plus.5481.5481.2	Y3127_MYCTU	R.RPLDSVLQIR.Q	0.9706	2.8612	2	0.2787	1196.71	0.9324	14	18	0
ST_Mark_TB_4May10_plus.5487.5487.3	O53580_MYCTU	R.GVPRDDEPPLDLSNVK.G	0.9049	2.9039	3	0.3013	1750.9	1.9489	25	60	0
ST_Mark_TB_4May10_plus.5501.5501.3	Q7D5X9_MYCTU	R.HLIIPDLGVDGQKR.L	0.9937	3.7814	3	0.3027	1560.89	0.4664	28	52	0
ST_Mark_TB_4May10_plus.5505.5505.2	RPOC_MYCTU	R.YGEYFTGAM*GAESIQK.L	1	4.7758	2	0.5496	1767.79	0.3943	21	30	0
ST_Mark_TB_4May10_plus.5506.5506.3	O53182_MYCTU	R.KPEIAEANVLALK.A	0.9912	4.4126	3	0.2497	1395.82	1.7857	26	48	0
ST_Mark_TB_4May10_plus.5513.5513.3	P95288_MYCTU	R.NHYPQDIEATAAEASPM*VR.R	0.9985	4.4708	3	0.4495	2115.98	2.1111	24	72	0
ST_Mark_TB_4May10_plus.5520.5520.2	MKL_MYCTU	K.LALVGLGGDEK.K	0.9897	2.6987	2	0.3128	1071.6	0.1072	17	20	0
ST_Mark_TB_4May10_plus.5533.5533.2	O05777_MYCTU	R.VVDDFGGPAPTATIR.L	1	5.1557	2	0.5781	1515.78	0.4112	23	28	0
ST_Mark_TB_4May10_plus.5534.5534.2	SECA1_MYCTU	K.YIAVVDDVAER.Y	0.9996	3.0176	2	0.4702	1249.64	0.1224	17	20	0
ST_Mark_TB_4May10_plus.5541.5541.2	TRPB_MYCTU	R.LVGFEAAGDGVETGR.H	1	4.1499	2	0.5664	1477.73	0.1702	21	28	0
ST_Mark_TB_4May10_plus.5550.5550.2	ACDP_MYCTU	R.VDASASLIPAVNK.L	0.9948	3.4732	2	0.3895	1284.72	1.714	19	24	0
ST_Mark_TB_4May10_plus.5555.5555.2	DLDH_MYCTU	K.LGVTILTATK.V	1	2.9988	2	0.5227	1016.63	0.0134	17	18	0
ST_Mark_TB_4May10_plus.5557.5557.3	CTPV_MYCTU	K.VLAEVLPQDKVAEVR.R	0.9794	3.164	3	0.3328	1665.95	0.4982	22	56	0
ST_Mark_TB_4May10_plus.5561.5561.3	CLPC_MYCTU	R.NLTAAAM*EGKLDPVIGR.E	0.9988	4.1054	3	0.4418	1771.94	0.912	37	64	0
ST_Mark_TB_4May10_plus.5569.5569.2	NRDZ_MYCTU	K.TVNLPATATVDDVR.A	1	4.0137	2	0.5799	1471.78	0.5538	22	26	0
ST_Mark_TB_4May10_plus.5574.5574.2	LPRA_MYCTU	R.LAVTGDVPNLR.V	0.9946	2.8036	2	0.3943	1154.65	0.4415	15	20	0
ST_Mark_TB_4May10_plus.5577.5577.2	PHKR_MYCTU	R.AILGIGVGER.E	0.8623	2.2523	2	0.2368	984.584	0.3499	14	18	0
ST_Mark_TB_4May10_plus.5604.5604.2	MKL_MYCTU	R.EVLLTSDEPVVR.Q	0.9992	3.2924	2	0.3917	1356.74	0.087	17	22	0
ST_Mark_TB_4May10_plus.5611.5611.2	P95227_MYCTU	K.ATSM*VVVPVM*LSR.I	0.9983	3.1118	2	0.4799	1421.76	0.8155	17	24	0
ST_Mark_TB_4May10_plus.5619.5619.2	SYA_MYCTU	R.TAAILIGDGVSPGNDGR.G	0.9998	4.6633	2	0.4955	1612.83	0.7862	23	32	0
ST_Mark_TB_4May10_plus.5620.5620.2	LPRA_MYCTU	K.ITGNSSADDIATLAGSR.L	1	4.8907	2	0.6227	1648.81	0.694	20	32	0
ST_Mark_TB_4May10_plus.5625.5625.2	O53580_MYCTU	R.FLDFSTER.D	0.9979	2.8809	2	0.4115	1014.49	0.6463	12	14	0
ST_Mark_TB_4May10_plus.5630.5630.2	ATPFD_MYCTU	R.QALLELAER.A	0.9059	2.487	2	0.2181	1042.59	0.5706	15	16	0
ST_Mark_TB_4May10_plus.5632.5632.2	SERA_MYCTU	R.SSFSGTEIFGK.T	0.9911	2.4637	2	0.4109	1159.56	0.3274	15	20	0
ST_Mark_TB_4May10_plus.5633.5633.2	RPOB_MYCTU	R.TVGELIQNQIR.V	0.9985	3.4414	2	0.3818	1270.71	0.4496	18	20	0
ST_Mark_TB_4May10_plus.5634.5634.2	TRPB_MYCTU	R.LLGAEVVAVQTGSK.T	0.9998	3.6385	2	0.5668	1371.78	0.9467	21	26	0
ST_Mark_TB_4May10_plus.5637.5637.2	CISY2_MYCTU	R.ASVM*ALSYVAQSAR.G	0.9999	4.275	2	0.5043	1469.75	0.3959	19	26	0
ST_Mark_TB_4May10_plus.5637.5637.3	CISY2_MYCTU	A.RQQLARASVMALSYVAQSAR.G	0.9563	2.8918	3	0.4217	2206.19	1.477	19	76	0
ST_Mark_TB_4May10_plus.5648.5648.2	PCC5_MYCTU	K.LLYAYGEATVPK.I	0.9999	3.3661	2	0.5688	1324.71	0.1822	18	22	0
ST_Mark_TB_4May10_plus.5649.5649.2	O05769_MYCTU	K.QAAAPELFQQYK.T	0.9902	2.8745	2	0.3899	1393.71	0.9064	17	22	0
ST_Mark_TB_4May10_plus.5652.5652.3	ECCB3_MYCTU	R.RYPSEPVSLVDVTR.D	0.998	4.3871	3	0.338	1617.86	0.8606	25	52	0
ST_Mark_TB_4May10_plus.5654.5654.2	ECCA1_MYCTU	R.WTDVIDQVK.S	0.9802	2.5916	2	0.3301	1103.57	0.418	13	16	0
ST_Mark_TB_4May10_plus.5658.5658.3	O53203_MYCTU	K.ISPHPTIPLAPTVAER.A	0.9613	3.4273	3	0.3177	1698.95	1.7842	26	60	0
ST_Mark_TB_4May10_plus.5669.5669.2	Y2563_MYCTU	R.TVDSM*GVDAFVVK.A	0.9779	2.2684	2	0.2548	1383.69	0.0058	16	24	0
ST_Mark_TB_4May10_plus.5672.5672.3	P95288_MYCTU	R.LRKPTVLVIDQIPDR.E	0.9547	3.1545	3	0.2738	1763.05	0.727	24	56	0
ST_Mark_TB_4May10_plus.5673.5673.2	P95029_MYCTU	K.LGVAADDVAVISK.H	0.8951	2.5491	2	0.3001	1257.7	1.3298	16	24	0
ST_Mark_TB_4May10_plus.5691.5691.2	35KD_MYCTU	K.YLM*ALFSSK.I	0.9996	2.5541	2	0.4958	1075.55	0.0827	14	16	0
ST_Mark_TB_4May10_plus.5696.5696.2	TRPC_MYCTU	R.ASVSIPVLR.K	0.9551	1.8381	2	0.3502	941.578	0.0156	10	16	0
ST_Mark_TB_4May10_plus.5697.5697.2	TRPC_MYCTU	R.ASPSAGALATIADPAK.L	0.9959	3.4578	2	0.4049	1440.77	0.5926	20	30	0
ST_Mark_TB_4May10_plus.5698.5698.3	RS1_MYCTU	R.HVEVPDQVVAVGDDAM*VK.V	0.9816	3.3143	3	0.3739	1923.95	1.3287	31	68	0
ST_Mark_TB_4May10_plus.5708.5708.2	O53580_MYCTU	R.AEGAPDDALWVR.T	0.8603	2.3702	2	0.2719	1299.63	0.7386	15	22	0
ST_Mark_TB_4May10_plus.5709.5709.2	O65936_MYCTU	R.FAALPYSEVR.T	0.9437	2.4334	2	0.2758	1152.6	0.3948	12	18	0
ST_Mark_TB_4May10_plus.5710.5710.2	Y1836_MYCTU	R.LIYQEM*LANYR.V	0.993	2.5738	2	0.4111	1429.72	0.3723	14	20	0
ST_Mark_TB_4May10_plus.5712.5712.2	O53203_MYCTU	R.DGDDAYLVVAADK.G	0.9936	3.3245	2	0.2246	1351.64	0.0245	17	24	0
ST_Mark_TB_4May10_plus.5716.5716.2	RL2_MYCTU	R.GASVSDFAEITR.S	0.9391	2.944	2	0.2763	1252.62	1.7958	18	22	0
ST_Mark_TB_4May10_plus.5737.5737.3	Y2005_MYCTU	R.LAGWQERYPDVPVSR.V	0.9335	3.676	3	0.1773	1772.91	0.6715	27	56	0
ST_Mark_TB_4May10_plus.5739.5739.2	METK_MYCTU	K.EAFADITNTVR.A	0.9982	3.1607	2	0.3604	1236.62	0.1294	18	20	0
ST_Mark_TB_4May10_plus.5740.5740.2	P95186_MYCTU	M.AINLELPR.K	0.9421	2.1063	2	0.2624	925.547	0.1362	12	14	0
ST_Mark_TB_4May10_plus.5743.5743.3	IF2_MYCTU	R.GLLKPIYEENQLGR.A	0.9965	4.2738	3	0.3293	1629.9	1.2552	27	52	0
ST_Mark_TB_4May10_plus.5747.5747.2	O05899_MYCTU	R.VLALALAGER.T	0.8562	2.4938	2	0.1792	1012.62	0.3195	15	18	0
ST_Mark_TB_4May10_plus.5758.5758.3	RL2_MYCTU	R.IALLHYLDGEKR.Y	0.977	2.7981	3	0.3499	1427.8	1.0714	22	44	0
ST_Mark_TB_4May10_plus.5759.5759.3	PCC6_MYCTU	R.ALHAVGQVFEAM*IR.A	0.9528	3.037	3	0.2739	1557.83	0.7188	23	52	0
ST_Mark_TB_4May10_plus.5763.5763.3	SECA1_MYCTU	K.LAGM*TGTAQTEAAELHEIYK.L	0.9765	3.3358	3	0.382	2150.05	1.7478	28	76	0
ST_Mark_TB_4May10_plus.5768.5768.2	ACR_MYCTU	R.TVSLPVGADEDDIK.A	0.9915	2.532	2	0.4629	1458.73	0.5591	17	26	0
ST_Mark_TB_4May10_plus.5774.5774.2	PDXS_MYCTU	R.LTSM*SEDELFVAAK.E	0.9967	2.9228	2	0.3842	1556.76	0.079	16	26	0
ST_Mark_TB_4May10_plus.5782.5782.3	Y3401_MYCTU	R.VSAILDRPLQAVEHER.T	0.9949	3.4287	3	0.3882	1833	0.5186	27	60	0
ST_Mark_TB_4May10_plus.5788.5788.2	EPHD_MYCTU	K.VADAIVSAVK.K	0.9099	2.6942	2	0.2375	972.572	0.5211	15	18	0
ST_Mark_TB_4May10_plus.5789.5789.3	O33185_MYCTU	R.LGAVAVVM*RPDTDLSASVR.L	0.9941	3.6146	3	0.4507	1973.05	0.9684	20	72	0
ST_Mark_TB_4May10_plus.5796.5796.3	P96291_MYCTU	K.VLIHSATGGVGQAAISIAR.A	0.9723	3.6806	3	0.3085	1821.03	1.1791	28	72	0
ST_Mark_TB_4May10_plus.5802.5802.3	O53670_MYCTU	R.HSYDVVVIGAGGAGLR.A	0.9723	4.1348	3	0.2424	1570.83	1.6177	29	60	0
ST_Mark_TB_4May10_plus.5814.5814.3	ECCB3_MYCTU	R.VGEQLHPVLNLTSAR.L	0.9971	4.3786	3	0.3521	1633.9	1.4191	29	56	0
ST_Mark_TB_4May10_plus.5817.5817.2	O53780_MYCTU	K.VLQFAPGELK.N	0.9908	2.8186	2	0.372	1101.63	1.0675	13	18	0
ST_Mark_TB_4May10_plus.5821.5821.2	ECCC3_MYCTU	K.LIATIGEQLAR.Y	0.9956	3.3031	2	0.3386	1184.7	0.5476	19	20	0
ST_Mark_TB_4May10_plus.5822.5822.2	O06216_MYCTU	R.GFAGLYVPEK.T	0.9771	2.9174	2	0.2739	1080.57	0.6759	15	18	0
ST_Mark_TB_4May10_plus.5828.5828.2	Y3193_MYCTU	R.QAYGLTSDVVTYR.N	0.9999	3.4651	2	0.6032	1472.74	0.6998	20	24	0
ST_Mark_TB_4May10_plus.5829.5829.2	RPOC_MYCTU	R.LVDVSQDVIVR.E	0.9976	3.5297	2	0.349	1242.71	0.5907	19	20	0
ST_Mark_TB_4May10_plus.5835.5835.2	Y2629_MYCTU	R.TDLLSTLPQR.V	0.994	3.2561	2	0.3196	1143.64	0.825	16	18	0
ST_Mark_TB_4May10_plus.5843.5843.3	Y2028_MYCTU	R.LLYAIEPDDPGYAAHGAAAR.K	0.975	3.2092	3	0.4026	2071.02	1.4285	28	76	0
ST_Mark_TB_4May10_plus.5854.5854.3	O53670_MYCTU	K.VTSNSWEYTGDGHALALR.A	0.9966	2.9739	3	0.4722	1976.95	0.3174	25	68	0
ST_Mark_TB_4May10_plus.5855.5855.2	P96825_MYCTU	R.WAEITDLSGAK.I	0.9962	3.0513	2	0.383	1190.61	0.5024	17	20	0
ST_Mark_TB_4May10_plus.5859.5859.3	P96824_MYCTU	R.PKPLSAYLFTK.S	0.9995	3.3566	3	0.4694	1264.73	0.494	21	40	0
ST_Mark_TB_4May10_plus.5863.5863.2	HBHA_MYCTU	K.LVGIELPK.K	0.9962	2.5689	2	0.3284	868.55	0.0937	12	14	0
ST_Mark_TB_4May10_plus.5866.5866.2	PRRB_MYCTU	R.LAVDNAIANAVK.H	0.9997	3.6632	2	0.4357	1198.68	0.1797	20	22	0
ST_Mark_TB_4May10_plus.5869.5869.3	O06291_MYCTU	R.GYIVTNNHVISEAANNPSQFK.T	0.9968	3.894	3	0.4319	2303.14	0.7435	34	80	0
ST_Mark_TB_4May10_plus.5875.5875.2	SERA_MYCTU	R.SATTVDAEVLAAAPK.L	0.9997	3.8335	2	0.4972	1443.77	0.5119	21	28	0
ST_Mark_TB_4May10_plus.5877.5877.2	EPHD_MYCTU	R.FLDTPAEQFDR.V	0.9925	2.9174	2	0.3917	1338.63	1.1083	16	20	0
ST_Mark_TB_4May10_plus.5884.5884.3	GYRA_MYCTU	R.GQHVANLLAFQPEER.I	0.9975	3.8319	3	0.3475	1708.88	0.257	26	56	0
ST_Mark_TB_4May10_plus.5891.5891.3	TGS1_MYCTU	-.M*NHLTTLDAGFLK.A	0.983	3.5788	3	0.2907	1476.76	1.5078	24	48	0
ST_Mark_TB_4May10_plus.5894.5894.2	O05842_MYCTU	R.FDLM*NGIQVR.G	0.9006	2.9984	2	0.1587	1208.61	0.8396	16	18	0
ST_Mark_TB_4May10_plus.5896.5896.2	P95227_MYCTU	R.ASIIILTSGTTGTPK.G	0.9997	3.3273	2	0.574	1459.84	0.5426	21	28	0
ST_Mark_TB_4May10_plus.5899.5899.3	DBH_MYCTU	-.M*NKAELIDVLTQK.L	0.8628	3.3146	3	0.1608	1518.82	1.3162	27	48	0
ST_Mark_TB_4May10_plus.5903.5903.2	ACR_MYCTU	R.SEFAYGSFVR.T	0.9998	3.4763	2	0.5068	1162.55	0.8433	16	18	0
ST_Mark_TB_4May10_plus.5908.5908.3	ENO_MYCTU	R.LVDQALVDLDGTPDKSR.L	0.9942	3.1456	3	0.4473	1841.96	0.8845	25	64	0
ST_Mark_TB_4May10_plus.5912.5912.3	PKNH_MYCTU	R.LVEGTDLDSVLKR.F	0.8617	1.858	3	0.3945	1444.8	0.7704	22	48	0
ST_Mark_TB_4May10_plus.5913.5913.2	EFG_MYCTU	R.ILYYTGINYK.I	0.9992	2.8918	2	0.3608	1247.67	0.0215	16	18	0
ST_Mark_TB_4May10_plus.5919.5919.2	RPOC_MYCTU	K.QLIVDENLYR.E	0.9864	2.5234	2	0.3742	1262.67	0.5615	15	18	0
ST_Mark_TB_4May10_plus.5929.5929.2	P95288_MYCTU	R.DSEPAVILTTAAAK.N	0.9999	4.7387	2	0.5209	1386.75	1.7353	22	26	0
ST_Mark_TB_4May10_plus.5942.5942.2	O53896_MYCTU	K.APGATVALTFQDPSGGSR.T	1	5.5142	2	0.6416	1731.87	1.468	24	34	0
ST_Mark_TB_4May10_plus.5947.5947.3	O53896_MYCTU	K.APGATVALTFQDPSGGSR.T	0.985	3.7268	3	0.3321	1731.87	1.039	28	68	0
ST_Mark_TB_4May10_plus.5952.5952.2	RPOC_MYCTU	K.DAGFYWATR.S	0.9889	2.8043	2	0.3234	1086.5	0.7509	14	16	0
ST_Mark_TB_4May10_plus.5953.5953.2	P95186_MYCTU	K.GNLLGNPEIEVGK.G	0.9972	3.1573	2	0.4184	1339.72	0.4591	17	24	0
ST_Mark_TB_4May10_plus.5954.5954.2	ATPA_MYCTU	K.LTEEAADKLTEVIK.N	0.9998	4.5075	2	0.4474	1559.85	0.6684	21	26	0
ST_Mark_TB_4May10_plus.5954.5954.3	SYA_MYCTU	R.MASARAAATNAAAGAQRIGNVRLV.A	0.9016	2.5815	3	0.1871	2340.27	0.0102	27	92	0
ST_Mark_TB_4May10_plus.5960.5960.2	PRA_MYCTU	K.VVSETTGQPIGFGM*SVVR.Q	1	4.9377	2	0.6346	1879.96	0.6866	25	34	0
ST_Mark_TB_4May10_plus.5962.5962.2	SERA_MYCTU	R.ADFISVHLPK.T	0.8886	2.1852	2	0.3228	1126.63	1.2971	13	18	0
ST_Mark_TB_4May10_plus.5963.5963.2	KPYK_MYCTU	R.AVGVLADLQGPK.I	0.9725	2.66	2	0.3459	1167.67	0.7486	17	22	0
ST_Mark_TB_4May10_plus.5964.5964.2	O33185_MYCTU	R.LVATAQNGLEVLR.L	0.9984	3.3448	2	0.4112	1383.8	0.2952	18	24	0
ST_Mark_TB_4May10_plus.5967.5967.2	O06159_MYCTU	R.IVELGGAEGDVLK.V	0.9994	3.5417	2	0.4577	1299.72	0.3998	19	24	0
ST_Mark_TB_4May10_plus.5968.5968.3	PRA_MYCTU	K.VVSETTGQPIGFGM*SVVR.Q	0.9991	4.381	3	0.4034	1879.96	0.294	33	68	0
ST_Mark_TB_4May10_plus.5971.5971.2	O53521_MYCTU	R.EVLQIAGSGPNALDR.L	0.9999	4.934	2	0.4958	1539.81	0.5925	23	28	0
ST_Mark_TB_4May10_plus.5974.5974.2	O53203_MYCTU	R.IAEDVGVTPIDAVR.T	0.9997	3.966	2	0.4811	1454.78	0.4467	21	26	0
ST_Mark_TB_4May10_plus.5975.5975.2	O53203_MYCTU	K.VIGEGGNLGVTALGR.V	0.9998	4.2449	2	0.4907	1412.79	0.6759	22	28	0
ST_Mark_TB_4May10_plus.5984.5984.2	O05302_MYCTU	R.ELSGSSNLLFR.R	0.9765	2.6878	2	0.3174	1222.64	0.473	13	20	0
ST_Mark_TB_4May10_plus.5985.5985.2	O53872_MYCTU	R.YFASLVTGQVAK.N	0.9997	4.1096	2	0.4715	1283.7	1.4479	20	22	0
ST_Mark_TB_4May10_plus.5987.5987.2	O06632_MYCTU	R.SFVDNPASIAVSR.R	0.9999	3.9365	2	0.4841	1362.7	0.121	21	24	0
ST_Mark_TB_4May10_plus.5988.5988.2	Y0571_MYCTU	K.AVVVLGLPR.G	0.997	2.3493	2	0.3642	923.604	0.0252	13	16	0
ST_Mark_TB_4May10_plus.5998.5998.2	PHKR_MYCTU	K.M*TALGVPGEAWAR.H	0.9795	3.0909	2	0.2832	1374.69	0.348	15	24	0
ST_Mark_TB_4May10_plus.6002.6002.2	35KD_MYCTU	R.YANAIGSAELAESSVQGR.M	1	5.5227	2	0.5513	1822.89	1.3243	25	34	0
ST_Mark_TB_4May10_plus.6004.6004.3	HBHA_MYCTU	R.YNELVERGEAALER.L	0.9626	2.8728	3	0.3544	1648.83	1.8947	26	52	0
ST_Mark_TB_4May10_plus.6008.6008.3	35KD_MYCTU	R.YANAIGSAELAESSVQGR.M	0.983	4.2271	3	0.2979	1822.89	1.8716	31	68	0
ST_Mark_TB_4May10_plus.6011.6011.2	ECCE3_MYCTU	R.GLYFTTIAR.R	0.9993	2.7129	2	0.3937	1041.57	0.0303	14	16	0
ST_Mark_TB_4May10_plus.6012.6012.2	Y0571_MYCTU	R.IAVIVDDGIATGATAK.A	0.9994	4.1058	2	0.4636	1514.84	0.7568	22	30	0
ST_Mark_TB_4May10_plus.6020.6020.3	PAFA_MYCTU	R.VTTDEEIAEAVDQPPQTTR.A	0.974	3.6198	3	0.3136	2100.01	1.0241	25	72	0
ST_Mark_TB_4May10_plus.6038.6038.2	PKND_MYCTU	K.LISPQYSDNAVFR.A	0.9969	3.0949	2	0.4226	1509.77	0.4741	20	24	0
ST_Mark_TB_4May10_plus.6039.6039.2	O53823_MYCTU	R.TLGEELLEPTR.I	0.996	3.3676	2	0.3358	1257.67	0.5454	17	20	0
ST_Mark_TB_4May10_plus.6051.6051.2	CINAL_MYCTU	R.ELVLDDELENR.I	0.9868	2.6474	2	0.3716	1344.66	0.5612	14	20	0
ST_Mark_TB_4May10_plus.6058.6058.2	O06632_MYCTU	R.EGAM*AEALLFR.L	0.9979	2.6124	2	0.4377	1223.61	0.1229	15	20	0
ST_Mark_TB_4May10_plus.6060.6060.2	AG84_MYCTU	R.VLSLAQDTADRLTNTAK.A	0.996	3.8054	2	0.4325	1816.98	2.2171	20	32	0
ST_Mark_TB_4May10_plus.6065.6065.3	35KD_MYCTU	R.QLADIEKLQVNVR.Q	0.9727	2.8748	3	0.3041	1525.87	0.4341	22	48	0
ST_Mark_TB_4May10_plus.6069.6069.2	Y2030_MYCTU	R.AIGVVYLPATER.Q	0.8977	2.3486	2	0.2834	1288.73	0.4617	14	22	0
ST_Mark_TB_4May10_plus.6071.6071.2	Y1488_MYCTU	R.NVVGGM*TLEQTLTSR.D	1	4.9937	2	0.6167	1621.83	0.5954	22	28	0
ST_Mark_TB_4May10_plus.6074.6074.3	O06632_MYCTU	M.SRHWPLFDLR.I	0.9861	2.8141	3	0.3426	1326.71	1.0035	20	36	0
ST_Mark_TB_4May10_plus.6080.6080.2	PRA_MYCTU	.TM*PTESYTPWITR.V	0.9995	3.5798	2	0.5039	1598.76	1.4222	20	24	0
ST_Mark_TB_4May10_plus.6082.6082.3	O53580_MYCTU	R.KPGETGGTFSAAPNFAFEHAAVR.G	0.9993	4.7049	3	0.496	2362.16	1.237	31	88	0
ST_Mark_TB_4May10_plus.6093.6093.3	Y293_MYCTU	K.STDFGEHFVNFQGAR.	0.9925	3.2957	3	0.3818	1711.78	1.0208	24	56	0
ST_Mark_TB_4May10_plus.6106.6106.2	SERA_MYCTU	R.GELAAEEVEVLR.L	0.9877	3.9145	2	0.2106	1314.69	0.5183	19	22	0
ST_Mark_TB_4May10_plus.6107.6107.3	RPOA_MYCTU	-.M*LISQRPTLSEDVLTDNR.S	0.9637	3.9751	3	0.2719	2104.08	2.0676	26	68	0
ST_Mark_TB_4May10_plus.6122.6122.2	O06632_MYCTU	R.EGAM*AEALLFR.L	0.9809	2.3446	2	0.3443	1223.61	0.1292	15	20	0
ST_Mark_TB_4May10_plus.6123.6123.2	RS1_MYCTU	K.TAGGSLASDAQLAALR.E	0.9995	4.3124	2	0.4675	1501.8	0.8817	22	30	0
ST_Mark_TB_4May10_plus.6129.6129.2	Y293_MYCTU	R.QVVILAAGLDSR.A	0.9974	2.9893	2	0.4362	1241.72	0.5257	16	22	0
ST_Mark_TB_4May10_plus.6137.6137.3	CLPC_MYCTU	R.VRQQVIQLLSGYQGK.E	0.964	3.2233	3	0.3178	1716.98	1.7776	26	56	0
ST_Mark_TB_4May10_plus.6143.6143.3	ISPG_MYCTU	K.VGNQVLESLNLRPR.S	0.9195	2.7329	3	0.3027	1594.9	0.827	21	52	0
ST_Mark_TB_4May10_plus.6157.6157.3	P96218_MYCTU	K.AITALLNLEHR.G	0.9772	2.5899	3	0.376	1250.72	1.2388	16	40	0
ST_Mark_TB_4May10_plus.6163.6163.2	TRPC_MYCTU	R.FQGSLDDLDAVR.A	0.9892	2.7875	2	0.378	1335.65	0.5585	18	22	0
ST_Mark_TB_4May10_plus.6174.6174.3	O53695_MYCTU	A.IGPPVVDAAAQPPSGDPGPVAPM*EQR.G	0.9814	2.9592	3	0.4558	2569.28	1.0397	38	100	0
ST_Mark_TB_4May10_plus.6177.6177.3	DHAS_MYCTU	R.TLLDERDFPASAVR.F	0.9315	3.2241	3	0.214	1589.83	0.6218	23	52	0
ST_Mark_TB_4May10_plus.6179.6179.3	P96204_MYCTU	K.SVPHYGIGYGLLR.Y	0.9624	2.798	3	0.3268	1431.77	1.0045	20	48	0
ST_Mark_TB_4May10_plus.6180.6180.2	DESA1_MYCTU	.AVVIAVGGVYDPR.I	0.9993	3.392	2	0.492	1315.74	1.1675	19	24	0
ST_Mark_TB_4May10_plus.6186.6186.2	P96291_MYCTU	R.LLTLGWQQR.A	0.9818	3.1746	2	0.244	1114.64	1.1941	15	16	0
ST_Mark_TB_4May10_plus.6197.6197.2	METE_MYCTU	R.SWLAFGAEK.V	0.9718	2.508	2	0.3188	1008.51	0.8002	14	16	0
ST_Mark_TB_4May10_plus.6202.6202.3	Y3127_MYCTU	R.DAVDKDVAM*LDVVSDDQR.T	0.9547	3.3641	3	0.3261	2006.94	2.3326	29	68	0
ST_Mark_TB_4May10_plus.6206.6206.2	O53203_MYCTU	K.GTATFSDIANDVAK.S	0.9981	3.645	2	0.3811	1409.69	0.3169	19	26	0
ST_Mark_TB_4May10_plus.6214.6214.3	DESA1_MYCTU	R.IHLDEVVM*PVLK.K	0.9632	3.189	3	0.2855	1408.79	0.8697	20	44	0
ST_Mark_TB_4May10_plus.6220.6220.2	P95029_MYCTU	R.LLDEFAQDVR.T	0.9998	3.3612	2	0.5003	1205.62	0.5609	16	18	0
ST_Mark_TB_4May10_plus.6221.6221.2	GABD2_MYCTU	R.LIGFSAELGGK.N	0.9935	2.9213	2	0.3786	1091.61	0.6564	16	20	0
ST_Mark_TB_4May10_plus.6222.6222.2	G3P_MYCTU	K.VLDDEFGIVK.G	0.9977	3.0652	2	0.2938	1134.6	0.0457	14	18	0
ST_Mark_TB_4May10_plus.6225.6225.3	O06632_MYCTU	R.AVGVQALSSKDFPITR.Q	0.9989	3.4513	3	0.4937	1688.93	0.706	29	60	0
ST_Mark_TB_4May10_plus.6226.6226.2	HRP1_MYCTU	K.GLAAGLDPNTATAGELAR.D	1	5.1522	2	0.6076	1697.88	0.6098	21	34	0
ST_Mark_TB_4May10_plus.6234.6234.3	O53203_MYCTU	R.FAEAVTAIWHGR.V	0.9989	3.2468	3	0.494	1357.7	1.473	20	44	0
ST_Mark_TB_4May10_plus.6241.6241.3	O53203_MYCTU	R.LTDDDKLLVLAQAR.V	0.9764	3.6736	3	0.2393	1570.88	0.6636	31	52	0
ST_Mark_TB_4May10_plus.6251.6251.2	P96291_MYCTU	R.LFM*LSSTSSDALR.Q	1	4.1439	2	0.5954	1443.72	0.6293	21	24	0
ST_Mark_TB_4May10_plus.6251.6251.3	P96291_MYCTU	G.DAEVGPRLFM*LSSTSSDALR.Q	0.8597	2.5088	3	0.3773	2168.07	2.0502	21	76	0
ST_Mark_TB_4May10_plus.6253.6253.3	ACR_MYCTU	R.AELPGVDPDKDVDIM*VR.D	0.9854	3.0228	3	0.4408	1884.94	1.4921	25	64	0
ST_Mark_TB_4May10_plus.6257.6257.2	FTSY_MYCTU	R.DVLINELQPGM*DR.S	0.9986	3.1139	2	0.4613	1515.75	0.3863	16	24	0
ST_Mark_TB_4May10_plus.6263.6263.3	MDH_MYCTU	R.LASGSLLGPDRPIELR.L	0.9977	3.235	3	0.4791	1693.96	0.7555	28	60	0
ST_Mark_TB_4May10_plus.6269.6269.3	MURE_MYCTU	R.GVLGGLAATVYGHPSER.L	0.9982	3.6016	3	0.4482	1683.88	0.5394	26	64	0
ST_Mark_TB_4May10_plus.6272.6272.2	Y647_MYCTU	K.LFVEELGDEPAR.L	0.9873	3.4004	2	0.276	1374.69	0.3545	16	22	0
ST_Mark_TB_4May10_plus.6285.6285.3	O06428_MYCTU	R.EGVHTLPM*LYALR.E	0.9833	3.4957	3	0.2842	1515.8	0.9563	29	48	0
ST_Mark_TB_4May10_plus.6295.6295.2	O06632_MYCTU	R.QVDSGSWLGLR.Y	0.9611	2.827	2	0.2725	1217.63	0.6923	17	20	0
ST_Mark_TB_4May10_plus.6324.6324.2	Y2004_MYCTU	R.ANVVAVYQEALR.K	0.9993	3.8696	2	0.4408	1332.73	1.5262	18	22	0
ST_Mark_TB_4May10_plus.6325.6325.2	SYE_MYCTU	R.M*LDVGDFTVR.L	0.9967	3.1871	2	0.3687	1168.57	0.8345	17	18	0
ST_Mark_TB_4May10_plus.6332.6332.2	SYM_MYCTU	K.ILDLLGQAPNQR.S	0.9987	3.8482	2	0.3786	1337.75	0.7166	19	22	0
ST_Mark_TB_4May10_plus.6346.6346.2	O33185_MYCTU	R.VTEILTDPTNLDAAR.Q	0.9999	3.8502	2	0.501	1628.85	0.0728	21	28	0
ST_Mark_TB_4May10_plus.6353.6353.3	P96291_MYCTU	R.RPGDLQTLEFVASDR.V	0.9995	3.646	3	0.4681	1703.87	0.2821	25	56	0
ST_Mark_TB_4May10_plus.6361.6361.2	METE_MYCTU	R.SELEAVAATLR.R	0.9989	3.6167	2	0.4007	1159.63	0.7763	18	20	0
ST_Mark_TB_4May10_plus.6367.6367.2	RPOC_MYCTU	R.FATSDLNDLYR.R	0.9986	3.1801	2	0.4358	1314.63	0.6176	14	20	0
ST_Mark_TB_4May10_plus.6369.6369.2	EFG_MYCTU	R.VLDGAVAVFDGK.E	0.9998	3.7037	2	0.4559	1190.64	0.2577	19	22	0
ST_Mark_TB_4May10_plus.6380.6380.3	P96218_MYCTU	.LGAEPIGSM*GTDTPVAVLSQRPR.M	0.9879	3.0768	3	0.4661	2368.23	1.5114	27	88	0
ST_Mark_TB_4May10_plus.6388.6388.2	SERA_MYCTU	M.SLPVVLIADK.L	0.9985	2.6405	2	0.4853	1054.65	0.4226	15	18	0
ST_Mark_TB_4May10_plus.6393.6393.2	O53579_MYCTU	R.FVGLIDAVR.A	0.9963	3.0618	2	0.2778	989.578	0.1237	15	16	0
ST_Mark_TB_4May10_plus.6395.6395.3	O53203_MYCTU	R.LAIRDDIYGALR.S	0.9869	2.7046	3	0.3234	1375.77	0.1436	18	44	0
ST_Mark_TB_4May10_plus.6397.6397.2	P95072_MYCTU	R.EVAADDSVSAIVLR.V	0.9969	3.3987	2	0.3663	1444.76	0.2319	20	26	0
ST_Mark_TB_4May10_plus.6407.6407.3	RPOC_MYCTU	R.APDGTLIRDPYIETSAYAR.T	0.9998	4.9546	3	0.525	2109.06	1.168	31	72	0
ST_Mark_TB_4May10_plus.6408.6408.2	RPOC_MYCTU	K.ITIVPDDGGEEVVYDK.I	0.9988	3.3471	2	0.5015	1748.86	0.6355	22	30	0
ST_Mark_TB_4May10_plus.6410.6410.2	RPOB_MYCTU	K.GENIPEPGIPESFK.V	0.9971	3.3023	2	0.4178	1513.75	0.5351	18	26	0
ST_Mark_TB_4May10_plus.6414.6414.3	GABD2_MYCTU	R.IYVEKDIAEEFTR.K	0.9991	3.4917	3	0.4863	1612.82	1.3064	28	48	0
ST_Mark_TB_4May10_plus.6419.6419.2	P95288_MYCTU	R.IADLLTIDGR.N	0.9994	3.6821	2	0.4096	1086.62	1.0269	17	18	0
ST_Mark_TB_4May10_plus.6432.6432.3	Y0079_MYCTU	R.AQAATAGIDDLRPALIR.L	0.9709	2.7481	3	0.3125	1751.98	0.1283	21	64	0
ST_Mark_TB_4May10_plus.6437.6437.2	ECCC3_MYCTU	R.SIGDVPTGIDLTK.V	0.8854	2.1975	2	0.3073	1315.71	0.3761	15	24	0
ST_Mark_TB_4May10_plus.6439.6439.3	PRA_MYCTU	K.FKVVSETTGQPIGFGM*SVVR.Q	0.9999	5.1186	3	0.5463	2155.13	1.7742	36	76	0
ST_Mark_TB_4May10_plus.6442.6442.2	O53580_MYCTU	R.FVEVAADAPNAVAQVSAGK.V	0.9999	5.5932	2	0.459	1843.95	0.6138	27	36	0
ST_Mark_TB_4May10_plus.6443.6443.2	FAB2_MYCTU	R.IEAVPIAGFAQM*R.I	0.9999	3.8593	2	0.5502	1418.75	0.6222	21	24	0
ST_Mark_TB_4May10_plus.6446.6446.2	O53580_MYCTU	A.DAPNAVAQVSAGK.V	0.989	2.5961	2	0.4725	1227.63	1.9117	14	24	0
ST_Mark_TB_4May10_plus.6446.6446.3	O53580_MYCTU	R.FVEVAADAPNAVAQVSAGK.V	1	5.2237	3	0.5573	1843.95	0.1418	37	72	0
ST_Mark_TB_4May10_plus.6457.6457.3	EFG_MYCTU	R.KATTDEPFAALAFK.I	1	4.9485	3	0.5232	1509.79	1.247	27	52	0
ST_Mark_TB_4May10_plus.6467.6467.2	DPO1_MYCTU	R.AALNAPIQGSAADIIK.V	0.9998	3.9166	2	0.503	1552.87	0.319	22	30	0
ST_Mark_TB_4May10_plus.6473.6473.2	ECCA1_MYCTU	R.AIAWYLAM*AR.R	0.9713	2.6763	2	0.3087	1181.62	0.831	16	18	0
ST_Mark_TB_4May10_plus.6475.6475.3	O53579_MYCTU	R.AIDTAQIQPYDGHVTLYM*ADR.Y	0.9882	3.5647	3	0.3852	2394.14	0.8959	31	80	0
ST_Mark_TB_4May10_plus.6478.6478.2	AMPA_MYCTU	R.LILADAIVR.A	0.9991	2.7276	2	0.3926	983.625	0.0486	15	16	0
ST_Mark_TB_4May10_plus.6480.6480.3	35KD_MYCTU	R.SM*SELAAPGNTPSLDEVRDKIER.R	0.9991	3.7312	3	0.5681	2531.25	1.4871	32	88	0
ST_Mark_TB_4May10_plus.6484.6484.2	O53842_MYCTU	K.HLLINDLPIER.Q	0.9996	3.2766	2	0.4916	1332.76	0.4797	16	20	0
ST_Mark_TB_4May10_plus.6486.6486.2	O53203_MYCTU	K.TAAEFASQGVPEDLAYR.V	1	4.8367	2	0.5868	1824.88	0.468	24	32	0
ST_Mark_TB_4May10_plus.6493.6493.3	P96218_MYCTU	R.TGVRPPVPLDEVEPASEIVKR.F	0.9954	4.6011	3	0.3636	2288.26	1.1782	34	80	0
ST_Mark_TB_4May10_plus.6500.6500.2	SECA1_MYCTU	R.LNLPDDVPIEAK.M	0.9968	2.8339	2	0.4624	1323.72	0.7432	15	22	0
ST_Mark_TB_4May10_plus.6502.6502.2	HTPG_MYCTU	R.TFWTQFGR.V	0.9717	2.2468	2	0.3372	1042.51	0.5618	13	14	0
ST_Mark_TB_4May10_plus.6506.6506.2	SYE_MYCTU	K.FFNDDQYVIDPK.A	0.9992	3.6744	2	0.4094	1500.7	0.423	16	22	0
ST_Mark_TB_4May10_plus.6507.6507.2	P96291_MYCTU	R.AGAALDYSALYPAGR.L	0.9995	4.2172	2	0.4324	1495.75	0.4507	19	28	0
ST_Mark_TB_4May10_plus.6509.6509.2	RHO_MYCTU	R.VIDLIM*PIGK.G	0.949	2.7094	2	0.2806	1114.66	0.6566	13	18	0
ST_Mark_TB_4May10_plus.6515.6515.3	KGD_MYCTU	R.HALDGIQRPLIVFTPK.S	0.9987	3.501	3	0.4904	1805.04	0.9066	24	60	0
ST_Mark_TB_4May10_plus.6519.6519.2	O06173_MYCTU	K.SLGAVSPTTAGVILR.A	0.8623	1.9292	2	0.3382	1441.84	0.1956	14	28	0
ST_Mark_TB_4May10_plus.6519.6519.3	SYE_MYCTU	R.LLAAGEAYHAFSTPEEVEAR.H	0.9904	3.3394	3	0.4369	2161.06	1.4897	29	76	0
ST_Mark_TB_4May10_plus.6523.6523.2	AMPA_MYCTU	R.ADTVAEIEAGLR.A	0.9927	3.5969	2	0.283	1244.65	0.5028	18	22	0
ST_Mark_TB_4May10_plus.6528.6528.2	DHMA1_MYCTU	R.LVVANGFLPAAQGR.T	0.961	2.8291	2	0.3559	1412.8	1.8088	20	26	0
ST_Mark_TB_4May10_plus.6531.6531.2	GLYA1_MYCTU	K.VIIAGWSAYPR.V	0.9995	3.2095	2	0.5324	1232.68	1.4799	18	20	0
ST_Mark_TB_4May10_plus.6538.6538.2	Q7D5X9_MYCTU	R.LAPSNAVDLFK.Q	0.9385	2.0437	2	0.4137	1174.65	0.7501	16	20	0
ST_Mark_TB_4May10_plus.6547.6547.2	O53579_MYCTU	K.SPGGIFNELPR.L	0.9998	3.9062	2	0.4661	1186.62	0.6842	19	20	0
ST_Mark_TB_4May10_plus.6549.6549.2	O05769_MYCTU	R.NLDVSPLPSLAK.R	0.9267	2.7148	2	0.2929	1253.71	1.5459	14	22	0
ST_Mark_TB_4May10_plus.6555.6555.2	O53872_MYCTU	R.IGVLGAGM*M*GAGIAYVSAK.A	1	4.8897	2	0.6238	1797.93	0.7744	26	36	0
ST_Mark_TB_4May10_plus.6556.6556.3	LPQH_MYCTU	K.SVGLGNVNGVTLGYTSGTGQGNASATK.D	0.9999	5.0397	3	0.5889	2510.25	0.9507	32	104	0
ST_Mark_TB_4May10_plus.6564.6564.2	ECCA3_MYCTU	R.ADLDKFLDTNEGLR.S	0.9606	2.7889	2	0.3052	1606.81	0.4524	16	26	0
ST_Mark_TB_4May10_plus.6569.6569.2	O06291_MYCTU	R.QLAIGQDAPIEVVR.E	1	4.1586	2	0.5668	1508.84	0.309	21	26	0
ST_Mark_TB_4May10_plus.6575.6575.3	ECCA3_MYCTU	R.ADLDKFLDTNEGLR.S	0.986	3.7549	3	0.2935	1606.81	1.2969	28	52	0
ST_Mark_TB_4May10_plus.6604.6604.2	CLPB_MYCTU	R.IVDIQLAQLGK.R	0.9996	4.0326	2	0.402	1197.72	0.6312	17	20	0
ST_Mark_TB_4May10_plus.6605.6605.2	ENO_MYCTU	K.AAADSAELPLFR.Y	0.8625	2.9399	2	0.1366	1260.66	0.1802	16	22	0
ST_Mark_TB_4May10_plus.6606.6606.3	SERA_MYCTU	K.LAPSTVAALGDQVEVR.W	0.9986	3.6488	3	0.4249	1625.89	0.3032	28	60	0
ST_Mark_TB_4May10_plus.6611.6611.2	DEVS_MYCTU	R.IDAAVAQFADSGLR.T	1	4.7894	2	0.5554	1433.74	0.6463	22	26	0
ST_Mark_TB_4May10_plus.6612.6612.2	HTPG_MYCTU	R.ELISNASDALDKLR.I	0.9987	3.7108	2	0.4333	1544.83	0.7697	18	26	0
ST_Mark_TB_4May10_plus.6646.6646.2	P96825_MYCTU	R.M*TQDILPPEVLEK.L	0.9986	3.8062	2	0.4067	1528.8	0.8509	17	24	0
ST_Mark_TB_4May10_plus.6655.6655.2	Y2345_MYCTU	R.SLEQALFTAESR.V	1	4.1925	2	0.5522	1351.69	0.3373	18	22	0
ST_Mark_TB_4May10_plus.6664.6664.2	CTPV_MYCTU	R.ATAVGADTALAQIVR.L	0.9999	4.8223	2	0.4888	1456.81	0.6654	24	28	0
ST_Mark_TB_4May10_plus.6668.6668.2	O53842_MYCTU	R.SFEAFTDVVM*R.V	1	3.6615	2	0.5909	1317.62	0.4471	17	20	0
ST_Mark_TB_4May10_plus.6678.6678.2	P96219_MYCTU	R.AGLLTDLGVK.F	0.9989	2.5132	2	0.3755	986.588	0.0082	15	18	0
ST_Mark_TB_4May10_plus.6680.6680.2	Y2005_MYCTU	R.GLLGSVSSSLVR.R	0.9998	3.7819	2	0.4964	1174.68	0.4435	20	22	0
ST_Mark_TB_4May10_plus.6684.6684.2	Y2624_MYCTU	R.YASSILGSTATELAEK.A	0.9994	4.1209	2	0.4502	1640.84	0.591	24	30	0
ST_Mark_TB_4May10_plus.6690.6690.2	Q10782_MYCTU	R.GFPLM*LVAR.R	0.9753	2.2592	2	0.3755	1019.58	0.6794	14	16	0
ST_Mark_TB_4May10_plus.6697.6697.3	O53896_MYCTU	R.YSPPPQQPGTPGYAQGQQQTYSQQFDWR.Y	1	5.7869	3	0.6399	3240.48	0.9267	40	108	0
ST_Mark_TB_4May10_plus.6699.6699.2	NUOD_MYCTU	K.LLGITDEIPER.V	0.859	2.0493	2	0.2662	1255.69	0.1698	15	20	0
ST_Mark_TB_4May10_plus.6702.6702.2	Y873_MYCTU	R.LSLPAIATGVAK.Q	0.9997	3.3297	2	0.5205	1140.7	0.6405	18	22	0
ST_Mark_TB_4May10_plus.6709.6709.2	CLPC_MYCTU	R.QQVIQLLSGYQGK.E	0.9984	3.2814	2	0.4724	1461.81	1.1098	17	24	0
ST_Mark_TB_4May10_plus.6710.6710.2	O53872_MYCTU	R.VFDYTLAIGK.T	0.9999	3.488	2	0.5427	1126.61	0.4219	16	18	0
ST_Mark_TB_4May10_plus.6711.6711.3	EFG_MYCTU	R.AHVPLSEM*FGYVGDLR.S	0.979	3.8932	3	0.2723	1806.89	1.1342	30	60	0
ST_Mark_TB_4May10_plus.6717.6717.2	O69687_MYCTU	R.GATYLATAPGELGLAR.A	0.9994	4.5185	2	0.417	1560.84	0.5846	21	30	0
ST_Mark_TB_4May10_plus.6719.6719.3	CLPB_MYCTU	R.AGVSDPNRPTGAFM*FLGPTGVGK.T	0.9901	3.5403	3	0.4266	2292.15	1.2374	31	88	0
ST_Mark_TB_4May10_plus.6724.6724.3	Y873_MYCTU	K.LREFLDTVDGSVIER.A	0.9974	4.4096	3	0.3654	1748.92	1.791	34	56	0
ST_Mark_TB_4May10_plus.6729.6729.2	EFTS_MYCTU	K.ALLDVAGVTVTR.F	0.9996	4.5746	2	0.4129	1214.71	1.7375	20	22	0
ST_Mark_TB_4May10_plus.6730.6730.2	O53204_MYCTU	K.DLSFSLPR.N	0.8779	2.4941	2	0.1677	934.499	0.3539	11	14	0
ST_Mark_TB_4May10_plus.6733.6733.2	ILVB_MYCTU	R.SDLLIALGTR.F	0.996	3.5944	2	0.2711	1058.62	0.4382	17	18	0
ST_Mark_TB_4May10_plus.6738.6738.3	O53896_MYCTU	K.VDDRPINSADALVAAVR.S	0.9994	4.3172	3	0.4629	1781.95	0.86	27	64	0
ST_Mark_TB_4May10_plus.6741.6741.2	ECCE3_MYCTU	R.VSANAELPDTLPAIR.S	0.9991	4.0413	2	0.3985	1566.85	0.3219	19	28	0
ST_Mark_TB_4May10_plus.6748.6748.2	P96219_MYCTU	R.VFSVNTEAFVGTDGR.V	0.8789	2.8905	2	0.2405	1598.78	0.8781	16	28	0
ST_Mark_TB_4May10_plus.6758.6758.2	O53896_MYCTU	K.VDDRPINSADALVAAVR.S	0.9405	2.9234	2	0.2977	1781.95	0.6087	21	32	0
ST_Mark_TB_4May10_plus.6766.6766.3	Y3193_MYCTU	K.ATVDAYDGTVTLYQQDEKDPVLK.A	0.9815	3.2507	3	0.4273	2569.27	1.6958	26	88	0
ST_Mark_TB_4May10_plus.6768.6768.2	O06216_MYCTU	R.AGVAEVALALPSAGR.D	0.9928	3.248	2	0.4158	1381.78	1.365	20	28	0
ST_Mark_TB_4May10_plus.6774.6774.2	GLYA1_MYCTU	R.VLDFAAFR.S	0.9969	3.1247	2	0.3105	938.509	0.6144	12	14	0
ST_Mark_TB_4May10_plus.6776.6776.3	HTPG_MYCTU	R.ILELNPSHPLVTGLR.Q	0.9903	2.7464	3	0.4037	1658.96	0.2913	26	56	0
ST_Mark_TB_4May10_plus.6781.6781.3	ILVB_MYCTU	R.GIRPLFDDITEGHA.	0.9944	3.5843	3	0.351	1540.78	1.0645	29	52	0
ST_Mark_TB_4May10_plus.6785.6785.2	O53580_MYCTU	R.DVLLVSAGTIPR.T	0.9996	3.6026	2	0.5029	1240.73	1.3741	19	22	0
ST_Mark_TB_4May10_plus.6789.6789.2	Y2298_MYCTU	R.ALNPLFGTENLR.R	0.9926	3.3028	2	0.3431	1344.73	0.8508	17	22	0
ST_Mark_TB_4May10_plus.6796.6796.3	ACR_MYCTU	K.DFDGRSEFAYGSFVR.T	0.979	3.3642	3	0.3762	1752.8	1.2326	22	56	0
ST_Mark_TB_4May10_plus.6797.6797.2	GLMS_MYCTU	R.FAQSSTVLFLGR.H	0.9957	3.4864	2	0.3728	1325.72	1.3362	17	22	0
ST_Mark_TB_4May10_plus.6799.6799.3	O53896_MYCTU	K.VDDRPINSADALVAAVR.S	0.9978	4.2376	3	0.4279	1781.95	2.2453	31	64	0
ST_Mark_TB_4May10_plus.6801.6801.2	ISPG_MYCTU	K.SAVAFGALLSR.G	0.9992	3.278	2	0.3849	1091.62	0.1122	18	20	0
ST_Mark_TB_4May10_plus.6804.6804.2	TGS1_MYCTU	K.WVDDPDFDLGR.	0.9998	3.5496	2	0.4834	1334.6	0.62	17	20	0
ST_Mark_TB_4May10_plus.6806.6806.3	ECCC3_MYCTU	R.LAPPSSHQGTIIIEAPPELPR.V	0.9854	3.7763	3	0.3589	2223.21	1.1372	29	80	0
ST_Mark_TB_4May10_plus.6807.6807.3	DHAS_MYCTU	M.GLSIGIVGATGQVGQVM*R.T	0.8606	3.2094	3	0.2228	1758.96	1.0538	27	68	0
ST_Mark_TB_4May10_plus.6816.6816.2	P95227_MYCTU	K.DLQFNPSTVGPVVK.G	0.9999	4.5744	2	0.5081	1500.81	0.717	22	26	0
ST_Mark_TB_4May10_plus.6820.6820.3	P95227_MYCTU	R.FKPALVLEDIEK.H	0.9764	3.5432	3	0.2418	1401.8	1.1102	26	44	0
ST_Mark_TB_4May10_plus.6824.6824.2	Y2563_MYCTU	R.APGVLAAAPLATAPSTIR.Q	0.9997	4.1089	2	0.5381	1676.97	0.9076	19	34	0
ST_Mark_TB_4May10_plus.6829.6829.2	O53579_MYCTU	R.VDIAIVGLSTR.F	0.9924	3.7216	2	0.2304	1143.67	0.3691	19	20	0
ST_Mark_TB_4May10_plus.6830.6830.2	CISY2_MYCTU	R.GVDIEDLVSQR.V	0.9946	3.1475	2	0.3416	1230.63	0.4629	16	20	0
ST_Mark_TB_4May10_plus.6831.6831.2	RS1_MYCTU	K.YFNDGDIVEGTIVK.V	1	4.5132	2	0.6132	1569.78	0.7039	23	26	0
ST_Mark_TB_4May10_plus.6832.6832.2	Y293_MYCTU	R.LFTGIDALAGR.R	0.9839	3.0797	2	0.3074	1133.63	0.9434	19	20	0
ST_Mark_TB_4May10_plus.6836.6836.2	Q50631_MYCTU	K.LEAVFGDSPLVR.Q	0.9983	3.4585	2	0.407	1302.71	0.6437	18	22	0
ST_Mark_TB_4May10_plus.6858.6858.2	P96203_MYCTU	R.ALVAFPEIR.S	0.8694	2.5343	2	0.1966	1015.59	0.5278	12	16	0
ST_Mark_TB_4May10_plus.6862.6862.2	ATPFD_MYCTU	R.AGQVDEVEDQLFR.F	1	4.4606	2	0.5755	1505.72	0.7025	19	24	0
ST_Mark_TB_4May10_plus.6863.6863.2	O53579_MYCTU	R.TYLEAGQIDGFVR.T	1	4.6759	2	0.6166	1468.74	0.685	21	24	0
ST_Mark_TB_4May10_plus.6870.6870.3	GUAA_MYCTU	R.ARQPVALVLSGGPASVYADGAPK.L	0.9405	4.2095	3	0.24	2224.21	1.366	31	88	0
ST_Mark_TB_4May10_plus.6886.6886.2	DBH_MYCTU	K.AELIDVLTQK.L	0.9993	3.3903	2	0.4387	1129.65	0.8309	16	18	0
ST_Mark_TB_4May10_plus.6890.6890.2	ILVB_MYCTU	R.QWQSLFYAER.Y	0.9584	2.1605	2	0.3075	1327.64	0.1158	12	18	0
ST_Mark_TB_4May10_plus.6904.6904.2	O06159_MYCTU	K.ELAVDLAALQR.G	0.9993	3.6513	2	0.4282	1198.68	0.9158	17	20	0
ST_Mark_TB_4May10_plus.6905.6905.2	P95072_MYCTU	R.GLVDELGGLR.T	0.9569	2.6135	2	0.299	1028.57	0.643	13	18	0
ST_Mark_TB_4May10_plus.6907.6907.3	Q7D6Y7_MYCTU	R.LNDVTDLHSTVLAGLR.N	0.9921	3.1799	3	0.4016	1723.93	0.6898	23	60	0
ST_Mark_TB_4May10_plus.6911.6911.2	O53203_MYCTU	R.AFASLVQATLR.T	0.9963	3.8903	2	0.2957	1176.67	0.9532	17	20	0
ST_Mark_TB_4May10_plus.6920.6920.2	INHA_MYCTU	R.VAQEQGAQLVLTGFDR.L	1	4.7012	2	0.5872	1731.9	0.1092	24	30	0
ST_Mark_TB_4May10_plus.6964.6964.3	RPOA_MYCTU	R.IDGVLHEFTTVPGVK.E	0.9825	2.8154	3	0.4299	1611.87	0.777	21	56	0
ST_Mark_TB_4May10_plus.6969.6969.2	O53871_MYCTU	M.SEEAFIYEAIR.T	0.9996	3.7115	2	0.4367	1327.65	0.5923	17	20	0
ST_Mark_TB_4May10_plus.6977.6977.2	SECA1_MYCTU	K.TLYPVGITADSLTR.K	0.9982	3.0863	2	0.4886	1506.82	0.7375	19	26	0
ST_Mark_TB_4May10_plus.6982.6982.2	MDH_MYCTU	R.SDLLEANGAIFTAQGK.A	1	5.5268	2	0.5965	1634.84	1.5681	25	30	0
ST_Mark_TB_4May10_plus.6986.6986.2	RS1_MYCTU	R.GFLPASLVEM*R.R	0.9999	3.349	2	0.4679	1235.65	0.0439	16	20	0
ST_Mark_TB_4May10_plus.6997.6997.3	RPOB_MYCTU	R.VFSREDEDELPAGVNELVR.V	0.9184	3.3518	3	0.272	2174.07	0.6994	26	72	0
ST_Mark_TB_4May10_plus.7012.7012.2	NRDZ_MYCTU	K.LSLAAVTVLR.E	0.9998	3.6988	2	0.4403	1042.66	0.4081	17	18	0
ST_Mark_TB_4May10_plus.7019.7019.2	SAHH_MYCTU	K.VFLNLLR.T	0.9327	2.5577	2	0.2119	874.551	0.5163	11	12	0
ST_Mark_TB_4May10_plus.7023.7023.3	P95288_MYCTU	R.LDTALRDSEPAVILTTAAAK.N	0.9997	4.9816	3	0.4827	2056.13	0.8754	34	76	0
ST_Mark_TB_4May10_plus.7030.7030.2	P95227_MYCTU	R.WFVIANYGAAR.V	0.9993	3.4707	2	0.4088	1267.66	0.3076	18	20	0
ST_Mark_TB_4May10_plus.7032.7032.2	P96291_MYCTU	K.VPYYSATLFDPR.E	0.9986	3.203	2	0.4457	1428.72	0.5389	17	22	0
ST_Mark_TB_4May10_plus.7041.7041.3	AG84_MYCTU	R.LKTYLESQLEELGQR.G	0.9999	4.9603	3	0.4594	1806.96	0.6988	34	56	0
ST_Mark_TB_4May10_plus.7045.7045.2	Y1543_MYCTU	R.TLENLENVANDIR.A	0.9999	4.4068	2	0.5042	1500.77	0.4684	20	24	0
ST_Mark_TB_4May10_plus.7046.7046.2	RPOC_MYCTU	R.TLGTDAVDEAGNVIVER.G	0.9987	4.6602	2	0.4184	1758.89	1.9135	23	32	0
ST_Mark_TB_4May10_plus.7054.7054.3	MDH_MYCTU	R.VGVTGNPANTNALIAM*TNAPDIPR.E	0.8867	2.7983	3	0.3854	2423.24	1.9465	20	92	0
ST_Mark_TB_4May10_plus.7067.7067.2	O86361_MYCTU	R.LGLDAALGSIDR.S	0.9998	4.0946	2	0.4546	1200.66	0.5742	21	22	0
ST_Mark_TB_4May10_plus.7077.7077.2	O53512_MYCTU	K.LGPNM*TPELAVEYVER.L	0.9997	3.9836	2	0.532	1833.91	1.0342	19	30	0
ST_Mark_TB_4May10_plus.7081.7081.2	DHAS_MYCTU	R.FAAAGVTVIDNSSAWR.K	0.9992	4.268	2	0.414	1664.84	0.501	20	30	0
ST_Mark_TB_4May10_plus.7089.7089.2	Y1480_MYCTU	R.GDLAVAIDALR.R	0.9998	3.5113	2	0.2673	1113.63	0.0007	18	20	0
ST_Mark_TB_4May10_plus.7096.7096.2	RS1_MYCTU	K.LVPFGAFVR.V	0.9674	1.6949	2	0.3689	1005.59	0.0073	12	16	0
ST_Mark_TB_4May10_plus.7098.7098.2	P96291_MYCTU	R.LLVEQASVILR.R	0.9445	2.8143	2	0.2386	1240.76	0.5453	17	20	0
ST_Mark_TB_4May10_plus.7100.7100.3	DHAS_MYCTU	R.KDPDVPLVVSEVNFER.D	0.9993	4.9272	3	0.4221	1842.96	1.2878	30	60	0
ST_Mark_TB_4May10_plus.7118.7118.2	CLPC_MYCTU	R.LFGAPPGYVGYEEGGQLTEK.V	0.9996	3.671	2	0.5618	2112.03	0.5864	27	38	0
ST_Mark_TB_4May10_plus.7124.7124.3	O05842_MYCTU	K.GRENPHILTLSPPILLEK.K	0.9937	3.4701	3	0.4028	2027.16	0.6936	23	68	0
ST_Mark_TB_4May10_plus.7129.7129.3	O69644_MYCTU	R.VTHDLTQEEIAQLVGASR.E	0.9776	3.7745	3	0.3015	1967.02	1.1014	26	68	0
ST_Mark_TB_4May10_plus.7130.7130.2	Y2627_MYCTU	R.APLDLAVFR.A	0.9994	2.7007	2	0.4351	1001.58	0.0763	15	16	0
ST_Mark_TB_4May10_plus.7131.7131.2	DESA1_MYCTU	R.DVSEAAFDLVPNQAM*K.S	0.9999	3.6838	2	0.5986	1750.84	0.4456	20	30	0
ST_Mark_TB_4May10_plus.7136.7136.2	AG84_MYCTU	K.TYLESQLEELGQR.G	0.9999	4.7204	2	0.5109	1565.78	1.4919	21	24	0
ST_Mark_TB_4May10_plus.7140.7140.2	CFA1_MYCTU	K.YDVNVVGLTLSK.N	0.995	3.5581	2	0.3252	1307.72	0.6773	19	22	0
ST_Mark_TB_4May10_plus.7144.7144.3	GYRB_MYCTU	R.TFHYPGGLVDFVK.H	0.964	3.8712	3	0.184	1479.76	0.9482	25	48	0
ST_Mark_TB_4May10_plus.7150.7150.3	Y1480_MYCTU	R.TDRDWLADIVR.F	0.8955	3.5572	3	0.1137	1359.7	1.3238	22	40	0
ST_Mark_TB_4May10_plus.7152.7152.2	ECCB3_MYCTU	R.GGADGVGVTVIAGPLEDTGAR.A	1	4.9685	2	0.6481	1911.98	0.94	23	40	0
ST_Mark_TB_4May10_plus.7153.7153.2	O53580_MYCTU	R.KFFEAFAPYGLK.Q	0.87	2.6974	2	0.2306	1417.75	0.9815	15	22	0
ST_Mark_TB_4May10_plus.7158.7158.3	O53872_MYCTU	K.AGYEVVLKDVSLEAAAK.G	0.9997	4.6561	3	0.4808	1762.96	1.0292	33	64	0
ST_Mark_TB_4May10_plus.7163.7163.2	Y3131_MYCTU	R.AEVFGAGGYPQM*LLR.V	0.9998	5.0194	2	0.4706	1624.82	1.4613	21	28	0
ST_Mark_TB_4May10_plus.7165.7165.2	DPO1_MYCTU	R.LFDDLEFR.V	0.9993	3.0996	2	0.4012	1054.52	0.5593	13	14	0
ST_Mark_TB_4May10_plus.7172.7172.3	ECCB3_MYCTU	R.GGADGVGVTVIAGPLEDTGAR.A	0.9884	4.0678	3	0.3262	1911.98	0.6819	32	80	0
ST_Mark_TB_4May10_plus.7181.7181.3	RPOB_MYCTU	R.QM*VSVATAM*IPFLEHDDANR.A	0.9609	3.2268	3	0.3396	2277.07	1.1147	29	76	0
ST_Mark_TB_4May10_plus.7192.7192.2	O06804_MYCTU	R.FSAPDDSFLSTAYGR.D	0.9999	3.8128	2	0.5996	1633.75	1.593	19	28	0
ST_Mark_TB_4May10_plus.7193.7193.2	PDXS_MYCTU	K.ATTFFDDPDVLAK.V	0.9933	3.2135	2	0.3677	1439.71	0.6549	18	24	0
ST_Mark_TB_4May10_plus.7195.7195.3	O05842_MYCTU	K.GRENPHILTLSPPILLEK.K	0.9551	3.17	3	0.3494	2027.16	2.2932	25	68	0
ST_Mark_TB_4May10_plus.7199.7199.2	KGD_MYCTU	K.VHAVEQQEILDEAFG.	0.9748	2.6439	2	0.3521	1684.82	0.3667	16	28	0
ST_Mark_TB_4May10_plus.7213.7213.3	ECCA3_MYCTU	K.LLTPM*VNDPDLDEAFSHAAK.I	0.8995	2.8634	3	0.3494	2200.06	1.7672	23	76	0
ST_Mark_TB_4May10_plus.7214.7214.3	CLPB_MYCTU	R.RPYTVVLFDEIEK.A	0.8987	2.701	3	0.2538	1608.86	0.7434	21	48	0
ST_Mark_TB_4May10_plus.7219.7219.3	FAB1_MYCTU	R.LLGAGITSDAFHM*VAPAADGVR.A	0.999	3.7172	3	0.5445	2185.11	1.1056	28	84	0
ST_Mark_TB_4May10_plus.7223.7223.2	ECCC3_MYCTU	K.GVGFLVPAPGATPIR.F	0.9173	2.7063	2	0.3395	1451.84	1.4917	15	28	0
ST_Mark_TB_4May10_plus.7224.7224.2	RPOA_MYCTU	.SLVVSSEEDEPVTM*YLR.K	1	4.9648	2	0.5905	1969.95	0.3652	24	32	0
ST_Mark_TB_4May10_plus.7227.7227.3	Y2224_MYCTU	K.AVEVYHSLVDPLVDPDNPR.I	0.9983	4.3278	3	0.4269	2135.08	1.0811	29	72	0
ST_Mark_TB_4May10_plus.7228.7228.3	P96825_MYCTU	R.VALFGNDGANFDKPPSVQDVAAR.W	0.9999	4.8218	3	0.5804	2388.19	0.7202	34	88	0
ST_Mark_TB_4May10_plus.7229.7229.2	Y3131_MYCTU	R.AEVFGAGGYPQM*LLR.V	0.9999	4.4718	2	0.5338	1624.82	0.5111	20	28	0
ST_Mark_TB_4May10_plus.7231.7231.2	DHOM_MYCTU	K.YAQLPVAPM*GFIETR.Y	0.9994	4.0034	2	0.4888	1708.88	1.5336	18	28	0
ST_Mark_TB_4May10_plus.7236.7236.2	AMPA_MYCTU	R.TM*FAVLEDIAK.N	0.9742	2.8332	2	0.3427	1253.65	1.9246	15	20	0
ST_Mark_TB_4May10_plus.7241.7241.2	O05842_MYCTU	R.TM*VATAAVQNLLGGDEAM*AR.S	1	6.7591	2	0.6595	2051	0.6141	31	38	0
ST_Mark_TB_4May10_plus.7250.7250.3	O53842_MYCTU	R.FVLEIRVPAGVDGR.I	0.9836	3.225	3	0.3384	1527.86	1.029	24	52	0
ST_Mark_TB_4May10_plus.7256.7256.3	NRDZ_MYCTU	K.AAHAGGDPGLVFLDTINR.A	0.9867	3.308	3	0.3887	1823.94	1.0829	28	68	0
ST_Mark_TB_4May10_plus.7261.7261.2	P96825_MYCTU	K.M*SFENWDAVLK.V	0.9999	3.7036	2	0.5555	1355.64	0.807	17	20	0
ST_Mark_TB_4May10_plus.7262.7262.3	EFTU_MYCTU	R.TTDVTGVVTLPEGTEM*VM*PGDNTNISVK.L	0.9094	3.2065	3	0.3187	2937.42	1.0237	29	108	0
ST_Mark_TB_4May10_plus.7264.7264.2	GYRA_MYCTU	R.GYTDAPYLVLATR.N	0.9999	4.0928	2	0.5537	1439.75	0.6658	19	24	0
ST_Mark_TB_4May10_plus.7265.7265.3	P95288_MYCTU	R.LQSPLAEGSHADGSAIDDTWLR.T	0.9717	3.331	3	0.3647	2339.13	1.107	29	84	0
ST_Mark_TB_4May10_plus.7271.7271.2	O05777_MYCTU	R.VLLELTGPLSR.S	1	3.8022	2	0.5045	1197.72	0.0697	18	20	0
ST_Mark_TB_4May10_plus.7273.7273.3	PHKR_MYCTU	R.NRDDVEEALESVVVK.M	0.9876	3.5068	3	0.327	1701.87	0.8349	30	56	0
ST_Mark_TB_4May10_plus.7277.7277.3	O05842_MYCTU	R.TM*VATAAVQNLLGGDEAM*AR.S	0.9989	4.9826	3	0.4465	2051	2.3865	35	76	0
ST_Mark_TB_4May10_plus.7282.7282.3	FAB1_MYCTU	R.LLGAGITSDAFHM*VAPAADGVR.A	0.9216	2.7073	3	0.3385	2185.11	0.582	26	84	0
ST_Mark_TB_4May10_plus.7297.7297.2	SYE_MYCTU	R.TALFNWAYAR.H	0.9987	3.0905	2	0.4145	1212.62	0.4121	16	18	0
ST_Mark_TB_4May10_plus.7298.7298.2	RPOA_MYCTU	.SLVVSSEEDEPVTM*YLR.K	0.954	2.4081	2	0.4337	1969.95	0.7636	11	32	0
ST_Mark_TB_4May10_plus.7299.7299.2	SAHH_MYCTU	K.IADLSLADFGR.K	0.9894	3.7003	2	0.276	1177.62	1.8418	19	20	0
ST_Mark_TB_4May10_plus.7312.7312.2	O53146_MYCTU	K.VPDDVTSEVAASALLK.G	1	5.3542	2	0.5551	1614.86	1.4649	23	30	0
ST_Mark_TB_4May10_plus.7313.7313.2	Y0079_MYCTU	R.EFPDVAVFSGGR.A	0.9982	2.6659	2	0.4858	1280.63	0.2632	16	22	0
ST_Mark_TB_4May10_plus.7320.7320.2	O53579_MYCTU	K.GFDSEFFAVAK.T	0.9999	3.6183	2	0.4642	1217.58	0.1221	17	20	0
ST_Mark_TB_4May10_plus.7326.7326.2	Y2298_MYCTU	R.IGLGTWQFGSR.E	0.9557	2.1951	2	0.391	1221.64	0.8516	13	20	0
ST_Mark_TB_4May10_plus.7334.7334.2	HBHA_MYCTU	K.LQEDLPEQLTELR.E	0.9964	3.7679	2	0.3271	1583.83	0.493	19	24	0
ST_Mark_TB_4May10_plus.7354.7354.2	P95197_MYCTU	R.GLGVALATAPEVAIAR.E	0.9991	4.6615	2	0.3967	1508.88	0.9257	20	30	0
ST_Mark_TB_4May10_plus.7364.7364.2	DEVS_MYCTU	R.GLPDEFTGSGLTNLR.Q	0.9998	4.1186	2	0.515	1576.8	0.7974	22	28	0
ST_Mark_TB_4May10_plus.7367.7367.3	P95288_MYCTU	R.VVTAAPNFAYEWAAQR.G	0.993	3.1581	3	0.3482	1793.9	0.1396	26	60	0
ST_Mark_TB_4May10_plus.7373.7373.2	EFTU_MYCTU	K.LLDQGQAGDNVGLLLR.G	0.9998	4.7743	2	0.48	1681.92	0.6572	24	30	0
ST_Mark_TB_4May10_plus.7376.7376.2	P95288_MYCTU	R.VVTAAPNFAYEWAAQR.G	1	4.6117	2	0.6385	1793.9	0.6314	23	30	0
ST_Mark_TB_4May10_plus.7381.7381.2	Q7D5X9_MYCTU	R.DSIVAINPLIR.V	0.9982	3.4071	2	0.3998	1210.72	0.8136	16	20	0
ST_Mark_TB_4May10_plus.7384.7384.3	EFTU_MYCTU	K.LLDQGQAGDNVGLLLR.G	0.9976	3.8258	3	0.4132	1681.92	0.8384	33	60	0
ST_Mark_TB_4May10_plus.7390.7390.3	ECCC3_MYCTU	R.ALQDLAHVGSVASALEPER.I	0.9636	3.2813	3	0.3564	1963.02	2.1084	28	72	0
ST_Mark_TB_4May10_plus.7397.7397.2	Y3131_MYCTU	R.VGWAPINADPLPPTPR.R	0.9999	4.0748	2	0.5602	1700.91	0.3128	21	30	0
ST_Mark_TB_4May10_plus.7404.7404.3	TGS1_MYCTU	R.RVLDLYPVSPIAM*QLR.T	0.9337	3.0563	3	0.2812	1887.06	0.9836	28	60	0
ST_Mark_TB_4May10_plus.7416.7416.2	Y3193_MYCTU	R.NFLFSNVIGSNSK.I	0.9999	4.2916	2	0.4862	1426.73	0.615	20	24	0
ST_Mark_TB_4May10_plus.7417.7417.2	O53203_MYCTU	K.ILIDSLVSAGTVK.A	1	4.1124	2	0.5831	1315.78	0.7579	21	24	0
ST_Mark_TB_4May10_plus.7423.7423.2	Y2030_MYCTU	K.GFGAVAAEADWPDAYR.V	0.9998	4.6275	2	0.529	1695.78	1.9688	22	30	0
ST_Mark_TB_4May10_plus.7438.7438.3	DLDH_MYCTU	M.THYDVVVLGAGPGGYVAAIR.A	0.9989	5.0981	3	0.3867	2015.07	0.7387	42	76	0
ST_Mark_TB_4May10_plus.7441.7441.2	Y3134_MYCTU	R.LVYVIDPSQLSAAGEGGGQSAAR.A	0.9998	4.8524	2	0.5192	2246.14	0.644	28	44	0
ST_Mark_TB_4May10_plus.7445.7445.3	Y3134_MYCTU	R.LVYVIDPSQLSAAGEGGGQSAAR.A	0.9997	5.6326	3	0.5004	2246.14	1.8394	40	88	0
ST_Mark_TB_4May10_plus.7457.7457.2	P96219_MYCTU	R.GDDFDTSVPGVFVAGDM*GR.G	0.9999	5.0708	2	0.5303	1957.86	1.5445	24	36	0
ST_Mark_TB_4May10_plus.7461.7461.2	Y3131_MYCTU	R.VGWAPINADPLPPTPR.R	1	4.2116	2	0.5753	1700.91	0.3653	22	30	0
ST_Mark_TB_4May10_plus.7462.7462.2	PNP_MYCTU	R.GETQILGVTTLDM*IK.M	1	4.4113	2	0.5951	1634.87	0.024	20	28	0
ST_Mark_TB_4May10_plus.7464.7464.2	GUAA_MYCTU	R.QPVALVLSGGPASVYADGAPK.L	0.9809	3.4764	2	0.3854	1997.07	1.6251	19	40	0
ST_Mark_TB_4May10_plus.7474.7474.2	Q7D5X9_MYCTU	K.LITGIGETLLGR.L	0.9994	3.3722	2	0.455	1242.74	0.3016	19	22	0
ST_Mark_TB_4May10_plus.7485.7485.3	P96290_MYCTU	R.NHSPDDIEATIQEITR.	0.8694	2.9041	3	0.2653	1838.89	1.9937	25	60	0
ST_Mark_TB_4May10_plus.7488.7488.2	O05899_MYCTU	R.YLAAGLAALQTVDPK.L	0.9883	3.2354	2	0.3943	1530.85	1.7358	17	28	0
ST_Mark_TB_4May10_plus.7489.7489.2	Q79FX6_MYCTU	R.VGYIDVNQFTLAK.	0.9998	4.0924	2	0.471	1467.78	0.6304	20	24	0
ST_Mark_TB_4May10_plus.7499.7499.3	DLDH_MYCTU	M.THYDVVVLGAGPGGYVAAIR.A	0.9983	5.1313	3	0.3472	2015.07	0.535	39	76	0
ST_Mark_TB_4May10_plus.7516.7516.2	Y647_MYCTU	K.ELPQTFADLGPTYVK.F	0.9843	2.6885	2	0.4416	1678.87	1.345	16	28	0
ST_Mark_TB_4May10_plus.7517.7517.3	Y2625_MYCTU	R.ALVTEGSAVVGIVTPSDVAR.L	0.991	4.1115	3	0.4006	1941.07	2.3994	26	76	0
ST_Mark_TB_4May10_plus.7521.7521.2	Y2345_MYCTU	R.ALLDAVDSAATDIR.H	0.9999	4.1418	2	0.5548	1430.75	0.574	21	26	0
ST_Mark_TB_4May10_plus.7523.7523.2	O53695_MYCTU	R.GEGQLVAIIDTGVQPGPR.L	0.9999	5.1874	2	0.5166	1806.97	0.7555	23	34	0
ST_Mark_TB_4May10_plus.7527.7527.2	RPOC_MYCTU	R.LGYLLDLAPK.D	0.9991	3.147	2	0.394	1102.65	0.1819	16	18	0
ST_Mark_TB_4May10_plus.7532.7532.3	O53695_MYCTU	R.GEGQLVAIIDTGVQPGPR.L	0.9982	5.1115	3	0.3647	1806.97	1.5785	35	68	0
ST_Mark_TB_4May10_plus.7534.7534.2	O06291_MYCTU	K.SLSDSASGLGFAIPVNEM*K.L	0.9988	3.5424	2	0.514	1938.95	0.817	18	36	0
ST_Mark_TB_4May10_plus.7541.7541.2	ATPA_MYCTU	K.HVLIIFDDLTK.Q	1	3.864	2	0.5521	1313.75	0.5181	18	20	0
ST_Mark_TB_4May10_plus.7549.7549.3	NRDZ_MYCTU	R.AAFPTAAEIAPQWHLR.M	0.9055	2.6226	3	0.3097	1778.93	0.8467	22	60	0
ST_Mark_TB_4May10_plus.7551.7551.2	EFG_MYCTU	K.ATTDEPFAALAFK.I	0.9998	3.6104	2	0.5338	1381.7	0.6013	17	24	0
ST_Mark_TB_4May10_plus.7579.7579.2	P95227_MYCTU	K.IVFVSGSQLGAELATR.A	0.9997	4.0457	2	0.467	1647.91	0.2531	23	30	0
ST_Mark_TB_4May10_plus.7584.7584.3	O53579_MYCTU	K.SPGGIFNELPRLDDEAAAK.I	0.9074	2.9918	3	0.2947	2000.01	1.1116	28	72	0
ST_Mark_TB_4May10_plus.7588.7588.3	DLDH_MYCTU	M.THYDVVVLGAGPGGYVAAIR.A	0.9285	3.4301	3	0.2848	2015.07	1.5765	29	76	0
ST_Mark_TB_4May10_plus.7590.7590.2	MURE_MYCTU	R.GAVAVLTDPAGVAEIAGR.A	0.9999	5.1095	2	0.57	1666.91	1.3392	25	34	0
ST_Mark_TB_4May10_plus.7591.7591.3	Y2629_MYCTU	R.LVDAADPEVVFVSGEVR.S	0.909	2.4936	3	0.3089	1801.93	0.3791	27	64	0
ST_Mark_TB_4May10_plus.7593.7593.3	O53579_MYCTU	R.M*ALELTWEALEHAR.I	0.9985	3.5784	3	0.4039	1685.84	0.3343	26	52	0
ST_Mark_TB_4May10_plus.7595.7595.3	P95227_MYCTU	K.IVFVSGSQLGAELATR.A	0.9154	3.0872	3	0.2251	1647.91	0.2749	26	60	0
ST_Mark_TB_4May10_plus.7599.7599.3	AMPA_MYCTU	R.DLVNTPPSHLFPAEFAK.R	0.9018	2.9208	3	0.3167	1882.97	0.8742	22	64	0
ST_Mark_TB_4May10_plus.7604.7604.3	O53512_MYCTU	R.QIDGAHIAFAQVIANPVGVK.L	0.9979	4.2718	3	0.4309	2048.13	1.1457	32	76	0
ST_Mark_TB_4May10_plus.7605.7605.2	G3P_MYCTU	R.LVDLVTLVGK.S	0.9916	3.4195	2	0.2492	1056.67	0.4624	16	18	0
ST_Mark_TB_4May10_plus.7609.7609.3	KGD_MYCTU	R.IGDAFLALPNGFTAHPR.V	0.9989	2.8796	3	0.4296	1796.94	0.0175	28	64	0
ST_Mark_TB_4May10_plus.7618.7618.2	RPOC_MYCTU	R.LGIQAFEPM*LVEGK.A	0.9999	4.1936	2	0.5643	1547.82	0.996	19	26	0
ST_Mark_TB_4May10_plus.7620.7620.2	Y2629_MYCTU	R.LVDAADPEVVFVSGEVR.S	1	5.5313	2	0.6189	1801.93	0.6327	25	32	0
ST_Mark_TB_4May10_plus.7622.7622.3	AK_MYCTU	R.VVLVAGFQGVSQDTKDVTTLGR.G	0.9987	3.2452	3	0.5439	2290.24	0.4473	29	84	0
ST_Mark_TB_4May10_plus.7628.7628.3	Y3401_MYCTU	R.FGLFHLLQASAR.A	0.9975	3.8742	3	0.3424	1359.75	0.877	24	44	0
ST_Mark_TB_4May10_plus.7630.7630.2	O53579_MYCTU	R.M*ALELTWEALEHAR.I	0.9933	3.2036	2	0.3472	1685.84	0.2639	17	26	0
ST_Mark_TB_4May10_plus.7633.7633.2	P95227_MYCTU	R.IILLNSEFSGPQIK.E	0.9999	4.4626	2	0.4839	1558.88	0.5064	19	26	0
ST_Mark_TB_4May10_plus.7642.7642.2	O65936_MYCTU	R.EGYFQIAYLGPK.G	0.9988	3.2532	2	0.4574	1385.71	0.6995	14	22	0
ST_Mark_TB_4May10_plus.7644.7644.2	Q6MX39_MYCTU	R.IVSIGAFEAFK.M	0.9935	3.3157	2	0.3242	1181.66	0.7419	17	20	0
ST_Mark_TB_4May10_plus.7648.7648.2	O53580_MYCTU	R.DILWSDFSAR.N	0.9993	2.7265	2	0.4158	1209.59	0.0322	16	18	0
ST_Mark_TB_4May10_plus.7649.7649.3	EFG_MYCTU	K.VTLLDGAYHEVDSSEM*AFK.I	0.9995	4.6323	3	0.4879	2128	1.3172	32	72	0
ST_Mark_TB_4May10_plus.7653.7653.2	GYRB_MYCTU	R.DSM*FQAILPLR.G	0.9104	2.786	2	0.2084	1306.69	0.5799	15	20	0
ST_Mark_TB_4May10_plus.7660.7660.2	O53896_MYCTU	.VVPSVVM*LETDLGR.Q	0.9997	3.8363	2	0.4583	1530.82	0.3487	21	26	0
ST_Mark_TB_4May10_plus.7662.7662.3	O53896_MYCTU	.VVPSVVM*LETDLGR.Q	0.9724	3.2732	3	0.2437	1530.82	0.4123	26	52	0
ST_Mark_TB_4May10_plus.7665.7665.3	DHOM_MYCTU	M.PGDEKPVGVAVLGLGNVGSEVVR.I	0.9998	5.4105	3	0.5521	2248.23	2.2362	34	88	0
ST_Mark_TB_4May10_plus.7667.7667.2	RPOC_MYCTU	R.LIDLGAPEIIVNNEK.R	0.947	2.9178	2	0.2906	1637.91	0.6568	18	28	0
ST_Mark_TB_4May10_plus.7668.7668.2	RPOA_MYCTU	R.TLLSSIPGAAVTSIR.I	0.9997	3.4075	2	0.5678	1485.86	0.5612	19	28	0
ST_Mark_TB_4May10_plus.7672.7672.2	P95227_MYCTU	K.IVFVSGSQLGAELATR.A	0.9963	3.5755	2	0.3484	1647.91	0.1712	17	30	0
ST_Mark_TB_4May10_plus.7675.7675.3	O86361_MYCTU	R.FGLAGERLDM*VVGGAVLK.H	0.9974	4.2823	3	0.3574	1848.01	0.4138	33	68	0
ST_Mark_TB_4May10_plus.7678.7678.3	P71814_MYCTU	R.LRADGIDAPALFLTAR.D	0.9986	4.1188	3	0.3461	1699.95	0.1571	30	60	0
ST_Mark_TB_4May10_plus.7679.7679.3	RPOA_MYCTU	R.TLLSSIPGAAVTSIR.I	0.9995	3.9259	3	0.5031	1485.86	1.1567	28	56	0
ST_Mark_TB_4May10_plus.7686.7686.3	MTRA_MYCTU	R.NDDEPAEM*LSIADVEIDVPAHK.V	0.9905	3.5629	3	0.4169	2424.13	0.2828	21	84	0
ST_Mark_TB_4May10_plus.7699.7699.2	PHSG_MYCTU	R.HPM*LAASNELGLVTLA.	0.9911	2.8326	2	0.4205	1652.87	0.5304	17	30	0
ST_Mark_TB_4May10_plus.7700.7700.3	O05592_MYCTU	R.DGRDDSGFYPVATLDIPR.D	0.973	3.8257	3	0.2899	1993.96	1.3125	24	68	0
ST_Mark_TB_4May10_plus.7711.7711.2	MPA_MYCTU	R.AIDTESNLGQYL.	0.9602	2.0987	2	0.3535	1323.64	0.1631	14	22	0
ST_Mark_TB_4May10_plus.7713.7713.3	EFG_MYCTU	R.VLDGAVAVFDGKEGVEPQSEQVWR.Q	0.9935	4.0062	3	0.4203	2615.31	1.3693	37	92	0
ST_Mark_TB_4May10_plus.7721.7721.2	CLPC_MYCTU	K.SLESLGISLEGVR.S	0.9986	3.8496	2	0.3929	1359.75	0.7179	19	24	0
ST_Mark_TB_4May10_plus.7723.7723.2	O53896_MYCTU	.VVPSVVM*LETDLGR.Q	0.9998	4.0284	2	0.4828	1530.82	0.4702	21	26	0
ST_Mark_TB_4May10_plus.7724.7724.3	O53896_MYCTU	.VVPSVVM*LETDLGR.Q	0.9337	3.2036	3	0.2148	1530.82	0.7957	26	52	0
ST_Mark_TB_4May10_plus.7734.7734.2	P96890_MYCTU	R.TIDEIPELYESAVR.E	0.9999	4.5629	2	0.5151	1634.83	1.6084	21	26	0
ST_Mark_TB_4May10_plus.7735.7735.2	Y2030_MYCTU	R.DFVEWLR.T	0.9524	2.1297	2	0.2562	964.489	0.1902	10	12	0
ST_Mark_TB_4May10_plus.7738.7738.3	PSTS2_MYCTU	K.QLNM*AQIITSAGPDPVAITTESVGK.T	0.9911	3.7862	3	0.3901	2557.32	0.5609	31	96	0
ST_Mark_TB_4May10_plus.7749.7749.2	O53579_MYCTU	R.VTFATWAIVTGK.S	0.9999	3.3067	2	0.4745	1293.72	0.0504	19	22	0
ST_Mark_TB_4May10_plus.7755.7755.3	METK_MYCTU	K.AIGEVFDLRPGAIIR.D	0.9829	3.1435	3	0.324	1626.93	0.433	25	56	0
ST_Mark_TB_4May10_plus.7759.7759.3	CLPB_MYCTU	K.ALADFLFDDERAM*VR.I	0.9888	2.9952	3	0.4146	1784.87	1.1896	28	56	0
ST_Mark_TB_4May10_plus.7767.7767.2	O06173_MYCTU	R.ATISSFGPILLAK.V	0.9972	2.6596	2	0.417	1317.78	0.0672	15	24	0
ST_Mark_TB_4May10_plus.7770.7770.3	Y1996_MYCTU	R.LLELAQTAQLVVVGSHGR.G	0.9614	3.0843	3	0.3348	1891.08	0.933	26	68	0
ST_Mark_TB_4May10_plus.7772.7772.2	RS1_MYCTU	K.GGLILDIGLR.G	0.9951	3.2428	2	0.3366	1026.63	0.5411	15	18	0
ST_Mark_TB_4May10_plus.7774.7774.3	METE_MYCTU	R.LHLPPLPTTTIGSYPQTSAIR.V	0.9427	3.5855	3	0.2737	2263.24	0.9815	28	80	0
ST_Mark_TB_4May10_plus.7777.7777.2	P96218_MYCTU	K.IAEAEGLQVLGWR.S	0.9997	4.5283	2	0.4502	1441.78	1.6972	21	24	0
ST_Mark_TB_4May10_plus.7786.7786.2	O53896_MYCTU	R.TAPFTVVGADPTSDIAVVR.V	0.9998	5.0848	2	0.4757	1916.01	0.6132	26	36	0
ST_Mark_TB_4May10_plus.7787.7787.2	ATPG_MYCTU	R.SEELFSLLR.E	0.9995	2.9641	2	0.3913	1093.59	0.0604	14	16	0
ST_Mark_TB_4May10_plus.7807.7807.2	O53512_MYCTU	R.TVLESVPPVTVPSEIVR.L	0.9589	2.9044	2	0.3862	1822.03	1.6057	15	32	0
ST_Mark_TB_4May10_plus.7808.7808.2	CFA1_MYCTU	K.FIVTEIFPGGR.L	0.9991	3.6138	2	0.4339	1235.68	1.3286	18	20	0
ST_Mark_TB_4May10_plus.7814.7814.3	O53896_MYCTU	R.TAPFTVVGADPTSDIAVVR.V	0.9997	5.3543	3	0.4471	1916.01	1.1352	36	72	0
ST_Mark_TB_4May10_plus.7817.7817.2	O53871_MYCTU	R.SGWDDLVLAGGVESM*SR.V	1	4.5358	2	0.5808	1794.84	0.4657	24	32	0
ST_Mark_TB_4May10_plus.7824.7824.2	GLMS_MYCTU	R.LPVEVELASEFR.Y	0.9991	2.9344	2	0.4832	1388.74	0.2525	17	22	0
ST_Mark_TB_4May10_plus.7830.7830.3	PSTS1_MYCTU	D.PQIAALNPGVNLPGTAVVPLHR.S	0.9996	5.442	3	0.4718	2234.28	1.3249	35	84	0
ST_Mark_TB_4May10_plus.7847.7847.2	Y3193_MYCTU	R.YTYTGSGGVPLGGWLAR.S	0.9999	4.9923	2	0.4915	1754.89	0.7629	23	32	0
ST_Mark_TB_4May10_plus.7849.7849.2	O53896_MYCTU	R.TAPFTVVGADPTSDIAVVR.V	1	4.8875	2	0.572	1916.01	0.5431	26	36	0
ST_Mark_TB_4May10_plus.7853.7853.3	CLPB_MYCTU	R.FLPDKAIDLVDEAASR.L	0.8945	2.6552	3	0.306	1759.92	1.0932	22	60	0
ST_Mark_TB_4May10_plus.7864.7864.3	Y1996_MYCTU	R.AAQITGEVLHGQIVPTLANISR.Q	0.9985	4.359	3	0.4597	2288.27	1.0245	33	84	0
ST_Mark_TB_4May10_plus.7868.7868.2	P96204_MYCTU	R.FADELDVVLAAPSR.	0.9994	2.9525	2	0.374	1502.78	0.0067	15	26	0
ST_Mark_TB_4May10_plus.7875.7875.2	O07177_MYCTU	R.DSALLLGAYELDK.A	0.9479	2.038	2	0.4032	1407.74	0.3781	16	24	0
ST_Mark_TB_4May10_plus.7875.7875.3	O53203_MYCTU	R.WLLNYRPQPLAVGAEINR.F	0.9997	3.9712	3	0.5227	2110.16	0.3784	31	68	0
ST_Mark_TB_4May10_plus.7877.7877.2	P96878_MYCTU	R.ILPNVITASGPGDLYTVR.N	0.9995	4.6836	2	0.4729	1886.04	1.4748	24	34	0
ST_Mark_TB_4May10_plus.7913.7913.3	O07219_MYCTU	R.KGDVYPIGDGFALDFAGGK.	0.9996	4.6178	3	0.4692	1926.96	0.852	31	72	0
ST_Mark_TB_4May10_plus.7921.7921.2	DBH_MYCTU	R.QATAAVENVVDTIVR.A	0.9999	4.2336	2	0.5516	1585.85	0.7207	20	28	0
ST_Mark_TB_4May10_plus.7929.7929.2	Y0571_MYCTU	K.SLQAPLDVLVVR.K	0.9997	3.9311	2	0.4544	1309.78	0.6041	17	22	0
ST_Mark_TB_4May10_plus.7930.7930.3	DBH_MYCTU	R.QATAAVENVVDTIVR.A	0.9959	3.7529	3	0.3678	1585.85	0.7332	25	56	0
ST_Mark_TB_4May10_plus.7944.7944.2	ETFA_MYCTU	R.IGSGLLVDVVDVR.E	0.9903	3.3928	2	0.3642	1341.77	2.0055	17	24	0
ST_Mark_TB_4May10_plus.7948.7948.3	Y1836_MYCTU	R.VSDVKPPSSPVTSFPALPSTLSVGDDSM*R.A	0.999	5.4548	3	0.4589	2989.49	1.2313	38	112	0
ST_Mark_TB_4May10_plus.7950.7950.2	Y3193_MYCTU	R.WGNLLTLPVAR.G	0.9914	3.3895	2	0.3307	1239.72	1.778	16	20	0
ST_Mark_TB_4May10_plus.7958.7958.3	PHSG_MYCTU	R.VPLLLLDSDIPENEHDLR.N	0.9951	3.7053	3	0.4058	2088.1	0.9451	28	68	0
ST_Mark_TB_4May10_plus.7961.7961.2	Q79FX6_MYCTU	R.VLLAGWEQFNEPVDR.I	0.9568	4.7081	2	0.0809	1772.9	0.3591	22	28	0
ST_Mark_TB_4May10_plus.7968.7968.3	O53203_MYCTU	K.LNAQLIDELPLPRPR.Y	0.9995	3.7859	3	0.4707	1745.01	0.438	22	56	0
ST_Mark_TB_4May10_plus.7971.7971.2	ATPA_MYCTU	R.TGEVLSVPVGDGFLGR.V	0.9946	2.6938	2	0.4413	1602.85	0.1849	15	30	0
ST_Mark_TB_4May10_plus.7980.7980.2	RIR1_MYCTU	K.LLEDAFSYANQLGAR.Q	0.9999	4.7064	2	0.5314	1667.84	0.7104	23	28	0
ST_Mark_TB_4May10_plus.7987.7987.3	O05842_MYCTU	R.ENPHILTLSPPILLEK.K	0.9426	3.2838	3	0.2889	1814.04	1.8656	26	60	0
ST_Mark_TB_4May10_plus.8000.8000.2	MURF_MYCTU	R.TAVNVADGDAALALLR.A	0.9999	4.9358	2	0.4966	1569.86	0.7359	25	30	0
ST_Mark_TB_4May10_plus.8001.8001.3	DHAS_MYCTU	R.VPVFTGHSLSINAEFAQPLSPER.A	0.9943	3.7584	3	0.437	2496.29	1.0961	29	88	0
ST_Mark_TB_4May10_plus.8005.8005.2	QCRA_MYCTU	K.TVVANLTDAFEGSTIR.R	1	5.02	2	0.5938	1693.88	0.2554	24	30	0
ST_Mark_TB_4May10_plus.8011.8011.2	P96890_MYCTU	K.LVEEAPAPFLTDFQR.K	0.9997	4.0834	2	0.4945	1732.89	0.6555	22	28	0
ST_Mark_TB_4May10_plus.8013.8013.2	AMPA_MYCTU	R.FAGM*LVAGVFLR.E	0.8605	2.4743	2	0.2203	1296.72	0.3342	17	22	0
ST_Mark_TB_4May10_plus.8020.8020.2	ACSA_MYCTU	R.IDPDGAIWVLGR.I	0.9959	3.9838	2	0.2865	1311.71	0.6797	17	22	0
ST_Mark_TB_4May10_plus.8029.8029.3	CLPB_MYCTU	R.RFQQVYVGEPSVEDTIGILR.G	0.9899	4.0995	3	0.3866	2306.21	1.9962	25	76	0
ST_Mark_TB_4May10_plus.8031.8031.2	DLDH_MYCTU	K.VLQAIGFAPNVEGYGLDK.A	0.9992	4.5701	2	0.4145	1891	0.487	27	34	0
ST_Mark_TB_4May10_plus.8032.8032.3	DLDH_MYCTU	K.VLQAIGFAPNVEGYGLDK.A	0.9989	3.8811	3	0.4694	1891	0.6633	34	68	0
ST_Mark_TB_4May10_plus.8035.8035.2	O50437_MYCTU	R.LVSDQISLLLR.R	0.9864	2.8339	2	0.3425	1256.76	0.6385	17	20	0
ST_Mark_TB_4May10_plus.8038.8038.2	AK_MYCTU	K.VTIVGLPDIPGYAAK.V	0.9992	3.5641	2	0.4673	1513.86	0.4141	17	28	0
ST_Mark_TB_4May10_plus.8047.8047.3	PSTS2_MYCTU	R.AFM*QAAIGPGQEGLDQYGSIPLPK.S	0.9994	3.3473	3	0.4252	2504.25	0.0058	26	92	0
ST_Mark_TB_4May10_plus.8054.8054.2	SECA1_MYCTU	R.FNGAALETLLTR.L	0.9557	2.7606	2	0.3196	1305.72	1.3979	14	22	0
ST_Mark_TB_4May10_plus.8061.8061.2	Y2629_MYCTU	K.QELIDSLEEAVR.D	0.9939	3.353	2	0.3643	1401.72	1.2624	17	22	0
ST_Mark_TB_4May10_plus.8062.8062.2	SERA_MYCTU	K.LLAAVPEADALLVR.S	0.9952	3.3772	2	0.3663	1450.86	0.4285	19	26	0
ST_Mark_TB_4May10_plus.8068.8068.2	O53580_MYCTU	K.FFEAFAPYGLK.Q	0.9886	2.8685	2	0.3829	1289.66	1.4792	16	20	0
ST_Mark_TB_4May10_plus.8070.8070.2	P71814_MYCTU	R.ADGIDAPALFLTAR.D	0.9963	3.0865	2	0.3915	1430.76	0.2017	16	26	0
ST_Mark_TB_4May10_plus.8078.8078.3	O53579_MYCTU	R.TVDYIEAHGTGTILGDPIEAEALGR.V	0.9904	4.7197	3	0.343	2598.3	1.366	37	96	0
ST_Mark_TB_4May10_plus.8080.8080.3	P96825_MYCTU	K.TALDEFGAVHGVVSNAGILR.D	0.9994	5.2451	3	0.4494	2026.07	1.8698	38	76	0
ST_Mark_TB_4May10_plus.8085.8085.2	Y2224_MYCTU	R.AM*ILDGAVDPNADPIEAELR.Q	0.9928	4.042	2	0.3394	2126.05	0.5023	22	38	0
ST_Mark_TB_4May10_plus.8087.8087.2	P95227_MYCTU	R.EVIFLDELPR.N	0.9996	3.6121	2	0.4128	1230.67	0.4651	17	18	0
ST_Mark_TB_4May10_plus.8095.8095.2	P96204_MYCTU	R.SQPALFTVEYALAK.L	0.9762	3.1736	2	0.295	1537.83	0.5661	17	26	0
ST_Mark_TB_4May10_plus.8116.8116.2	MTRA_MYCTU	R.GEGFDTAVIGDGTQALTAVR.E	1	5.8965	2	0.5569	1977.99	0.7598	26	38	0
ST_Mark_TB_4May10_plus.8117.8117.2	Q7D6Y7_MYCTU	R.ILDESDLVPDAFR.S	0.9987	2.9013	2	0.5072	1489.75	0.502	17	24	0
ST_Mark_TB_4May10_plus.8123.8123.3	INHA_MYCTU	K.APLLELDVQNEEHLASLAGR.V	0.992	3.8213	3	0.4086	2175.14	1.951	27	76	0
ST_Mark_TB_4May10_plus.8130.8130.2	P95227_MYCTU	R.IFVGNAFPFEGYTGGGGK.Q	0.9722	3.1358	2	0.3808	1817.89	1.8863	17	34	0
ST_Mark_TB_4May10_plus.8132.8132.2	P96218_MYCTU	R.ETVYFPSLSGQTLVYK.G	1	4.9561	2	0.5517	1831.95	0.4711	26	30	0
ST_Mark_TB_4May10_plus.8133.8133.3	PYRH_MYCTU	K.LGGEM*FGGGQVGLDPDVVAQVAR.Q	0.9924	4.0933	3	0.402	2288.14	1.5987	33	88	0
ST_Mark_TB_4May10_plus.8145.8145.2	SYE_MYCTU	R.GPVTFAAGSVPDFALTR.A	0.9978	4.248	2	0.4182	1705.89	1.7865	22	32	0
ST_Mark_TB_4May10_plus.8153.8153.2	RIR1_MYCTU	K.TM*DSPDFAQTIEVAIR.A	1	5.1943	2	0.5126	1809.87	0.4736	21	30	0
ST_Mark_TB_4May10_plus.8164.8164.2	P95072_MYCTU	R.EAEADLFYSDFVER.V	0.9992	3.9262	2	0.4631	1690.76	1.3519	19	26	0
ST_Mark_TB_4May10_plus.8168.8168.3	TGS1_MYCTU	K.TDNRVSLM*LPNLPVDQENPLQR.L	0.996	4.2842	3	0.3972	2565.31	0.9032	34	84	0
ST_Mark_TB_4May10_plus.8169.8169.3	METK_MYCTU	R.DLNLLRPIYAPTAAYGHFGR.T	0.9405	3.2104	3	0.3326	2245.19	1.9412	27	76	0
ST_Mark_TB_4May10_plus.8173.8173.2	O06804_MYCTU	R.LVTAGGEVLSLSEGDDYLAAR.V	0.9999	4.8132	2	0.5519	2136.08	0.4824	28	40	0
ST_Mark_TB_4May10_plus.8181.8181.3	Y2030_MYCTU	R.QDGLLAEDELFYAQQNAQTVR.D	0.9587	3.6474	3	0.3046	2409.17	1.3416	30	80	0
ST_Mark_TB_4May10_plus.8193.8193.3	TGS2_MYCTU	R.TRPPSDGSSLLDALFK.M	0.936	2.8658	3	0.2411	1703.9	0.1776	26	60	0
ST_Mark_TB_4May10_plus.8201.8201.2	HTPG_MYCTU	K.YSDFIAWPIR.M	0.9992	3.3318	2	0.4378	1267.65	0.9419	16	18	0
ST_Mark_TB_4May10_plus.8206.8206.2	Y2629_MYCTU	R.IAPLDGVGALLR.Y	0.9988	3.2428	2	0.4505	1194.72	0.5772	21	22	0
ST_Mark_TB_4May10_plus.8210.8210.2	PKND_MYCTU	M.SDAVPQVGSQFGPYQLLR.L	0.9999	3.9249	2	0.5775	1962.01	0.527	22	34	0
ST_Mark_TB_4May10_plus.8214.8214.2	O53896_MYCTU	.VVPSVVMLETDLGR.Q	0.9995	3.5195	2	0.4974	1514.82	0.8546	19	26	0
ST_Mark_TB_4May10_plus.8220.8220.3	ATPG_MYCTU	R.IAPM*VVEYVEEDIGPR.T	0.9987	4.6754	3	0.3879	1832.91	1.3235	33	60	0
ST_Mark_TB_4May10_plus.8223.8223.3	PKND_MYCTU	M.SDAVPQVGSQFGPYQLLR.L	0.9981	3.8014	3	0.4644	1962.01	1.1698	27	68	0
ST_Mark_TB_4May10_plus.8237.8237.3	RPOC_MYCTU	K.LM*ALELFKPFVM*K.R	0.9978	3.2503	3	0.4593	1598.88	1.2277	23	48	0
ST_Mark_TB_4May10_plus.8239.8239.2	O07219_MYCTU	K.EFTTVPAVLAEQLK.G	0.9994	3.2231	2	0.5319	1545.85	0.6595	20	26	0
ST_Mark_TB_4May10_plus.8248.8248.2	P96253_MYCTU	R.LLLGTSVLTPTFR.Y	0.9999	3.7196	2	0.5552	1417.84	0.6958	21	24	0
ST_Mark_TB_4May10_plus.8250.8250.3	O53579_MYCTU	R.DGDAILAVIAGSAVNHDGR.S	0.9963	3.7982	3	0.4209	1850.94	0.8952	30	72	0
ST_Mark_TB_4May10_plus.8260.8260.2	O06428_MYCTU	R.IIADTFAQLVTGQM*R.E	1	4.08	2	0.6179	1679.88	0.8594	20	28	0
ST_Mark_TB_4May10_plus.8263.8263.3	TGS1_MYCTU	K.GASEIAAGVLSPAASSLNGPISDLRR.Y	0.8852	3.4167	3	0.2928	2509.34	1.885	27	100	0
ST_Mark_TB_4May10_plus.8264.8264.2	SECA1_MYCTU	R.DGEVLIVDEFTGR.V	0.9997	3.7058	2	0.4907	1449.72	0.6439	16	24	0
ST_Mark_TB_4May10_plus.8269.8269.2	Y2629_MYCTU	R.IAPLDGVGALLR.Y	0.8783	3.1101	2	0.195	1194.72	1.7657	20	22	0
ST_Mark_TB_4May10_plus.8272.8272.3	O06428_MYCTU	R.IIADTFAQLVTGQM*R.E	0.9951	4.4542	3	0.2882	1679.88	0.8312	30	56	0
ST_Mark_TB_4May10_plus.8276.8276.2	O53896_MYCTU	.VVPSVVMLETDLGR.Q	1	4.2961	2	0.6177	1514.82	0.4448	21	26	0
ST_Mark_TB_4May10_plus.8285.8285.2	O53579_MYCTU	R.DGDAILAVIAGSAVNHDGR.S	1	4.6014	2	0.561	1850.94	0.1	21	36	0
ST_Mark_TB_4May10_plus.8287.8287.2	P96204_MYCTU	R.QILATDIVTAFGQR.L	0.9999	4.3167	2	0.5601	1532.84	1.077	20	26	0
ST_Mark_TB_4May10_plus.8294.8294.2	P71814_MYCTU	K.AGQPVSLSPTEFTLLR.Y	0.9859	3.0295	2	0.3318	1715.93	0.1963	16	30	0
ST_Mark_TB_4May10_plus.8300.8300.3	Y2625_MYCTU	R.VADAM*TAQPHTAPGWINVEDFIQR.Y	0.9999	6.1946	3	0.5416	2683.3	1.7646	39	92	0
ST_Mark_TB_4May10_plus.8307.8307.2	TGS1_MYCTU	R.VLDLYPVSPIAM*QLR.T	0.993	2.7735	2	0.3657	1730.96	0.0742	16	28	0
ST_Mark_TB_4May10_plus.8308.8308.3	TGS1_MYCTU	R.VLDLYPVSPIAM*QLR.T	0.9997	5.0005	3	0.4403	1730.96	1.4482	31	56	0
ST_Mark_TB_4May10_plus.8315.8315.2	SYA_MYCTU	R.ELVDAGATEFTGFDELR.S	1	5.3575	2	0.6045	1869.89	0.8753	25	32	0
ST_Mark_TB_4May10_plus.8327.8327.2	RPOB_MYCTU	R.VNPFGFIETPYR.K	0.9986	2.9802	2	0.502	1439.73	0.9084	16	22	0
ST_Mark_TB_4May10_plus.8355.8355.3	ATPFD_MYCTU	R.WSANSDLIDAIEHVSR.Q	0.8985	3.0768	3	0.2541	1812.89	1.2424	29	60	0
ST_Mark_TB_4May10_plus.8358.8358.3	FAB1_MYCTU	R.KVSPLAVQM*IM*PNGAAAVIGLQLGAR.A	0.9943	4.3367	3	0.4186	2637.47	1.5494	34	100	0
ST_Mark_TB_4May10_plus.8367.8367.2	Y1996_MYCTU	R.GQGAVAGALLGSVSSSLVR.H	0.9973	4.3879	2	0.4194	1728.96	2.0329	22	36	0
ST_Mark_TB_4May10_plus.8370.8370.2	Y3193_MYCTU	K.NFYYFPDQLSIDR.Y	0.9995	3.5586	2	0.5063	1677.79	1.0396	18	24	0
ST_Mark_TB_4May10_plus.8374.8374.3	Y1996_MYCTU	R.GQGAVAGALLGSVSSSLVR.H	0.9999	4.744	3	0.5843	1728.96	1.015	33	72	0
ST_Mark_TB_4May10_plus.8377.8377.3	PSTS1_MYCTU	K.ASFLDQVHFQPLPPAVVK.L	0.9785	2.8837	3	0.388	1993.09	0.641	26	68	0
ST_Mark_TB_4May10_plus.8382.8382.2	HTPG_MYCTU	R.EEVVDLIGTLAK.S	0.9999	3.5518	2	0.5061	1286.72	0.1169	18	22	0
ST_Mark_TB_4May10_plus.8383.8383.2	KGD_MYCTU	R.FAQFVTAYEDIVR.R	0.9999	4.4084	2	0.5183	1558.79	0.5358	20	24	0
ST_Mark_TB_4May10_plus.8384.8384.3	DHOM_MYCTU	R.YYVSM*NVADKPGVLSAVAAEFAK.R	0.9994	4.8057	3	0.5031	2446.24	1.4374	30	88	0
ST_Mark_TB_4May10_plus.8391.8391.2	Y2627_MYCTU	R.M*ISPLSLTPLVPM*PGR.F	0.9999	4.1864	2	0.5876	1740.95	0.5568	21	30	0
ST_Mark_TB_4May10_plus.8396.8396.3	RS3_MYCTU	K.NPESQAQLVAQGVAEQLSNR.V	0.8826	2.9305	3	0.2289	2139.08	0.2441	24	76	0
ST_Mark_TB_4May10_plus.8398.8398.3	EFG_MYCTU	K.LGETYDTVEIPADLAEQAEEYRTK.L	0.9879	3.4733	3	0.4035	2741.32	0.7133	30	92	0
ST_Mark_TB_4May10_plus.8399.8399.2	CLPB_MYCTU	K.ALADFLFDDER.A	1	3.4212	2	0.5411	1311.62	0.0755	16	20	0
ST_Mark_TB_4May10_plus.8410.8410.3	CLPB_MYCTU	R.ITDSALVAAATLSDRYITAR.F	0.999	3.6382	3	0.5541	2108.13	1.6906	29	76	0
ST_Mark_TB_4May10_plus.8414.8414.2	Y0571_MYCTU	R.NFTQTSDDEVVAFLDR.A	0.9998	4.0517	2	0.5277	1856.87	0.4548	18	30	0
ST_Mark_TB_4May10_plus.8425.8425.2	PDXS_MYCTU	K.ELQAPYELVAEVAR.A	0.9996	3.8392	2	0.4715	1587.84	0.4288	18	26	0
ST_Mark_TB_4May10_plus.8437.8437.3	PSTS1_MYCTU	K.ASFLDQVHFQPLPPAVVK.L	0.9805	3.5001	3	0.3154	1993.09	0.5889	25	68	0
ST_Mark_TB_4May10_plus.8468.8468.3	O53872_MYCTU	K.NM*M*QAFFFDLQAINAGGSRPEGIGK.T	0.9993	4.4999	3	0.506	2731.31	0.7388	31	96	0
ST_Mark_TB_4May10_plus.8473.8473.2	O53154_MYCTU	K.IAILDETDSGLDVDALR.V	1	6.021	2	0.5668	1815.93	0.841	25	32	0
ST_Mark_TB_4May10_plus.8488.8488.2	Y3193_MYCTU	K.VAALQEIQAAIGAAR.D	0.9999	4.5903	2	0.4717	1481.84	0.4387	22	28	0
ST_Mark_TB_4May10_plus.8497.8497.2	O53203_MYCTU	R.LGTDGLLTAVSQLPR.H	0.9981	3.5311	2	0.43	1540.87	0.5467	19	28	0
ST_Mark_TB_4May10_plus.8501.8501.2	O07219_MYCTU	K.VFFSPATGANAVEGEILAK.Y	1	5.2453	2	0.634	1921.01	1.1925	28	36	0
ST_Mark_TB_4May10_plus.8502.8502.3	PSTS1_MYCTU	K.ASFLDQVHFQPLPPAVVK.L	0.9911	3.585	3	0.3911	1993.09	1.2649	24	68	0
ST_Mark_TB_4May10_plus.8516.8516.3	DESA1_MYCTU	K.LTDLQLLHELEPVVEK.Y	0.9982	4.6096	3	0.374	1876.04	1.4101	33	60	0
ST_Mark_TB_4May10_plus.8519.8519.2	Y3193_MYCTU	R.IYFGPVISNTSADYAIVGR.N	0.9998	4.7185	2	0.5176	2043.05	0.9923	21	36	0
ST_Mark_TB_4May10_plus.8523.8523.2	Y3193_MYCTU	R.LLDPTIVSPAFTQFQQGK.N	0.9388	3.2316	2	0.3188	1990.06	2.3102	15	34	0
ST_Mark_TB_4May10_plus.8529.8529.2	INHA_MYCTU	K.ALLPIM*NPGGSIVGM*DFDPSR.A	0.9997	4.4776	2	0.5408	2219.09	1.0424	25	40	0
ST_Mark_TB_4May10_plus.8539.8539.3	O53203_MYCTU	R.LGTDGLLTAVSQLPR.H	0.9941	3.2377	3	0.4232	1540.87	1.1497	30	56	0
ST_Mark_TB_4May10_plus.8557.8557.2	EFTU_MYCTU	R.QVGVPYILVALNK.A	0.9242	2.6887	2	0.313	1413.85	1.7152	18	24	0
ST_Mark_TB_4May10_plus.8560.8560.2	RPOA_MYCTU	K.TLVELFGLAR.E	0.9992	3.1306	2	0.4532	1118.66	0.6091	15	18	0
ST_Mark_TB_4May10_plus.8567.8567.2	P96203_MYCTU	R.QGASYVVTGGLGGLGLVVAR.W	0.9899	2.7025	2	0.4705	1874.05	0.5134	14	38	0
ST_Mark_TB_4May10_plus.8587.8587.3	Q50631_MYCTU	K.TQTM*FPGYYQRPDVTAEVFDPDGFYR.T	0.9856	4.2693	3	0.3533	3116.41	1.2527	25	100	0
ST_Mark_TB_4May10_plus.8595.8595.3	EFTU_MYCTU	R.QVGVPYILVALNK.A	0.9982	4.1997	3	0.3828	1413.85	1.3518	23	48	0
ST_Mark_TB_4May10_plus.8600.8600.2	Y479_MYCTU	K.ETVQSTLNEFTSSLTK.N	0.9999	3.585	2	0.6195	1784.89	0.4604	17	30	0
ST_Mark_TB_4May10_plus.8614.8614.3	PSTS1_MYCTU	R.SDGSGDTFLFTQYLSK.Q	0.9688	3.3841	3	0.2979	1765.83	1.0399	29	60	0
ST_Mark_TB_4May10_plus.8623.8623.2	EFTU_MYCTU	R.QVGVPYILVALNK.A	0.9523	2.538	2	0.3746	1413.85	0.8372	14	24	0
ST_Mark_TB_4May10_plus.8629.8629.3	Y2028_MYCTU	R.VQSAAVHGELLDYLAGLGR.S	0.9991	4.5771	3	0.4649	1969.05	1.683	30	72	0
ST_Mark_TB_4May10_plus.8633.8633.2	PSTS1_MYCTU	R.SDGSGDTFLFTQYLSK.Q	0.9999	4.5692	2	0.574	1765.83	1.6658	20	30	0
ST_Mark_TB_4May10_plus.8637.8637.2	GABD2_MYCTU	R.EFLM*DLLQAEAGK.A	0.9841	2.7349	2	0.3753	1480.74	0.573	15	24	0
ST_Mark_TB_4May10_plus.8654.8654.3	P95288_MYCTU	R.HGLSVADLSFLPAGAIPR.T	0.9892	3.8564	3	0.3538	1821	1.4133	30	68	0
ST_Mark_TB_4May10_plus.8656.8656.2	MTRA_MYCTU	R.DVLLEQVWGYR.H	0.9997	3.6914	2	0.4703	1377.72	0.8529	16	20	0
ST_Mark_TB_4May10_plus.8669.8669.3	Y2030_MYCTU	R.VAIDAPGGVPTHEVLAELVGDAR.I	0.9941	3.8232	3	0.4564	2286.21	2.1796	35	88	0
ST_Mark_TB_4May10_plus.8693.8693.2	CINAL_MYCTU	R.IFGLPESSLADTLR.D	0.982	2.8374	2	0.3848	1518.82	0.9751	17	26	0
ST_Mark_TB_4May10_plus.8701.8701.2	MURF_MYCTU	R.AIGPGGLFLALPGAR.A	0.9984	3.107	2	0.4904	1409.83	0.2285	15	28	0
ST_Mark_TB_4May10_plus.8713.8713.3	ECCA3_MYCTU	R.ATGPDDFHLAYAAALASTGGPEEFAK.A	0.8559	2.5883	3	0.346	2607.24	1.0408	25	100	0
ST_Mark_TB_4May10_plus.8719.8719.3	P95288_MYCTU	R.HGLSVADLSFLPAGAIPR.T	0.9957	3.9291	3	0.3603	1821	0.449	32	68	0
ST_Mark_TB_4May10_plus.8724.8724.3	TGS1_MYCTU	R.VSLM*LPNLPVDQENPLQR.L	0.9737	3.6534	3	0.319	2079.1	1.6417	32	68	0
ST_Mark_TB_4May10_plus.8740.8740.3	METK_MYCTU	K.AAPVGLFVETFGTETEDPVKIEK.A	0.9018	2.1047	3	0.3895	2477.28	0.2967	22	88	0
ST_Mark_TB_4May10_plus.8753.8753.2	Y2298_MYCTU	R.IVIAYSPLAQGLLGGK.Y	0.9997	4.4674	2	0.5081	1599.95	1.4494	25	30	0
ST_Mark_TB_4May10_plus.8755.8755.3	Y1488_MYCTU	K.AGRPTPEM*LAYQYLQTLPEM*AR.G	0.9994	4.4104	3	0.5412	2568.27	2.2061	29	84	0
ST_Mark_TB_4May10_plus.8773.8773.3	ECCA3_MYCTU	R.ATGPDDFHLAYAAALASTGGPEEFAK.A	0.9898	3.9844	3	0.4157	2607.24	1.7977	33	100	0
ST_Mark_TB_4May10_plus.8784.8784.2	MDH_MYCTU	K.VAVTGAAGQIGYSLLFR.L	0.9999	4.307	2	0.5606	1722.95	0.9929	22	32	0
ST_Mark_TB_4May10_plus.8785.8785.3	Y2030_MYCTU	R.SIQEVISYLDKVDPR.A	0.9854	3.3563	3	0.3426	1761.94	1.0321	24	56	0
ST_Mark_TB_4May10_plus.8788.8788.2	CLPC_MYCTU	K.QLYTLDLGSLVAGSR.Y	1	4.4031	2	0.5516	1592.86	0.3431	22	28	0
ST_Mark_TB_4May10_plus.8796.8796.2	EFGL_MYCTU	K.VNLVDTPGYADFVGELR.A	0.9999	4.4259	2	0.5505	1864.94	1.1332	22	32	0
ST_Mark_TB_4May10_plus.8797.8797.3	O53579_MYCTU	K.VPVFVFHPAGGSTVVYEPLLGR.L	0.9999	5.2336	3	0.5462	2341.27	0.861	38	84	0
ST_Mark_TB_4May10_plus.8803.8803.2	O69644_MYCTU	R.AGIFQGVEPSAIAALTK.Q	0.999	4.6301	2	0.4274	1672.93	1.6064	24	32	0
ST_Mark_TB_4May10_plus.8811.8811.2	CLPB_MYCTU	R.FQQVYVGEPSVEDTIGILR.G	0.9994	4.0254	2	0.5186	2150.11	1.0347	20	36	0
ST_Mark_TB_4May10_plus.8827.8827.2	RPOC_MYCTU	-.M*LDVNFFDELR.I	0.9981	3.6792	2	0.3842	1414.67	1.5813	18	20	0
ST_Mark_TB_4May10_plus.8850.8850.2	P95197_MYCTU	R.AILGLAVDTLM*ISPGAAR.V	0.9787	3.215	2	0.3975	1785	2.2791	21	34	0
ST_Mark_TB_4May10_plus.8852.8852.2	MDH_MYCTU	K.VAVTGAAGQIGYSLLFR.L	0.9991	3.5959	2	0.529	1722.95	1.2582	18	32	0
ST_Mark_TB_4May10_plus.8854.8854.3	RPOB_MYCTU	K.EFFGTSQLSQFM*DQNNPLSGLTHK.R	0.938	3.0543	3	0.3712	2742.29	1.8778	29	92	0
ST_Mark_TB_4May10_plus.8859.8859.3	O53579_MYCTU	K.VPVFVFHPAGGSTVVYEPLLGR.L	0.9957	4.8133	3	0.3805	2341.27	1.9278	34	84	0
ST_Mark_TB_4May10_plus.8868.8868.3	CLPC_MYCTU	K.NTVLIFTSNLGTSDISKPVGLGFSK.G	0.9993	4.169	3	0.5117	2595.4	0.4445	30	96	0
ST_Mark_TB_4May10_plus.8878.8878.2	P95227_MYCTU	K.QIIDGLLSSGDVGYFDER.G	1	4.611	2	0.6182	1983.97	0.0882	24	34	0
ST_Mark_TB_4May10_plus.8896.8896.3	P95227_MYCTU	K.QIIDGLLSSGDVGYFDER.G	0.9928	3.4561	3	0.3812	1983.97	0.4935	29	68	0
ST_Mark_TB_4May10_plus.8904.8904.3	ILVB_MYCTU	R.GLIGTDAFQEADISGITM*PITK.H	0.9924	4.2921	3	0.3949	2294.16	2.482	27	84	0
ST_Mark_TB_4May10_plus.8915.8915.3	EFTU_MYCTU	R.ETDKPFLM*PVEDVFTITGR.G	0.9948	3.254	3	0.4095	2211.11	0.1254	22	72	0
ST_Mark_TB_4May10_plus.8921.8921.3	Y2629_MYCTU	R.DAKQELIDSLEEAVR.D	0.9988	4.5071	3	0.3774	1715.88	0.8961	29	56	0
ST_Mark_TB_4May10_plus.8929.8929.2	P96291_MYCTU	R.TAVVAANLPELVEGLR.E	0.9993	3.723	2	0.4784	1651.94	0.4544	18	30	0
ST_Mark_TB_4May10_plus.8935.8935.3	Y2005_MYCTU	R.GGLTGM*LLGSVSNAVLHAAR.V	0.9984	3.8151	3	0.4062	1940.04	0.1415	29	76	0
ST_Mark_TB_4May10_plus.8945.8945.3	CLPC_MYCTU	R.VSITDAAM*VAAATLADR.Y	0.9975	4.5176	3	0.3782	1691.87	1.487	32	64	0
ST_Mark_TB_4May10_plus.8950.8950.2	CLPC_MYCTU	R.VSITDAAM*VAAATLADR.Y	0.9973	4.916	2	0.3522	1691.87	2.0187	23	32	0
ST_Mark_TB_4May10_plus.8974.8974.3	P95072_MYCTU	R.GGPQFLPLGPSSAGGDTIAAALR.E	0.9552	2.8687	3	0.3704	2153.13	0.6561	33	88	0
ST_Mark_TB_4May10_plus.8979.8979.2	TRPC_MYCTU	S.PATVLDSILEGVR.A	0.9996	3.7621	2	0.4934	1369.77	0.8474	18	24	0
ST_Mark_TB_4May10_plus.8998.8998.3	Y2005_MYCTU	R.GGLTGM*LLGSVSNAVLHAAR.V	0.9988	3.8164	3	0.5115	1940.04	1.2599	27	76	0
ST_Mark_TB_4May10_plus.9012.9012.3	P96218_MYCTU	R.FDEVLELLHLGGR.S	0.9995	3.585	3	0.4817	1497.81	0.6839	24	48	0
ST_Mark_TB_4May10_plus.9036.9036.3	EFTU_MYCTU	R.ETDKPFLM*PVEDVFTITGR.G	0.9972	3.7023	3	0.4651	2211.11	1.3423	22	72	0
ST_Mark_TB_4May10_plus.9039.9039.2	O53670_MYCTU	R.LGGNSLSDLLVFGR.R	0.9999	3.9403	2	0.5553	1447.79	0.8315	20	26	0
ST_Mark_TB_4May10_plus.9041.9041.2	ECCC3_MYCTU	R.IIPAM*LGLANLIEAR.R	0.9723	2.3709	2	0.4014	1610.93	0.366	14	28	0
ST_Mark_TB_4May10_plus.9055.9055.3	EFG_MYCTU	K.LGETYDTVEIPADLAEQAEEYR.T	0.9922	4.0322	3	0.4096	2512.17	2.0999	31	84	0
ST_Mark_TB_4May10_plus.9065.9065.3	O07219_MYCTU	K.YESLGGPVSSDLGFPIANETDGGFGPSSR.I	0.9977	4.5961	3	0.4741	2913.35	1.4938	38	112	0
ST_Mark_TB_4May10_plus.9077.9077.3	PSTS1_MYCTU	K.GLM*NIALAISAQQVNYNLPGVSEHLK.L	0.9998	5.1201	3	0.5709	2796.48	1.9787	41	100	0
ST_Mark_TB_4May10_plus.9096.9096.2	O53842_MYCTU	.FTPGGLVLTEWQGAAVYR.E	1	5.1483	2	0.6198	1965.02	0.6098	25	34	0
ST_Mark_TB_4May10_plus.9110.9110.3	O53842_MYCTU	.FTPGGLVLTEWQGAAVYR.E	1	5.1729	3	0.5475	1965.02	0.8538	33	68	0
ST_Mark_TB_4May10_plus.9152.9152.2	Y2629_MYCTU	R.YAEITNVAQQFEAEIGR.G	1	5.4745	2	0.635	1938.96	0.6209	23	32	0
ST_Mark_TB_4May10_plus.9153.9153.2	O53670_MYCTU	R.FM*FDYIPPVFK.G	0.9987	3.3234	2	0.4202	1419.71	0.6604	16	20	0
ST_Mark_TB_4May10_plus.9154.9154.3	O53579_MYCTU	R.AEGPITAEDVLTSSNIEALADKVR.T	0.9976	4.4065	3	0.4739	2499.29	2.4265	32	92	0
ST_Mark_TB_4May10_plus.9162.9162.2	O53842_MYCTU	.FTPGGLVLTEWQGAAVYR.E	0.9999	4.3643	2	0.5551	1965.02	0.4708	19	34	0
ST_Mark_TB_4May10_plus.9166.9166.3	P96890_MYCTU	R.ALNEFGVEGLATVIPFHR.A	0.9879	3.2003	3	0.3962	1970.05	0.8094	26	68	0
ST_Mark_TB_4May10_plus.9188.9188.3	ENO_MYCTU	R.SGETEDTM*IADLAVAIGSGQIK.T	0.9973	4.1173	3	0.4698	2222.09	2.0441	31	84	0
ST_Mark_TB_4May10_plus.9194.9194.3	Y2005_MYCTU	R.GGLTGM*LLGSVSNAVLHAAR.V	0.9505	3.1535	3	0.3628	1940.04	2.4521	26	76	0
ST_Mark_TB_4May10_plus.9203.9203.2	ECCA1_MYCTU	R.TDPFGQEALDTLLAR.M	0.9995	4.94	2	0.4193	1646.84	1.6421	23	28	0
ST_Mark_TB_4May10_plus.9250.9250.3	RPOC_MYCTU	K.LIENFDIDAEAESLRDVIR.N	0.9563	3.1819	3	0.3695	2218.14	1.9023	25	72	0
ST_Mark_TB_4May10_plus.9272.9272.2	ACG_MYCTU	R.DLVAALIGQPATPQALVR.V	0.9888	4.3158	2	0.3247	1833.06	2.192	22	34	0
ST_Mark_TB_4May10_plus.9277.9277.3	ACG_MYCTU	R.DLVAALIGQPATPQALVR.V	0.999	4.4171	3	0.4559	1833.06	1.5004	31	68	0
ST_Mark_TB_4May10_plus.9282.9282.3	Y2567_MYCTU	R.GTVTVVNTLGSGILENPGLLR.F	0.9987	5.312	3	0.3961	2110.19	1.3213	36	80	0
ST_Mark_TB_4May10_plus.9313.9313.2	PNP_MYCTU	K.TTDFGAFVSLLPGR.D	0.9372	2.4542	2	0.3369	1480.78	0.6036	16	26	0
ST_Mark_TB_4May10_plus.9323.9323.3	METK_MYCTU	K.VLNTVLDDLAHETLDASTVR.V	0.9904	3.6132	3	0.4018	2182.14	1.3003	27	76	0
ST_Mark_TB_4May10_plus.9327.9327.2	ECCA1_MYCTU	R.VVANILAGLGVIAEPK.L	0.9999	3.7526	2	0.5973	1563.95	0.3219	21	30	0
ST_Mark_TB_4May10_plus.9334.9334.3	O06216_MYCTU	R.AGVAEVALALPSAGRDQVLAALDR.S	0.9365	3.1695	3	0.3454	2363.3	1.4381	26	92	0
ST_Mark_TB_4May10_plus.9350.9350.3	PPIB_MYCTU	K.LPPQYTVFGTIQADGLTTLDK.I	0.9471	3.1206	3	0.3178	2278.2	0.6993	25	80	0
ST_Mark_TB_4May10_plus.9364.9364.2	O53579_MYCTU	R.FPGEM*NTPEQTWQALLEGR.D	0.9995	3.8719	2	0.5372	2220.04	0.891	17	36	0
ST_Mark_TB_4May10_plus.9380.9380.3	O53579_MYCTU	R.FPGEM*NTPEQTWQALLEGR.D	0.9834	3.8914	3	0.3456	2220.04	2.0634	25	72	0
ST_Mark_TB_4May10_plus.9406.9406.3	P96890_MYCTU	R.LQVEHPVTEETAGIDLVLQQFR.	0.9666	3.9026	3	0.2987	2522.32	1.4763	30	84	0
ST_Mark_TB_4May10_plus.9414.9414.2	Y2629_MYCTU	R.LSDYPYVVPLIDLEM*R.R	0.9998	4.0184	2	0.5371	1938.99	0.7334	19	30	0
ST_Mark_TB_4May10_plus.9417.9417.2	O53203_MYCTU	R.APVDLLFNGGIGTYIK.A	0.9997	3.8631	2	0.5322	1677.92	0.8698	21	30	0
ST_Mark_TB_4May10_plus.9419.9419.2	P96218_MYCTU	R.SGDGAGILIQVPDEFLR.E	0.9992	4.0448	2	0.452	1786.93	0.5481	21	32	0
ST_Mark_TB_4May10_plus.9440.9440.2	O53146_MYCTU	K.AEAIGVNFIDTYFR.S	0.9954	3.6733	2	0.3921	1615.81	1.838	16	26	0
ST_Mark_TB_4May10_plus.9455.9455.2	FAB2_MYCTU	R.TLDDPFVEEFDLPVR.I	0.9998	4.4311	2	0.4894	1791.88	1.0969	20	28	0
ST_Mark_TB_4May10_plus.9481.9481.3	O53203_MYCTU	R.LGIAYAAILTPVFDVHR.S	0.9975	4.3397	3	0.3968	1856.04	1.5529	26	64	0
ST_Mark_TB_4May10_plus.9506.9506.3	O53780_MYCTU	R.APYGGIVYTQPADPNDPPTIVAILSK.L	0.9986	4.4501	3	0.4803	2697.41	0.9298	33	100	0
ST_Mark_TB_4May10_plus.9567.9567.2	O53872_MYCTU	K.GSQLGLPEVTLGLLPGGGGVTR.T	0.9988	3.8103	2	0.515	2078.16	0.8443	23	42	0
ST_Mark_TB_4May10_plus.9576.9576.2	DLDH_MYCTU	K.NYGVDVTIVEFLPR.A	0.9999	4.0323	2	0.5032	1621.86	0.4197	21	26	0
ST_Mark_TB_4May10_plus.9582.9582.3	O53872_MYCTU	K.GSQLGLPEVTLGLLPGGGGVTR.T	0.8733	2.7339	3	0.2877	2078.16	0.2298	24	84	0
ST_Mark_TB_4May10_plus.9609.9609.2	SYE_MYCTU	R.IVVLGDAWELLK.F	0.9999	4.0867	2	0.4898	1355.79	0.8012	20	22	0
ST_Mark_TB_4May10_plus.9610.9610.3	MDH_MYCTU	K.NAAEVVNDQAWIEDEFIPTVAK.R	0.9542	2.7577	3	0.3542	2459.21	0.3659	24	84	0
ST_Mark_TB_4May10_plus.9630.9630.2	PAFA_MYCTU	R.ISDVLLPFLVTR.Q	0.9855	3.4479	2	0.262	1372.82	0.5784	17	22	0
ST_Mark_TB_4May10_plus.9659.9659.2	RPOB_MYCTU	R.DIPNISDEVLADLDER.G	0.9998	4.0048	2	0.509	1813.88	0.301	21	30	0
ST_Mark_TB_4May10_plus.9663.9663.3	PSTS1_MYCTU	K.TPANQAISM*IDGPAPDGYPIINYEYAIVNNR.Q	0.9988	5.0979	3	0.4979	3393.65	1.8409	36	120	0
ST_Mark_TB_4May10_plus.9666.9666.2	O53203_MYCTU	R.WLGDGNFLLLGYQR.C	0.997	3.4747	2	0.4127	1651.86	0.859	16	26	0
ST_Mark_TB_4May10_plus.9713.9713.3	DHAS_MYCTU	R.ARELLDGATGVQLVDVPTPLAAAGVDESLVGR.I	0.9992	5.1476	3	0.5182	3189.71	1.4232	35	124	0
ST_Mark_TB_4May10_plus.9728.9728.2	PNP_MYCTU	R.VALIDGTWVGFPTVDQIER.A	1	5.0208	2	0.5952	2116.11	1.3402	23	36	0
ST_Mark_TB_4May10_plus.9748.9748.3	Y1996_MYCTU	R.VVQVVPPVITAPEGWAFEYSR.F	0.9989	4.5122	3	0.4741	2344.23	1.6375	32	80	0
ST_Mark_TB_4May10_plus.9755.9755.2	Y1996_MYCTU	R.VVQVVPPVITAPEGWAFEYSR.F	0.9998	3.3076	2	0.5987	2344.23	0.2059	26	40	0
ST_Mark_TB_4May10_plus.9764.9764.2	ACSA_MYCTU	R.ELGDTSTLLDPTVFDAIR.	0.9956	3.018	2	0.45	1963	0.4003	13	34	0
ST_Mark_TB_4May10_plus.9772.9772.2	DEVS_MYCTU	R.DIATELLSGTEPATVFR.L	0.9998	4.0671	2	0.585	1819.94	1.274	18	32	0
ST_Mark_TB_4May10_plus.9776.9776.2	Y1488_MYCTU	R.TVSGQLTLLVPFIDR.V	0.9997	3.5755	2	0.52	1658.95	0.3684	19	28	0
ST_Mark_TB_4May10_plus.9778.9778.2	Y2629_MYCTU	R.DGDVDTLIVGELGEATVVTGK.A	0.9999	5.3763	2	0.5543	2088.07	2.4245	27	40	0
ST_Mark_TB_4May10_plus.9779.9779.2	EFTS_MYCTU	.NAEFQTLADQVVAAAAAAK.P	1	4.9392	2	0.576	1888.98	0.6573	20	36	0
ST_Mark_TB_4May10_plus.9791.9791.3	DEVS_MYCTU	R.DIATELLSGTEPATVFR.L	0.9469	2.5688	3	0.372	1819.94	0.8567	21	64	0
ST_Mark_TB_4May10_plus.9805.9805.3	P96825_MYCTU	R.EYALTLAGEGASVVVNDLGGAR.D	0.9995	4.9287	3	0.468	2162.11	0.7332	35	84	0
ST_Mark_TB_4May10_plus.9811.9811.3	O53154_MYCTU	R.AGLFLAM*QYPVEVPGVSM*SNFLR.S	0.9962	4.265	3	0.4366	2558.29	1.7561	30	88	0
ST_Mark_TB_4May10_plus.9821.9821.3	NRDZ_MYCTU	R.FLDDVIDVSRYPFPELGEAAR.A	0.9998	4.7791	3	0.5414	2409.21	1.1206	32	80	0
ST_Mark_TB_4May10_plus.9826.9826.2	P96825_MYCTU	R.EYALTLAGEGASVVVNDLGGAR.D	1	5.1146	2	0.6313	2162.11	0.7789	24	42	0
ST_Mark_TB_4May10_plus.9867.9867.3	METE_MYCTU	R.TPVEAIGVDLVAGADTSVAGVPELAGK.T	0.9682	3.1061	3	0.3905	2536.35	0.7201	29	104	0
ST_Mark_TB_4May10_plus.9888.9888.3	NRDZ_MYCTU	R.FLDDVIDVSRYPFPELGEAAR.A	0.9945	4.0298	3	0.4297	2409.21	2.3322	28	80	0
ST_Mark_TB_4May10_plus.9909.9909.2	EFGL_MYCTU	K.TTLIEALLVAAK.V	1	4.2484	2	0.5473	1242.77	0.6776	18	22	0
ST_Mark_TB_4May10_plus.9919.9919.2	RPOA_MYCTU	R.SQFVIEPLEPGFGYTLGNSLR.R	0.9904	3.6105	2	0.3707	2324.19	0.4957	19	40	0
ST_Mark_TB_4May10_plus.9922.9922.2	PNP_MYCTU	R.ALVPVLPSVEEFPYAIR.Q	0.995	3.2534	2	0.4629	1900.06	1.4275	21	32	0
ST_Mark_TB_4May10_plus.9923.9923.3	RPOA_MYCTU	R.SQFVIEPLEPGFGYTLGNSLR.R	0.997	3.9067	3	0.4641	2324.19	1.5344	30	80	0
ST_Mark_TB_4May10_plus.9925.9925.3	ECCC3_MYCTU	R.GLTM*AAEHFLFAAPELDAQTNPVAAINAR.Y	0.9307	3.2927	3	0.3505	3055.54	1.4947	25	112	0
ST_Mark_TB_4May10_plus.9938.9938.3	O53670_MYCTU	R.PAVSAEAIDAAAQQALSPFEGPK.D	0.9936	4.0711	3	0.4141	2268.15	1.561	34	88	0
ST_Mark_TB_4May10_plus.9939.9939.3	O53182_MYCTU	K.VVAPELNLGQLAQVLR.G	0.9969	4.1153	3	0.3737	1720.01	1.037	29	60	0
ST_Mark_TB_4May10_plus.9980.9980.3	P95197_MYCTU	R.AAVGAAPPADALTGALGVPESDVVIFGR.G	0.9377	2.8773	3	0.2992	2621.39	0.0767	26	108	0
ST_Mark_TB_4May10_plus.9986.9986.3	RS3_MYCTU	K.QVQLNILEVKNPESQAQLVAQGVAEQLSNR.V	0.976	3.805	3	0.3855	3303.77	1.5324	26	116	0

## Sheet: Total Amino Acids
ST_Mark_TB_plusplus_minus_final_contamsremoved
Rank	Name	Accession	Description	Protein Probably	G	A	S	P	V	T	C	I	L	N	D	Q	K	E	M	H	F	R	Y	W
1	O53896_MYCTU	O53896	PROBABLE SERINE PROTEASE PEPD (SERINE PROTEINASE) (MTB32B) OS=Mycobacterium tuberculosis GN=pepD PE=1 SV=1 DB=tr	1	55	62	37	46	49	33	0	23	30	16	19	27	12	13	8	3	6	18	6	1
2	O53579_MYCTU	O53579	POLYKETIDE SYNTHASE PKS13 OS=Mycobacterium tuberculosis GN=pks13 PE=4 SV=1 DB=tr	1	150	225	96	107	139	94	5	89	143	32	114	59	49	138	31	43	47	106	47	19
3	RPOC_MYCTU	P0A674	DNA-directed RNA polymerase subunit beta' OS=Mycobacterium tuberculosis GN=rpoC PE=3 SV=1 DB=sp	1	105	116	54	63	109	65	12	73	120	38	85	52	65	110	30	24	36	111	38	10
4	O53203_MYCTU	O53203	PROBABLE NAD-DEPENDENT GLUTAMATE DEHYDROGENASE GDH (NAD-GDH) (NAD-DEPENDENT GLUTAMIC DEHYDROGENASE) OS=Mycobacterium tuberculosis GN=gdh PE=4 SV=1 DB=tr	1	123	211	99	75	139	83	7	79	166	32	119	48	35	90	32	31	51	141	42	21
5	P95227_MYCTU	P95227	PROBABLE FATTY-ACID-CoA LIGASE FADD2 (FATTY-ACID-CoA SYNTHETASE) (FATTY-ACID-CoA SYNTHASE) OS=Mycobacterium tuberculosis GN=fadD2 PE=4 SV=1 DB=tr	1	56	59	33	36	47	25	0	33	58	18	32	11	31	35	9	11	18	32	14	2
6	CLPB_MYCTU	P63288	Chaperone protein clpB OS=Mycobacterium tuberculosis GN=clpB PE=3 SV=1 DB=sp	1	65	101	36	36	68	49	0	41	97	16	59	37	37	74	15	11	17	72	14	3
7	P96218_MYCTU	P96218	PROBABLE FERREDOXIN-DEPENDENT GLUTAMATE SYNTHASE [NADPH] (LARGE SUBUNIT) GLTB (L-GLUTAMATE SYNTHASE) (L-GLUTAMATE SYNTHETASE) (NADH-GLUTAMATE SYNTHASE) (GLUTAMATE SYNTHASE (NADH))(NADPH-GOGAT) OS=Mycobacterium tuberculosis GN=gltB PE=4 SV=3 DB=tr	1	150	157	80	75	128	80	14	65	144	42	98	53	45	97	42	51	48	106	38	14
8	ECCA3_MYCTU	O53687	ESX-3 secretion system protein EccA3 OS=Mycobacterium tuberculosis GN=eccA3 PE=3 SV=1 DB=sp	1	50	93	33	20	50	35	4	25	64	15	47	15	18	49	8	17	22	50	11	5
9	O53580_MYCTU	O53580	PROBABLE FATTY-ACID-CoA LIGASE FADD32 (FATTY-ACID-CoA SYNTHETASE) (FATTY-ACID-CoA SYNTHASE) OS=Mycobacterium tuberculosis GN=fadD32 PE=4 SV=1 DB=tr	1	53	70	40	37	58	40	4	30	48	21	41	21	21	35	6	16	29	43	15	9
10	P96291_MYCTU	P96291	Mycocerosic acid synthase OS=Mycobacterium tuberculosis GN=mas PE=4 SV=2 DB=tr	1	202	285	126	111	176	141	22	71	212	38	133	74	26	127	39	54	57	148	39	30
11	ECCC3_MYCTU	O53689	ESX-3 secretion system protein eccC3 OS=Mycobacterium tuberculosis GN=eccC3 PE=3 SV=1 DB=sp	1	100	152	73	101	92	74	2	70	155	28	91	43	26	68	23	35	40	114	26	17
12	P95288_MYCTU	P95288	PROBABLE ACYL-CoA LIGASE FADD31 (ACYL-COA SYNTHETASE) (ACYL-CoA SYNTHASE) OS=Mycobacterium tuberculosis GN=fadD31 PE=4 SV=1 DB=tr	1	58	80	32	39	50	38	6	35	59	16	41	18	7	29	9	16	15	46	18	8
13	CLPC_MYCTU	P0A522	Probable ATP-dependent Clp protease ATP-binding subunit OS=Mycobacterium tuberculosis GN=clpC PE=1 SV=1 DB=sp	1	80	79	35	32	59	43	0	53	86	17	53	34	50	83	13	17	30	68	13	3
14	Y2629_MYCTU	O06183	Uncharacterized protein Rv2629/MT2704 OS=Mycobacterium tuberculosis GN=Rv2629 PE=1 SV=1 DB=sp	1	27	49	19	16	38	23	2	14	34	6	30	10	7	28	4	9	8	37	9	4
15	RPOB_MYCTU	P0A680	DNA-directed RNA polymerase subunit beta OS=Mycobacterium tuberculosis GN=rpoB PE=3 SV=1 DB=sp	1	97	83	71	65	111	63	10	66	98	39	84	34	49	105	31	22	34	83	24	9
16	EFTU_MYCTU	P0A558	Elongation factor Tu OS=Mycobacterium tuberculosis GN=tuf PE=3 SV=1 DB=sp	1	33	31	6	20	46	36	0	22	26	14	27	14	21	33	11	11	13	24	7	1
17	35KD_MYCTU	P0C5C4	35 kDa protein OS=Mycobacterium tuberculosis GN=Rv2744c PE=3 SV=1 DB=sp	1	13	49	16	8	13	14	0	11	24	9	9	30	13	24	9	4	3	16	4	1
18	DLDH_MYCTU	P66004	Dihydrolipoyl dehydrogenase OS=Mycobacterium tuberculosis GN=lpd PE=1 SV=1 DB=sp	1	50	54	18	14	48	32	4	25	43	17	24	13	24	29	7	15	17	15	13	2
19	Y2030_MYCTU	O53475	Uncharacterized protein Rv2030c/MT2089 OS=Mycobacterium tuberculosis GN=Rv2030c PE=2 SV=1 DB=sp	1	51	100	30	31	62	36	5	21	59	10	47	28	5	45	9	17	23	70	20	12
20	MPA_MYCTU	P63345	Proteasome-associated ATPase OS=Mycobacterium tuberculosis GN=mpa PE=1 SV=1 DB=sp	1	41	57	37	28	45	27	3	36	62	19	50	16	31	58	10	10	17	46	14	2
21	O53872_MYCTU	O53872	PROBABLE FATTY OXIDATION PROTEIN FADB OS=Mycobacterium tuberculosis GN=fadB PE=4 SV=1 DB=tr	1	80	89	39	40	53	41	2	41	59	17	37	23	45	50	19	6	30	31	13	5
22	RS1_MYCTU	O06147	30S ribosomal protein S1 OS=Mycobacterium tuberculosis GN=rpsA PE=3 SV=1 DB=sp	1	36	44	30	15	51	18	0	28	37	12	37	16	30	52	7	10	14	29	9	6
23	Y3193_MYCTU	O53339	UPF0182 protein Rv3193c/MT3285 OS=Mycobacterium tuberculosis GN=Rv3193c PE=3 SV=1 DB=sp	1	77	119	61	68	89	54	2	56	96	46	60	31	29	22	13	7	37	63	50	12
24	EFG_MYCTU	P0A556	Elongation factor G OS=Mycobacterium tuberculosis GN=fusA PE=3 SV=1 DB=sp	1	56	62	32	31	66	47	2	41	49	20	44	28	46	64	19	13	23	30	24	4
25	P96825_MYCTU	P96825	PROBABLE SHORT-CHAIN TYPE DEHYDROGENASE/REDUCTASE OS=Mycobacterium tuberculosis GN=Rv0148 PE=4 SV=3 DB=tr	1	37	41	11	9	32	15	2	11	23	13	16	6	11	15	4	6	10	12	9	3
26	O53842_MYCTU	O53842	Putative uncharacterized protein OS=Mycobacterium tuberculosis GN=Rv0831c PE=4 SV=3 DB=tr	1	19	21	14	19	25	20	0	14	26	10	16	16	4	16	5	3	10	21	7	5
27	O53670_MYCTU	O53670	FAD flavoprotein oxidase, putative OS=Mycobacterium tuberculosis GN=MT0262 PE=4 SV=1 DB=tr	1	69	66	32	27	46	34	8	24	57	24	37	19	21	49	18	20	20	47	18	10
28	HTPG_MYCTU	P64411	Chaperone protein htpG OS=Mycobacterium tuberculosis GN=htpG PE=3 SV=1 DB=sp	1	35	61	41	21	40	40	2	28	72	11	46	29	34	72	13	13	22	42	17	8
29	PSTS1_MYCTU	P15712	Phosphate-binding protein pstS 1 OS=Mycobacterium tuberculosis GN=pstS1 PE=1 SV=1 DB=sp	1	43	55	26	27	19	27	3	19	36	18	16	19	12	10	6	7	12	5	10	4
30	ECCB3_MYCTU	O53688	ESX-3 secretion system protein eccB3 OS=Mycobacterium tuberculosis GN=eccB3 PE=3 SV=1 DB=sp	1	59	61	37	48	57	35	2	22	51	19	33	16	8	11	5	9	12	35	11	7
31	SERA_MYCTU	P0A544	D-3-phosphoglycerate dehydrogenase OS=Mycobacterium tuberculosis GN=serA PE=1 SV=1 DB=sp	1	44	86	29	24	68	25	2	24	62	11	37	15	15	29	1	9	10	28	6	3
32	RS3_MYCTU	P0A5X6	30S ribosomal protein S3 OS=Mycobacterium tuberculosis GN=rpsC PE=3 SV=2 DB=sp	1	29	35	14	11	18	15	1	16	15	5	14	12	13	20	4	3	4	35	7	3
33	RPOA_MYCTU	P66701	DNA-directed RNA polymerase subunit alpha OS=Mycobacterium tuberculosis GN=rpoA PE=3 SV=1 DB=sp	1	27	23	26	20	34	24	1	21	36	10	25	9	15	31	3	6	8	18	9	1
34	SECA1_MYCTU	P0A5Y8	Protein translocase subunit secA 1 OS=Mycobacterium tuberculosis GN=secA1 PE=1 SV=1 DB=sp	1	70	109	32	33	73	48	1	37	92	33	64	32	47	93	24	18	21	80	35	7
35	Y1488_MYCTU	P63693	Uncharacterized protein Rv1488/MT1533.2 OS=Mycobacterium tuberculosis GN=Rv1488 PE=3 SV=1 DB=sp	1	25	56	15	21	35	25	0	21	32	7	18	27	14	26	8	1	11	29	7	3
36	TGS1_MYCTU	P0A650	Probable diacyglycerol O-acyltransferase tgs1 OS=Mycobacterium tuberculosis GN=tgs1 PE=1 SV=1 DB=sp	1	29	56	33	26	38	21	3	21	56	14	30	16	11	15	13	8	13	48	6	6
37	DHAS_MYCTU	P0A542	Aspartate-semialdehyde dehydrogenase OS=Mycobacterium tuberculosis GN=asd PE=3 SV=1 DB=sp	1	33	44	24	21	36	14	2	15	35	9	23	12	8	20	5	3	13	24	3	1
38	ATPA_MYCTU	P63673	ATP synthase subunit alpha OS=Mycobacterium tuberculosis GN=atpA PE=3 SV=1 DB=sp	1	51	54	31	24	48	30	4	33	50	10	36	26	31	46	8	9	15	30	10	3
39	DESA1_MYCTU	Q50824	Putative acyl-[acyl-carrier-protein] desaturase desA1 OS=Mycobacterium tuberculosis GN=desA1 PE=1 SV=2 DB=sp	1	18	26	19	14	29	10	2	11	35	14	24	15	20	24	12	15	11	22	10	7
40	SYE_MYCTU	P0A636	Glutamyl-tRNA synthetase OS=Mycobacterium tuberculosis GN=gltX PE=1 SV=1 DB=sp	1	33	68	18	28	32	27	2	15	62	10	43	13	14	26	6	16	20	39	11	7
41	Y873_MYCTU	P63429	Uncharacterized protein Rv0873/MT0896 OS=Mycobacterium tuberculosis GN=fadE10 PE=3 SV=1 DB=sp	1	54	87	41	27	44	31	5	29	68	15	28	25	25	56	12	8	23	50	11	11
42	Y2005_MYCTU	P64921	Universal stress protein Rv2005c/MT2061 OS=Mycobacterium tuberculosis GN=Rv2005c PE=1 SV=1 DB=sp	1	24	37	27	18	48	8	3	8	24	5	15	10	8	18	6	7	3	18	2	6
43	Y1996_MYCTU	P0A5F7	Universal stress protein Rv1996/MT2052 OS=Mycobacterium tuberculosis GN=Rv1996 PE=2 SV=1 DB=sp	1	26	41	22	24	44	7	2	13	23	6	12	19	4	18	6	12	5	23	4	6
44	O05842_MYCTU	O05842	Oxidoreductase, short-chain dehydrogenase/reductase family OS=Mycobacterium tuberculosis GN=MT3321 PE=4 SV=1 DB=tr	1	25	39	12	18	21	19	5	18	25	11	14	5	13	16	11	3	4	12	8	3
45	MDH_MYCTU	P0A5J6	Malate dehydrogenase OS=Mycobacterium tuberculosis GN=mdh PE=3 SV=1 DB=sp	1	30	51	25	15	23	18	1	21	32	11	23	7	10	19	6	3	9	17	3	5
46	O07219_MYCTU	O07219	POSSIBLE CONSERVED TRANSMEMBRANE ALANINE AND GLYCINE RICH PROTEIN OS=Mycobacterium tuberculosis GN=MT2794 PE=4 SV=2 DB=tr	1	90	97	40	61	61	36	0	16	50	16	51	17	21	36	11	9	31	25	16	15
47	PNP_MYCTU	O33325	Polyribonucleotide nucleotidyltransferase OS=Mycobacterium tuberculosis GN=pnp PE=3 SV=1 DB=sp	1	69	90	39	35	74	54	3	50	60	13	57	22	31	51	14	7	28	43	11	1
48	KGD_MYCTU	O50463	2-oxoglutarate decarboxylase OS=Mycobacterium tuberculosis GN=kgd PE=1 SV=4 DB=sp	1	97	120	72	67	94	60	6	59	118	41	76	46	55	85	24	34	47	82	35	13
49	AG84_MYCTU	P0A5N2	Antigen 84 OS=Mycobacterium tuberculosis GN=ag84 PE=4 SV=1 DB=sp	1	16	44	11	11	10	13	0	7	24	12	18	19	10	27	5	3	5	21	4	0
50	DEVS_MYCTU	P95194	Redox sensor histidine kinase response regulator devS OS=Mycobacterium tuberculosis GN=devS PE=1 SV=1 DB=sp	1	44	73	26	25	65	33	1	23	68	8	47	28	7	36	9	14	14	48	6	3
51	METE_MYCTU	P65340	5-methyltetrahydropteroyltriglutamate--homocysteine methyltransferase OS=Mycobacterium tuberculosis GN=metE PE=3 SV=1 DB=sp	1	53	111	44	46	67	49	5	33	78	14	48	24	11	46	10	13	16	60	20	11
52	O06632_MYCTU	O06632	Putative uncharacterized protein OS=Mycobacterium tuberculosis GN=MT0822 PE=1 SV=1 DB=tr	1	14	17	13	14	15	11	2	5	26	4	18	10	2	11	4	5	11	25	5	6
53	ENO_MYCTU	P96377	Enolase OS=Mycobacterium tuberculosis GN=eno PE=3 SV=2 DB=sp	1	48	62	18	18	34	26	1	24	41	10	33	11	11	31	7	7	12	23	9	3
54	P95072_MYCTU	P95072	POSSIBLE PROTEASE IV SPPA (ENDOPEPTIDASE IV) (SIGNAL PEPTIDE PEPTIDASE) OS=Mycobacterium tuberculosis GN=sppA PE=4 SV=1 DB=tr	1	60	85	46	40	64	31	4	23	52	10	41	14	12	31	12	6	17	54	11	10
55	Y3131_MYCTU	P95195	Putative NAD(P)H nitroreductase RV3131/MT3217 OS=Mycobacterium tuberculosis GN=Rv3131 PE=1 SV=3 DB=sp	1	22	44	16	31	26	18	8	13	36	5	21	11	4	16	7	6	5	32	4	7
56	NRDZ_MYCTU	O53767	Ribonucleoside-diphosphate reductase nrdZ OS=Mycobacterium tuberculosis GN=nrdZ PE=2 SV=1 DB=sp	1	60	103	34	38	55	34	12	28	65	14	39	16	13	43	12	10	24	72	15	5
57	PKND_MYCTU	O05871	Serine/threonine-protein kinase pknD OS=Mycobacterium tuberculosis GN=pknD PE=1 SV=1 DB=sp	1	64	88	36	44	70	55	2	20	55	30	40	26	14	21	10	11	16	36	21	5
58	P96204_MYCTU	P96204	PHENOLPTHIOCEROL SYNTHESIS TYPE-I POLYKETIDE SYNTHASE PPSE OS=Mycobacterium tuberculosis GN=ppsE PE=4 SV=2 DB=tr	1	123	200	101	95	116	89	17	59	149	36	93	49	22	76	20	51	47	96	30	19
59	O53512_MYCTU	O53512	Probable 3-deoxy-D-arabino-heptulosonate 7-phosphate synthase AroG (DAHP synthetase, phenylalanine-repressible) OS=Mycobacterium tuberculosis GN=aroG PE=1 SV=1 DB=tr	1	32	54	21	28	36	27	5	19	47	15	30	21	9	29	13	16	12	34	9	5
60	HBHA_MYCTU	P0A5P6	Heparin-binding hemagglutinin OS=Mycobacterium tuberculosis GN=hbhA PE=1 SV=2 DB=sp	1	7	42	8	7	10	13	0	4	21	5	6	8	20	26	1	0	2	16	3	0
61	AMPA_MYCTU	Q10401	Probable cytosol aminopeptidase OS=Mycobacterium tuberculosis GN=pepA PE=3 SV=2 DB=sp	1	50	75	31	31	51	39	5	23	43	9	30	8	24	24	11	7	11	32	7	4
62	ATPFD_MYCTU	P0A500	ATP synthase subunit b-delta OS=Mycobacterium tuberculosis GN=atpFH PE=3 SV=1 DB=sp	1	21	68	23	11	48	22	1	17	59	3	30	26	7	34	6	9	9	45	4	3
63	TRPC_MYCTU	P0A632	Indole-3-glycerol phosphate synthase OS=Mycobacterium tuberculosis GN=trpC PE=3 SV=1 DB=sp	1	20	50	19	15	30	11	2	13	27	1	20	8	7	14	6	4	3	19	3	0
64	O05302_MYCTU	O05302	PROBABLE TRANSFERASE OS=Mycobacterium tuberculosis GN=MT1239 PE=1 SV=1 DB=tr	1	43	35	23	11	37	22	3	12	32	11	22	1	3	11	6	8	6	23	6	2
65	ECCA1_MYCTU	O69733	ESX-1 secretion system protein EccA1 OS=Mycobacterium tuberculosis GN=eccA1 PE=1 SV=1 DB=sp	1	37	93	31	17	34	34	5	28	53	17	37	21	17	44	16	6	14	47	14	8
66	GYRA_MYCTU	Q07702	DNA gyrase subunit A OS=Mycobacterium tuberculosis GN=gyrA PE=1 SV=2 DB=sp	1	70	83	40	29	70	46	2	54	78	29	74	32	25	50	18	14	17	80	25	2
67	METK_MYCTU	P77899	S-adenosylmethionine synthase OS=Mycobacterium tuberculosis GN=metK PE=3 SV=2 DB=sp	1	38	46	17	20	40	29	2	23	34	9	35	9	18	24	5	8	10	24	9	3
68	O53695_MYCTU	O53695	PROBABLE MEMBRANE-ANCHORED MYCOSIN MYCP3 (SERINE PROTEASE) (SUBTILISIN-LIKE PROTEASE) (SUBTILASE-LIKE) (MYCOSIN-3) OS=Mycobacterium tuberculosis GN=mycP3 PE=4 SV=1 DB=tr	1	50	81	36	43	46	28	5	17	32	14	26	14	7	9	6	4	7	22	5	9
69	O06428_MYCTU	O06428	PROBABLE POLYPRENYL-DIPHOSPHATE SYNTHASE GRCC1 (POLYPRENYL PYROPHOSPHATE SYNTHETASE) OS=Mycobacterium tuberculosis GN=grcC1 PE=3 SV=1 DB=tr	1	30	50	16	13	32	18	1	12	37	6	26	14	5	19	9	6	7	27	6	1
70	ACG_MYCTU	O53476	Putative NAD(P)H nitroreductase acg OS=Mycobacterium tuberculosis GN=acg PE=2 SV=3 DB=sp	1	13	41	21	22	25	26	4	10	36	6	28	5	5	20	7	13	12	28	4	5
71	Y3127_MYCTU	O05800	Uncharacterized protein Rv3127/MT3212 OS=Mycobacterium tuberculosis GN=Rv3127 PE=2 SV=3 DB=sp	1	13	36	24	26	27	23	5	12	34	9	26	16	4	15	6	12	8	37	4	7
72	GYRB_MYCTU	P0C5C5	DNA gyrase subunit B OS=Mycobacterium tuberculosis GN=gyrB PE=1 SV=1 DB=sp	1	56	65	40	20	61	43	2	33	53	21	48	20	48	51	12	18	22	40	15	7
73	PHKR_MYCTU	P95140	Phthiodiolone/phenolphthiodiolone dimycocerosates ketoreductase OS=Mycobacterium tuberculosis GN=Rv2951c PE=1 SV=2 DB=sp	1	32	48	21	27	37	19	1	17	36	11	18	5	12	20	10	9	9	30	10	9
74	P96890_MYCTU	P96890	Acetyl/propionyl-CoA carboxylase, alpha subunit OS=Mycobacterium tuberculosis GN=accA3 PE=4 SV=2 DB=tr	1	60	84	23	35	58	28	4	35	37	14	36	18	24	47	6	18	20	40	10	3
75	P95197_MYCTU	P95197	PROBABLE PHOSPHORIBOSYLGLYCINAMIDE FORMYLTRANSFERASE 2 PURT (GART 2) (GAR TRANSFORMYLASE 2) (5'-PHOSPHORIBOSYLGLYCINAMIDE TRANSFORMYLASE 2) (FORMATE-DEPENDENT GAR TRANSFORMYLASE) OS=Mycobacterium tuberculosis GN=purT PE=4 SV=2 DB=tr	1	38	66	21	27	53	19	6	17	35	6	21	18	3	30	6	7	10	29	2	5
76	CTPV_MYCTU	P77894	Probable cation-transporting ATPase V OS=Mycobacterium tuberculosis GN=ctpV PE=3 SV=1 DB=sp	1	80	121	29	35	102	48	4	33	72	13	37	30	19	32	13	11	18	57	7	9
77	INHA_MYCTU	P0A5Y6	Enoyl-[acyl-carrier-protein] reductase [NADH] OS=Mycobacterium tuberculosis GN=inhA PE=1 SV=1 DB=sp	1	28	36	16	13	17	13	1	20	27	8	15	10	9	11	10	5	7	13	6	4
78	O86361_MYCTU	O86361	PROBABLE ACETYL-CoA ACYLTRANSFERASE FADA2 (3-KETOACYL-CoA THIOLASE) (BETA-KETOTHIOLASE) OS=Mycobacterium tuberculosis GN=fadA2 PE=3 SV=1 DB=tr	1	44	72	29	18	27	20	4	12	52	15	29	13	15	19	9	7	13	30	10	2
79	Q7D5X9_MYCTU	Q7D5X9	HesA/MoeB/ThiF family protein OS=Mycobacterium tuberculosis GN=moeB1 PE=4 SV=1 DB=tr	1	35	43	23	22	37	16	4	26	42	8	29	13	16	18	7	5	7	23	13	5
80	DHMA1_MYCTU	P64301	Haloalkane dehalogenase 1 OS=Mycobacterium tuberculosis GN=dhmA1 PE=3 SV=1 DB=sp	0.999998	26	33	11	30	21	15	0	13	27	4	21	9	5	11	4	12	14	24	12	8
81	MTRA_MYCTU	P0A5Z4	DNA-binding response regulator mtrA OS=Mycobacterium tuberculosis GN=mtrA PE=1 SV=1 DB=sp	1	14	18	5	14	30	13	1	9	28	5	21	6	9	13	7	3	4	21	3	1
82	FAB2_MYCTU	P63456	3-oxoacyl-[acyl-carrier-protein] synthase 2 OS=Mycobacterium tuberculosis GN=kasB PE=1 SV=1 DB=sp	1	45	56	17	20	33	24	3	24	36	17	24	10	7	25	13	10	13	29	8	3
83	DHOM_MYCTU	P63629	Homoserine dehydrogenase OS=Mycobacterium tuberculosis GN=hom PE=3 SV=1 DB=sp	1	42	70	26	18	57	26	2	21	38	9	27	7	10	30	7	5	7	28	11	0
84	P96219_MYCTU	P96219	Glutamate synthase, small subunit OS=Mycobacterium tuberculosis GN=gltD PE=4 SV=1 DB=tr	1	51	48	13	35	41	24	8	19	40	11	33	16	16	36	11	10	20	42	6	8
85	GLYA1_MYCTU	O53441	Serine hydroxymethyltransferase 1 OS=Mycobacterium tuberculosis GN=glyA1 PE=1 SV=1 DB=sp	1	42	61	21	23	39	20	1	16	46	12	27	11	13	20	9	13	14	28	8	2
86	O53521_MYCTU	O53521	Probable long-chain-fatty-acid-CoA ligase fadD15 (FATTY-ACID-CoA SYNTHETASE) (FATTY-ACID-CoA SYNTHASE) OS=Mycobacterium tuberculosis GN=fadD15 PE=4 SV=3 DB=tr	1	54	81	31	25	57	40	4	32	54	16	34	16	26	35	6	11	23	35	13	7
87	Y2345_MYCTU	P95241	UPF0603 protein Rv2345/MT2410 OS=Mycobacterium tuberculosis GN=Rv2345 PE=2 SV=1 DB=sp	1	48	114	41	23	50	46	0	24	71	26	41	33	6	29	7	8	14	65	11	3
88	Y0571_MYCTU	O53768	Putative phosphoribosyl transferase Rv0571c/MT0597 OS=Mycobacterium tuberculosis GN=Rv0571c PE=2 SV=3 DB=sp	1	45	63	14	26	54	19	5	16	44	7	33	17	10	21	2	8	18	35	4	2
89	ACR_MYCTU	P0A5B7	Alpha-crystallin OS=Mycobacterium tuberculosis GN=hspX PE=1 SV=2 DB=sp	1	9	10	9	9	11	11	0	6	10	1	13	4	8	13	4	2	9	12	3	0
90	SAHH_MYCTU	P60176	Adenosylhomocysteinase OS=Mycobacterium tuberculosis GN=ahcY PE=1 SV=2 DB=sp	1	45	46	18	20	39	34	3	28	42	21	36	12	30	37	15	13	14	21	12	9
91	ILVB_MYCTU	P0A622	Acetolactate synthase OS=Mycobacterium tuberculosis GN=ilvB PE=3 SV=1 DB=sp	1	60	75	26	43	54	31	7	40	46	15	35	25	22	31	16	22	18	33	11	8
92	PYRH_MYCTU	P65929	Uridylate kinase OS=Mycobacterium tuberculosis GN=pyrH PE=3 SV=1 DB=sp	1	31	32	10	11	29	16	1	10	26	6	14	12	6	14	11	2	9	17	4	0
93	O69644_MYCTU	O69644	PROBABLE TRANSCRIPTIONAL REGULATORY PROTEIN (PROBABLY CRP/FNR-FAMILY) OS=Mycobacterium tuberculosis GN=MT3777 PE=1 SV=1 DB=tr	1	18	23	13	10	13	13	0	16	24	5	14	10	6	15	4	3	8	26	1	2
94	Y3134_MYCTU	P95192	Universal stress protein Rv3134c/MT3220 OS=Mycobacterium tuberculosis GN=Rv3134c PE=2 SV=1 DB=sp	1	21	46	20	15	32	10	6	6	24	4	12	8	4	14	3	12	2	24	3	2
95	O53154_MYCTU	O53154	ABC transporter, ATP-binding protein OS=Mycobacterium tuberculosis GN=MT1510 PE=4 SV=1 DB=tr	1	25	26	19	15	21	12	0	17	25	6	14	5	11	21	6	12	6	15	9	1
96	PRA_MYCTU	O53426	Proline-rich antigen homolog OS=Mycobacterium tuberculosis GN=pra PE=4 SV=1 DB=sp	1	30	15	20	45	20	14	4	15	13	1	5	10	5	5	6	2	8	5	11	6
97	FAB1_MYCTU	P63454	3-oxoacyl-[acyl-carrier-protein] synthase 1 OS=Mycobacterium tuberculosis GN=kasA PE=1 SV=1 DB=sp	1	49	59	27	24	36	19	3	19	31	10	26	7	10	23	16	10	11	24	8	4
98	DBH_MYCTU	P95109	DNA-binding protein HU homolog OS=Mycobacterium tuberculosis GN=hup PE=1 SV=1 DB=sp	1	11	53	7	14	22	18	0	3	4	3	4	5	41	5	1	1	4	18	0	0
99	O06291_MYCTU	O06291	Heat shock protein HtrA OS=Mycobacterium tuberculosis GN=htrA PE=4 SV=3 DB=tr	1	59	64	37	34	60	29	0	27	34	24	42	22	20	20	5	7	14	26	3	1
100	FTSY_MYCTU	P66842	Cell division protein ftsY homolog OS=Mycobacterium tuberculosis GN=ftsY PE=3 SV=1 DB=sp	1	44	59	18	24	50	25	0	16	48	5	33	13	10	21	3	4	8	35	2	4
101	O06159_MYCTU	O06159	PROBABLE DIHYDROLIPOAMIDE S-ACETYLTRANSFERASE E2 COMPONENT PDHC (LIPOATE ACETYLTRANSFERASE) (THIOLTRANSACETYLASE A) OS=Mycobacterium tuberculosis GN=pdhC PE=1 SV=2 DB=tr	1	40	47	18	23	50	28	5	17	39	7	20	8	10	29	5	9	8	26	2	2
102	MURF_MYCTU	P0A5L4	UDP-N-acetylmuramoyl-tripeptide--D-alanyl-D-alanine ligase OS=Mycobacterium tuberculosis GN=murF PE=3 SV=1 DB=sp	1	50	103	23	25	60	26	4	19	47	13	31	11	6	23	8	18	5	31	2	5
103	PKNH_MYCTU	Q11053	Probable serine/threonine-protein kinase pknH OS=Mycobacterium tuberculosis GN=pknH PE=1 SV=2 DB=sp	0.999675	50	77	38	70	51	41	6	25	36	16	34	28	27	27	18	11	12	30	18	11
104	CISY2_MYCTU	P63777	Putative citrate synthase 2 OS=Mycobacterium tuberculosis GN=citA PE=3 SV=1 DB=sp	1	33	55	17	26	37	16	3	16	28	5	23	10	5	23	11	6	11	33	8	7
105	PSTS2_MYCTU	O05870	Phosphate-binding protein pstS 2 OS=Mycobacterium tuberculosis GN=pstS2 PE=1 SV=1 DB=sp	1	48	40	38	21	21	34	5	19	23	21	17	16	14	10	5	2	13	7	12	4
106	Y3401_MYCTU	Q50724	Uncharacterized glycosyl hydrolase Rv3401/MT3509 OS=Mycobacterium tuberculosis GN=Rv3401 PE=3 SV=1 DB=sp	1	59	96	33	40	53	51	7	27	86	16	49	26	11	58	14	30	22	67	24	17
107	RIR1_MYCTU	P0A5W8	Ribonucleoside-diphosphate reductase subunit alpha OS=Mycobacterium tuberculosis GN=nrdE PE=1 SV=1 DB=sp	1	45	59	43	26	39	43	5	52	59	33	47	30	41	47	13	19	35	42	44	3
108	Y1543_MYCTU	P66779	Uncharacterized oxidoreductase Rv1543/MT1595 OS=Mycobacterium tuberculosis GN=Rv1543 PE=3 SV=1 DB=sp	1	27	41	21	13	31	21	2	20	27	20	23	10	10	10	9	8	12	27	8	1
109	Y2627_MYCTU	O06185	Uncharacterized protein Rv2627c/MT2702 OS=Mycobacterium tuberculosis GN=Rv2627c PE=1 SV=2 DB=sp	1	37	35	25	35	28	13	3	17	47	6	17	15	10	24	9	15	17	41	9	10
110	Y293_MYCTU	O53686	Putative S-adenosyl-L-methionine-dependent methyltransferase Rv0281/MT0293 OS=Mycobacterium tuberculosis GN=Rv0281 PE=3 SV=1 DB=sp	1	23	50	13	18	22	14	2	7	25	4	22	8	7	24	3	5	15	25	8	7
111	SYA_MYCTU	O07438	Alanyl-tRNA synthetase OS=Mycobacterium tuberculosis GN=alaS PE=3 SV=2 DB=sp	1	92	113	47	37	80	49	3	45	72	26	54	31	23	64	18	17	31	73	21	8
112	PHSG_MYCTU	Q10639	Glycogen phosphorylase OS=Mycobacterium tuberculosis GN=glgP PE=3 SV=1 DB=sp	0.999997	72	93	34	53	66	42	3	26	113	24	67	35	13	47	16	20	22	72	23	22
113	Y2298_MYCTU	P63484	Uncharacterized oxidoreductase Rv2298/MT2355 OS=Mycobacterium tuberculosis GN=Rv2298 PE=3 SV=1 DB=sp	1	28	41	19	19	30	10	0	17	35	10	20	10	9	16	4	3	10	30	8	4
114	O06216_MYCTU	O06216	Putative uncharacterized protein OS=Mycobacterium tuberculosis GN=MT2219 PE=4 SV=1 DB=tr	0.99999	23	48	13	25	30	11	5	6	27	1	15	6	5	16	5	9	9	19	7	8
115	ATPG_MYCTU	P63671	ATP synthase gamma chain OS=Mycobacterium tuberculosis GN=atpG PE=3 SV=1 DB=sp	1	15	42	24	10	15	18	1	16	32	10	12	11	9	30	8	3	9	27	11	2
116	Y2224_MYCTU	P65823	Uncharacterized protein Rv2224c/MT2282 OS=Mycobacterium tuberculosis GN=Rv2224c PE=3 SV=1 DB=sp	0.999999	47	59	26	39	44	25	11	22	42	18	45	14	19	18	10	9	14	37	16	5
117	O33185_MYCTU	O33185	Possible long-chain acyl-CoA synthase OS=Mycobacterium tuberculosis GN=Rv1683 PE=4 SV=3 DB=tr	1	97	118	53	57	108	54	4	41	90	26	65	31	14	42	28	24	31	80	20	16
118	O05777_MYCTU	O05777	Putative uncharacterized protein OS=Mycobacterium tuberculosis GN=MT3183 PE=4 SV=1 DB=tr	1	27	25	21	19	23	18	2	12	33	4	23	6	6	14	6	6	9	22	1	6
119	ISPG_MYCTU	O33350	4-hydroxy-3-methylbut-2-en-1-yl diphosphate synthase OS=Mycobacterium tuberculosis GN=ispG PE=3 SV=1 DB=sp	0.999998	38	49	21	25	44	18	8	22	28	11	18	14	12	27	9	7	9	21	5	1
120	DPO1_MYCTU	P0A550	DNA polymerase I OS=Mycobacterium tuberculosis GN=polA PE=3 SV=1 DB=sp	1	70	119	39	38	63	62	0	32	106	19	77	36	26	55	16	16	27	72	25	6
121	PCC5_MYCTU	P96885	Probable propionyl-CoA carboxylase beta chain 5 OS=Mycobacterium tuberculosis GN=accD5 PE=1 SV=1 DB=sp	1	53	55	24	27	43	35	6	37	45	18	35	19	21	37	11	15	15	30	21	1
122	ACDP_MYCTU	P63427	Probable acyl-CoA dehydrogenase fadE25 OS=Mycobacterium tuberculosis GN=fadE25 PE=3 SV=1 DB=sp	1	35	58	22	15	24	23	4	22	25	9	22	11	19	30	14	6	16	22	8	4
123	PDXS_MYCTU	P60796	Pyridoxal biosynthesis lyase pdxS OS=Mycobacterium tuberculosis GN=pdxS PE=3 SV=1 DB=sp	1	33	46	11	13	29	17	1	20	17	5	16	7	10	21	15	6	9	18	3	2
124	GABD2_MYCTU	P96417	Putative succinate-semialdehyde dehydrogenase [NADP+] 2 OS=Mycobacterium tuberculosis GN=gabD2 PE=1 SV=3 DB=sp	1	44	73	25	32	46	32	8	26	41	17	27	11	23	28	11	3	15	34	16	6
125	G3P_MYCTU	P64178	Glyceraldehyde-3-phosphate dehydrogenase OS=Mycobacterium tuberculosis GN=gap PE=3 SV=1 DB=sp	1	30	38	19	12	32	23	3	23	34	14	32	9	20	10	3	5	7	14	8	3
126	P71814_MYCTU	P71814	POSSIBLE TWO COMPONENT SYSTEM RESPONSE TRANSCRIPTIONAL POSITIVE REGULATOR PHOP OS=Mycobacterium tuberculosis GN=phoP PE=4 SV=1 DB=tr	1	21	18	9	11	27	17	0	9	29	7	19	4	11	17	4	3	9	23	7	2
127	PYRB_MYCTU	P65613	Aspartate carbamoyltransferase OS=Mycobacterium tuberculosis GN=pyrB PE=3 SV=1 DB=sp	0.999938	29	43	20	14	34	20	0	12	33	7	20	11	5	12	10	11	7	25	3	3
128	P96253_MYCTU	P96253	Glucose-6-phosphate dehydrogenase, F420-dependent OS=Mycobacterium tuberculosis GN=fgd1 PE=1 SV=2 DB=tr	1	31	42	16	19	21	14	2	14	30	7	21	10	13	25	8	8	14	22	12	7
129	PYRC_MYCTU	P71809	Dihydroorotase OS=Mycobacterium tuberculosis GN=pyrC PE=3 SV=2 DB=sp	0.999997	38	67	16	25	45	26	5	18	40	8	31	11	5	24	12	16	5	28	5	5
130	RS2_MYCTU	P66537	30S ribosomal protein S2 OS=Mycobacterium tuberculosis GN=rpsB PE=3 SV=1 DB=sp	1	23	37	13	12	18	26	1	15	24	8	15	11	17	22	7	5	8	17	4	4
131	RHO_MYCTU	P66028	Transcription termination factor rho OS=Mycobacterium tuberculosis GN=rho PE=3 SV=1 DB=sp	0.999961	58	56	39	35	40	40	1	25	44	22	48	29	26	45	12	6	11	58	7	0
132	DNAJ1_MYCTU	P0A548	Chaperone protein dnaJ 1 OS=Mycobacterium tuberculosis GN=dnaJ1 PE=3 SV=1 DB=sp	0.999996	62	37	24	26	28	25	8	10	26	14	23	6	13	24	2	5	18	37	5	2
133	LPQH_MYCTU	P0A5J0	Lipoprotein lpqH OS=Mycobacterium tuberculosis GN=lpqH PE=3 SV=1 DB=sp	1	26	21	15	6	17	21	3	7	6	10	5	2	8	4	3	1	1	1	2	0
134	EPHD_MYCTU	P66777	Probable oxidoreductase ephD OS=Mycobacterium tuberculosis GN=ephD PE=3 SV=1 DB=sp	0.999327	50	71	43	38	65	25	4	29	41	12	39	17	13	21	10	16	20	51	21	6
135	P96290_MYCTU	P96290	Acyl-CoA synthase OS=Mycobacterium tuberculosis GN=fadD28 PE=1 SV=1 DB=tr	0.999998	48	56	51	39	46	37	8	33	45	11	42	21	13	26	11	10	20	40	16	7
136	O65936_MYCTU	O65936	PROBABLE OXIDOREDUCTASE OS=Mycobacterium tuberculosis GN=Rv1751 PE=4 SV=1 DB=tr	0.999931	41	56	17	33	36	26	4	14	53	8	19	12	11	29	10	13	16	46	9	7
137	O53204_MYCTU	O53204	ABC transporter, ATP-binding protein OS=Mycobacterium tuberculosis GN=MT2552 PE=4 SV=1 DB=tr	0.999981	50	48	21	24	43	27	4	20	64	22	43	18	35	46	9	10	15	35	15	9
138	O06173_MYCTU	O06173	Putative uncharacterized protein OS=Mycobacterium tuberculosis GN=MT2585 PE=4 SV=1 DB=tr	0.999616	47	68	29	39	41	40	1	20	62	6	30	22	22	31	7	7	21	29	5	6
139	Q10782_MYCTU	Q10782	Oxidoreductase, short-chain dehydrogenase/reductase family OS=Mycobacterium tuberculosis GN=MT1596 PE=3 SV=1 DB=tr	0.999457	25	36	19	18	23	13	3	12	30	6	7	8	5	17	6	4	10	21	2	2
140	Y2563_MYCTU	P65007	Uncharacterized ABC transporter permease Rv2563/MT2639 OS=Mycobacterium tuberculosis GN=Rv2563 PE=3 SV=1 DB=sp	0.999993	31	52	19	24	46	21	0	20	44	6	15	11	5	7	7	1	13	22	3	2
141	Y479_MYCTU	P64699	Uncharacterized protein Rv0479c/MT0497 OS=Mycobacterium tuberculosis GN=Rv0479c PE=4 SV=1 DB=sp	0.999994	26	38	26	28	26	30	2	21	29	16	10	21	13	16	2	10	10	18	2	4
142	IF2_MYCTU	P65131	Translation initiation factor IF-2 OS=Mycobacterium tuberculosis GN=infB PE=3 SV=1 DB=sp	0.999969	110	118	46	66	77	38	2	41	63	25	56	28	35	63	15	10	17	77	13	0
143	ECCE3_MYCTU	O53696	ESX-3 secretion system protein EccE3 OS=Mycobacterium tuberculosis GN=eccE3 PE=3 SV=1 DB=sp	0.999999	21	53	14	24	25	33	3	15	35	6	18	6	0	9	2	7	3	38	9	10
144	EFGL_MYCTU	O07170	Elongation factor G-like protein OS=Mycobacterium tuberculosis GN=Rv0120c PE=3 SV=1 DB=sp	1	71	83	42	41	70	42	8	30	66	12	45	20	24	54	9	17	22	42	13	3
145	O53182_MYCTU	O53182	PROBABLE OXIDOREDUCTASE (ALPHA SUBUNIT) OS=Mycobacterium tuberculosis GN=Rv2455c PE=4 SV=3 DB=tr	0.999972	70	81	33	44	44	37	3	33	69	24	33	19	22	41	9	13	19	36	19	4
146	Y1480_MYCTU	P64853	Uncharacterized protein Rv1480/MT1527 OS=Mycobacterium tuberculosis GN=Rv1480 PE=4 SV=1 DB=sp	0.999979	25	46	12	19	25	16	3	15	32	4	27	8	5	13	10	10	6	36	1	4
147	EFTS_MYCTU	Q10788	Elongation factor Ts OS=Mycobacterium tuberculosis GN=tsf PE=3 SV=1 DB=sp	1	18	54	7	6	26	12	2	10	25	6	21	7	19	23	2	2	9	19	3	0
148	Y2625_MYCTU	O06187	Putative zinc metalloprotease Rv2625c/MT2700 OS=Mycobacterium tuberculosis GN=Rv2625c PE=2 SV=1 DB=sp	0.999999	40	60	21	22	42	25	0	18	50	4	14	8	2	13	5	7	15	30	6	11
149	LPRA_MYCTU	Q11049	Putative lipoprotein lprA OS=Mycobacterium tuberculosis GN=lprA PE=1 SV=2 DB=sp	1	22	32	21	9	24	28	2	9	21	10	19	8	14	4	5	4	2	4	4	2
150	PPIB_MYCTU	Q50639	Probable peptidyl-prolyl cis-trans isomerase B OS=Mycobacterium tuberculosis GN=ppiB PE=3 SV=1 DB=sp	0.999572	24	35	19	30	27	30	5	8	22	15	14	16	17	7	6	3	9	14	7	0
151	O53146_MYCTU	O53146	PROBABLE QUINONE REDUCTASE QOR (NADPH:quinone reductase) (Zeta-crystallin homolog protein) OS=Mycobacterium tuberculosis GN=qor PE=4 SV=3 DB=tr	1	36	46	19	18	38	26	2	10	30	3	17	9	9	17	1	8	11	16	9	3
152	Y2004_MYCTU	P0A5F9	Uncharacterized protein Rv2004c/MT2060 OS=Mycobacterium tuberculosis GN=Rv2004c PE=1 SV=1 DB=sp	0.999999	39	70	22	14	46	22	10	23	42	7	44	14	11	29	7	17	16	51	10	4
153	TGS2_MYCTU	P67210	Probable diacyglycerol O-acyltransferase tgs2 OS=Mycobacterium tuberculosis GN=tgs2 PE=1 SV=1 DB=sp	0.99999	32	48	32	35	34	15	4	17	61	18	30	14	12	17	15	13	14	31	8	4
154	ECCD5_MYCTU	O53944	ESX-5 secretion system protein eccD5 OS=Mycobacterium tuberculosis GN=eccD5 PE=3 SV=1 DB=sp	0.999908	35	75	31	27	61	32	6	28	66	4	18	11	4	14	16	7	12	35	10	11
155	Y2567_MYCTU	Q50654	Uncharacterized protein Rv2567/MT2643 OS=Mycobacterium tuberculosis GN=Rv2567 PE=4 SV=2 DB=sp	0.999806	67	112	58	54	78	51	3	24	111	13	61	30	12	48	24	21	15	65	21	16
156	O06804_MYCTU	O06804	Oxidoreductase, FAD-binding OS=Mycobacterium tuberculosis GN=MT1821 PE=4 SV=2 DB=tr	1	32	38	25	22	34	29	4	15	36	10	28	22	7	24	12	9	19	45	12	5
157	MKL_MYCTU	P63357	Probable ribonucleotide transport ATP-binding protein mkl OS=Mycobacterium tuberculosis GN=mkl PE=3 SV=1 DB=sp	0.999991	35	26	21	19	22	20	2	28	36	8	20	11	17	29	13	9	11	24	6	2
158	CFA1_MYCTU	P0C5C2	Cyclopropane-fatty-acyl-phospholipid synthase 1 OS=Mycobacterium tuberculosis GN=cmaA1 PE=1 SV=1 DB=sp	0.999996	19	25	13	12	18	15	5	12	32	9	16	17	12	17	10	10	18	14	10	3
159	Y0079_MYCTU	O53624	Uncharacterized protein Rv0079/MT0086 OS=Mycobacterium tuberculosis GN=Rv0079 PE=2 SV=1 DB=sp	0.999948	22	39	9	25	23	17	4	7	26	5	18	10	2	9	4	5	7	34	4	3
160	CINAL_MYCTU	P63775	CinA-like protein OS=Mycobacterium tuberculosis GN=cinA PE=3 SV=1 DB=sp	0.999762	41	55	19	27	35	34	5	27	40	9	24	15	8	26	9	5	7	36	6	2
161	P96878_MYCTU	P96878	PROBABLE TRANSMEMBRANE CARBONIC ANHYDRASE (CARBONATE DEHYDRATASE) (CARBONIC DEHYDRATASE) OS=Mycobacterium tuberculosis GN=MT3373 PE=4 SV=2 DB=tr	1	62	95	53	44	86	36	7	58	90	22	35	18	13	29	14	27	17	40	7	11
162	Y647_MYCTU	P96936	Uncharacterized protein Rv0647c/MT0675 OS=Mycobacterium tuberculosis GN=Rv0647c PE=3 SV=1 DB=sp	0.9998	35	51	22	23	43	23	0	20	50	6	27	22	21	34	13	14	27	39	10	8
163	TRPB_MYCTU	P66984	Tryptophan synthase beta chain OS=Mycobacterium tuberculosis GN=trpB PE=1 SV=1 DB=sp	1	52	56	21	18	29	22	5	20	35	11	28	14	10	22	11	13	15	26	10	4
164	O50437_MYCTU	O50437	PROBABLE POLYKETIDE BETA-KETOACYL SYNTHASE PKS4 OS=Mycobacterium tuberculosis GN=pks4 PE=4 SV=1 DB=tr	0.999913	141	229	100	88	146	97	15	57	159	22	78	61	13	95	20	48	42	115	33	23
165	GLMS_MYCTU	P0A588	Glucosamine--fructose-6-phosphate aminotransferase [isomerizing] OS=Mycobacterium tuberculosis GN=glmS PE=3 SV=2 DB=sp	0.999996	52	84	26	25	59	37	4	30	62	12	36	15	17	48	9	21	19	46	19	3
166	Q7D6Y7_MYCTU	Q7D6Y7	Decarboxylase, Orn/Lys/Arg family OS=Mycobacterium tuberculosis GN=MT2607 PE=4 SV=1 DB=tr	0.99999	45	114	55	39	70	58	7	37	108	32	72	34	19	51	18	28	37	75	34	14
167	SYM_MYCTU	O05593	Methionyl-tRNA synthetase OS=Mycobacterium tuberculosis GN=metG PE=1 SV=1 DB=sp	0.999999	33	60	26	30	38	31	1	21	47	16	36	18	13	29	11	15	26	38	21	9
168	Q6MX39_MYCTU	Q6MX39	POSSIBLE MYCOLIC ACID SYNTHASE UMAA OS=Mycobacterium tuberculosis GN=umaA PE=4 SV=1 DB=tr	0.999968	17	22	13	7	13	16	3	17	26	9	18	16	16	25	11	6	21	14	13	3
169	P96832_MYCTU	P96832	PROBABLE NAD(P) TRANSHYDROGENASE (SUBUNIT ALPHA) PNTAA [FIRST PART; CATALYTIC PART] (PYRIDINE NUCLEOTIDE TRANSHYDROGENASE SUBUNIT ALPHA) (NICOTINAMIDE NUCLEOTIDE TRANSHYDROGENASE SUBUNIT ALPHA) OS=Mycobacterium tuberculosis GN=pntAa PE=4 SV=1 DB=tr	0.999613	34	58	20	20	43	27	2	12	35	7	21	14	11	21	5	2	6	21	5	2
170	O53780_MYCTU	O53780	Lipoprotein, MK35 OS=Mycobacterium tuberculosis GN=lpqN PE=4 SV=1 DB=tr	0.999987	18	26	18	20	13	30	1	12	18	8	17	10	8	5	3	4	6	4	5	2
171	P95186_MYCTU	P95186	Acyl-CoA dehydrogenase OS=Mycobacterium tuberculosis GN=fadE23 PE=3 SV=1 DB=tr	0.999838	31	54	28	13	26	22	1	24	35	15	20	12	21	34	13	8	11	20	7	6
172	Q50631_MYCTU	Q50631	PROBABLE FATTY-ACID-CoA LIGASE FADD9 (FATTY-ACID-CoA SYNTHETASE) (FATTY-ACID-CoA SYNTHASE) OS=Mycobacterium tuberculosis GN=fadD9 PE=4 SV=1 DB=tr	0.999976	87	137	69	69	83	71	9	56	135	27	81	34	24	67	21	22	41	86	39	10
173	O53664_MYCTU	O53664	MaoC family protein OS=Mycobacterium tuberculosis GN=MT0255 PE=4 SV=1 DB=tr	0.999986	20	37	7	27	28	23	0	10	27	12	10	8	9	8	5	9	11	19	8	2
174	O05592_MYCTU	O05592	Putative uncharacterized protein OS=Mycobacterium tuberculosis GN=MT1035 PE=4 SV=1 DB=tr	0.999403	36	65	50	50	46	39	6	15	48	21	39	25	11	18	7	8	12	36	26	9
175	ETFA_MYCTU	O53275	Electron transfer flavoprotein subunit alpha OS=Mycobacterium tuberculosis GN=etfA PE=3 SV=1 DB=sp	0.999828	38	63	15	14	42	15	0	17	22	4	14	9	12	24	2	3	6	12	6	0
176	O05769_MYCTU	O05769	HYPOTHETICAL ALANINE AND VALINE RICH PROTEIN OS=Mycobacterium tuberculosis GN=Rv3090 PE=4 SV=1 DB=tr	0.999282	17	33	16	15	28	21	4	21	21	17	17	21	10	8	4	2	14	17	3	6
177	O53871_MYCTU	O53871	POSSIBLE ACYL-CoA THIOLASE FADA OS=Mycobacterium tuberculosis GN=fadA PE=3 SV=1 DB=tr	1	47	46	22	17	35	19	3	23	40	13	29	11	17	21	13	8	10	21	5	3
178	O07177_MYCTU	O07177	Putative uncharacterized protein OS=Mycobacterium tuberculosis GN=Rv0127 PE=4 SV=2 DB=tr	0.999954	33	60	26	24	39	29	3	12	47	9	31	15	7	30	4	7	15	39	17	8
179	Y2624_MYCTU	O06188	Universal stress protein Rv2624c/MT2699 OS=Mycobacterium tuberculosis GN=Rv2624c PE=2 SV=1 DB=sp	1	22	34	16	18	27	11	3	18	19	2	17	6	7	21	5	11	3	25	4	3
180	QCRA_MYCTU	Q10387	Ubiquinol-cytochrome c reductase iron-sulfur subunit OS=Mycobacterium tuberculosis GN=qcrA PE=3 SV=1 DB=sp	1	45	41	22	29	26	25	5	24	37	7	23	12	21	30	8	6	23	27	9	9
181	PCC6_MYCTU	P63407	Probable propionyl-CoA carboxylase beta chain 6 OS=Mycobacterium tuberculosis GN=accD6 PE=3 SV=1 DB=sp	0.999892	50	61	23	23	52	22	7	20	38	10	32	9	14	27	10	16	14	33	8	4
182	Q79FX6_MYCTU	Q79FX6	METHOXY MYCOLIC ACID SYNTHASE 2 MMAA2 (METHYL MYCOLIC ACID SYNTHASE 2) (MMA2) (HYDROXY MYCOLIC ACID SYNTHASE) OS=Mycobacterium tuberculosis GN=mmaA2 PE=1 SV=1 DB=tr	0.999993	18	25	9	12	15	20	3	14	33	5	20	17	11	19	8	12	17	17	8	4
183	AK_MYCTU	P0A4Z8-2	Isoform Aspartokinase subunit beta of Aspartokinase OS=Mycobacterium tuberculosis GN=ask DB=sp	0.999999	16	19	10	5	19	11	3	12	14	4	15	2	7	12	3	4	5	8	3	0
184	PAFA_MYCTU	P64943	Pup--protein ligase OS=Mycobacterium tuberculosis GN=pafA PE=1 SV=1 DB=sp	0.999623	28	40	24	13	36	26	6	24	41	11	34	22	14	32	7	13	15	47	13	6
185	PRRB_MYCTU	P0A5Z8	Sensor-type histidine kinase prrB OS=Mycobacterium tuberculosis GN=prrB PE=1 SV=1 DB=sp	0.999999	31	57	30	23	42	28	2	27	46	15	29	14	7	25	4	8	10	40	5	3
186	O53823_MYCTU	O53823	Phosphoribosylformylglycinamidine cyclo-ligase OS=Mycobacterium tuberculosis GN=purM PE=3 SV=1 DB=tr	0.999404	47	40	11	18	35	22	7	18	37	5	24	5	13	20	10	9	9	26	6	2
187	ACSA_MYCTU	O69635	Acetyl-coenzyme A synthetase OS=Mycobacterium tuberculosis GN=acsA PE=3 SV=1 DB=sp	0.999982	54	71	38	44	52	45	8	33	50	10	42	10	18	38	13	24	18	42	21	20
188	O69687_MYCTU	O69687	POSSIBLE FATTY ACID SYNTHASE OS=Mycobacterium tuberculosis GN=Rv3720 PE=4 SV=3 DB=tr	0.999999	38	40	19	21	29	26	4	13	44	13	25	13	13	27	6	18	15	32	15	9
189	P95029_MYCTU	P95029	PROBABLE FATTY ACID SYNTHASE FAS (FATTY ACID SYNTHETASE) OS=Mycobacterium tuberculosis GN=fas PE=4 SV=3 DB=tr	0.999979	286	424	167	172	285	177	13	142	281	48	220	90	66	183	58	67	83	214	43	50
190	Y2028_MYCTU	O53474	Universal stress protein Rv2028c/MT2087 OS=Mycobacterium tuberculosis GN=Rv2028c PE=2 SV=1 DB=sp	0.999978	21	47	17	16	37	7	4	11	24	3	17	12	4	14	3	8	2	22	6	4
191	HRP1_MYCTU	O06186	Hypoxic response protein 1 OS=Mycobacterium tuberculosis GN=Rv2626c PE=1 SV=1 DB=sp	1	9	19	5	5	12	9	3	12	11	4	11	4	2	10	7	7	1	9	3	0
192	Y1836_MYCTU	Q50597	Uncharacterized protein Rv1836c/MT1884 OS=Mycobacterium tuberculosis GN=Rv1836c PE=4 SV=1 DB=sp	0.999993	67	101	67	55	51	34	2	24	57	19	47	27	13	22	11	10	14	31	13	12
193	MURE_MYCTU	P65477	UDP-N-acetylmuramoyl-L-alanyl-D-glutamate--2,6-diaminopimelate ligase OS=Mycobacterium tuberculosis GN=murE PE=1 SV=1 DB=sp	1	58	94	17	29	56	37	2	22	45	5	39	13	5	23	7	14	10	52	5	2
194	P96824_MYCTU	P96824	PROBABLE ALDEHYDE DEHYDROGENASE (NAD+) DEPENDENT OS=Mycobacterium tuberculosis GN=Rv0147 PE=3 SV=1 DB=tr	0.999933	38	67	26	31	48	31	2	21	40	10	29	15	25	28	12	5	16	40	16	6
195	GUAA_MYCTU	P0A5A1	GMP synthase [glutamine-hydrolyzing] OS=Mycobacterium tuberculosis GN=guaA PE=3 SV=1 DB=sp	0.998863	52	62	22	31	61	27	4	26	48	8	32	22	11	33	5	14	17	37	8	5
196	KPYK_MYCTU	O06134	Pyruvate kinase OS=Mycobacterium tuberculosis GN=pyk PE=3 SV=1 DB=sp	0.99898	36	56	23	22	58	29	4	22	42	10	37	10	17	28	15	9	8	37	6	3
197	O05899_MYCTU	O05899	Putative uncharacterized protein OS=Mycobacterium tuberculosis GN=MT3354 PE=4 SV=2 DB=tr	0.998317	32	73	14	19	36	13	1	11	46	5	25	5	2	18	4	2	3	31	4	2
198	P96203_MYCTU	P96203	PHENOLPTHIOCEROL SYNTHESIS TYPE-I POLYKETIDE SYNTHASE PPSD OS=Mycobacterium tuberculosis GN=ppsD PE=4 SV=1 DB=tr	0.998682	158	273	110	111	169	109	17	76	161	34	121	63	22	90	31	52	43	132	23	32
199	RL2_MYCTU	P95052	50S ribosomal protein L2 OS=Mycobacterium tuberculosis GN=rplB PE=3 SV=1 DB=sp	0.998597	37	24	18	17	17	12	1	15	14	16	10	3	20	12	5	11	3	36	6	3
200	NUOD_MYCTU	P65569	NADH-quinone oxidoreductase subunit D OS=Mycobacterium tuberculosis GN=nuoD PE=3 SV=1 DB=sp	0.991501	46	36	20	23	37	24	7	27	40	11	22	14	13	31	21	11	9	28	15	5

## Sheet: Percent Amino Acids
ST_Mark_TB_plusplus_minus_final_contamsremoved
Rank	Name	Accession	Description	Protein Probably	G	A	S	P	V	T	C	I	L	N	D	Q	K	E	M	H	F	R	Y	W
1	O53896_MYCTU	O53896	PROBABLE SERINE PROTEASE PEPD (SERINE PROTEINASE) (MTB32B) OS=Mycobacterium tuberculosis GN=pepD PE=1 SV=1 DB=tr	1	11.8534	13.3621	7.97414	9.91379	10.5603	7.11207	0	4.9569	6.46552	3.44828	4.09483	5.81897	2.58621	2.80172	1.72414	0.646552	1.2931	3.87931	1.2931	0.215517
2	O53579_MYCTU	O53579	POLYKETIDE SYNTHASE PKS13 OS=Mycobacterium tuberculosis GN=pks13 PE=4 SV=1 DB=tr	1	8.65551	12.9833	5.53953	6.17426	8.02077	5.42412	0.288517	5.1356	8.25159	1.84651	6.57819	3.4045	2.82747	7.96307	1.78881	2.48125	2.71206	6.11656	2.71206	1.09636
3	RPOC_MYCTU	P0A674	DNA-directed RNA polymerase subunit beta' OS=Mycobacterium tuberculosis GN=rpoC PE=3 SV=1 DB=sp	1	7.97872	8.81459	4.10334	4.78723	8.28267	4.93921	0.911854	5.54711	9.11854	2.88754	6.45897	3.95137	4.93921	8.35866	2.27964	1.82371	2.73556	8.43465	2.88754	0.759878
4	O53203_MYCTU	O53203	PROBABLE NAD-DEPENDENT GLUTAMATE DEHYDROGENASE GDH (NAD-GDH) (NAD-DEPENDENT GLUTAMIC DEHYDROGENASE) OS=Mycobacterium tuberculosis GN=gdh PE=4 SV=1 DB=tr	1	7.57389	12.9926	6.09606	4.61823	8.55911	5.11084	0.431034	4.86453	10.2217	1.97044	7.32759	2.95567	2.15517	5.54187	1.97044	1.90887	3.14039	8.68227	2.58621	1.2931
5	P95227_MYCTU	P95227	PROBABLE FATTY-ACID-CoA LIGASE FADD2 (FATTY-ACID-CoA SYNTHETASE) (FATTY-ACID-CoA SYNTHASE) OS=Mycobacterium tuberculosis GN=fadD2 PE=4 SV=1 DB=tr	1	10	10.5357	5.89286	6.42857	8.39286	4.46429	0	5.89286	10.3571	3.21429	5.71429	1.96429	5.53571	6.25	1.60714	1.96429	3.21429	5.71429	2.5	0.357143
6	CLPB_MYCTU	P63288	Chaperone protein clpB OS=Mycobacterium tuberculosis GN=clpB PE=3 SV=1 DB=sp	1	7.66509	11.9104	4.24528	4.24528	8.01887	5.7783	0	4.83491	11.4387	1.88679	6.95755	4.36321	4.36321	8.72642	1.76887	1.29717	2.00472	8.49057	1.65094	0.353774
7	P96218_MYCTU	P96218	PROBABLE FERREDOXIN-DEPENDENT GLUTAMATE SYNTHASE [NADPH] (LARGE SUBUNIT) GLTB (L-GLUTAMATE SYNTHASE) (L-GLUTAMATE SYNTHETASE) (NADH-GLUTAMATE SYNTHASE) (GLUTAMATE SYNTHASE (NADH))(NADPH-GOGAT) OS=Mycobacterium tuberculosis GN=gltB PE=4 SV=3 DB=tr	1	9.82318	10.2816	5.23903	4.91159	8.38245	5.23903	0.91683	4.25671	9.43026	2.75049	6.41781	3.47086	2.94695	6.35232	2.75049	3.33988	3.14342	6.94172	2.48854	0.91683
8	ECCA3_MYCTU	O53687	ESX-3 secretion system protein EccA3 OS=Mycobacterium tuberculosis GN=eccA3 PE=3 SV=1 DB=sp	1	7.92393	14.7385	5.22979	3.16957	7.92393	5.54675	0.633914	3.96197	10.1426	2.37718	7.44849	2.37718	2.85261	7.76545	1.26783	2.69414	3.48653	7.92393	1.74326	0.792393
9	O53580_MYCTU	O53580	PROBABLE FATTY-ACID-CoA LIGASE FADD32 (FATTY-ACID-CoA SYNTHETASE) (FATTY-ACID-CoA SYNTHASE) OS=Mycobacterium tuberculosis GN=fadD32 PE=4 SV=1 DB=tr	1	8.32025	10.989	6.27943	5.80848	9.10518	6.27943	0.627943	4.70958	7.53532	3.2967	6.43642	3.2967	3.2967	5.49451	0.941915	2.51177	4.55259	6.75039	2.35479	1.41287
10	P96291_MYCTU	P96291	Mycocerosic acid synthase OS=Mycobacterium tuberculosis GN=mas PE=4 SV=2 DB=tr	1	9.56892	13.5007	5.96874	5.25817	8.33728	6.6793	1.04216	3.36333	10.0426	1.80009	6.30033	3.50545	1.23164	6.01611	1.84747	2.55803	2.70014	7.0109	1.84747	1.42113
11	ECCC3_MYCTU	O53689	ESX-3 secretion system protein eccC3 OS=Mycobacterium tuberculosis GN=eccC3 PE=3 SV=1 DB=sp	1	7.5188	11.4286	5.48872	7.59398	6.91729	5.56391	0.150376	5.26316	11.6541	2.10526	6.84211	3.23308	1.95489	5.11278	1.72932	2.63158	3.00752	8.57143	1.95489	1.2782
12	P95288_MYCTU	P95288	PROBABLE ACYL-CoA LIGASE FADD31 (ACYL-COA SYNTHETASE) (ACYL-CoA SYNTHASE) OS=Mycobacterium tuberculosis GN=fadD31 PE=4 SV=1 DB=tr	1	9.35484	12.9032	5.16129	6.29032	8.06452	6.12903	0.967742	5.64516	9.51613	2.58065	6.6129	2.90323	1.12903	4.67742	1.45161	2.58065	2.41935	7.41935	2.90323	1.29032
13	CLPC_MYCTU	P0A522	Probable ATP-dependent Clp protease ATP-binding subunit OS=Mycobacterium tuberculosis GN=clpC PE=1 SV=1 DB=sp	1	9.43396	9.31604	4.12736	3.77358	6.95755	5.07075	0	6.25	10.1415	2.00472	6.25	4.00943	5.89623	9.78774	1.53302	2.00472	3.53774	8.01887	1.53302	0.353774
14	Y2629_MYCTU	O06183	Uncharacterized protein Rv2629/MT2704 OS=Mycobacterium tuberculosis GN=Rv2629 PE=1 SV=1 DB=sp	1	7.21925	13.1016	5.08021	4.27807	10.1604	6.14973	0.534759	3.74332	9.09091	1.60428	8.02139	2.6738	1.87166	7.48663	1.06952	2.40642	2.13904	9.89305	2.40642	1.06952
15	RPOB_MYCTU	P0A680	DNA-directed RNA polymerase subunit beta OS=Mycobacterium tuberculosis GN=rpoB PE=3 SV=1 DB=sp	1	8.2343	7.04584	6.02716	5.51783	9.42275	5.34805	0.848896	5.60272	8.31919	3.3107	7.13073	2.88625	4.15959	8.91341	2.63158	1.86757	2.88625	7.04584	2.03735	0.764007
16	EFTU_MYCTU	P0A558	Elongation factor Tu OS=Mycobacterium tuberculosis GN=tuf PE=3 SV=1 DB=sp	1	8.33333	7.82828	1.51515	5.05051	11.6162	9.09091	0	5.55556	6.56566	3.53535	6.81818	3.53535	5.30303	8.33333	2.77778	2.77778	3.28283	6.06061	1.76768	0.252525
17	35KD_MYCTU	P0C5C4	35 kDa protein OS=Mycobacterium tuberculosis GN=Rv2744c PE=3 SV=1 DB=sp	1	4.81481	18.1481	5.92593	2.96296	4.81481	5.18519	0	4.07407	8.88889	3.33333	3.33333	11.1111	4.81481	8.88889	3.33333	1.48148	1.11111	5.92593	1.48148	0.37037
18	DLDH_MYCTU	P66004	Dihydrolipoyl dehydrogenase OS=Mycobacterium tuberculosis GN=lpd PE=1 SV=1 DB=sp	1	10.7759	11.6379	3.87931	3.01724	10.3448	6.89655	0.862069	5.38793	9.26724	3.66379	5.17241	2.80172	5.17241	6.25	1.50862	3.23276	3.66379	3.23276	2.80172	0.431034
19	Y2030_MYCTU	O53475	Uncharacterized protein Rv2030c/MT2089 OS=Mycobacterium tuberculosis GN=Rv2030c PE=2 SV=1 DB=sp	1	7.48899	14.6843	4.40529	4.55213	9.10426	5.28634	0.734214	3.0837	8.66373	1.46843	6.90162	4.1116	0.734214	6.60793	1.32159	2.49633	3.37739	10.279	2.93686	1.76211
20	MPA_MYCTU	P63345	Proteasome-associated ATPase OS=Mycobacterium tuberculosis GN=mpa PE=1 SV=1 DB=sp	1	6.73235	9.35961	6.07553	4.5977	7.38916	4.4335	0.492611	5.91133	10.1806	3.11987	8.21018	2.62726	5.09031	9.52381	1.64204	1.64204	2.79146	7.55337	2.29885	0.328407
21	O53872_MYCTU	O53872	PROBABLE FATTY OXIDATION PROTEIN FADB OS=Mycobacterium tuberculosis GN=fadB PE=4 SV=1 DB=tr	1	11.1111	12.3611	5.41667	5.55556	7.36111	5.69444	0.277778	5.69444	8.19444	2.36111	5.13889	3.19444	6.25	6.94444	2.63889	0.833333	4.16667	4.30556	1.80556	0.694444
22	RS1_MYCTU	O06147	30S ribosomal protein S1 OS=Mycobacterium tuberculosis GN=rpsA PE=3 SV=1 DB=sp	1	7.48441	9.14761	6.23701	3.1185	10.6029	3.7422	0	5.82121	7.69231	2.4948	7.69231	3.3264	6.23701	10.8108	1.4553	2.079	2.9106	6.02911	1.8711	1.2474
23	Y3193_MYCTU	O53339	UPF0182 protein Rv3193c/MT3285 OS=Mycobacterium tuberculosis GN=Rv3193c PE=3 SV=1 DB=sp	1	7.7621	11.996	6.14919	6.85484	8.97177	5.44355	0.201613	5.64516	9.67742	4.6371	6.04839	3.125	2.92339	2.21774	1.31048	0.705645	3.72984	6.35081	5.04032	1.20968
24	EFG_MYCTU	P0A556	Elongation factor G OS=Mycobacterium tuberculosis GN=fusA PE=3 SV=1 DB=sp	1	7.98859	8.84451	4.56491	4.42225	9.41512	6.70471	0.285307	5.84879	6.99001	2.85307	6.27675	3.99429	6.56205	9.12981	2.71041	1.85449	3.28103	4.2796	3.42368	0.570613
25	P96825_MYCTU	P96825	PROBABLE SHORT-CHAIN TYPE DEHYDROGENASE/REDUCTASE OS=Mycobacterium tuberculosis GN=Rv0148 PE=4 SV=3 DB=tr	1	12.9371	14.3357	3.84615	3.14685	11.1888	5.24476	0.699301	3.84615	8.04196	4.54545	5.59441	2.0979	3.84615	5.24476	1.3986	2.0979	3.4965	4.1958	3.14685	1.04895
26	O53842_MYCTU	O53842	Putative uncharacterized protein OS=Mycobacterium tuberculosis GN=Rv0831c PE=4 SV=3 DB=tr	1	7.01107	7.74908	5.16605	7.01107	9.22509	7.38007	0	5.16605	9.5941	3.69004	5.90406	5.90406	1.47601	5.90406	1.84502	1.10701	3.69004	7.74908	2.58303	1.84502
27	O53670_MYCTU	O53670	FAD flavoprotein oxidase, putative OS=Mycobacterium tuberculosis GN=MT0262 PE=4 SV=1 DB=tr	1	10.6811	10.2167	4.95356	4.17957	7.12074	5.26316	1.23839	3.71517	8.82353	3.71517	5.72755	2.94118	3.25077	7.58514	2.78638	3.09598	3.09598	7.27554	2.78638	1.54799
28	HTPG_MYCTU	P64411	Chaperone protein htpG OS=Mycobacterium tuberculosis GN=htpG PE=3 SV=1 DB=sp	1	5.40958	9.42813	6.33694	3.24575	6.18238	6.18238	0.309119	4.32767	11.1283	1.70015	7.10974	4.48223	5.25502	11.1283	2.00927	2.00927	3.40031	6.4915	2.62751	1.23648
29	PSTS1_MYCTU	P15712	Phosphate-binding protein pstS 1 OS=Mycobacterium tuberculosis GN=pstS1 PE=1 SV=1 DB=sp	1	11.4973	14.7059	6.95187	7.21925	5.08021	7.21925	0.802139	5.08021	9.62567	4.81283	4.27807	5.08021	3.20856	2.6738	1.60428	1.87166	3.20856	1.3369	2.6738	1.06952
30	ECCB3_MYCTU	O53688	ESX-3 secretion system protein eccB3 OS=Mycobacterium tuberculosis GN=eccB3 PE=3 SV=1 DB=sp	1	10.9665	11.3383	6.87732	8.92193	10.5948	6.50558	0.371747	4.08922	9.47955	3.5316	6.13383	2.97398	1.48699	2.04461	0.929368	1.67286	2.23048	6.50558	2.04461	1.30112
31	SERA_MYCTU	P0A544	D-3-phosphoglycerate dehydrogenase OS=Mycobacterium tuberculosis GN=serA PE=1 SV=1 DB=sp	1	8.33333	16.2879	5.49242	4.54545	12.8788	4.73485	0.378788	4.54545	11.7424	2.08333	7.00758	2.84091	2.84091	5.49242	0.189394	1.70455	1.89394	5.30303	1.13636	0.568182
32	RS3_MYCTU	P0A5X6	30S ribosomal protein S3 OS=Mycobacterium tuberculosis GN=rpsC PE=3 SV=2 DB=sp	1	10.5839	12.7737	5.10949	4.0146	6.56934	5.47445	0.364964	5.83942	5.47445	1.82482	5.10949	4.37956	4.74453	7.29927	1.45985	1.09489	1.45985	12.7737	2.55474	1.09489
33	RPOA_MYCTU	P66701	DNA-directed RNA polymerase subunit alpha OS=Mycobacterium tuberculosis GN=rpoA PE=3 SV=1 DB=sp	1	7.78098	6.62824	7.4928	5.76369	9.79827	6.91643	0.288184	6.05187	10.3746	2.88184	7.20461	2.59366	4.32277	8.93372	0.864553	1.72911	2.30548	5.18732	2.59366	0.288184
34	SECA1_MYCTU	P0A5Y8	Protein translocase subunit secA 1 OS=Mycobacterium tuberculosis GN=secA1 PE=1 SV=1 DB=sp	1	7.37619	11.4858	3.37197	3.47734	7.69231	5.05796	0.105374	3.89884	9.69442	3.47734	6.74394	3.37197	4.95258	9.79979	2.52898	1.89673	2.21286	8.42993	3.68809	0.737619
35	Y1488_MYCTU	P63693	Uncharacterized protein Rv1488/MT1533.2 OS=Mycobacterium tuberculosis GN=Rv1488 PE=3 SV=1 DB=sp	1	6.56168	14.6982	3.93701	5.51181	9.18635	6.56168	0	5.51181	8.39895	1.83727	4.72441	7.08661	3.67454	6.82415	2.09974	0.262467	2.88714	7.61155	1.83727	0.787402
36	TGS1_MYCTU	P0A650	Probable diacyglycerol O-acyltransferase tgs1 OS=Mycobacterium tuberculosis GN=tgs1 PE=1 SV=1 DB=sp	1	6.2635	12.095	7.12743	5.61555	8.20734	4.53564	0.647948	4.53564	12.095	3.02376	6.47948	3.45572	2.37581	3.23974	2.80778	1.72786	2.80778	10.3672	1.2959	1.2959
37	DHAS_MYCTU	P0A542	Aspartate-semialdehyde dehydrogenase OS=Mycobacterium tuberculosis GN=asd PE=3 SV=1 DB=sp	1	9.56522	12.7536	6.95652	6.08696	10.4348	4.05797	0.57971	4.34783	10.1449	2.6087	6.66667	3.47826	2.31884	5.7971	1.44928	0.869565	3.76812	6.95652	0.869565	0.289855
38	ATPA_MYCTU	P63673	ATP synthase subunit alpha OS=Mycobacterium tuberculosis GN=atpA PE=3 SV=1 DB=sp	1	9.28962	9.83607	5.64663	4.37158	8.74317	5.46448	0.728597	6.01093	9.10747	1.82149	6.55738	4.73588	5.64663	8.37887	1.45719	1.63934	2.73224	5.46448	1.82149	0.546448
39	DESA1_MYCTU	Q50824	Putative acyl-[acyl-carrier-protein] desaturase desA1 OS=Mycobacterium tuberculosis GN=desA1 PE=1 SV=2 DB=sp	1	5.32544	7.69231	5.6213	4.14201	8.57988	2.95858	0.591716	3.25444	10.355	4.14201	7.10059	4.43787	5.91716	7.10059	3.5503	4.43787	3.25444	6.50888	2.95858	2.07101
40	SYE_MYCTU	P0A636	Glutamyl-tRNA synthetase OS=Mycobacterium tuberculosis GN=gltX PE=1 SV=1 DB=sp	1	6.73469	13.8776	3.67347	5.71429	6.53061	5.5102	0.408163	3.06122	12.6531	2.04082	8.77551	2.65306	2.85714	5.30612	1.22449	3.26531	4.08163	7.95918	2.2449	1.42857
41	Y873_MYCTU	P63429	Uncharacterized protein Rv0873/MT0896 OS=Mycobacterium tuberculosis GN=fadE10 PE=3 SV=1 DB=sp	1	8.30769	13.3846	6.30769	4.15385	6.76923	4.76923	0.769231	4.46154	10.4615	2.30769	4.30769	3.84615	3.84615	8.61538	1.84615	1.23077	3.53846	7.69231	1.69231	1.69231
42	Y2005_MYCTU	P64921	Universal stress protein Rv2005c/MT2061 OS=Mycobacterium tuberculosis GN=Rv2005c PE=1 SV=1 DB=sp	1	8.13559	12.5424	9.15254	6.10169	16.2712	2.71186	1.01695	2.71186	8.13559	1.69492	5.08475	3.38983	2.71186	6.10169	2.0339	2.37288	1.01695	6.10169	0.677966	2.0339
43	Y1996_MYCTU	P0A5F7	Universal stress protein Rv1996/MT2052 OS=Mycobacterium tuberculosis GN=Rv1996 PE=2 SV=1 DB=sp	1	8.20189	12.9338	6.94006	7.57098	13.8801	2.2082	0.630915	4.10095	7.25552	1.89274	3.78549	5.99369	1.26183	5.67823	1.89274	3.78549	1.57729	7.25552	1.26183	1.89274
44	O05842_MYCTU	O05842	Oxidoreductase, short-chain dehydrogenase/reductase family OS=Mycobacterium tuberculosis GN=MT3321 PE=4 SV=1 DB=tr	1	8.86525	13.8298	4.25532	6.38298	7.44681	6.73759	1.77305	6.38298	8.86525	3.90071	4.96454	1.77305	4.60993	5.67376	3.90071	1.06383	1.41844	4.25532	2.83688	1.06383
45	MDH_MYCTU	P0A5J6	Malate dehydrogenase OS=Mycobacterium tuberculosis GN=mdh PE=3 SV=1 DB=sp	1	9.11854	15.5015	7.59878	4.55927	6.99088	5.47112	0.303951	6.38298	9.72644	3.34347	6.99088	2.12766	3.03951	5.77508	1.82371	0.911854	2.73556	5.16717	0.911854	1.51976
46	O07219_MYCTU	O07219	POSSIBLE CONSERVED TRANSMEMBRANE ALANINE AND GLYCINE RICH PROTEIN OS=Mycobacterium tuberculosis GN=MT2794 PE=4 SV=2 DB=tr	1	12.8755	13.877	5.72246	8.72675	8.72675	5.15021	0	2.28898	7.15308	2.28898	7.29614	2.43205	3.00429	5.15021	1.57368	1.28755	4.43491	3.57654	2.28898	2.14592
47	PNP_MYCTU	O33325	Polyribonucleotide nucleotidyltransferase OS=Mycobacterium tuberculosis GN=pnp PE=3 SV=1 DB=sp	1	9.17553	11.9681	5.18617	4.65426	9.84043	7.18085	0.398936	6.64894	7.97872	1.72872	7.57979	2.92553	4.12234	6.78191	1.8617	0.930851	3.7234	5.71809	1.46277	0.132979
48	KGD_MYCTU	O50463	2-oxoglutarate decarboxylase OS=Mycobacterium tuberculosis GN=kgd PE=1 SV=4 DB=sp	1	7.87977	9.74817	5.8489	5.44273	7.63607	4.87409	0.487409	4.79285	9.5857	3.33063	6.17384	3.7368	4.46791	6.90496	1.94963	2.76198	3.81803	6.66125	2.84322	1.05605
49	AG84_MYCTU	P0A5N2	Antigen 84 OS=Mycobacterium tuberculosis GN=ag84 PE=4 SV=1 DB=sp	1	6.15385	16.9231	4.23077	4.23077	3.84615	5	0	2.69231	9.23077	4.61538	6.92308	7.30769	3.84615	10.3846	1.92308	1.15385	1.92308	8.07692	1.53846	0
50	DEVS_MYCTU	P95194	Redox sensor histidine kinase response regulator devS OS=Mycobacterium tuberculosis GN=devS PE=1 SV=1 DB=sp	1	7.61246	12.6298	4.49827	4.32526	11.2457	5.70934	0.17301	3.97924	11.7647	1.38408	8.13149	4.84429	1.21107	6.22837	1.55709	2.42215	2.42215	8.3045	1.03806	0.519031
51	METE_MYCTU	P65340	5-methyltetrahydropteroyltriglutamate--homocysteine methyltransferase OS=Mycobacterium tuberculosis GN=metE PE=3 SV=1 DB=sp	1	6.98287	14.6245	5.7971	6.06061	8.8274	6.45586	0.658762	4.34783	10.2767	1.84453	6.32411	3.16206	1.44928	6.06061	1.31752	1.71278	2.10804	7.90514	2.63505	1.44928
52	O06632_MYCTU	O06632	Putative uncharacterized protein OS=Mycobacterium tuberculosis GN=MT0822 PE=1 SV=1 DB=tr	1	6.42202	7.79817	5.9633	6.42202	6.88073	5.04587	0.917431	2.29358	11.9266	1.83486	8.25688	4.58716	0.917431	5.04587	1.83486	2.29358	5.04587	11.4679	2.29358	2.75229
53	ENO_MYCTU	P96377	Enolase OS=Mycobacterium tuberculosis GN=eno PE=3 SV=2 DB=sp	1	11.1888	14.4522	4.1958	4.1958	7.92541	6.06061	0.2331	5.59441	9.55711	2.331	7.69231	2.5641	2.5641	7.22611	1.6317	1.6317	2.7972	5.36131	2.0979	0.699301
54	P95072_MYCTU	P95072	POSSIBLE PROTEASE IV SPPA (ENDOPEPTIDASE IV) (SIGNAL PEPTIDE PEPTIDASE) OS=Mycobacterium tuberculosis GN=sppA PE=4 SV=1 DB=tr	1	9.63082	13.6437	7.38363	6.42055	10.2729	4.97592	0.642055	3.69181	8.34671	1.60514	6.58106	2.24719	1.92616	4.97592	1.92616	0.963082	2.72873	8.66774	1.76565	1.60514
55	Y3131_MYCTU	P95195	Putative NAD(P)H nitroreductase RV3131/MT3217 OS=Mycobacterium tuberculosis GN=Rv3131 PE=1 SV=3 DB=sp	1	6.62651	13.253	4.81928	9.33735	7.83133	5.42169	2.40964	3.91566	10.8434	1.50602	6.3253	3.31325	1.20482	4.81928	2.10843	1.80723	1.50602	9.63855	1.20482	2.10843
56	NRDZ_MYCTU	O53767	Ribonucleoside-diphosphate reductase nrdZ OS=Mycobacterium tuberculosis GN=nrdZ PE=2 SV=1 DB=sp	1	8.67052	14.8844	4.91329	5.49133	7.94798	4.91329	1.7341	4.04624	9.39306	2.02312	5.63584	2.31214	1.87861	6.21387	1.7341	1.44509	3.46821	10.4046	2.16763	0.722543
57	PKND_MYCTU	O05871	Serine/threonine-protein kinase pknD OS=Mycobacterium tuberculosis GN=pknD PE=1 SV=1 DB=sp	1	9.63855	13.253	5.42169	6.62651	10.5422	8.28313	0.301205	3.01205	8.28313	4.51807	6.0241	3.91566	2.10843	3.16265	1.50602	1.65663	2.40964	5.42169	3.16265	0.753012
58	P96204_MYCTU	P96204	PHENOLPTHIOCEROL SYNTHESIS TYPE-I POLYKETIDE SYNTHASE PPSE OS=Mycobacterium tuberculosis GN=ppsE PE=4 SV=2 DB=tr	1	8.26613	13.4409	6.78763	6.38441	7.7957	5.98118	1.14247	3.96505	10.0134	2.41935	6.25	3.29301	1.47849	5.10753	1.34409	3.42742	3.1586	6.45161	2.01613	1.27688
59	O53512_MYCTU	O53512	Probable 3-deoxy-D-arabino-heptulosonate 7-phosphate synthase AroG (DAHP synthetase, phenylalanine-repressible) OS=Mycobacterium tuberculosis GN=aroG PE=1 SV=1 DB=tr	1	6.92641	11.6883	4.54545	6.06061	7.79221	5.84416	1.08225	4.11255	10.1732	3.24675	6.49351	4.54545	1.94805	6.27706	2.81385	3.4632	2.5974	7.35931	1.94805	1.08225
60	HBHA_MYCTU	P0A5P6	Heparin-binding hemagglutinin OS=Mycobacterium tuberculosis GN=hbhA PE=1 SV=2 DB=sp	1	3.51759	21.1055	4.0201	3.51759	5.02513	6.53266	0	2.01005	10.5528	2.51256	3.01508	4.0201	10.0503	13.0653	0.502513	0	1.00503	8.0402	1.50754	0
61	AMPA_MYCTU	Q10401	Probable cytosol aminopeptidase OS=Mycobacterium tuberculosis GN=pepA PE=3 SV=2 DB=sp	1	9.70874	14.5631	6.01942	6.01942	9.90291	7.57282	0.970874	4.46602	8.34951	1.74757	5.82524	1.5534	4.66019	4.66019	2.13592	1.35922	2.13592	6.21359	1.35922	0.776699
62	ATPFD_MYCTU	P0A500	ATP synthase subunit b-delta OS=Mycobacterium tuberculosis GN=atpFH PE=3 SV=1 DB=sp	1	4.70852	15.2466	5.15695	2.46637	10.7623	4.93274	0.224215	3.81166	13.2287	0.672646	6.72646	5.8296	1.56951	7.62332	1.34529	2.01794	2.01794	10.0897	0.896861	0.672646
63	TRPC_MYCTU	P0A632	Indole-3-glycerol phosphate synthase OS=Mycobacterium tuberculosis GN=trpC PE=3 SV=1 DB=sp	1	7.35294	18.3824	6.98529	5.51471	11.0294	4.04412	0.735294	4.77941	9.92647	0.367647	7.35294	2.94118	2.57353	5.14706	2.20588	1.47059	1.10294	6.98529	1.10294	0
64	O05302_MYCTU	O05302	PROBABLE TRANSFERASE OS=Mycobacterium tuberculosis GN=MT1239 PE=1 SV=1 DB=tr	1	13.5647	11.041	7.25552	3.47003	11.6719	6.94006	0.946372	3.78549	10.0946	3.47003	6.94006	0.315457	0.946372	3.47003	1.89274	2.52366	1.89274	7.25552	1.89274	0.630915
65	ECCA1_MYCTU	O69733	ESX-1 secretion system protein EccA1 OS=Mycobacterium tuberculosis GN=eccA1 PE=1 SV=1 DB=sp	1	6.45724	16.2304	5.41012	2.96684	5.93368	5.93368	0.8726	4.88656	9.24956	2.96684	6.45724	3.66492	2.96684	7.67888	2.79232	1.04712	2.44328	8.20244	2.44328	1.39616
66	GYRA_MYCTU	Q07702	DNA gyrase subunit A OS=Mycobacterium tuberculosis GN=gyrA PE=1 SV=2 DB=sp	1	8.35322	9.90453	4.77327	3.46062	8.35322	5.48926	0.238663	6.44391	9.30788	3.46062	8.83055	3.81862	2.98329	5.96659	2.14797	1.67064	2.02864	9.54654	2.98329	0.238663
67	METK_MYCTU	P77899	S-adenosylmethionine synthase OS=Mycobacterium tuberculosis GN=metK PE=3 SV=2 DB=sp	1	9.42928	11.4144	4.21836	4.96278	9.92556	7.19603	0.496278	5.7072	8.43672	2.23325	8.68486	2.23325	4.4665	5.95533	1.24069	1.98511	2.48139	5.95533	2.23325	0.744417
68	O53695_MYCTU	O53695	PROBABLE MEMBRANE-ANCHORED MYCOSIN MYCP3 (SERINE PROTEASE) (SUBTILISIN-LIKE PROTEASE) (SUBTILASE-LIKE) (MYCOSIN-3) OS=Mycobacterium tuberculosis GN=mycP3 PE=4 SV=1 DB=tr	1	10.846	17.5705	7.80911	9.32755	9.97831	6.07375	1.0846	3.68764	6.94143	3.03688	5.63991	3.03688	1.51844	1.95228	1.30152	0.867679	1.51844	4.77223	1.0846	1.95228
69	O06428_MYCTU	O06428	PROBABLE POLYPRENYL-DIPHOSPHATE SYNTHASE GRCC1 (POLYPRENYL PYROPHOSPHATE SYNTHETASE) OS=Mycobacterium tuberculosis GN=grcC1 PE=3 SV=1 DB=tr	1	8.95522	14.9254	4.77612	3.8806	9.55224	5.37313	0.298507	3.58209	11.0448	1.79104	7.76119	4.1791	1.49254	5.67164	2.68657	1.79104	2.08955	8.0597	1.79104	0.298507
70	ACG_MYCTU	O53476	Putative NAD(P)H nitroreductase acg OS=Mycobacterium tuberculosis GN=acg PE=2 SV=3 DB=sp	1	3.92749	12.3867	6.34441	6.64653	7.55287	7.85498	1.20846	3.02115	10.8761	1.81269	8.45921	1.51057	1.51057	6.0423	2.1148	3.92749	3.62538	8.45921	1.20846	1.51057
71	Y3127_MYCTU	O05800	Uncharacterized protein Rv3127/MT3212 OS=Mycobacterium tuberculosis GN=Rv3127 PE=2 SV=3 DB=sp	1	3.77907	10.4651	6.97674	7.55814	7.84884	6.68605	1.45349	3.48837	9.88372	2.61628	7.55814	4.65116	1.16279	4.36047	1.74419	3.48837	2.32558	10.7558	1.16279	2.03488
72	GYRB_MYCTU	P0C5C5	DNA gyrase subunit B OS=Mycobacterium tuberculosis GN=gyrB PE=1 SV=1 DB=sp	1	8.2963	9.62963	5.92593	2.96296	9.03704	6.37037	0.296296	4.88889	7.85185	3.11111	7.11111	2.96296	7.11111	7.55556	1.77778	2.66667	3.25926	5.92593	2.22222	1.03704
73	PHKR_MYCTU	P95140	Phthiodiolone/phenolphthiodiolone dimycocerosates ketoreductase OS=Mycobacterium tuberculosis GN=Rv2951c PE=1 SV=2 DB=sp	1	8.39895	12.5984	5.51181	7.08661	9.71129	4.98688	0.262467	4.46194	9.44882	2.88714	4.72441	1.31234	3.14961	5.24934	2.62467	2.3622	2.3622	7.87402	2.62467	2.3622
74	P96890_MYCTU	P96890	Acetyl/propionyl-CoA carboxylase, alpha subunit OS=Mycobacterium tuberculosis GN=accA3 PE=4 SV=2 DB=tr	1	10	14	3.83333	5.83333	9.66667	4.66667	0.666667	5.83333	6.16667	2.33333	6	3	4	7.83333	1	3	3.33333	6.66667	1.66667	0.5
75	P95197_MYCTU	P95197	PROBABLE PHOSPHORIBOSYLGLYCINAMIDE FORMYLTRANSFERASE 2 PURT (GART 2) (GAR TRANSFORMYLASE 2) (5'-PHOSPHORIBOSYLGLYCINAMIDE TRANSFORMYLASE 2) (FORMATE-DEPENDENT GAR TRANSFORMYLASE) OS=Mycobacterium tuberculosis GN=purT PE=4 SV=2 DB=tr	1	9.06921	15.7518	5.01193	6.44391	12.6492	4.53461	1.43198	4.05728	8.35322	1.43198	5.01193	4.29594	0.71599	7.1599	1.43198	1.67064	2.38663	6.92124	0.477327	1.19332
76	CTPV_MYCTU	P77894	Probable cation-transporting ATPase V OS=Mycobacterium tuberculosis GN=ctpV PE=3 SV=1 DB=sp	1	10.3896	15.7143	3.76623	4.54545	13.2468	6.23377	0.519481	4.28571	9.35065	1.68831	4.80519	3.8961	2.46753	4.15584	1.68831	1.42857	2.33766	7.4026	0.909091	1.16883
77	INHA_MYCTU	P0A5Y6	Enoyl-[acyl-carrier-protein] reductase [NADH] OS=Mycobacterium tuberculosis GN=inhA PE=1 SV=1 DB=sp	1	10.4089	13.3829	5.94796	4.83271	6.3197	4.83271	0.371747	7.43494	10.0372	2.97398	5.57621	3.71747	3.34572	4.08922	3.71747	1.85874	2.60223	4.83271	2.23048	1.48699
78	O86361_MYCTU	O86361	PROBABLE ACETYL-CoA ACYLTRANSFERASE FADA2 (3-KETOACYL-CoA THIOLASE) (BETA-KETOTHIOLASE) OS=Mycobacterium tuberculosis GN=fadA2 PE=3 SV=1 DB=tr	1	10	16.3636	6.59091	4.09091	6.13636	4.54545	0.909091	2.72727	11.8182	3.40909	6.59091	2.95455	3.40909	4.31818	2.04545	1.59091	2.95455	6.81818	2.27273	0.454545
79	Q7D5X9_MYCTU	Q7D5X9	HesA/MoeB/ThiF family protein OS=Mycobacterium tuberculosis GN=moeB1 PE=4 SV=1 DB=tr	1	8.92857	10.9694	5.86735	5.61224	9.43878	4.08163	1.02041	6.63265	10.7143	2.04082	7.39796	3.31633	4.08163	4.59184	1.78571	1.27551	1.78571	5.86735	3.31633	1.27551
80	DHMA1_MYCTU	P64301	Haloalkane dehalogenase 1 OS=Mycobacterium tuberculosis GN=dhmA1 PE=3 SV=1 DB=sp	0.999998	8.66667	11	3.66667	10	7	5	0	4.33333	9	1.33333	7	3	1.66667	3.66667	1.33333	4	4.66667	8	4	2.66667
81	MTRA_MYCTU	P0A5Z4	DNA-binding response regulator mtrA OS=Mycobacterium tuberculosis GN=mtrA PE=1 SV=1 DB=sp	1	6.22222	8	2.22222	6.22222	13.3333	5.77778	0.444444	4	12.4444	2.22222	9.33333	2.66667	4	5.77778	3.11111	1.33333	1.77778	9.33333	1.33333	0.444444
82	FAB2_MYCTU	P63456	3-oxoacyl-[acyl-carrier-protein] synthase 2 OS=Mycobacterium tuberculosis GN=kasB PE=1 SV=1 DB=sp	1	10.7914	13.4293	4.07674	4.79616	7.91367	5.7554	0.719424	5.7554	8.63309	4.07674	5.7554	2.39808	1.67866	5.9952	3.11751	2.39808	3.11751	6.95444	1.91847	0.719424
83	DHOM_MYCTU	P63629	Homoserine dehydrogenase OS=Mycobacterium tuberculosis GN=hom PE=3 SV=1 DB=sp	1	9.52381	15.873	5.89569	4.08163	12.9252	5.89569	0.453515	4.7619	8.61678	2.04082	6.12245	1.5873	2.26757	6.80272	1.5873	1.13379	1.5873	6.34921	2.49433	0
84	P96219_MYCTU	P96219	Glutamate synthase, small subunit OS=Mycobacterium tuberculosis GN=gltD PE=4 SV=1 DB=tr	1	10.4508	9.83607	2.66393	7.17213	8.40164	4.91803	1.63934	3.89344	8.19672	2.2541	6.7623	3.27869	3.27869	7.37705	2.2541	2.04918	4.09836	8.60656	1.22951	1.63934
85	GLYA1_MYCTU	O53441	Serine hydroxymethyltransferase 1 OS=Mycobacterium tuberculosis GN=glyA1 PE=1 SV=1 DB=sp	1	9.85915	14.3192	4.92958	5.39906	9.15493	4.69484	0.234742	3.75587	10.7981	2.8169	6.33803	2.58216	3.05164	4.69484	2.11268	3.05164	3.28638	6.57277	1.87793	0.469484
86	O53521_MYCTU	O53521	Probable long-chain-fatty-acid-CoA ligase fadD15 (FATTY-ACID-CoA SYNTHETASE) (FATTY-ACID-CoA SYNTHASE) OS=Mycobacterium tuberculosis GN=fadD15 PE=4 SV=3 DB=tr	1	9	13.5	5.16667	4.16667	9.5	6.66667	0.666667	5.33333	9	2.66667	5.66667	2.66667	4.33333	5.83333	1	1.83333	3.83333	5.83333	2.16667	1.16667
87	Y2345_MYCTU	P95241	UPF0603 protein Rv2345/MT2410 OS=Mycobacterium tuberculosis GN=Rv2345 PE=2 SV=1 DB=sp	1	7.27273	17.2727	6.21212	3.48485	7.57576	6.9697	0	3.63636	10.7576	3.93939	6.21212	5	0.909091	4.39394	1.06061	1.21212	2.12121	9.84848	1.66667	0.454545
88	Y0571_MYCTU	O53768	Putative phosphoribosyl transferase Rv0571c/MT0597 OS=Mycobacterium tuberculosis GN=Rv0571c PE=2 SV=3 DB=sp	1	10.158	14.2212	3.16027	5.86907	12.1896	4.28894	1.12867	3.61174	9.93228	1.58014	7.44921	3.83747	2.25734	4.74041	0.451467	1.80587	4.06321	7.90068	0.902935	0.451467
89	ACR_MYCTU	P0A5B7	Alpha-crystallin OS=Mycobacterium tuberculosis GN=hspX PE=1 SV=2 DB=sp	1	6.25	6.94444	6.25	6.25	7.63889	7.63889	0	4.16667	6.94444	0.694444	9.02778	2.77778	5.55556	9.02778	2.77778	1.38889	6.25	8.33333	2.08333	0
90	SAHH_MYCTU	P60176	Adenosylhomocysteinase OS=Mycobacterium tuberculosis GN=ahcY PE=1 SV=2 DB=sp	1	9.09091	9.29293	3.63636	4.0404	7.87879	6.86869	0.606061	5.65657	8.48485	4.24242	7.27273	2.42424	6.06061	7.47475	3.0303	2.62626	2.82828	4.24242	2.42424	1.81818
91	ILVB_MYCTU	P0A622	Acetolactate synthase OS=Mycobacterium tuberculosis GN=ilvB PE=3 SV=1 DB=sp	1	9.70874	12.1359	4.20712	6.95793	8.73786	5.01618	1.13269	6.47249	7.44337	2.42718	5.66343	4.04531	3.55987	5.01618	2.589	3.55987	2.91262	5.33981	1.77994	1.2945
92	PYRH_MYCTU	P65929	Uridylate kinase OS=Mycobacterium tuberculosis GN=pyrH PE=3 SV=1 DB=sp	1	11.8774	12.2605	3.83142	4.21456	11.1111	6.13027	0.383142	3.83142	9.96169	2.29885	5.36398	4.5977	2.29885	5.36398	4.21456	0.766284	3.44828	6.51341	1.53257	0
93	O69644_MYCTU	O69644	PROBABLE TRANSCRIPTIONAL REGULATORY PROTEIN (PROBABLY CRP/FNR-FAMILY) OS=Mycobacterium tuberculosis GN=MT3777 PE=1 SV=1 DB=tr	1	8.03571	10.2679	5.80357	4.46429	5.80357	5.80357	0	7.14286	10.7143	2.23214	6.25	4.46429	2.67857	6.69643	1.78571	1.33929	3.57143	11.6071	0.446429	0.892857
94	Y3134_MYCTU	P95192	Universal stress protein Rv3134c/MT3220 OS=Mycobacterium tuberculosis GN=Rv3134c PE=2 SV=1 DB=sp	1	7.83582	17.1642	7.46269	5.59701	11.9403	3.73134	2.23881	2.23881	8.95522	1.49254	4.47761	2.98507	1.49254	5.22388	1.1194	4.47761	0.746269	8.95522	1.1194	0.746269
95	O53154_MYCTU	O53154	ABC transporter, ATP-binding protein OS=Mycobacterium tuberculosis GN=MT1510 PE=4 SV=1 DB=tr	1	9.3985	9.77444	7.14286	5.6391	7.89474	4.51128	0	6.39098	9.3985	2.25564	5.26316	1.8797	4.13534	7.89474	2.25564	4.51128	2.25564	5.6391	3.38346	0.37594
96	PRA_MYCTU	O53426	Proline-rich antigen homolog OS=Mycobacterium tuberculosis GN=pra PE=4 SV=1 DB=sp	1	12.5	6.25	8.33333	18.75	8.33333	5.83333	1.66667	6.25	5.41667	0.416667	2.08333	4.16667	2.08333	2.08333	2.5	0.833333	3.33333	2.08333	4.58333	2.5
97	FAB1_MYCTU	P63454	3-oxoacyl-[acyl-carrier-protein] synthase 1 OS=Mycobacterium tuberculosis GN=kasA PE=1 SV=1 DB=sp	1	11.7788	14.1827	6.49038	5.76923	8.65385	4.56731	0.721154	4.56731	7.45192	2.40385	6.25	1.68269	2.40385	5.52885	3.84615	2.40385	2.64423	5.76923	1.92308	0.961538
98	DBH_MYCTU	P95109	DNA-binding protein HU homolog OS=Mycobacterium tuberculosis GN=hup PE=1 SV=1 DB=sp	1	5.14019	24.7664	3.27103	6.54206	10.2804	8.41121	0	1.40187	1.86916	1.40187	1.86916	2.33645	19.1589	2.33645	0.46729	0.46729	1.86916	8.41121	0	0
99	O06291_MYCTU	O06291	Heat shock protein HtrA OS=Mycobacterium tuberculosis GN=htrA PE=4 SV=3 DB=tr	1	11.1742	12.1212	7.00758	6.43939	11.3636	5.49242	0	5.11364	6.43939	4.54545	7.95455	4.16667	3.78788	3.78788	0.94697	1.32576	2.65152	4.92424	0.568182	0.189394
100	FTSY_MYCTU	P66842	Cell division protein ftsY homolog OS=Mycobacterium tuberculosis GN=ftsY PE=3 SV=1 DB=sp	1	10.4265	13.981	4.2654	5.6872	11.8483	5.92417	0	3.79147	11.3744	1.18483	7.81991	3.08057	2.36967	4.9763	0.7109	0.947867	1.89573	8.29384	0.473934	0.947867
101	O06159_MYCTU	O06159	PROBABLE DIHYDROLIPOAMIDE S-ACETYLTRANSFERASE E2 COMPONENT PDHC (LIPOATE ACETYLTRANSFERASE) (THIOLTRANSACETYLASE A) OS=Mycobacterium tuberculosis GN=pdhC PE=1 SV=2 DB=tr	1	10.1781	11.9593	4.58015	5.85242	12.7226	7.12468	1.27226	4.3257	9.92366	1.78117	5.08906	2.03562	2.54453	7.37913	1.27226	2.29008	2.03562	6.61578	0.508906	0.508906
102	MURF_MYCTU	P0A5L4	UDP-N-acetylmuramoyl-tripeptide--D-alanyl-D-alanine ligase OS=Mycobacterium tuberculosis GN=murF PE=3 SV=1 DB=sp	1	9.80392	20.1961	4.5098	4.90196	11.7647	5.09804	0.784314	3.72549	9.21569	2.54902	6.07843	2.15686	1.17647	4.5098	1.56863	3.52941	0.980392	6.07843	0.392157	0.980392
103	PKNH_MYCTU	Q11053	Probable serine/threonine-protein kinase pknH OS=Mycobacterium tuberculosis GN=pknH PE=1 SV=2 DB=sp	0.999675	7.98722	12.3003	6.07029	11.1821	8.14696	6.54952	0.958466	3.99361	5.7508	2.55591	5.43131	4.47284	4.3131	4.3131	2.8754	1.75719	1.91693	4.79233	2.8754	1.75719
104	CISY2_MYCTU	P63777	Putative citrate synthase 2 OS=Mycobacterium tuberculosis GN=citA PE=3 SV=1 DB=sp	1	8.84718	14.7453	4.55764	6.97051	9.91957	4.28954	0.80429	4.28954	7.5067	1.34048	6.16622	2.68097	1.34048	6.16622	2.94906	1.60858	2.94906	8.84718	2.14477	1.87668
105	PSTS2_MYCTU	O05870	Phosphate-binding protein pstS 2 OS=Mycobacterium tuberculosis GN=pstS2 PE=1 SV=1 DB=sp	1	12.973	10.8108	10.2703	5.67568	5.67568	9.18919	1.35135	5.13514	6.21622	5.67568	4.59459	4.32432	3.78378	2.7027	1.35135	0.540541	3.51351	1.89189	3.24324	1.08108
106	Y3401_MYCTU	Q50724	Uncharacterized glycosyl hydrolase Rv3401/MT3509 OS=Mycobacterium tuberculosis GN=Rv3401 PE=3 SV=1 DB=sp	1	7.50636	12.2137	4.19847	5.08906	6.743	6.48855	0.890585	3.43511	10.9415	2.03562	6.2341	3.30789	1.39949	7.37913	1.78117	3.81679	2.79898	8.52417	3.05344	2.16285
107	RIR1_MYCTU	P0A5W8	Ribonucleoside-diphosphate reductase subunit alpha OS=Mycobacterium tuberculosis GN=nrdE PE=1 SV=1 DB=sp	1	6.2069	8.13793	5.93103	3.58621	5.37931	5.93103	0.689655	7.17241	8.13793	4.55172	6.48276	4.13793	5.65517	6.48276	1.7931	2.62069	4.82759	5.7931	6.06897	0.413793
108	Y1543_MYCTU	P66779	Uncharacterized oxidoreductase Rv1543/MT1595 OS=Mycobacterium tuberculosis GN=Rv1543 PE=3 SV=1 DB=sp	1	7.91789	12.0235	6.15836	3.81232	9.09091	6.15836	0.58651	5.8651	7.91789	5.8651	6.74487	2.93255	2.93255	2.93255	2.6393	2.34604	3.51906	7.91789	2.34604	0.293255
109	Y2627_MYCTU	O06185	Uncharacterized protein Rv2627c/MT2702 OS=Mycobacterium tuberculosis GN=Rv2627c PE=1 SV=2 DB=sp	1	8.95884	8.47458	6.05327	8.47458	6.77966	3.1477	0.726392	4.11622	11.3801	1.45278	4.11622	3.63196	2.42131	5.81114	2.17918	3.63196	4.11622	9.92736	2.17918	2.42131
110	Y293_MYCTU	O53686	Putative S-adenosyl-L-methionine-dependent methyltransferase Rv0281/MT0293 OS=Mycobacterium tuberculosis GN=Rv0281 PE=3 SV=1 DB=sp	1	7.61589	16.5563	4.30464	5.96026	7.28477	4.63576	0.662252	2.31788	8.27815	1.3245	7.28477	2.64901	2.31788	7.94702	0.993377	1.65563	4.96689	8.27815	2.64901	2.31788
111	SYA_MYCTU	O07438	Alanyl-tRNA synthetase OS=Mycobacterium tuberculosis GN=alaS PE=3 SV=2 DB=sp	1	10.177	12.5	5.19912	4.09292	8.84956	5.42035	0.331858	4.97788	7.9646	2.87611	5.97345	3.4292	2.54425	7.07965	1.99115	1.88053	3.4292	8.07522	2.32301	0.884956
112	PHSG_MYCTU	Q10639	Glycogen phosphorylase OS=Mycobacterium tuberculosis GN=glgP PE=3 SV=1 DB=sp	0.999997	8.34299	10.7764	3.93975	6.14137	7.64774	4.86674	0.347625	3.01275	13.0939	2.781	7.76362	4.05562	1.50637	5.44612	1.854	2.3175	2.54925	8.34299	2.66512	2.54925
113	Y2298_MYCTU	P63484	Uncharacterized oxidoreductase Rv2298/MT2355 OS=Mycobacterium tuberculosis GN=Rv2298 PE=3 SV=1 DB=sp	1	8.66873	12.6935	5.88235	5.88235	9.28793	3.09598	0	5.26316	10.8359	3.09598	6.19195	3.09598	2.78638	4.95356	1.23839	0.928793	3.09598	9.28793	2.47678	1.23839
114	O06216_MYCTU	O06216	Putative uncharacterized protein OS=Mycobacterium tuberculosis GN=MT2219 PE=4 SV=1 DB=tr	0.99999	7.98611	16.6667	4.51389	8.68056	10.4167	3.81944	1.73611	2.08333	9.375	0.347222	5.20833	2.08333	1.73611	5.55556	1.73611	3.125	3.125	6.59722	2.43056	2.77778
115	ATPG_MYCTU	P63671	ATP synthase gamma chain OS=Mycobacterium tuberculosis GN=atpG PE=3 SV=1 DB=sp	1	4.91803	13.7705	7.86885	3.27869	4.91803	5.90164	0.327869	5.2459	10.4918	3.27869	3.93443	3.60656	2.95082	9.83607	2.62295	0.983607	2.95082	8.85246	3.60656	0.655738
116	Y2224_MYCTU	P65823	Uncharacterized protein Rv2224c/MT2282 OS=Mycobacterium tuberculosis GN=Rv2224c PE=3 SV=1 DB=sp	0.999999	9.03846	11.3462	5	7.5	8.46154	4.80769	2.11538	4.23077	8.07692	3.46154	8.65385	2.69231	3.65385	3.46154	1.92308	1.73077	2.69231	7.11538	3.07692	0.961538
117	O33185_MYCTU	O33185	Possible long-chain acyl-CoA synthase OS=Mycobacterium tuberculosis GN=Rv1683 PE=4 SV=3 DB=tr	1	9.70971	11.8118	5.30531	5.70571	10.8108	5.40541	0.4004	4.1041	9.00901	2.6026	6.50651	3.1031	1.4014	4.2042	2.8028	2.4024	3.1031	8.00801	2.002	1.6016
118	O05777_MYCTU	O05777	Putative uncharacterized protein OS=Mycobacterium tuberculosis GN=MT3183 PE=4 SV=1 DB=tr	1	9.54064	8.83392	7.42049	6.71378	8.12721	6.36042	0.706714	4.24028	11.6608	1.41343	8.12721	2.12014	2.12014	4.947	2.12014	2.12014	3.18021	7.77385	0.353357	2.12014
119	ISPG_MYCTU	O33350	4-hydroxy-3-methylbut-2-en-1-yl diphosphate synthase OS=Mycobacterium tuberculosis GN=ispG PE=3 SV=1 DB=sp	0.999998	9.81912	12.6615	5.42636	6.45995	11.3695	4.65116	2.06718	5.68475	7.23514	2.84238	4.65116	3.61757	3.10078	6.97674	2.32558	1.80879	2.32558	5.42636	1.29199	0.258398
120	DPO1_MYCTU	P0A550	DNA polymerase I OS=Mycobacterium tuberculosis GN=polA PE=3 SV=1 DB=sp	1	7.74336	13.1637	4.31416	4.20354	6.96903	6.85841	0	3.53982	11.7257	2.10177	8.5177	3.9823	2.87611	6.08407	1.76991	1.76991	2.98673	7.9646	2.76549	0.663717
121	PCC5_MYCTU	P96885	Probable propionyl-CoA carboxylase beta chain 5 OS=Mycobacterium tuberculosis GN=accD5 PE=1 SV=1 DB=sp	1	9.67153	10.0365	4.37956	4.92701	7.84672	6.38686	1.09489	6.75182	8.21168	3.28467	6.38686	3.46715	3.83212	6.75182	2.0073	2.73723	2.73723	5.47445	3.83212	0.182482
122	ACDP_MYCTU	P63427	Probable acyl-CoA dehydrogenase fadE25 OS=Mycobacterium tuberculosis GN=fadE25 PE=3 SV=1 DB=sp	1	8.99743	14.91	5.65553	3.85604	6.16967	5.9126	1.02828	5.65553	6.42674	2.31362	5.65553	2.82776	4.88432	7.71208	3.59897	1.54242	4.11311	5.65553	2.05656	1.02828
123	PDXS_MYCTU	P60796	Pyridoxal biosynthesis lyase pdxS OS=Mycobacterium tuberculosis GN=pdxS PE=3 SV=1 DB=sp	1	11.0368	15.3846	3.67893	4.34783	9.699	5.68562	0.334448	6.68896	5.68562	1.67224	5.35117	2.34114	3.34448	7.02341	5.01672	2.00669	3.01003	6.02007	1.00334	0.668896
124	GABD2_MYCTU	P96417	Putative succinate-semialdehyde dehydrogenase [NADP+] 2 OS=Mycobacterium tuberculosis GN=gabD2 PE=1 SV=3 DB=sp	1	8.49421	14.0927	4.82625	6.17761	8.88031	6.17761	1.5444	5.01931	7.91506	3.28185	5.21236	2.12355	4.44015	5.40541	2.12355	0.579151	2.89575	6.56371	3.0888	1.1583
125	G3P_MYCTU	P64178	Glyceraldehyde-3-phosphate dehydrogenase OS=Mycobacterium tuberculosis GN=gap PE=3 SV=1 DB=sp	1	8.84956	11.2094	5.60472	3.53982	9.43953	6.78466	0.884956	6.78466	10.0295	4.12979	9.43953	2.65487	5.89971	2.94985	0.884956	1.47493	2.0649	4.12979	2.35988	0.884956
126	P71814_MYCTU	P71814	POSSIBLE TWO COMPONENT SYSTEM RESPONSE TRANSCRIPTIONAL POSITIVE REGULATOR PHOP OS=Mycobacterium tuberculosis GN=phoP PE=4 SV=1 DB=tr	1	8.50202	7.28745	3.64372	4.45344	10.9312	6.88259	0	3.64372	11.7409	2.83401	7.69231	1.61943	4.45344	6.88259	1.61943	1.21457	3.64372	9.31174	2.83401	0.809717
127	PYRB_MYCTU	P65613	Aspartate carbamoyltransferase OS=Mycobacterium tuberculosis GN=pyrB PE=3 SV=1 DB=sp	0.999938	9.09091	13.4796	6.26959	4.38871	10.6583	6.26959	0	3.76176	10.3448	2.19436	6.26959	3.44828	1.5674	3.76176	3.1348	3.44828	2.19436	7.83699	0.940439	0.940439
128	P96253_MYCTU	P96253	Glucose-6-phosphate dehydrogenase, F420-dependent OS=Mycobacterium tuberculosis GN=fgd1 PE=1 SV=2 DB=tr	1	9.22619	12.5	4.7619	5.65476	6.25	4.16667	0.595238	4.16667	8.92857	2.08333	6.25	2.97619	3.86905	7.44048	2.38095	2.38095	4.16667	6.54762	3.57143	2.08333
129	PYRC_MYCTU	P71809	Dihydroorotase OS=Mycobacterium tuberculosis GN=pyrC PE=3 SV=2 DB=sp	0.999997	8.83721	15.5814	3.72093	5.81395	10.4651	6.04651	1.16279	4.18605	9.30233	1.86047	7.2093	2.55814	1.16279	5.5814	2.7907	3.72093	1.16279	6.51163	1.16279	1.16279
130	RS2_MYCTU	P66537	30S ribosomal protein S2 OS=Mycobacterium tuberculosis GN=rpsB PE=3 SV=1 DB=sp	1	8.01394	12.892	4.52962	4.18118	6.27178	9.05923	0.348432	5.22648	8.36237	2.78746	5.22648	3.83275	5.92334	7.66551	2.43902	1.74216	2.78746	5.92334	1.39373	1.39373
131	RHO_MYCTU	P66028	Transcription termination factor rho OS=Mycobacterium tuberculosis GN=rho PE=3 SV=1 DB=sp	0.999961	9.63455	9.30233	6.47841	5.81395	6.64452	6.64452	0.166113	4.15282	7.30897	3.65449	7.97342	4.81728	4.31894	7.47508	1.99336	0.996678	1.82724	9.63455	1.16279	0
132	DNAJ1_MYCTU	P0A548	Chaperone protein dnaJ 1 OS=Mycobacterium tuberculosis GN=dnaJ1 PE=3 SV=1 DB=sp	0.999996	15.6962	9.36709	6.07595	6.58228	7.08861	6.32911	2.02532	2.53165	6.58228	3.5443	5.82278	1.51899	3.29114	6.07595	0.506329	1.26582	4.55696	9.36709	1.26582	0.506329
133	LPQH_MYCTU	P0A5J0	Lipoprotein lpqH OS=Mycobacterium tuberculosis GN=lpqH PE=3 SV=1 DB=sp	1	16.3522	13.2075	9.43396	3.77358	10.6918	13.2075	1.88679	4.40252	3.77358	6.28931	3.14465	1.25786	5.03145	2.51572	1.88679	0.628931	0.628931	0.628931	1.25786	0
134	EPHD_MYCTU	P66777	Probable oxidoreductase ephD OS=Mycobacterium tuberculosis GN=ephD PE=3 SV=1 DB=sp	0.999327	8.44595	11.9932	7.26351	6.41892	10.9797	4.22297	0.675676	4.89865	6.92568	2.02703	6.58784	2.87162	2.19595	3.5473	1.68919	2.7027	3.37838	8.61486	3.5473	1.01351
135	P96290_MYCTU	P96290	Acyl-CoA synthase OS=Mycobacterium tuberculosis GN=fadD28 PE=1 SV=1 DB=tr	0.999998	8.27586	9.65517	8.7931	6.72414	7.93103	6.37931	1.37931	5.68966	7.75862	1.89655	7.24138	3.62069	2.24138	4.48276	1.89655	1.72414	3.44828	6.89655	2.75862	1.2069
136	O65936_MYCTU	O65936	PROBABLE OXIDOREDUCTASE OS=Mycobacterium tuberculosis GN=Rv1751 PE=4 SV=1 DB=tr	0.999931	8.91304	12.1739	3.69565	7.17391	7.82609	5.65217	0.869565	3.04348	11.5217	1.73913	4.13043	2.6087	2.3913	6.30435	2.17391	2.82609	3.47826	10	1.95652	1.52174
137	O53204_MYCTU	O53204	ABC transporter, ATP-binding protein OS=Mycobacterium tuberculosis GN=MT2552 PE=4 SV=1 DB=tr	0.999981	8.96057	8.60215	3.76344	4.30108	7.70609	4.83871	0.716846	3.58423	11.4695	3.94265	7.70609	3.22581	6.2724	8.24373	1.6129	1.79211	2.68817	6.2724	2.68817	1.6129
138	O06173_MYCTU	O06173	Putative uncharacterized protein OS=Mycobacterium tuberculosis GN=MT2585 PE=4 SV=1 DB=tr	0.999616	8.81801	12.758	5.4409	7.31707	7.69231	7.50469	0.187617	3.75235	11.6323	1.1257	5.62852	4.12758	4.12758	5.81614	1.31332	1.31332	3.93996	5.4409	0.938086	1.1257
139	Q10782_MYCTU	Q10782	Oxidoreductase, short-chain dehydrogenase/reductase family OS=Mycobacterium tuberculosis GN=MT1596 PE=3 SV=1 DB=tr	0.999457	9.3633	13.4831	7.1161	6.74157	8.61423	4.86891	1.1236	4.49438	11.236	2.24719	2.62172	2.99625	1.87266	6.36704	2.24719	1.49813	3.74532	7.86517	0.749064	0.749064
140	Y2563_MYCTU	P65007	Uncharacterized ABC transporter permease Rv2563/MT2639 OS=Mycobacterium tuberculosis GN=Rv2563 PE=3 SV=1 DB=sp	0.999993	8.88252	14.8997	5.44413	6.87679	13.1805	6.01719	0	5.73066	12.6074	1.7192	4.29799	3.15186	1.43266	2.00573	2.00573	0.286533	3.72493	6.30372	0.859599	0.573066
141	Y479_MYCTU	P64699	Uncharacterized protein Rv0479c/MT0497 OS=Mycobacterium tuberculosis GN=Rv0479c PE=4 SV=1 DB=sp	0.999994	7.47126	10.9195	7.47126	8.04598	7.47126	8.62069	0.574713	6.03448	8.33333	4.5977	2.87356	6.03448	3.73563	4.5977	0.574713	2.87356	2.87356	5.17241	0.574713	1.14943
142	IF2_MYCTU	P65131	Translation initiation factor IF-2 OS=Mycobacterium tuberculosis GN=infB PE=3 SV=1 DB=sp	0.999969	12.2222	13.1111	5.11111	7.33333	8.55556	4.22222	0.222222	4.55556	7	2.77778	6.22222	3.11111	3.88889	7	1.66667	1.11111	1.88889	8.55556	1.44444	0
143	ECCE3_MYCTU	O53696	ESX-3 secretion system protein EccE3 OS=Mycobacterium tuberculosis GN=eccE3 PE=3 SV=1 DB=sp	0.999999	6.34441	16.0121	4.22961	7.25076	7.55287	9.96979	0.906344	4.53172	10.574	1.81269	5.43807	1.81269	0	2.71903	0.60423	2.1148	0.906344	11.4804	2.71903	3.02115
144	EFGL_MYCTU	O07170	Elongation factor G-like protein OS=Mycobacterium tuberculosis GN=Rv0120c PE=3 SV=1 DB=sp	1	9.94398	11.6246	5.88235	5.7423	9.80392	5.88235	1.12045	4.20168	9.2437	1.68067	6.30252	2.80112	3.36134	7.56303	1.2605	2.38095	3.08123	5.88235	1.82073	0.420168
145	O53182_MYCTU	O53182	PROBABLE OXIDOREDUCTASE (ALPHA SUBUNIT) OS=Mycobacterium tuberculosis GN=Rv2455c PE=4 SV=3 DB=tr	0.999972	10.7198	12.4043	5.0536	6.73813	6.73813	5.66616	0.459418	5.0536	10.5666	3.67534	5.0536	2.90965	3.36907	6.27871	1.37825	1.99081	2.90965	5.51302	2.90965	0.612557
146	Y1480_MYCTU	P64853	Uncharacterized protein Rv1480/MT1527 OS=Mycobacterium tuberculosis GN=Rv1480 PE=4 SV=1 DB=sp	0.999979	7.88644	14.511	3.78549	5.99369	7.88644	5.04732	0.946372	4.73186	10.0946	1.26183	8.51735	2.52366	1.57729	4.10095	3.15457	3.15457	1.89274	11.3565	0.315457	1.26183
147	EFTS_MYCTU	Q10788	Elongation factor Ts OS=Mycobacterium tuberculosis GN=tsf PE=3 SV=1 DB=sp	1	6.64207	19.9262	2.58303	2.21402	9.5941	4.42804	0.738007	3.69004	9.22509	2.21402	7.74908	2.58303	7.01107	8.48708	0.738007	0.738007	3.32103	7.01107	1.10701	0
148	Y2625_MYCTU	O06187	Putative zinc metalloprotease Rv2625c/MT2700 OS=Mycobacterium tuberculosis GN=Rv2625c PE=2 SV=1 DB=sp	0.999999	10.1781	15.2672	5.34351	5.59796	10.687	6.36132	0	4.58015	12.7226	1.01781	3.56234	2.03562	0.508906	3.30789	1.27226	1.78117	3.81679	7.63359	1.52672	2.79898
149	LPRA_MYCTU	Q11049	Putative lipoprotein lprA OS=Mycobacterium tuberculosis GN=lprA PE=1 SV=2 DB=sp	1	9.01639	13.1148	8.60656	3.68852	9.83607	11.4754	0.819672	3.68852	8.60656	4.09836	7.78689	3.27869	5.7377	1.63934	2.04918	1.63934	0.819672	1.63934	1.63934	0.819672
150	PPIB_MYCTU	Q50639	Probable peptidyl-prolyl cis-trans isomerase B OS=Mycobacterium tuberculosis GN=ppiB PE=3 SV=1 DB=sp	0.999572	7.79221	11.3636	6.16883	9.74026	8.76623	9.74026	1.62338	2.5974	7.14286	4.87013	4.54545	5.19481	5.51948	2.27273	1.94805	0.974026	2.92208	4.54545	2.27273	0
151	O53146_MYCTU	O53146	PROBABLE QUINONE REDUCTASE QOR (NADPH:quinone reductase) (Zeta-crystallin homolog protein) OS=Mycobacterium tuberculosis GN=qor PE=4 SV=3 DB=tr	1	10.9756	14.0244	5.79268	5.4878	11.5854	7.92683	0.609756	3.04878	9.14634	0.914634	5.18293	2.7439	2.7439	5.18293	0.304878	2.43902	3.35366	4.87805	2.7439	0.914634
152	Y2004_MYCTU	P0A5F9	Uncharacterized protein Rv2004c/MT2060 OS=Mycobacterium tuberculosis GN=Rv2004c PE=1 SV=1 DB=sp	0.999999	7.83133	14.0562	4.41767	2.81124	9.23695	4.41767	2.00803	4.61847	8.43373	1.40562	8.83534	2.81124	2.20884	5.82329	1.40562	3.41365	3.21285	10.241	2.00803	0.803213
153	TGS2_MYCTU	P67210	Probable diacyglycerol O-acyltransferase tgs2 OS=Mycobacterium tuberculosis GN=tgs2 PE=1 SV=1 DB=sp	0.99999	7.04846	10.5727	7.04846	7.70925	7.48899	3.30396	0.881057	3.74449	13.4361	3.96476	6.60793	3.0837	2.64317	3.74449	3.30396	2.86344	3.0837	6.82819	1.76211	0.881057
154	ECCD5_MYCTU	O53944	ESX-5 secretion system protein eccD5 OS=Mycobacterium tuberculosis GN=eccD5 PE=3 SV=1 DB=sp	0.999908	6.95825	14.9105	6.16302	5.36779	12.1272	6.36183	1.19284	5.5666	13.1213	0.795229	3.57853	2.18688	0.795229	2.7833	3.18091	1.39165	2.38569	6.95825	1.98807	2.18688
155	Y2567_MYCTU	Q50654	Uncharacterized protein Rv2567/MT2643 OS=Mycobacterium tuberculosis GN=Rv2567 PE=4 SV=2 DB=sp	0.999806	7.57919	12.6697	6.56109	6.1086	8.82353	5.76923	0.339367	2.71493	12.5566	1.47059	6.90045	3.39367	1.35747	5.42986	2.71493	2.37557	1.69683	7.35294	2.37557	1.80995
156	O06804_MYCTU	O06804	Oxidoreductase, FAD-binding OS=Mycobacterium tuberculosis GN=MT1821 PE=4 SV=2 DB=tr	1	7.47664	8.8785	5.84112	5.14019	7.94393	6.7757	0.934579	3.50467	8.41121	2.33645	6.54206	5.14019	1.63551	5.60748	2.80374	2.1028	4.43925	10.514	2.80374	1.16822
157	MKL_MYCTU	P63357	Probable ribonucleotide transport ATP-binding protein mkl OS=Mycobacterium tuberculosis GN=mkl PE=3 SV=1 DB=sp	0.999991	9.7493	7.24234	5.84958	5.29248	6.12813	5.57103	0.557103	7.79944	10.0279	2.22841	5.57103	3.06407	4.73538	8.07799	3.62117	2.50696	3.06407	6.68524	1.67131	0.557103
158	CFA1_MYCTU	P0C5C2	Cyclopropane-fatty-acyl-phospholipid synthase 1 OS=Mycobacterium tuberculosis GN=cmaA1 PE=1 SV=1 DB=sp	0.999996	6.62021	8.7108	4.52962	4.18118	6.27178	5.22648	1.74216	4.18118	11.1498	3.13589	5.57491	5.92334	4.18118	5.92334	3.48432	3.48432	6.27178	4.87805	3.48432	1.0453
159	Y0079_MYCTU	O53624	Uncharacterized protein Rv0079/MT0086 OS=Mycobacterium tuberculosis GN=Rv0079 PE=2 SV=1 DB=sp	0.999948	8.05861	14.2857	3.2967	9.15751	8.42491	6.22711	1.4652	2.5641	9.52381	1.8315	6.59341	3.663	0.732601	3.2967	1.4652	1.8315	2.5641	12.4542	1.4652	1.0989
160	CINAL_MYCTU	P63775	CinA-like protein OS=Mycobacterium tuberculosis GN=cinA PE=3 SV=1 DB=sp	0.999762	9.53488	12.7907	4.4186	6.27907	8.13953	7.90698	1.16279	6.27907	9.30233	2.09302	5.5814	3.48837	1.86047	6.04651	2.09302	1.16279	1.62791	8.37209	1.39535	0.465116
161	P96878_MYCTU	P96878	PROBABLE TRANSMEMBRANE CARBONIC ANHYDRASE (CARBONATE DEHYDRATASE) (CARBONIC DEHYDRATASE) OS=Mycobacterium tuberculosis GN=MT3373 PE=4 SV=2 DB=tr	1	8.11518	12.4346	6.93717	5.75916	11.2565	4.71204	0.91623	7.59162	11.7801	2.87958	4.58115	2.35602	1.70157	3.79581	1.83246	3.53403	2.22513	5.2356	0.91623	1.43979
162	Y647_MYCTU	P96936	Uncharacterized protein Rv0647c/MT0675 OS=Mycobacterium tuberculosis GN=Rv0647c PE=3 SV=1 DB=sp	0.9998	7.17213	10.4508	4.5082	4.71311	8.81148	4.71311	0	4.09836	10.2459	1.22951	5.53279	4.5082	4.30328	6.96721	2.66393	2.86885	5.53279	7.9918	2.04918	1.63934
163	TRPB_MYCTU	P66984	Tryptophan synthase beta chain OS=Mycobacterium tuberculosis GN=trpB PE=1 SV=1 DB=sp	1	12.3223	13.2701	4.9763	4.2654	6.87204	5.21327	1.18483	4.73934	8.29384	2.60664	6.63507	3.31754	2.36967	5.21327	2.60664	3.08057	3.5545	6.16114	2.36967	0.947867
164	O50437_MYCTU	O50437	PROBABLE POLYKETIDE BETA-KETOACYL SYNTHASE PKS4 OS=Mycobacterium tuberculosis GN=pks4 PE=4 SV=1 DB=tr	0.999913	8.91277	14.4753	6.32111	5.56258	9.22882	6.13148	0.948167	3.60303	10.0506	1.39064	4.93047	3.85588	0.821745	6.00506	1.26422	3.03413	2.65487	7.26928	2.08597	1.45386
165	GLMS_MYCTU	P0A588	Glucosamine--fructose-6-phosphate aminotransferase [isomerizing] OS=Mycobacterium tuberculosis GN=glmS PE=3 SV=2 DB=sp	0.999996	8.33333	13.4615	4.16667	4.00641	9.45513	5.92949	0.641026	4.80769	9.9359	1.92308	5.76923	2.40385	2.72436	7.69231	1.44231	3.36538	3.04487	7.37179	3.04487	0.480769
166	Q7D6Y7_MYCTU	Q7D6Y7	Decarboxylase, Orn/Lys/Arg family OS=Mycobacterium tuberculosis GN=MT2607 PE=4 SV=1 DB=tr	0.99999	4.75185	12.038	5.80781	4.11827	7.39176	6.1246	0.739176	3.90707	11.4044	3.37909	7.60296	3.59029	2.00634	5.38543	1.90074	2.95671	3.90707	7.91975	3.59029	1.47835
167	SYM_MYCTU	O05593	Methionyl-tRNA synthetase OS=Mycobacterium tuberculosis GN=metG PE=1 SV=1 DB=sp	0.999999	6.35838	11.5607	5.00963	5.78035	7.32177	5.97303	0.192678	4.04624	9.05588	3.08285	6.93642	3.46821	2.50482	5.58767	2.11946	2.89017	5.00963	7.32177	4.04624	1.7341
168	Q6MX39_MYCTU	Q6MX39	POSSIBLE MYCOLIC ACID SYNTHASE UMAA OS=Mycobacterium tuberculosis GN=umaA PE=4 SV=1 DB=tr	0.999968	5.94406	7.69231	4.54545	2.44755	4.54545	5.59441	1.04895	5.94406	9.09091	3.14685	6.29371	5.59441	5.59441	8.74126	3.84615	2.0979	7.34266	4.8951	4.54545	1.04895
169	P96832_MYCTU	P96832	PROBABLE NAD(P) TRANSHYDROGENASE (SUBUNIT ALPHA) PNTAA [FIRST PART; CATALYTIC PART] (PYRIDINE NUCLEOTIDE TRANSHYDROGENASE SUBUNIT ALPHA) (NICOTINAMIDE NUCLEOTIDE TRANSHYDROGENASE SUBUNIT ALPHA) OS=Mycobacterium tuberculosis GN=pntAa PE=4 SV=1 DB=tr	0.999613	9.28962	15.847	5.46448	5.46448	11.7486	7.37705	0.546448	3.27869	9.56284	1.91257	5.7377	3.82514	3.00546	5.7377	1.36612	0.546448	1.63934	5.7377	1.36612	0.546448
170	O53780_MYCTU	O53780	Lipoprotein, MK35 OS=Mycobacterium tuberculosis GN=lpqN PE=4 SV=1 DB=tr	0.999987	7.89474	11.4035	7.89474	8.77193	5.70175	13.1579	0.438596	5.26316	7.89474	3.50877	7.45614	4.38596	3.50877	2.19298	1.31579	1.75439	2.63158	1.75439	2.19298	0.877193
171	P95186_MYCTU	P95186	Acyl-CoA dehydrogenase OS=Mycobacterium tuberculosis GN=fadE23 PE=3 SV=1 DB=tr	0.999838	7.73067	13.4663	6.98254	3.2419	6.48379	5.48628	0.249377	5.98504	8.72818	3.74065	4.98753	2.99252	5.23691	8.4788	3.2419	1.99501	2.74314	4.98753	1.74564	1.49626
172	Q50631_MYCTU	Q50631	PROBABLE FATTY-ACID-CoA LIGASE FADD9 (FATTY-ACID-CoA SYNTHETASE) (FATTY-ACID-CoA SYNTHASE) OS=Mycobacterium tuberculosis GN=fadD9 PE=4 SV=1 DB=tr	0.999976	7.44863	11.7295	5.90753	5.90753	7.10616	6.07877	0.770548	4.79452	11.5582	2.31164	6.93493	2.91096	2.05479	5.7363	1.79795	1.88356	3.51027	7.36301	3.33904	0.856164
173	O53664_MYCTU	O53664	MaoC family protein OS=Mycobacterium tuberculosis GN=MT0255 PE=4 SV=1 DB=tr	0.999986	7.14286	13.2143	2.5	9.64286	10	8.21429	0	3.57143	9.64286	4.28571	3.57143	2.85714	3.21429	2.85714	1.78571	3.21429	3.92857	6.78571	2.85714	0.714286
174	O05592_MYCTU	O05592	Putative uncharacterized protein OS=Mycobacterium tuberculosis GN=MT1035 PE=4 SV=1 DB=tr	0.999403	6.34921	11.4638	8.81834	8.81834	8.11287	6.87831	1.0582	2.6455	8.46561	3.7037	6.87831	4.40917	1.94004	3.1746	1.23457	1.41093	2.1164	6.34921	4.58554	1.5873
175	ETFA_MYCTU	O53275	Electron transfer flavoprotein subunit alpha OS=Mycobacterium tuberculosis GN=etfA PE=3 SV=1 DB=sp	0.999828	11.9497	19.8113	4.71698	4.40252	13.2075	4.71698	0	5.34591	6.91824	1.25786	4.40252	2.83019	3.77358	7.54717	0.628931	0.943396	1.88679	3.77358	1.88679	0
176	O05769_MYCTU	O05769	HYPOTHETICAL ALANINE AND VALINE RICH PROTEIN OS=Mycobacterium tuberculosis GN=Rv3090 PE=4 SV=1 DB=tr	0.999282	5.76271	11.1864	5.42373	5.08475	9.49153	7.11864	1.35593	7.11864	7.11864	5.76271	5.76271	7.11864	3.38983	2.71186	1.35593	0.677966	4.74576	5.76271	1.01695	2.0339
177	O53871_MYCTU	O53871	POSSIBLE ACYL-CoA THIOLASE FADA OS=Mycobacterium tuberculosis GN=fadA PE=3 SV=1 DB=tr	1	11.6625	11.4144	5.45906	4.21836	8.68486	4.71464	0.744417	5.7072	9.92556	3.22581	7.19603	2.72953	4.21836	5.21092	3.22581	1.98511	2.48139	5.21092	1.24069	0.744417
178	O07177_MYCTU	O07177	Putative uncharacterized protein OS=Mycobacterium tuberculosis GN=Rv0127 PE=4 SV=2 DB=tr	0.999954	7.25275	13.1868	5.71429	5.27473	8.57143	6.37363	0.659341	2.63736	10.3297	1.97802	6.81319	3.2967	1.53846	6.59341	0.879121	1.53846	3.2967	8.57143	3.73626	1.75824
179	Y2624_MYCTU	O06188	Universal stress protein Rv2624c/MT2699 OS=Mycobacterium tuberculosis GN=Rv2624c PE=2 SV=1 DB=sp	1	8.08824	12.5	5.88235	6.61765	9.92647	4.04412	1.10294	6.61765	6.98529	0.735294	6.25	2.20588	2.57353	7.72059	1.83824	4.04412	1.10294	9.19118	1.47059	1.10294
180	QCRA_MYCTU	Q10387	Ubiquinol-cytochrome c reductase iron-sulfur subunit OS=Mycobacterium tuberculosis GN=qcrA PE=3 SV=1 DB=sp	1	10.4895	9.55711	5.12821	6.75991	6.06061	5.82751	1.1655	5.59441	8.62471	1.6317	5.36131	2.7972	4.8951	6.99301	1.8648	1.3986	5.36131	6.29371	2.0979	2.0979
181	PCC6_MYCTU	P63407	Probable propionyl-CoA carboxylase beta chain 6 OS=Mycobacterium tuberculosis GN=accD6 PE=3 SV=1 DB=sp	0.999892	10.5708	12.8964	4.86258	4.86258	10.9937	4.65116	1.47992	4.22833	8.03383	2.11416	6.76533	1.90275	2.95983	5.70825	2.11416	3.38266	2.95983	6.97674	1.69133	0.845666
182	Q79FX6_MYCTU	Q79FX6	METHOXY MYCOLIC ACID SYNTHASE 2 MMAA2 (METHYL MYCOLIC ACID SYNTHASE 2) (MMA2) (HYDROXY MYCOLIC ACID SYNTHASE) OS=Mycobacterium tuberculosis GN=mmaA2 PE=1 SV=1 DB=tr	0.999993	6.27178	8.7108	3.13589	4.18118	5.22648	6.96864	1.0453	4.87805	11.4983	1.74216	6.96864	5.92334	3.83275	6.62021	2.78746	4.18118	5.92334	5.92334	2.78746	1.39373
183	AK_MYCTU	P0A4Z8-2	Isoform Aspartokinase subunit beta of Aspartokinase OS=Mycobacterium tuberculosis GN=ask DB=sp	0.999999	9.30233	11.0465	5.81395	2.90698	11.0465	6.39535	1.74419	6.97674	8.13953	2.32558	8.72093	1.16279	4.06977	6.97674	1.74419	2.32558	2.90698	4.65116	1.74419	0
184	PAFA_MYCTU	P64943	Pup--protein ligase OS=Mycobacterium tuberculosis GN=pafA PE=1 SV=1 DB=sp	0.999623	6.19469	8.84956	5.30973	2.87611	7.9646	5.75221	1.32743	5.30973	9.0708	2.43363	7.52212	4.86726	3.09735	7.07965	1.54867	2.87611	3.31858	10.3982	2.87611	1.32743
185	PRRB_MYCTU	P0A5Z8	Sensor-type histidine kinase prrB OS=Mycobacterium tuberculosis GN=prrB PE=1 SV=1 DB=sp	0.999999	6.95067	12.7803	6.72646	5.15695	9.41704	6.27803	0.44843	6.05381	10.3139	3.36323	6.50224	3.13901	1.56951	5.60538	0.896861	1.79372	2.24215	8.96861	1.12108	0.672646
186	O53823_MYCTU	O53823	Phosphoribosylformylglycinamidine cyclo-ligase OS=Mycobacterium tuberculosis GN=purM PE=3 SV=1 DB=tr	0.999404	12.9121	10.989	3.02198	4.94505	9.61538	6.04396	1.92308	4.94505	10.1648	1.37363	6.59341	1.37363	3.57143	5.49451	2.74725	2.47253	2.47253	7.14286	1.64835	0.549451
187	ACSA_MYCTU	O69635	Acetyl-coenzyme A synthetase OS=Mycobacterium tuberculosis GN=acsA PE=3 SV=1 DB=sp	0.999982	8.29493	10.9063	5.83717	6.75883	7.98771	6.91244	1.22888	5.06912	7.68049	1.5361	6.45161	1.5361	2.76498	5.83717	1.99693	3.68664	2.76498	6.45161	3.22581	3.0722
188	O69687_MYCTU	O69687	POSSIBLE FATTY ACID SYNTHASE OS=Mycobacterium tuberculosis GN=Rv3720 PE=4 SV=3 DB=tr	0.999999	9.04762	9.52381	4.52381	5	6.90476	6.19048	0.952381	3.09524	10.4762	3.09524	5.95238	3.09524	3.09524	6.42857	1.42857	4.28571	3.57143	7.61905	3.57143	2.14286
189	P95029_MYCTU	P95029	PROBABLE FATTY ACID SYNTHASE FAS (FATTY ACID SYNTHETASE) OS=Mycobacterium tuberculosis GN=fas PE=4 SV=3 DB=tr	0.999979	9.319	13.8156	5.44151	5.60443	9.28641	5.76735	0.423591	4.62691	9.15608	1.56403	7.16846	2.93255	2.15054	5.96285	1.88987	2.18312	2.70446	6.97296	1.40111	1.6292
190	Y2028_MYCTU	O53474	Universal stress protein Rv2028c/MT2087 OS=Mycobacterium tuberculosis GN=Rv2028c PE=2 SV=1 DB=sp	0.999978	7.52688	16.8459	6.09319	5.73477	13.2616	2.50896	1.43369	3.94265	8.60215	1.07527	6.09319	4.30108	1.43369	5.01792	1.07527	2.86738	0.716846	7.8853	2.15054	1.43369
191	HRP1_MYCTU	O06186	Hypoxic response protein 1 OS=Mycobacterium tuberculosis GN=Rv2626c PE=1 SV=1 DB=sp	1	6.29371	13.2867	3.4965	3.4965	8.39161	6.29371	2.0979	8.39161	7.69231	2.7972	7.69231	2.7972	1.3986	6.99301	4.8951	4.8951	0.699301	6.29371	2.0979	0
192	Y1836_MYCTU	Q50597	Uncharacterized protein Rv1836c/MT1884 OS=Mycobacterium tuberculosis GN=Rv1836c PE=4 SV=1 DB=sp	0.999993	9.8966	14.9188	9.8966	8.12408	7.53323	5.02216	0.295421	3.54505	8.4195	2.8065	6.94239	3.98818	1.92024	3.24963	1.62482	1.4771	2.06795	4.57903	1.92024	1.77253
193	MURE_MYCTU	P65477	UDP-N-acetylmuramoyl-L-alanyl-D-glutamate--2,6-diaminopimelate ligase OS=Mycobacterium tuberculosis GN=murE PE=1 SV=1 DB=sp	1	10.8411	17.5701	3.17757	5.42056	10.4673	6.91589	0.373832	4.11215	8.41121	0.934579	7.28972	2.42991	0.934579	4.29907	1.30841	2.61682	1.86916	9.71963	0.934579	0.373832
194	P96824_MYCTU	P96824	PROBABLE ALDEHYDE DEHYDROGENASE (NAD+) DEPENDENT OS=Mycobacterium tuberculosis GN=Rv0147 PE=3 SV=1 DB=tr	0.999933	7.50988	13.2411	5.13834	6.12648	9.48617	6.12648	0.395257	4.1502	7.90514	1.97628	5.73123	2.96443	4.94071	5.5336	2.37154	0.988142	3.16206	7.90514	3.16206	1.18577
195	GUAA_MYCTU	P0A5A1	GMP synthase [glutamine-hydrolyzing] OS=Mycobacterium tuberculosis GN=guaA PE=3 SV=1 DB=sp	0.998863	9.90476	11.8095	4.19048	5.90476	11.619	5.14286	0.761905	4.95238	9.14286	1.52381	6.09524	4.19048	2.09524	6.28571	0.952381	2.66667	3.2381	7.04762	1.52381	0.952381
196	KPYK_MYCTU	O06134	Pyruvate kinase OS=Mycobacterium tuberculosis GN=pyk PE=3 SV=1 DB=sp	0.99898	7.62712	11.8644	4.87288	4.66102	12.2881	6.14407	0.847458	4.66102	8.89831	2.11864	7.83898	2.11864	3.60169	5.9322	3.17797	1.90678	1.69492	7.83898	1.27119	0.635593
197	O05899_MYCTU	O05899	Putative uncharacterized protein OS=Mycobacterium tuberculosis GN=MT3354 PE=4 SV=2 DB=tr	0.998317	9.24855	21.0983	4.04624	5.49133	10.4046	3.75723	0.289017	3.17919	13.2948	1.44509	7.22543	1.44509	0.578035	5.20231	1.15607	0.578035	0.867052	8.95954	1.15607	0.578035
198	P96203_MYCTU	P96203	PHENOLPTHIOCEROL SYNTHESIS TYPE-I POLYKETIDE SYNTHASE PPSD OS=Mycobacterium tuberculosis GN=ppsD PE=4 SV=1 DB=tr	0.998682	8.64806	14.9425	6.0208	6.07553	9.25014	5.96606	0.930487	4.15982	8.81226	1.86097	6.62288	3.44828	1.20416	4.92611	1.69677	2.8462	2.35359	7.22496	1.25889	1.75151
199	RL2_MYCTU	P95052	50S ribosomal protein L2 OS=Mycobacterium tuberculosis GN=rplB PE=3 SV=1 DB=sp	0.998597	13.2143	8.57143	6.42857	6.07143	6.07143	4.28571	0.357143	5.35714	5	5.71429	3.57143	1.07143	7.14286	4.28571	1.78571	3.92857	1.07143	12.8571	2.14286	1.07143
200	NUOD_MYCTU	P65569	NADH-quinone oxidoreductase subunit D OS=Mycobacterium tuberculosis GN=nuoD PE=3 SV=1 DB=sp	0.991501	10.4545	8.18182	4.54545	5.22727	8.40909	5.45455	1.59091	6.13636	9.09091	2.5	5	3.18182	2.95455	7.04545	4.77273	2.5	2.04545	6.36364	3.40909	1.13636
