# Supplementary material for: The HtrA-Like Serine Protease PepD Interacts with and Modulates the Mycobacterium tuberculosis 35-kDa Antigen Outer Envelope Protein
Source: PLoS One. 2011 Mar 22;6(3):e18175. doi: 10.1371/journal.pone.0018175 (PMC3062566; doi:10.1371/journal.pone.0018175)
Supplement: Table S7 — PepD proteolysis of M. tuberculosis proteins co-immunoprecipitating with 3xFLAG-PepDS317A-6xHis. (XLSX) [file pone.0018175.s009.xlsx]

## Sheet: Overview
Excel Summary
Date	Tue Aug 24 14:05:17 2010
Peptide Filter	0.85
Cut Filter	semi
Data File	ST_Mark_28Jan10_expmnt2_IPplusPepD
PepD proteolysis of M. tuberculosis proteins co-immunoprecipitating with 3xFLAG-PepDS317A-6xHis
	Analysis carried out using Visualize V 1.24

## Sheet: Proteins
ST_Mark_28Jan10_expmnt2_IPplusPepD
Rank	Name	Accession	Description	Protein Probably	Score	Peptide Count	Run Count	Scan Count	Total Xcorr	Maximum Xcorr	Total TIC	Percent Coverage	MWT	pI	GRAVY	Decoy Hit	FDR	Ajd Correct
1	O53896_MYCTU	O53896	PROBABLE SERINE PROTEASE PEPD (SERINE PROTEINASE) (MTB32B) OS=Mycobacterium tuberculosis GN=pepD PE=1 SV=1 DB=tr	1		33		160	592.767	6.0506	935008	43.9655	46425.2	6.036	0.0215517	0	0	1
2	35KD_MYCTU	P0C5C4	35 kDa protein OS=Mycobacterium tuberculosis GN=Rv2744c PE=3 SV=1 DB=sp	0.999719		1		1	4.3256	4.3256	8581	5.55556	29241	5.749	-0.463704	0	0	2
3	SYC2_MYCTU	P67017	Putative cysteinyl-tRNA synthetase 2 OS=Mycobacterium tuberculosis GN=cysS2 PE=3 SV=1 DB=sp	0.98749		1		1	3.6388	3.6388	8144.2	3.86473	45566.7	5.273	-0.211353	0	0	3
4	GLPK_MYCTU	O69664	Glycerol kinase OS=Mycobacterium tuberculosis GN=glpK PE=3 SV=1 DB=sp	0.981493		1		1	3.738	3.738	6540	2.90135	55826.1	4.922	-0.0980658	0	0	4
5	ATPB_MYCTU	P63677	ATP synthase subunit beta OS=Mycobacterium tuberculosis GN=atpD PE=3 SV=1 DB=sp	0.961308		1		1	1.8233	1.8233	2486.1	2.26337	53062.2	4.867	-0.167695	0	0	5
6	Y2585_MYCTU	Q50636	Uncharacterized lipoprotein Rv2585c/MT2662 OS=Mycobacterium tuberculosis GN=Rv2585c PE=4 SV=1 DB=sp	0.949411		1		2	5.7303	2.8696	10972.3	3.2316	58599.7	5.628	-0.0842011	0	0	6
7	O69695_MYCTU	O69695	PROBABLE CONSERVED TWO-DOMAIN MEMBRANE PROTEIN OS=Mycobacterium tuberculosis GN=Rv3728 PE=4 SV=3 DB=tr	0.93312		1		1	2.4717	2.4717	4320.8	1.40845	111195	9.977	0.397746	0	0	7
8	DPRE1_MYCTU	P72056	Probable decaprenylphosphoryl-beta-D-ribose oxidase OS=Mycobacterium tuberculosis GN=dprE1 PE=1 SV=1 DB=sp	0.914441		1		1	2.5908	2.5908	5243.1	2.60304	50132.8	7.167	-0.102169	0	0	8
9	RS11_MYCTU	O06326	30S ribosomal protein S11 OS=Mycobacterium tuberculosis GN=rpsK PE=3 SV=1 DB=sp	0.913169		1		1	2.8973	2.8973	5911.6	12.2302	14777	12.156	-0.708633	0	0	9
10	O53542_MYCTU	O53542	MCE-FAMILY PROTEIN MCE4C OS=Mycobacterium tuberculosis GN=mce4C PE=4 SV=1 DB=tr	0.912119		1		2	6.0042	3.0318	10260.1	3.92157	38128.2	8.862	0.0187675	0	0	10
11	PKNH_MYCTU	Q11053	Probable serine/threonine-protein kinase pknH OS=Mycobacterium tuberculosis GN=pknH PE=1 SV=2 DB=sp	0.892109		1		1	2.8122	2.8122	5063.8	3.35463	66712.7	6.362	-0.291534	0	0	11
12	DNAK_MYCTU	P0A5B9	Chaperone protein dnaK OS=Mycobacterium tuberculosis GN=dnaK PE=2 SV=2 DB=sp	0.885813		1		1	3.7094	3.7094	5823.9	2.56	66791.4	4.854	-0.36784	0	0	12
13	MPA_MYCTU	P63345	Proteasome-associated ATPase OS=Mycobacterium tuberculosis GN=mpa PE=1 SV=1 DB=sp	0.866669		1		1	2.484	2.484	7793.9	1.80624	67360.7	4.899	-0.372414	0	0	13

## Sheet: Scans
Scan Number	Protein	Sequence	Peptide Probability	Xcorr	Charge	Delta Cn	Mass	Delta Mass	Ions Matched	Ions Total	Decoy Hit	Other Protein Matches
ST_Mark_28Jan10_expmnt2_IPplusPepD.10005.10005.3	O53896_MYCTU	R.SKAPGATVALTFQDPSGGSR.T	1	6.1169	3	0.5015	1946.99	0.4986	39	76	0
ST_Mark_28Jan10_expmnt2_IPplusPepD.10036.10036.3	O53896_MYCTU	R.VVGLVQEEQPSDM*TNHPR.Y	0.6293	2.8364	3	0.2489	2051.99	1.2887	20	68	0
ST_Mark_28Jan10_expmnt2_IPplusPepD.10041.10041.2	O53896_MYCTU	R.IADELISTGK.A	0.9993	3.3259	2	0.3899	1046.57	0.2309	16	18	0
ST_Mark_28Jan10_expmnt2_IPplusPepD.10063.10063.3	O53896_MYCTU	K.ASHASLGVQVTNDKDTLGAK.I	0.9999	5.3873	3	0.5065	2012.04	0.8055	34	76	0
ST_Mark_28Jan10_expmnt2_IPplusPepD.10068.10068.3	O53896_MYCTU	R.SKAPGATVALTFQDPSGGSR.T	0.9998	6.0858	3	0.4636	1946.99	2.187	40	76	0
ST_Mark_28Jan10_expmnt2_IPplusPepD.10080.10080.2	O53896_MYCTU	K.TTVTFSDGR.T	0.9742	2.0447	2	0.3746	983.479	0.2013	13	16	0
ST_Mark_28Jan10_expmnt2_IPplusPepD.10097.10097.3	O53896_MYCTU	R.VVGLVQEEQPSDM*TNHPR.Y	0.6357	2.6176	3	0.2666	2051.99	2.3075	21	68	0
ST_Mark_28Jan10_expmnt2_IPplusPepD.10098.10098.2	O53896_MYCTU	R.YPPSPPPQPTQYR.Q	0.978	3.0257	2	0.3121	1527.76	0.3996	15	24	0
ST_Mark_28Jan10_expmnt2_IPplusPepD.10100.10100.2	O53896_MYCTU	R.TVQVTLGK.A	0.6359	1.8637	2	0.2099	845.509	0.1579	10	14	0
ST_Mark_28Jan10_expmnt2_IPplusPepD.10103.10103.2	O53896_MYCTU	R.IADELISTGK.A	0.9984	3.3708	2	0.3665	1046.57	0.4756	16	18	0
ST_Mark_28Jan10_expmnt2_IPplusPepD.10105.10105.2	O53896_MYCTU	A.ANM*PPGSVEQVAAK.	0.9843	3.1811	2	0.2888	1414.7	0.3443	19	26	0
ST_Mark_28Jan10_expmnt2_IPplusPepD.10129.10129.2	O53896_MYCTU	R.SKAPGATVALTFQDPSGGSR.T	0.9999	4.4639	2	0.5741	1946.99	0.4387	22	38	0
ST_Mark_28Jan10_expmnt2_IPplusPepD.10131.10131.3	O53896_MYCTU	R.SKAPGATVALTFQDPSGGSR.T	0.9999	5.9113	3	0.4928	1946.99	1.1528	40	76	0
ST_Mark_28Jan10_expmnt2_IPplusPepD.10134.10134.3	O53896_MYCTU	K.ASHASLGVQVTNDKDTLGAK.I	0.9998	4.7326	3	0.487	2012.04	0.2312	29	76	0
ST_Mark_28Jan10_expmnt2_IPplusPepD.10166.10166.2	O53896_MYCTU	R.IADELISTGK.A	0.9994	3.4416	2	0.3917	1046.57	0.2866	16	18	0
ST_Mark_28Jan10_expmnt2_IPplusPepD.10169.10169.3	O53896_MYCTU	R.VVGLVQEEQPSDM*TNHPR.Y	0.8428	3.4491	3	0.2092	2051.99	0.4917	20	68	0
ST_Mark_28Jan10_expmnt2_IPplusPepD.10176.10176.2	O53896_MYCTU	R.YPPSPPPQPTQYR.Q	0.9539	3.1301	2	0.2994	1527.76	1.5889	15	24	0
ST_Mark_28Jan10_expmnt2_IPplusPepD.10189.10189.2	O53896_MYCTU	A.ANM*PPGSVEQVAAK.	0.9975	3.6728	2	0.3665	1414.7	0.5706	21	26	0
ST_Mark_28Jan10_expmnt2_IPplusPepD.10194.10194.3	O53896_MYCTU	R.SKAPGATVALTFQDPSGGSR.T	0.9999	6.0219	3	0.5061	1946.99	1.3394	39	76	0
ST_Mark_28Jan10_expmnt2_IPplusPepD.10196.10196.3	O53896_MYCTU	K.ASHASLGVQVTNDKDTLGAK.I	0.9998	5.3582	3	0.5041	2012.04	1.2621	31	76	0
ST_Mark_28Jan10_expmnt2_IPplusPepD.10229.10229.2	O53896_MYCTU	P.GATVALTFQDPSGGSR.T	0.9999	4.7562	2	0.5197	1563.78	0.6196	22	30	0
ST_Mark_28Jan10_expmnt2_IPplusPepD.10230.10230.2	O53896_MYCTU	R.IADELISTGK.A	0.9988	3.3467	2	0.3777	1046.57	0.4031	16	18	0
ST_Mark_28Jan10_expmnt2_IPplusPepD.10251.10251.2	O53896_MYCTU	A.ANM*PPGSVEQVAAK.	0.9948	3.2316	2	0.3669	1414.7	0.4504	18	26	0
ST_Mark_28Jan10_expmnt2_IPplusPepD.10257.10257.3	O53896_MYCTU	R.SKAPGATVALTFQDPSGGSR.T	0.9998	6.2895	3	0.4503	1946.99	1.6344	37	76	0
ST_Mark_28Jan10_expmnt2_IPplusPepD.10260.10260.2	O53896_MYCTU	K.TTVTFSDGR.T	0.9982	2.7987	2	0.4412	983.479	0.7296	15	16	0
ST_Mark_28Jan10_expmnt2_IPplusPepD.10265.10265.3	O53896_MYCTU	K.ASHASLGVQVTNDKDTLGAK.I	0.9998	5.3112	3	0.4858	2012.04	1.016	32	76	0
ST_Mark_28Jan10_expmnt2_IPplusPepD.10275.10275.2	O53896_MYCTU	K.ASHASLGVQVTNDKDTLGAK.I	0.9994	3.5124	2	0.5568	2012.04	0.5321	16	38	0
ST_Mark_28Jan10_expmnt2_IPplusPepD.10292.10292.2	O53896_MYCTU	R.IADELISTGK.A	0.9996	3.5091	2	0.4075	1046.57	0.268	16	18	0
ST_Mark_28Jan10_expmnt2_IPplusPepD.10293.10293.3	O53896_MYCTU	A.SAAPSIPAANM*PPGSVEQVAAK.	0.8395	2.4667	3	0.326	2109.07	0.9172	27	84	0
ST_Mark_28Jan10_expmnt2_IPplusPepD.10295.10295.3	O53896_MYCTU	R.VVGLVQEEQPSDM*TNHPR.Y	0.7856	2.8839	3	0.2683	2051.99	1.212	21	68	0
ST_Mark_28Jan10_expmnt2_IPplusPepD.10296.10296.2	O53896_MYCTU	P.GATVALTFQDPSGGSR.T	0.9993	4.8441	2	0.4187	1563.78	1.499	22	30	0
ST_Mark_28Jan10_expmnt2_IPplusPepD.10316.10316.2	O53896_MYCTU	R.SKAPGATVALTFQDPSGGSR.T	1	4.7034	2	0.6382	1946.99	0.0434	21	38	0
ST_Mark_28Jan10_expmnt2_IPplusPepD.10320.10320.3	O53896_MYCTU	R.SKAPGATVALTFQDPSGGSR.T	0.9996	6.0395	3	0.4271	1946.99	2.0801	39	76	0
ST_Mark_28Jan10_expmnt2_IPplusPepD.10335.10335.3	O53896_MYCTU	K.ASHASLGVQVTNDKDTLGAK.I	0.9998	5.2785	3	0.4616	2012.04	0.676	33	76	0
ST_Mark_28Jan10_expmnt2_IPplusPepD.10338.10338.2	O53896_MYCTU	A.ANMPPGSVEQVAAK.	0.6009	2.5023	2	0.1609	1398.7	0.3224	16	26	0
ST_Mark_28Jan10_expmnt2_IPplusPepD.10356.10356.2	O53896_MYCTU	R.IADELISTGK.A	0.9992	3.3342	2	0.3898	1046.57	0.2578	16	18	0
ST_Mark_28Jan10_expmnt2_IPplusPepD.10364.10364.3	O53896_MYCTU	R.VVGLVQEEQPSDM*TNHPR.Y	0.7512	2.8193	3	0.2794	2051.99	1.4118	21	68	0
ST_Mark_28Jan10_expmnt2_IPplusPepD.10374.10374.2	O53896_MYCTU	K.ASHASLGVQVTNDKDTLGAK.I	0.9481	2.4739	2	0.3826	2012.04	0.4523	16	38	0
ST_Mark_28Jan10_expmnt2_IPplusPepD.10383.10383.3	O53896_MYCTU	R.SKAPGATVALTFQDPSGGSR.T	0.9999	5.937	3	0.4608	1946.99	0.8921	37	76	0
ST_Mark_28Jan10_expmnt2_IPplusPepD.10390.10390.2	O53896_MYCTU	P.GATVALTFQDPSGGSR.T	1	4.0393	2	0.5826	1563.78	0.2657	21	30	0
ST_Mark_28Jan10_expmnt2_IPplusPepD.10407.10407.3	O53896_MYCTU	K.ASHASLGVQVTNDKDTLGAK.I	0.9995	5.3302	3	0.4598	2012.04	2.1156	32	76	0
ST_Mark_28Jan10_expmnt2_IPplusPepD.10418.10418.2	O53896_MYCTU	R.IADELISTGK.A	0.9986	3.4223	2	0.371	1046.57	0.5554	16	18	0
ST_Mark_28Jan10_expmnt2_IPplusPepD.10429.10429.2	O53896_MYCTU	A.ANM*PPGSVEQVAAK.	0.9899	3.1586	2	0.33	1414.7	0.4207	21	26	0
ST_Mark_28Jan10_expmnt2_IPplusPepD.10446.10446.3	O53896_MYCTU	R.SKAPGATVALTFQDPSGGSR.T	0.9999	5.9411	3	0.4887	1946.99	1.0093	38	76	0
ST_Mark_28Jan10_expmnt2_IPplusPepD.10468.10468.3	O53896_MYCTU	K.ASHASLGVQVTNDKDTLGAK.I	0.9995	4.9615	3	0.4734	2012.04	1.2857	34	76	0
ST_Mark_28Jan10_expmnt2_IPplusPepD.10470.10470.2	O53896_MYCTU	R.SKAPGATVALTFQDPSGGSR.T	0.9999	4.8431	2	0.5656	1946.99	1.0854	23	38	0
ST_Mark_28Jan10_expmnt2_IPplusPepD.10476.10476.2	O53896_MYCTU	P.GATVALTFQDPSGGSR.T	0.9999	5.2311	2	0.4773	1563.78	0.6157	23	30	0
ST_Mark_28Jan10_expmnt2_IPplusPepD.10479.10479.2	RS3_MYCTU	R.ADIDYGLYEAK.T	0.9194	3.3044	2	0.1786	1257.6	1.6547	15	20	0
ST_Mark_28Jan10_expmnt2_IPplusPepD.10481.10481.2	O53896_MYCTU	R.IADELISTGK.A	0.9994	3.5049	2	0.4106	1046.57	0.4991	16	18	0
ST_Mark_28Jan10_expmnt2_IPplusPepD.10485.10485.3	Y2078_MYCTU	N.ESHYAGEHAHGGADQLSRG.P	0.7587	3.1724	3	0.2502	1978.88	1.0836	23	72	0
ST_Mark_28Jan10_expmnt2_IPplusPepD.10489.10489.3	O53896_MYCTU	R.VVGLVQEEQPSDM*TNHPR.Y	0.9168	3.3536	3	0.3012	2051.99	1.1749	22	68	0
ST_Mark_28Jan10_expmnt2_IPplusPepD.10499.10499.2	O53896_MYCTU	A.ANM*PPGSVEQVAAK.	0.9943	3.2671	2	0.3382	1414.7	0.293	19	26	0
ST_Mark_28Jan10_expmnt2_IPplusPepD.10500.10500.2	O53896_MYCTU	K.TTVTFSDGR.T	0.9983	2.5525	2	0.4742	983.479	0.463	14	16	0
ST_Mark_28Jan10_expmnt2_IPplusPepD.10509.10509.3	O53896_MYCTU	R.SKAPGATVALTFQDPSGGSR.T	0.9997	6.0075	3	0.4388	1946.99	1.9905	39	76	0
ST_Mark_28Jan10_expmnt2_IPplusPepD.10530.10530.3	O53896_MYCTU	K.ASHASLGVQVTNDKDTLGAK.I	0.9998	4.8566	3	0.4875	2012.04	0.5691	32	76	0
ST_Mark_28Jan10_expmnt2_IPplusPepD.10535.10535.3	O53896_MYCTU	K.VDDRPINSADALVAAVR.S	0.9788	3.4147	3	0.3011	1781.95	0.4769	27	64	0
ST_Mark_28Jan10_expmnt2_IPplusPepD.10545.10545.2	O53896_MYCTU	P.GATVALTFQDPSGGSR.T	1	4.9522	2	0.5491	1563.78	1.0628	23	30	0
ST_Mark_28Jan10_expmnt2_IPplusPepD.10551.10551.2	O53896_MYCTU	R.IADELISTGK.A	0.998	3.3148	2	0.3533	1046.57	0.4033	16	18	0
ST_Mark_28Jan10_expmnt2_IPplusPepD.10572.10572.3	O53896_MYCTU	R.SKAPGATVALTFQDPSGGSR.T	0.9999	6.1839	3	0.4959	1946.99	0.706	37	76	0
ST_Mark_28Jan10_expmnt2_IPplusPepD.10573.10573.2	O53896_MYCTU	A.SAAPSIPAANM*PPGSVEQVAAK.	1	3.8058	2	0.5797	2109.07	0.0013	23	42	0
ST_Mark_28Jan10_expmnt2_IPplusPepD.10580.10580.2	O53896_MYCTU	R.YPPSPPPQPTQYR.Q	0.6263	2.6229	2	0.1863	1527.76	0.8178	14	24	0
ST_Mark_28Jan10_expmnt2_IPplusPepD.10590.10590.3	O53896_MYCTU	R.VVGLVQEEQPSDM*TNHPR.Y	0.7286	3.104	3	0.1863	2051.99	0.939	23	68	0
ST_Mark_28Jan10_expmnt2_IPplusPepD.10594.10594.3	O53896_MYCTU	K.ASHASLGVQVTNDKDTLGAK.I	0.9999	5.4529	3	0.5292	2012.04	0.9772	32	76	0
ST_Mark_28Jan10_expmnt2_IPplusPepD.10604.10604.2	O06288_MYCTU	N.KVDALAAKLDARE.G	0.6735	2.5632	2	0.0955	1399.79	0.131	17	24	0
ST_Mark_28Jan10_expmnt2_IPplusPepD.10605.10605.3	O53896_MYCTU	K.VDDRPINSADALVAAVR.S	0.998	4.5996	3	0.359	1781.95	0.8164	33	64	0
ST_Mark_28Jan10_expmnt2_IPplusPepD.10608.10608.2	O53896_MYCTU	P.GATVALTFQDPSGGSR.T	1	4.7368	2	0.5845	1563.78	0.3046	23	30	0
ST_Mark_28Jan10_expmnt2_IPplusPepD.10614.10614.2	O53896_MYCTU	R.IADELISTGK.A	0.9991	3.3637	2	0.3699	1046.57	0.2193	16	18	0
ST_Mark_28Jan10_expmnt2_IPplusPepD.10619.10619.2	O53782_MYCTU	L.TDPM*LPAELLP.A	0.7581	2.0986	2	0.2046	1212.62	0.1075	13	20	0
ST_Mark_28Jan10_expmnt2_IPplusPepD.10622.10622.3	O53896_MYCTU	A.SAAPSIPAANM*PPGSVEQVAAK.	0.6514	2.5283	3	0.2216	2109.07	0.6256	28	84	0
ST_Mark_28Jan10_expmnt2_IPplusPepD.10635.10635.3	O53896_MYCTU	R.SKAPGATVALTFQDPSGGSR.T	0.9999	6.1484	3	0.4759	1946.99	0.6278	38	76	0
ST_Mark_28Jan10_expmnt2_IPplusPepD.10640.10640.2	O53896_MYCTU	A.SAAPSIPAANM*PPGSVEQVAAK.	1	4.5443	2	0.6231	2109.07	0.4173	26	42	0
ST_Mark_28Jan10_expmnt2_IPplusPepD.10657.10657.3	O53896_MYCTU	K.ASHASLGVQVTNDKDTLGAK.I	0.9989	5.0898	3	0.4137	2012.04	1.4291	30	76	0
ST_Mark_28Jan10_expmnt2_IPplusPepD.10660.10660.2	O53896_MYCTU	R.SKAPGATVALTFQDPSGGSR.T	0.9985	3.982	2	0.499	1946.99	1.7814	22	38	0
ST_Mark_28Jan10_expmnt2_IPplusPepD.10672.10672.2	O53896_MYCTU	P.GATVALTFQDPSGGSR.T	1	5.0181	2	0.5632	1563.78	0.5144	22	30	0
ST_Mark_28Jan10_expmnt2_IPplusPepD.10674.10674.3	O53896_MYCTU	K.VDDRPINSADALVAAVR.S	0.9984	5.028	3	0.3531	1781.95	1.1769	33	64	0
ST_Mark_28Jan10_expmnt2_IPplusPepD.10677.10677.2	O53896_MYCTU	R.IADELISTGK.A	0.9998	3.2452	2	0.4413	1046.57	0.0755	16	18	0
ST_Mark_28Jan10_expmnt2_IPplusPepD.10698.10698.3	O53896_MYCTU	R.SKAPGATVALTFQDPSGGSR.T	0.9998	6.0791	3	0.4506	1946.99	1.5053	41	76	0
ST_Mark_28Jan10_expmnt2_IPplusPepD.10723.10723.3	O53896_MYCTU	K.ASHASLGVQVTNDKDTLGAK.I	0.9999	5.2721	3	0.4655	2012.04	0.2472	30	76	0
ST_Mark_28Jan10_expmnt2_IPplusPepD.10724.10724.2	O53896_MYCTU	R.YPPSPPPQPTQYR.Q	0.8794	2.8099	2	0.2532	1527.76	1.6136	15	24	0
ST_Mark_28Jan10_expmnt2_IPplusPepD.10735.10735.2	O53896_MYCTU	P.GATVALTFQDPSGGSR.T	1	4.8036	2	0.5708	1563.78	0.6736	23	30	0
ST_Mark_28Jan10_expmnt2_IPplusPepD.10736.10736.2	O53896_MYCTU	A.SAAPSIPAANM*PPGSVEQVAAK.	0.9998	3.5482	2	0.6172	2109.07	0.3122	25	42	0
ST_Mark_28Jan10_expmnt2_IPplusPepD.10743.10743.2	O53896_MYCTU	R.IADELISTGK.A	0.9988	3.3344	2	0.3829	1046.57	0.3989	16	18	0
ST_Mark_28Jan10_expmnt2_IPplusPepD.10750.10750.2	O53896_MYCTU	K.RIADELISTGK.A	0.9854	3.0564	2	0.3031	1202.67	0.416	12	20	0
ST_Mark_28Jan10_expmnt2_IPplusPepD.10751.10751.3	O53896_MYCTU	K.VDDRPINSADALVAAVR.S	0.997	4.0192	3	0.3632	1781.95	0.4324	28	64	0
ST_Mark_28Jan10_expmnt2_IPplusPepD.10756.10756.2	O06288_MYCTU	N.KVDALAAKLDARE.G	0.8274	2.7807	2	0.1202	1399.79	0.1169	17	24	0
ST_Mark_28Jan10_expmnt2_IPplusPepD.10761.10761.3	O53896_MYCTU	R.SKAPGATVALTFQDPSGGSR.T	0.9999	6.249	3	0.4876	1946.99	0.9825	38	76	0
ST_Mark_28Jan10_expmnt2_IPplusPepD.10796.10796.2	O53896_MYCTU	P.GATVALTFQDPSGGSR.T	1	4.9248	2	0.5549	1563.78	0.4796	24	30	0
ST_Mark_28Jan10_expmnt2_IPplusPepD.10801.10801.2	O53896_MYCTU	R.SKAPGATVALTFQDPSGGSR.T	0.9995	4.2544	2	0.5318	1946.99	1.4848	24	38	0
ST_Mark_28Jan10_expmnt2_IPplusPepD.10804.10804.3	O53896_MYCTU	K.ASHASLGVQVTNDKDTLGAK.I	0.9999	5.3884	3	0.4952	2012.04	0.2697	31	76	0
ST_Mark_28Jan10_expmnt2_IPplusPepD.10814.10814.2	PYRB_MYCTU	R.DDATAILDDADR.F	0.7267	2.3186	2	0.1697	1290.58	0.2254	14	22	0
ST_Mark_28Jan10_expmnt2_IPplusPepD.10819.10819.3	O53896_MYCTU	K.VDDRPINSADALVAAVR.S	0.9991	5.0912	3	0.3809	1781.95	1.1115	33	64	0
ST_Mark_28Jan10_expmnt2_IPplusPepD.10821.10821.2	O53896_MYCTU	R.IADELISTGK.A	0.9985	3.3521	2	0.378	1046.57	0.5345	16	18	0
ST_Mark_28Jan10_expmnt2_IPplusPepD.10822.10822.2	O53896_MYCTU	A.SAAPSIPAANM*PPGSVEQVAAK.	0.9997	3.6502	2	0.5975	2109.07	0.5129	25	42	0
ST_Mark_28Jan10_expmnt2_IPplusPepD.10824.10824.3	O53896_MYCTU	R.SKAPGATVALTFQDPSGGSR.T	0.9999	5.9371	3	0.4795	1946.99	0.5596	40	76	0
ST_Mark_28Jan10_expmnt2_IPplusPepD.10827.10827.2	O06288_MYCTU	N.KVDALAAKLDARE.G	0.8181	2.6823	2	0.1159	1399.79	0.0796	18	24	0
ST_Mark_28Jan10_expmnt2_IPplusPepD.10835.10835.2	O53896_MYCTU	K.TTVTFSDGR.T	0.8686	2.1148	2	0.3193	983.479	1.7464	11	16	0
ST_Mark_28Jan10_expmnt2_IPplusPepD.10863.10863.2	O53896_MYCTU	P.GATVALTFQDPSGGSR.T	0.9999	5.1585	2	0.4904	1563.78	1.4732	22	30	0
ST_Mark_28Jan10_expmnt2_IPplusPepD.10873.10873.3	O05436_MYCTU	Y.TAPLREDM*LRALSQSLPPD.T	0.8056	2.9321	3	0.2193	2126.1	0.3362	21	72	0
ST_Mark_28Jan10_expmnt2_IPplusPepD.10874.10874.3	O53896_MYCTU	K.ASHASLGVQVTNDKDTLGAK.I	0.9998	5.3351	3	0.4723	2012.04	0.8177	32	76	0
ST_Mark_28Jan10_expmnt2_IPplusPepD.10882.10882.2	O53896_MYCTU	R.SKAPGATVALTFQDPSGGSR.T	0.9998	4.3023	2	0.5685	1946.99	0.7919	22	38	0
ST_Mark_28Jan10_expmnt2_IPplusPepD.10883.10883.3	O53896_MYCTU	K.VDDRPINSADALVAAVR.S	0.9983	4.951	3	0.3599	1781.95	1.2666	33	64	0
ST_Mark_28Jan10_expmnt2_IPplusPepD.10887.10887.3	O53896_MYCTU	R.SKAPGATVALTFQDPSGGSR.T	0.9999	5.9979	3	0.4644	1946.99	0.8544	37	76	0
ST_Mark_28Jan10_expmnt2_IPplusPepD.10889.10889.2	O53896_MYCTU	R.IADELISTGK.A	0.9984	3.4109	2	0.3672	1046.57	0.5565	16	18	0
ST_Mark_28Jan10_expmnt2_IPplusPepD.10924.10924.2	O53896_MYCTU	A.SAAPSIPAANM*PPGSVEQVAAK.	1	4.8557	2	0.6128	2109.07	0.6898	27	42	0
ST_Mark_28Jan10_expmnt2_IPplusPepD.10929.10929.2	O53896_MYCTU	P.GATVALTFQDPSGGSR.T	0.9999	5.0635	2	0.5346	1563.78	1.6205	23	30	0
ST_Mark_28Jan10_expmnt2_IPplusPepD.10950.10950.3	O53896_MYCTU	R.SKAPGATVALTFQDPSGGSR.T	0.9999	5.8787	3	0.4998	1946.99	0.8064	39	76	0
ST_Mark_28Jan10_expmnt2_IPplusPepD.10952.10952.3	O53896_MYCTU	K.VDDRPINSADALVAAVR.S	0.9993	4.5028	3	0.3924	1781.95	0.2932	31	64	0
ST_Mark_28Jan10_expmnt2_IPplusPepD.10953.10953.2	O53896_MYCTU	R.IADELISTGK.A	0.9995	3.5122	2	0.3997	1046.57	0.3279	16	18	0
ST_Mark_28Jan10_expmnt2_IPplusPepD.10968.10968.2	O53896_MYCTU	D.RPINSADALVAAVR.S	0.9998	4.1955	2	0.4909	1452.83	0.7102	19	26	0
ST_Mark_28Jan10_expmnt2_IPplusPepD.10974.10974.3	O53896_MYCTU	K.ASHASLGVQVTNDKDTLGAK.I	0.9995	4.8256	3	0.48	2012.04	1.2936	29	76	0
ST_Mark_28Jan10_expmnt2_IPplusPepD.10979.10979.3	O53896_MYCTU	D.RPINSADALVAAVR.S	0.9931	3.7165	3	0.3586	1452.83	1.1181	24	52	0
ST_Mark_28Jan10_expmnt2_IPplusPepD.10989.10989.2	O53896_MYCTU	K.TTVTFSDGR.T	0.6876	1.9223	2	0.2328	983.479	0.4905	13	16	0
ST_Mark_28Jan10_expmnt2_IPplusPepD.10993.10993.2	O53896_MYCTU	A.SAAPSIPAANM*PPGSVEQVAAK.	0.9999	4.5471	2	0.6073	2109.07	1.6524	24	42	0
ST_Mark_28Jan10_expmnt2_IPplusPepD.11001.11001.2	O53896_MYCTU	P.GATVALTFQDPSGGSR.T	1	4.7968	2	0.5671	1563.78	0.3255	22	30	0
ST_Mark_28Jan10_expmnt2_IPplusPepD.11013.11013.3	O53896_MYCTU	R.SKAPGATVALTFQDPSGGSR.T	0.9998	6.0918	3	0.4584	1946.99	1.3892	38	76	0
ST_Mark_28Jan10_expmnt2_IPplusPepD.11015.11015.3	O53896_MYCTU	R.VVGLVQEEQPSDM*TNHPR.Y	0.6972	2.3446	3	0.2417	2051.99	0.0983	20	68	0
ST_Mark_28Jan10_expmnt2_IPplusPepD.11027.11027.2	O53896_MYCTU	R.IADELISTGK.A	0.9994	3.4869	2	0.4155	1046.57	0.5057	16	18	0
ST_Mark_28Jan10_expmnt2_IPplusPepD.11030.11030.3	O53896_MYCTU	K.VDDRPINSADALVAAVR.S	0.9972	4.7642	3	0.3516	1781.95	1.5404	32	64	0
ST_Mark_28Jan10_expmnt2_IPplusPepD.11036.11036.2	O53896_MYCTU	D.RPINSADALVAAVR.S	1	4.6725	2	0.5745	1452.83	0.3125	21	26	0
ST_Mark_28Jan10_expmnt2_IPplusPepD.11038.11038.3	O53896_MYCTU	K.ASHASLGVQVTNDKDTLGAK.I	0.9995	4.8675	3	0.4904	2012.04	1.8768	32	76	0
ST_Mark_28Jan10_expmnt2_IPplusPepD.11041.11041.3	O53896_MYCTU	D.RPINSADALVAAVR.S	0.995	3.8746	3	0.3655	1452.83	0.7851	24	52	0
ST_Mark_28Jan10_expmnt2_IPplusPepD.11062.11062.2	O53896_MYCTU	P.GATVALTFQDPSGGSR.T	1	5.048	2	0.5234	1563.78	0.4819	23	30	0
ST_Mark_28Jan10_expmnt2_IPplusPepD.11063.11063.2	O53896_MYCTU	A.SAAPSIPAANM*PPGSVEQVAAK.	0.9997	4.2543	2	0.5771	2109.07	1.2889	25	42	0
ST_Mark_28Jan10_expmnt2_IPplusPepD.11069.11069.3	O53896_MYCTU	A.SAAPSIPAANM*PPGSVEQVAAK.	0.6025	2.6354	3	0.2218	2109.07	1.3923	31	84	0
ST_Mark_28Jan10_expmnt2_IPplusPepD.11071.11071.2	O53896_MYCTU	R.TVQVTLGK.A	0.62	1.8235	2	0.1657	845.509	0.132	11	14	0
ST_Mark_28Jan10_expmnt2_IPplusPepD.11076.11076.3	O53896_MYCTU	R.SKAPGATVALTFQDPSGGSR.T	1	6.1187	3	0.505	1946.99	0.5923	40	76	0
ST_Mark_28Jan10_expmnt2_IPplusPepD.11080.11080.3	MOAC2_MYCTU	E.ALTAVSVAALTLYDMIKAV.D	0.8687	4.5662	3	0.214	1950.1	2.1455	24	72	0
ST_Mark_28Jan10_expmnt2_IPplusPepD.11090.11090.2	O53896_MYCTU	R.IADELISTGK.A	0.9989	3.5006	2	0.3979	1046.57	0.9244	16	18	0
ST_Mark_28Jan10_expmnt2_IPplusPepD.11118.11118.3	O53896_MYCTU	K.ASHASLGVQVTNDKDTLGAK.I	0.9995	5.0522	3	0.4656	2012.04	1.5765	31	76	0
ST_Mark_28Jan10_expmnt2_IPplusPepD.11126.11126.2	O53896_MYCTU	A.SAAPSIPAANM*PPGSVEQVAAK.	1	4.5325	2	0.6322	2109.07	0.2264	27	42	0
ST_Mark_28Jan10_expmnt2_IPplusPepD.11128.11128.2	RS3_MYCTU	R.ADIDYGLYEAK.T	0.9775	2.7694	2	0.2713	1257.6	0.1993	16	20	0
ST_Mark_28Jan10_expmnt2_IPplusPepD.11134.11134.2	PYRB_MYCTU	R.DDATAILDDADR.F	0.9877	2.6361	2	0.2632	1290.58	0.0212	16	22	0
ST_Mark_28Jan10_expmnt2_IPplusPepD.11135.11135.2	O53896_MYCTU	P.GATVALTFQDPSGGSR.T	1	4.8264	2	0.5648	1563.78	0.5082	22	30	0
ST_Mark_28Jan10_expmnt2_IPplusPepD.11137.11137.2	P96253_MYCTU	R.WIVASDPDEAVEK.V	0.9872	3.8169	2	0.245	1458.71	0.6029	21	24	0
ST_Mark_28Jan10_expmnt2_IPplusPepD.11146.11146.3	O53896_MYCTU	R.SKAPGATVALTFQDPSGGSR.T	0.9997	5.9648	3	0.4469	1946.99	1.9805	39	76	0
ST_Mark_28Jan10_expmnt2_IPplusPepD.11153.11153.2	O53896_MYCTU	R.IADELISTGK.A	0.9994	3.2228	2	0.3899	1046.57	0.1118	16	18	0
ST_Mark_28Jan10_expmnt2_IPplusPepD.11156.11156.2	O53896_MYCTU	D.RPINSADALVAAVR.S	0.9997	3.8824	2	0.5094	1452.83	0.8201	19	26	0
ST_Mark_28Jan10_expmnt2_IPplusPepD.11189.11189.3	O53896_MYCTU	K.ASHASLGVQVTNDKDTLGAK.I	0.9993	5.0524	3	0.4547	2012.04	1.7721	30	76	0
ST_Mark_28Jan10_expmnt2_IPplusPepD.11191.11191.2	O53896_MYCTU	R.SKAPGATVALTFQDPSGGSR.T	0.9996	4.1472	2	0.5543	1946.99	1.2299	21	38	0
ST_Mark_28Jan10_expmnt2_IPplusPepD.11196.11196.2	O53896_MYCTU	R.SKAPGATVALTFQD.P	0.9964	3.4447	2	0.4168	1405.73	1.1736	18	26	0
ST_Mark_28Jan10_expmnt2_IPplusPepD.11204.11204.2	P96253_MYCTU	R.WIVASDPDEAVEK.V	0.9889	3.9615	2	0.2362	1458.71	0.5746	22	24	0
ST_Mark_28Jan10_expmnt2_IPplusPepD.11206.11206.2	O53896_MYCTU	A.SAAPSIPAANM*PPGSVEQVAAK.	0.9999	4.5802	2	0.6001	2109.07	1.2564	27	42	0
ST_Mark_28Jan10_expmnt2_IPplusPepD.11209.11209.3	O53896_MYCTU	R.SKAPGATVALTFQDPSGGSR.T	0.9998	6.1292	3	0.4538	1946.99	1.3081	38	76	0
ST_Mark_28Jan10_expmnt2_IPplusPepD.11216.11216.2	O53896_MYCTU	R.IADELISTGK.A	0.9987	3.3733	2	0.3684	1046.57	0.3877	16	18	0
ST_Mark_28Jan10_expmnt2_IPplusPepD.11220.11220.3	O53896_MYCTU	K.VDDRPINSADALVAAVR.S	0.9942	4.4702	3	0.3094	1781.95	0.9482	34	64	0
ST_Mark_28Jan10_expmnt2_IPplusPepD.11227.11227.2	O53896_MYCTU	P.GATVALTFQDPSGGSR.T	1	4.8334	2	0.5308	1563.78	0.5249	23	30	0
ST_Mark_28Jan10_expmnt2_IPplusPepD.11235.11235.2	PYRB_MYCTU	R.DDATAILDDADR.F	0.999	3.6773	2	0.3912	1290.58	0.4211	19	22	0
ST_Mark_28Jan10_expmnt2_IPplusPepD.11248.11248.2	P95160_MYCTU	K.SIDDALELR.G	0.6489	2.457	2	0.1446	1031.54	1.7866	15	16	0
ST_Mark_28Jan10_expmnt2_IPplusPepD.11252.11252.3	O53896_MYCTU	K.ASHASLGVQVTNDKDTLGAK.I	0.9998	5.2425	3	0.5037	2012.04	1.0006	31	76	0
ST_Mark_28Jan10_expmnt2_IPplusPepD.11258.11258.2	O53896_MYCTU	R.SKAPGATVALTFQD.P	0.9992	3.6506	2	0.4684	1405.73	0.7219	19	26	0
ST_Mark_28Jan10_expmnt2_IPplusPepD.11272.11272.3	O53896_MYCTU	R.SKAPGATVALTFQDPSGGSR.T	0.9998	6.0582	3	0.4635	1946.99	1.2993	38	76	0
ST_Mark_28Jan10_expmnt2_IPplusPepD.11274.11274.2	P96253_MYCTU	R.WIVASDPDEAVEK.V	0.9962	4.0723	2	0.2591	1458.71	0.2399	20	24	0
ST_Mark_28Jan10_expmnt2_IPplusPepD.11279.11279.2	O53896_MYCTU	R.IADELISTGK.A	0.9977	3.3904	2	0.3426	1046.57	0.5283	16	18	0
ST_Mark_28Jan10_expmnt2_IPplusPepD.11284.11284.2	O53896_MYCTU	A.SAAPSIPAANM*PPGSVEQVAAK.	0.9999	4.2703	2	0.5759	2109.07	0.5848	25	42	0
ST_Mark_28Jan10_expmnt2_IPplusPepD.11298.11298.3	O53896_MYCTU	K.VDDRPINSADALVAAVR.S	0.9976	3.8615	3	0.3461	1781.95	0.1385	34	64	0
ST_Mark_28Jan10_expmnt2_IPplusPepD.11311.11311.2	PYRB_MYCTU	R.DDATAILDDADR.F	0.9964	2.7777	2	0.2527	1290.58	0.0031	16	22	0
ST_Mark_28Jan10_expmnt2_IPplusPepD.11314.11314.3	O53896_MYCTU	K.ASHASLGVQVTNDKDTLGAK.I	0.9998	5.1331	3	0.5063	2012.04	1.5111	30	76	0
ST_Mark_28Jan10_expmnt2_IPplusPepD.11316.11316.2	RS3_MYCTU	R.ADIDYGLYEAK.T	0.9926	3.5328	2	0.3157	1257.6	1.5597	17	20	0
ST_Mark_28Jan10_expmnt2_IPplusPepD.11321.11321.2	O53896_MYCTU	R.SKAPGATVALTFQD.P	0.999	3.8762	2	0.4602	1405.73	1.5458	19	26	0
ST_Mark_28Jan10_expmnt2_IPplusPepD.11329.11329.2	O53896_MYCTU	R.YPPSPPPQPTQYR.Q	0.9248	2.6022	2	0.2728	1527.76	0.4378	15	24	0
ST_Mark_28Jan10_expmnt2_IPplusPepD.11332.11332.2	O53896_MYCTU	P.GATVALTFQDPSGGSR.T	1	4.7835	2	0.5448	1563.78	0.3826	21	30	0
ST_Mark_28Jan10_expmnt2_IPplusPepD.11335.11335.3	O53896_MYCTU	R.SKAPGATVALTFQDPSGGSR.T	0.9998	6.0031	3	0.4354	1946.99	1.1437	37	76	0
ST_Mark_28Jan10_expmnt2_IPplusPepD.11339.11339.2	O53896_MYCTU	V.AASAAPSIPAANM*PPGSVEQVAAK.	0.9986	4.0083	2	0.5171	2251.14	1.5677	21	46	0
ST_Mark_28Jan10_expmnt2_IPplusPepD.11345.11345.2	O53896_MYCTU	R.IADELISTGK.A	0.9965	2.8384	2	0.3755	1046.57	0.261	15	18	0
ST_Mark_28Jan10_expmnt2_IPplusPepD.11353.11353.2	P95160_MYCTU	K.SIDDALELR.G	0.9665	2.7261	2	0.2783	1031.54	0.7304	14	16	0
ST_Mark_28Jan10_expmnt2_IPplusPepD.11360.11360.2	O53896_MYCTU	A.SAAPSIPAANM*PPGSVEQVAAK.	1	4.6707	2	0.6292	2109.07	0.4195	25	42	0
ST_Mark_28Jan10_expmnt2_IPplusPepD.11377.11377.3	O53896_MYCTU	K.ASHASLGVQVTNDKDTLGAK.I	0.9995	4.9257	3	0.4648	2012.04	1.218	32	76	0
ST_Mark_28Jan10_expmnt2_IPplusPepD.11381.11381.2	PYRB_MYCTU	R.DDATAILDDADR.F	0.9978	3.5213	2	0.372	1290.58	0.5037	19	22	0
ST_Mark_28Jan10_expmnt2_IPplusPepD.11384.11384.2	O53896_MYCTU	R.SKAPGATVALTFQD.P	0.9989	3.8507	2	0.4531	1405.73	1.3719	18	26	0
ST_Mark_28Jan10_expmnt2_IPplusPepD.11398.11398.3	O53896_MYCTU	R.SKAPGATVALTFQDPSGGSR.T	0.9999	6.0272	3	0.4923	1946.99	0.5735	40	76	0
ST_Mark_28Jan10_expmnt2_IPplusPepD.11400.11400.2	O53896_MYCTU	P.GATVALTFQDPSGGSR.T	1	5.1659	2	0.578	1563.78	0.6253	23	30	0
ST_Mark_28Jan10_expmnt2_IPplusPepD.11405.11405.2	O53896_MYCTU	R.IADELISTGK.A	0.9985	2.9633	2	0.3973	1046.57	0.1895	16	18	0
ST_Mark_28Jan10_expmnt2_IPplusPepD.11407.11407.3	O53896_MYCTU	R.VVGLVQEEQPSDM*TNHPR.Y	0.9871	3.4923	3	0.3639	2051.99	0.3196	22	68	0
ST_Mark_28Jan10_expmnt2_IPplusPepD.11408.11408.3	O53896_MYCTU	K.VDDRPINSADALVAAVR.S	0.9968	4.5656	3	0.333	1781.95	0.79	32	64	0
ST_Mark_28Jan10_expmnt2_IPplusPepD.11429.11429.2	O53896_MYCTU	A.SAAPSIPAANM*PPGSVEQVAAK.	1	5.4649	2	0.6444	2109.07	0.5796	29	42	0
ST_Mark_28Jan10_expmnt2_IPplusPepD.11440.11440.3	O53896_MYCTU	D.RPINSADALVAAVR.S	0.988	3.5536	3	0.3171	1452.83	0.9965	23	52	0
ST_Mark_28Jan10_expmnt2_IPplusPepD.11441.11441.2	RS3_MYCTU	R.ADIDYGLYEAK.T	0.9932	3.1764	2	0.3121	1257.6	0.3587	16	20	0
ST_Mark_28Jan10_expmnt2_IPplusPepD.11442.11442.3	O53896_MYCTU	K.ASHASLGVQVTNDKDTLGAK.I	0.9998	4.6989	3	0.5175	2012.04	0.8381	29	76	0
ST_Mark_28Jan10_expmnt2_IPplusPepD.11447.11447.2	O53896_MYCTU	R.SKAPGATVALTFQD.P	0.9372	2.9357	2	0.2998	1405.73	1.6202	18	26	0
ST_Mark_28Jan10_expmnt2_IPplusPepD.11450.11450.2	PYRB_MYCTU	R.DDATAILDDADR.F	0.9736	3.1941	2	0.2288	1290.58	0.304	18	22	0
ST_Mark_28Jan10_expmnt2_IPplusPepD.11461.11461.3	O53896_MYCTU	R.SKAPGATVALTFQDPSGGSR.T	0.9997	6.0878	3	0.4396	1946.99	1.6917	38	76	0
ST_Mark_28Jan10_expmnt2_IPplusPepD.11469.11469.2	O53896_MYCTU	R.IADELISTGK.A	0.9971	3.3088	2	0.3433	1046.57	0.5727	16	18	0
ST_Mark_28Jan10_expmnt2_IPplusPepD.11473.11473.2	O53896_MYCTU	P.GATVALTFQDPSGGSR.T	1	5.2908	2	0.5731	1563.78	0.7241	24	30	0
ST_Mark_28Jan10_expmnt2_IPplusPepD.11491.11491.2	O53896_MYCTU	A.SAAPSIPAANM*PPGSVEQVAAK.	1	4.6823	2	0.6046	2109.07	0.4969	27	42	0
ST_Mark_28Jan10_expmnt2_IPplusPepD.11505.11505.3	O53896_MYCTU	K.ASHASLGVQVTNDKDTLGAK.I	0.9997	4.9603	3	0.483	2012.04	1.0329	32	76	0
ST_Mark_28Jan10_expmnt2_IPplusPepD.11510.11510.2	O53896_MYCTU	R.SKAPGATVALTFQD.P	0.9773	2.9546	2	0.3561	1405.73	1.1	18	26	0
ST_Mark_28Jan10_expmnt2_IPplusPepD.11511.11511.2	P96253_MYCTU	R.WIVASDPDEAVEK.V	0.9793	2.87	2	0.2897	1458.71	0.1845	19	24	0
ST_Mark_28Jan10_expmnt2_IPplusPepD.11513.11513.3	O53896_MYCTU	K.VDDRPINSADALVAAVR.S	0.9968	4.5066	3	0.3497	1781.95	1.0828	33	64	0
ST_Mark_28Jan10_expmnt2_IPplusPepD.11524.11524.3	O53896_MYCTU	R.SKAPGATVALTFQDPSGGSR.T	0.9997	6.0495	3	0.4283	1946.99	1.3132	39	76	0
ST_Mark_28Jan10_expmnt2_IPplusPepD.11528.11528.2	RS3_MYCTU	R.ADIDYGLYEAK.T	0.9619	3.2959	2	0.225	1257.6	1.2372	16	20	0
ST_Mark_28Jan10_expmnt2_IPplusPepD.11531.11531.2	O53896_MYCTU	R.IADELISTGK.A	0.9945	3.0229	2	0.3813	1046.57	1.3587	16	18	0
ST_Mark_28Jan10_expmnt2_IPplusPepD.11555.11555.2	O53896_MYCTU	A.SAAPSIPAANM*PPGSVEQVAAK.	0.9998	4.6289	2	0.5741	2109.07	1.3426	26	42	0
ST_Mark_28Jan10_expmnt2_IPplusPepD.11557.11557.2	O53896_MYCTU	P.GATVALTFQDPSGGSR.T	1	4.8347	2	0.5873	1563.78	0.4099	23	30	0
ST_Mark_28Jan10_expmnt2_IPplusPepD.11571.11571.3	O53896_MYCTU	K.ASHASLGVQVTNDKDTLGAK.I	0.9999	4.912	3	0.4997	2012.04	0.1276	28	76	0
ST_Mark_28Jan10_expmnt2_IPplusPepD.11574.11574.2	O53896_MYCTU	R.SKAPGATVALTFQD.P	0.9201	2.7394	2	0.2847	1405.73	0.8524	17	26	0
ST_Mark_28Jan10_expmnt2_IPplusPepD.11576.11576.2	P96253_MYCTU	R.WIVASDPDEAVEK.V	0.9182	2.4761	2	0.2698	1458.71	0.2786	15	24	0
ST_Mark_28Jan10_expmnt2_IPplusPepD.11584.11584.3	MPA_MYCTU	K.IERPDAEAAQDIYSK.Y	0.7603	3.0352	3	0.2197	1705.84	0.3284	21	56	0
ST_Mark_28Jan10_expmnt2_IPplusPepD.11587.11587.3	O53896_MYCTU	R.SKAPGATVALTFQDPSGGSR.T	0.9998	6.1916	3	0.4423	1946.99	1.3345	40	76	0
ST_Mark_28Jan10_expmnt2_IPplusPepD.11589.11589.2	35KD_MYCTU	K.YLM*ALFSSK.I	0.9682	2.1332	2	0.3727	1075.55	0.4786	13	16	0
ST_Mark_28Jan10_expmnt2_IPplusPepD.11590.11590.3	O53896_MYCTU	K.VDDRPINSADALVAAVR.S	0.9979	4.6289	3	0.3443	1781.95	0.6527	30	64	0
ST_Mark_28Jan10_expmnt2_IPplusPepD.11595.11595.2	O53896_MYCTU	R.IADELISTGK.A	0.9907	2.8734	2	0.3282	1046.57	0.4597	16	18	0
ST_Mark_28Jan10_expmnt2_IPplusPepD.11623.11623.2	O53896_MYCTU	A.SAAPSIPAANM*PPGSVEQVAAK.	0.9999	4.8569	2	0.5797	2109.07	1.0792	28	42	0
ST_Mark_28Jan10_expmnt2_IPplusPepD.11627.11627.2	RS3_MYCTU	R.ADIDYGLYEAK.T	0.9503	3.2653	2	0.2099	1257.6	1.244	16	20	0
ST_Mark_28Jan10_expmnt2_IPplusPepD.11630.11630.2	ATPB_MYCTU	K.IALFGGAGVGK.T	0.9929	3.1426	2	0.3276	989.578	0.4992	16	20	0
ST_Mark_28Jan10_expmnt2_IPplusPepD.11634.11634.2	O53896_MYCTU	P.GATVALTFQDPSGGSR.T	1	5.0863	2	0.579	1563.78	0.5408	22	30	0
ST_Mark_28Jan10_expmnt2_IPplusPepD.11636.11636.2	O53896_MYCTU	R.SKAPGATVALTFQD.P	0.9864	3.0313	2	0.3645	1405.73	0.7331	18	26	0
ST_Mark_28Jan10_expmnt2_IPplusPepD.11641.11641.2	P96253_MYCTU	R.WIVASDPDEAVEK.V	0.9332	2.7993	2	0.2849	1458.71	1.0431	15	24	0
ST_Mark_28Jan10_expmnt2_IPplusPepD.11650.11650.2	35KD_MYCTU	K.YLM*ALFSSK.I	0.9977	2.9871	2	0.3677	1075.55	0.389	14	16	0
ST_Mark_28Jan10_expmnt2_IPplusPepD.11651.11651.3	O53896_MYCTU	R.SKAPGATVALTFQDPSGGSR.T	0.9998	6.028	3	0.4591	1946.99	1.1521	41	76	0
ST_Mark_28Jan10_expmnt2_IPplusPepD.11655.11655.3	O53896_MYCTU	K.VDDRPINSADALVAAVR.S	0.9975	4.8095	3	0.3473	1781.95	1.2723	33	64	0
ST_Mark_28Jan10_expmnt2_IPplusPepD.11660.11660.2	O53896_MYCTU	R.IADELISTGK.A	0.9984	2.8984	2	0.3407	1046.57	0.0398	16	18	0
ST_Mark_28Jan10_expmnt2_IPplusPepD.11675.11675.3	O53896_MYCTU	K.ASHASLGVQVTNDKDTLGAK.I	0.9994	4.8443	3	0.4604	2012.04	1.1832	30	76	0
ST_Mark_28Jan10_expmnt2_IPplusPepD.11689.11689.2	O53896_MYCTU	A.SAAPSIPAANM*PPGSVEQVAAK.	0.9997	4.5401	2	0.5484	2109.07	1.5584	25	42	0
ST_Mark_28Jan10_expmnt2_IPplusPepD.11693.11693.2	ATPB_MYCTU	K.IALFGGAGVGK.T	0.9339	2.7429	2	0.231	989.578	0.466	17	20	0
ST_Mark_28Jan10_expmnt2_IPplusPepD.11699.11699.2	O53896_MYCTU	R.SKAPGATVALTFQD.P	0.9985	3.4449	2	0.4472	1405.73	0.6056	19	26	0
ST_Mark_28Jan10_expmnt2_IPplusPepD.11701.11701.2	MPA_MYCTU	K.DFNSGAM*IQNVVDR.A	0.9999	4.546	2	0.4983	1581.74	0.6512	20	26	0
ST_Mark_28Jan10_expmnt2_IPplusPepD.11703.11703.2	O53896_MYCTU	P.GATVALTFQDPSGGSR.T	1	5.1416	2	0.563	1563.78	0.6378	24	30	0
ST_Mark_28Jan10_expmnt2_IPplusPepD.11707.11707.2	MPA_MYCTU	K.SYFLNIK.G	0.7249	1.8973	2	0.2171	884.488	0.5714	11	12	0
ST_Mark_28Jan10_expmnt2_IPplusPepD.11713.11713.2	35KD_MYCTU	K.YLM*ALFSSK.I	0.9981	3.0121	2	0.3877	1075.55	0.5121	14	16	0
ST_Mark_28Jan10_expmnt2_IPplusPepD.11714.11714.3	O53896_MYCTU	R.SKAPGATVALTFQDPSGGSR.T	0.9999	6.1863	3	0.4603	1946.99	1.1752	36	76	0
ST_Mark_28Jan10_expmnt2_IPplusPepD.11721.11721.2	O53896_MYCTU	R.IADELISTGK.A	0.9982	3.3463	2	0.3718	1046.57	0.6004	16	18	0
ST_Mark_28Jan10_expmnt2_IPplusPepD.11724.11724.3	O53896_MYCTU	K.VDDRPINSADALVAAVR.S	0.9983	4.4926	3	0.3647	1781.95	0.5717	32	64	0
ST_Mark_28Jan10_expmnt2_IPplusPepD.11731.11731.3	O53896_MYCTU	D.RPINSADALVAAVR.S	0.9957	3.4232	3	0.3402	1452.83	0.138	21	52	0
ST_Mark_28Jan10_expmnt2_IPplusPepD.11746.11746.3	O53896_MYCTU	K.ASHASLGVQVTNDKDTLGAK.I	0.9983	4.3698	3	0.4386	2012.04	1.2358	33	76	0
ST_Mark_28Jan10_expmnt2_IPplusPepD.11756.11756.2	ATPB_MYCTU	K.IALFGGAGVGK.T	0.8229	2.4129	2	0.1925	989.578	0.308	15	20	0
ST_Mark_28Jan10_expmnt2_IPplusPepD.11759.11759.2	Y647_MYCTU	R.QLSALADAYDVK.L	0.9866	2.8875	2	0.3388	1293.67	0.4556	16	22	0
ST_Mark_28Jan10_expmnt2_IPplusPepD.11762.11762.2	MPA_MYCTU	K.DFNSGAM*IQNVVDR.A	1	4.6983	2	0.5209	1581.74	0.3503	22	26	0
ST_Mark_28Jan10_expmnt2_IPplusPepD.11763.11763.2	O53896_MYCTU	R.SKAPGATVALTFQD.P	0.9992	3.8716	2	0.4359	1405.73	0.6375	19	26	0
ST_Mark_28Jan10_expmnt2_IPplusPepD.11769.11769.2	MPA_MYCTU	K.SYFLNIK.G	0.7229	1.9931	2	0.1848	884.488	0.5333	11	12	0
ST_Mark_28Jan10_expmnt2_IPplusPepD.11773.11773.2	O53896_MYCTU	P.GATVALTFQDPSGGSR.T	0.9999	5.1579	2	0.5182	1563.78	0.7791	24	30	0
ST_Mark_28Jan10_expmnt2_IPplusPepD.11776.11776.3	O53896_MYCTU	R.SKAPGATVALTFQDPSGGSR.T	0.9998	6.0065	3	0.4512	1946.99	0.8732	38	76	0
ST_Mark_28Jan10_expmnt2_IPplusPepD.11779.11779.2	35KD_MYCTU	K.YLM*ALFSSK.I	0.9959	2.8923	2	0.3507	1075.55	0.4264	14	16	0
ST_Mark_28Jan10_expmnt2_IPplusPepD.11784.11784.2	O53896_MYCTU	R.IADELISTGK.A	0.9991	3.3558	2	0.394	1046.57	0.3894	16	18	0
ST_Mark_28Jan10_expmnt2_IPplusPepD.11788.11788.2	O53896_MYCTU	A.SAAPSIPAANM*PPGSVEQVAAK.	1	4.7733	2	0.6285	2109.07	0.0023	27	42	0
ST_Mark_28Jan10_expmnt2_IPplusPepD.11804.11804.2	O53896_MYCTU	R.TAPFTVVGAD.P	0.8588	2.2151	2	0.1263	977.494	0.0017	13	18	0
ST_Mark_28Jan10_expmnt2_IPplusPepD.11808.11808.2	P96253_MYCTU	R.WIVASDPDEAVEK.V	0.9896	3.6153	2	0.2849	1458.71	0.6376	18	24	0
ST_Mark_28Jan10_expmnt2_IPplusPepD.11815.11815.3	O53896_MYCTU	K.ASHASLGVQVTNDKDTLGAK.I	0.9844	3.583	3	0.3589	2012.04	0.9483	32	76	0
ST_Mark_28Jan10_expmnt2_IPplusPepD.11816.11816.3	MPA_MYCTU	K.DFNSGAM*IQNVVDR.A	0.9505	2.9245	3	0.3074	1581.74	1.1994	23	52	0
ST_Mark_28Jan10_expmnt2_IPplusPepD.11818.11818.3	O53896_MYCTU	K.VDDRPINSADALVAAVR.S	0.9929	4.7115	3	0.2728	1781.95	0.9136	32	64	0
ST_Mark_28Jan10_expmnt2_IPplusPepD.11823.11823.2	ATPB_MYCTU	K.DTALVFGQM*DEPPGTR.M	0.9998	3.8677	2	0.5476	1749.82	0.7541	22	30	0
ST_Mark_28Jan10_expmnt2_IPplusPepD.11825.11825.2	MPA_MYCTU	K.DFNSGAM*IQNVVDR.A	1	4.9424	2	0.542	1581.74	0.2973	23	26	0
ST_Mark_28Jan10_expmnt2_IPplusPepD.11826.11826.2	O53896_MYCTU	R.SKAPGATVALTFQD.P	0.9998	3.8311	2	0.5249	1405.73	0.564	19	26	0
ST_Mark_28Jan10_expmnt2_IPplusPepD.11828.11828.2	Y647_MYCTU	R.QLSALADAYDVK.L	0.8347	2.2669	2	0.2723	1293.67	0.4111	15	22	0
ST_Mark_28Jan10_expmnt2_IPplusPepD.11832.11832.2	MPA_MYCTU	K.SYFLNIK.G	0.827	2.0855	2	0.2069	884.488	0.5593	11	12	0
ST_Mark_28Jan10_expmnt2_IPplusPepD.11836.11836.2	PYRB_MYCTU	R.DDATAILDDADR.F	0.9486	2.9975	2	0.1928	1290.58	0.2034	17	22	0
ST_Mark_28Jan10_expmnt2_IPplusPepD.11839.11839.3	O53896_MYCTU	R.SKAPGATVALTFQDPSGGSR.T	0.9999	6.0656	3	0.4894	1946.99	0.8895	38	76	0
ST_Mark_28Jan10_expmnt2_IPplusPepD.11843.11843.2	35KD_MYCTU	K.YLM*ALFSSK.I	0.9972	3.0599	2	0.3989	1075.55	1.5983	14	16	0
ST_Mark_28Jan10_expmnt2_IPplusPepD.11847.11847.3	O53867_MYCTU	G.MVLADLGADVVRVRR.P	0.61	3.2674	3	0.07	1669.95	0.5438	26	56	0
ST_Mark_28Jan10_expmnt2_IPplusPepD.11848.11848.2	O53896_MYCTU	R.IADELISTGK.A	0.9992	3.067	2	0.3921	1046.57	0.1082	16	18	0
ST_Mark_28Jan10_expmnt2_IPplusPepD.11855.11855.3	GLPK_MYCTU	H.TGRPYYNAIVWQDTR.T	0.9815	3.738	3	0.24	1839.91	0.3732	22	56	0
ST_Mark_28Jan10_expmnt2_IPplusPepD.11858.11858.2	O53896_MYCTU	P.GATVALTFQDPSGGSR.T	1	5.6846	2	0.5132	1563.78	1.4109	24	30	0
ST_Mark_28Jan10_expmnt2_IPplusPepD.11867.11867.2	O53896_MYCTU	R.TAPFTVVGAD.P	0.7927	2.1038	2	0.2376	977.494	0.1549	14	18	0
ST_Mark_28Jan10_expmnt2_IPplusPepD.11869.11869.2	O53896_MYCTU	F.TVVGADPTSDIAVVR.V	0.9998	4.158	2	0.4995	1499.81	0.4283	22	28	0
ST_Mark_28Jan10_expmnt2_IPplusPepD.11888.11888.2	MPA_MYCTU	K.DFNSGAM*IQNVVDR.A	0.9999	4.8063	2	0.4731	1581.74	1.2834	23	26	0
ST_Mark_28Jan10_expmnt2_IPplusPepD.11889.11889.2	O53896_MYCTU	R.SKAPGATVALTFQD.P	0.9811	3.3555	2	0.3442	1405.73	2.2982	18	26	0
ST_Mark_28Jan10_expmnt2_IPplusPepD.11895.11895.2	MPA_MYCTU	K.SYFLNIK.G	0.7515	2.005	2	0.1863	884.488	0.4541	11	12	0
ST_Mark_28Jan10_expmnt2_IPplusPepD.11896.11896.3	O53896_MYCTU	K.ASHASLGVQVTNDKDTLGAK.I	0.9999	4.4783	3	0.4769	2012.04	0.0824	29	76	0
ST_Mark_28Jan10_expmnt2_IPplusPepD.11902.11902.3	O53896_MYCTU	R.SKAPGATVALTFQDPSGGSR.T	0.9998	5.8099	3	0.4608	1946.99	1.279	38	76	0
ST_Mark_28Jan10_expmnt2_IPplusPepD.11909.11909.2	O53896_MYCTU	K.APGATVALTFQDPSGGSR.T	1	5.2093	2	0.6315	1731.87	0.3803	23	34	0
ST_Mark_28Jan10_expmnt2_IPplusPepD.11910.11910.2	O53896_MYCTU	R.IADELISTGK.A	0.9963	3.12	2	0.3447	1046.57	0.4287	16	18	0
ST_Mark_28Jan10_expmnt2_IPplusPepD.11911.11911.2	35KD_MYCTU	K.YLM*ALFSSK.I	0.9996	3.0754	2	0.4568	1075.55	0.4162	14	16	0
ST_Mark_28Jan10_expmnt2_IPplusPepD.11930.11930.2	O53896_MYCTU	F.TVVGADPTSDIAVVR.V	0.9998	4.0787	2	0.5054	1499.81	0.3727	24	28	0
ST_Mark_28Jan10_expmnt2_IPplusPepD.11938.11938.3	O53896_MYCTU	K.APGATVALTFQDPSGGSR.T	0.9987	4.4564	3	0.4185	1731.87	0.9377	34	68	0
ST_Mark_28Jan10_expmnt2_IPplusPepD.11939.11939.3	O53896_MYCTU	F.TVVGADPTSDIAVVR.V	0.99	3.5629	3	0.3168	1499.81	0.5369	30	56	0
ST_Mark_28Jan10_expmnt2_IPplusPepD.11941.11941.2	O53896_MYCTU	P.GATVALTFQDPSGGSR.T	0.9987	3.7943	2	0.4077	1563.78	0.2611	17	30	0
ST_Mark_28Jan10_expmnt2_IPplusPepD.11952.11952.2	MPA_MYCTU	K.DFNSGAM*IQNVVDR.A	1	4.4706	2	0.5422	1581.74	0.182	23	26	0
ST_Mark_28Jan10_expmnt2_IPplusPepD.11953.11953.2	O53896_MYCTU	R.SKAPGATVALTFQD.P	0.9999	4.1639	2	0.517	1405.73	0.5425	20	26	0
ST_Mark_28Jan10_expmnt2_IPplusPepD.11955.11955.2	SYC2_MYCTU	L.AQAEVALFCEDMAALR.V	0.9875	3.6388	2	0.2442	1737.83	0.1172	14	30	0
ST_Mark_28Jan10_expmnt2_IPplusPepD.11959.11959.3	MPA_MYCTU	K.DFNSGAM*IQNVVDR.A	0.9977	3.5693	3	0.4103	1581.74	0.7134	25	52	0
ST_Mark_28Jan10_expmnt2_IPplusPepD.11962.11962.3	O53896_MYCTU	K.ASHASLGVQVTNDKDTLGAK.I	0.9993	5.0985	3	0.4479	2012.04	1.6595	31	76	0
ST_Mark_28Jan10_expmnt2_IPplusPepD.11968.11968.3	O53896_MYCTU	R.SKAPGATVALTFQDPSGGSR.T	0.9985	5.4399	3	0.3859	1946.99	2.0989	36	76	0
ST_Mark_28Jan10_expmnt2_IPplusPepD.11969.11969.2	O53896_MYCTU	V.ALTFQDPSGGSR.T	0.6823	2.5631	2	0.1795	1235.6	1.3473	14	22	0
ST_Mark_28Jan10_expmnt2_IPplusPepD.11972.11972.2	O53896_MYCTU	K.APGATVALTFQDPSGGSR.T	1	5.3681	2	0.6557	1731.87	0.5915	24	34	0
ST_Mark_28Jan10_expmnt2_IPplusPepD.11974.11974.2	RS10_MYCTU	R.TGASVVGPVPLPTEK.N	0.996	3.5136	2	0.4212	1451.81	1.3512	16	28	0
ST_Mark_28Jan10_expmnt2_IPplusPepD.11977.11977.2	35KD_MYCTU	K.YLM*ALFSSK.I	0.9973	2.3238	2	0.3695	1075.55	0.0206	14	16	0
ST_Mark_28Jan10_expmnt2_IPplusPepD.11991.11991.2	O53896_MYCTU	R.IADELISTGK.A	0.9949	3.1626	2	0.3538	1046.57	1.0449	16	18	0
ST_Mark_28Jan10_expmnt2_IPplusPepD.11993.11993.2	O53896_MYCTU	F.TVVGADPTSDIAVVR.V	0.9993	4.2481	2	0.4563	1499.81	1.4634	23	28	0
ST_Mark_28Jan10_expmnt2_IPplusPepD.12000.12000.3	O53896_MYCTU	K.APGATVALTFQDPSGGSR.T	0.9991	4.4268	3	0.4206	1731.87	0.5252	33	68	0
ST_Mark_28Jan10_expmnt2_IPplusPepD.12004.12004.3	O53896_MYCTU	F.TVVGADPTSDIAVVR.V	0.9988	3.5043	3	0.4465	1499.81	0.221	27	56	0
ST_Mark_28Jan10_expmnt2_IPplusPepD.12015.12015.2	MPA_MYCTU	K.DFNSGAM*IQNVVDR.A	1	4.748	2	0.5075	1581.74	0.52	23	26	0
ST_Mark_28Jan10_expmnt2_IPplusPepD.12017.12017.2	O53896_MYCTU	R.SKAPGATVALTFQD.P	0.9998	3.6209	2	0.5124	1405.73	0.2251	19	26	0
ST_Mark_28Jan10_expmnt2_IPplusPepD.12021.12021.2	Y3198_MYCTU	L.RLKTALTANRIAYDE.V	0.6819	3.0044	2	0.1811	1734.95	1.4571	14	28	0
ST_Mark_28Jan10_expmnt2_IPplusPepD.12035.12035.2	O53896_MYCTU	K.APGATVALTFQDPSGGSR.T	1	5.4931	2	0.6311	1731.87	0.5224	25	34	0
ST_Mark_28Jan10_expmnt2_IPplusPepD.12036.12036.2	RS10_MYCTU	R.TGASVVGPVPLPTEK.N	0.9998	3.7031	2	0.536	1451.81	0.4623	18	28	0
ST_Mark_28Jan10_expmnt2_IPplusPepD.12038.12038.3	O53896_MYCTU	R.SKAPGATVALTFQDPSGGSR.T	0.9999	5.2736	3	0.4721	1946.99	0.1216	35	76	0
ST_Mark_28Jan10_expmnt2_IPplusPepD.12043.12043.2	PYRC_MYCTU	R.LGLAGWPR.A	0.9916	2.8026	2	0.2395	869.499	0.1232	13	14	0
ST_Mark_28Jan10_expmnt2_IPplusPepD.12054.12054.2	O06288_MYCTU	N.KVDALAAKLDARE.G	0.6716	2.989	2	0.1079	1399.79	0.6128	17	24	0
ST_Mark_28Jan10_expmnt2_IPplusPepD.12056.12056.2	O53896_MYCTU	F.TVVGADPTSDIAVVR.V	0.9999	4.2052	2	0.5186	1499.81	0.5176	24	28	0
ST_Mark_28Jan10_expmnt2_IPplusPepD.12059.12059.2	35KD_MYCTU	K.YLM*ALFSSK.I	0.9934	2.1953	2	0.3985	1075.55	0.0896	14	16	0
ST_Mark_28Jan10_expmnt2_IPplusPepD.12063.12063.3	O53896_MYCTU	K.APGATVALTFQDPSGGSR.T	0.9981	4.4343	3	0.4031	1731.87	1.1144	32	68	0
ST_Mark_28Jan10_expmnt2_IPplusPepD.12065.12065.2	O53896_MYCTU	K.ASHASLGVQVTNDKDTLGAK.I	0.8702	2.2622	2	0.3407	2012.04	0.424	14	38	0
ST_Mark_28Jan10_expmnt2_IPplusPepD.12078.12078.2	MPA_MYCTU	K.DFNSGAM*IQNVVDR.A	1	4.8706	2	0.5018	1581.74	0.4406	23	26	0
ST_Mark_28Jan10_expmnt2_IPplusPepD.12082.12082.3	MPA_MYCTU	K.DFNSGAM*IQNVVDR.A	0.9309	2.8744	3	0.259	1581.74	0.5682	21	52	0
ST_Mark_28Jan10_expmnt2_IPplusPepD.12085.12085.2	Y3198_MYCTU	L.RLKTALTANRIAYDE.V	0.7741	3.0406	2	0.2122	1734.95	1.4414	14	28	0
ST_Mark_28Jan10_expmnt2_IPplusPepD.12087.12087.2	O53896_MYCTU	R.IADELISTGK.A	0.9961	3.1057	2	0.3368	1046.57	0.3626	16	18	0
ST_Mark_28Jan10_expmnt2_IPplusPepD.12092.12092.2	O53896_MYCTU	R.SKAPGATVALTFQD.P	0.9666	2.6337	2	0.3384	1405.73	0.4142	15	26	0
ST_Mark_28Jan10_expmnt2_IPplusPepD.12095.12095.3	O53896_MYCTU	K.ASHASLGVQVTNDKDTLGAK.I	0.9966	4.5708	3	0.3762	2012.04	1.1695	27	76	0
ST_Mark_28Jan10_expmnt2_IPplusPepD.12098.12098.2	O53896_MYCTU	K.APGATVALTFQDPSGGSR.T	1	5.4637	2	0.6597	1731.87	0.5805	25	34	0
ST_Mark_28Jan10_expmnt2_IPplusPepD.12105.12105.2	PYRC_MYCTU	R.LGLAGWPR.A	0.9919	2.8814	2	0.2755	869.499	0.4167	13	14	0
ST_Mark_28Jan10_expmnt2_IPplusPepD.12109.12109.3	O53896_MYCTU	R.SKAPGATVALTFQDPSGGSR.T	0.9983	4.7047	3	0.4104	1946.99	1.2202	34	76	0
ST_Mark_28Jan10_expmnt2_IPplusPepD.12119.12119.2	O53896_MYCTU	F.TVVGADPTSDIAVVR.V	0.9999	4.3046	2	0.5038	1499.81	0.5269	24	28	0
ST_Mark_28Jan10_expmnt2_IPplusPepD.12122.12122.3	O53896_MYCTU	R.YSPPPQQPGTPGYAQGQQQTYSQQFDWR.Y	0.9816	4.1483	3	0.3344	3240.48	0.7059	35	108	0
ST_Mark_28Jan10_expmnt2_IPplusPepD.12126.12126.3	O53896_MYCTU	K.APGATVALTFQDPSGGSR.T	0.9992	4.5035	3	0.4336	1731.87	0.6976	32	68	0
ST_Mark_28Jan10_expmnt2_IPplusPepD.12141.12141.2	MPA_MYCTU	K.DFNSGAM*IQNVVDR.A	0.9999	5.066	2	0.5103	1581.74	1.2645	23	26	0
ST_Mark_28Jan10_expmnt2_IPplusPepD.12150.12150.3	O53896_MYCTU	F.TVVGADPTSDIAVVR.V	0.9982	3.7948	3	0.355	1499.81	0.1612	28	56	0
ST_Mark_28Jan10_expmnt2_IPplusPepD.12161.12161.2	O53896_MYCTU	K.APGATVALTFQDPSGGSR.T	1	5.4522	2	0.6447	1731.87	0.5056	25	34	0
ST_Mark_28Jan10_expmnt2_IPplusPepD.12162.12162.3	MPA_MYCTU	K.DFNSGAM*IQNVVDR.A	0.9757	3.464	3	0.3076	1581.74	2.0312	22	52	0
ST_Mark_28Jan10_expmnt2_IPplusPepD.12163.12163.2	O53896_MYCTU	R.IADELISTGK.A	0.9979	3.0353	2	0.3858	1046.57	0.3305	16	18	0
ST_Mark_28Jan10_expmnt2_IPplusPepD.12166.12166.3	O53896_MYCTU	K.ASHASLGVQVTNDKDTLGAK.I	0.9987	4.3681	3	0.4476	2012.04	0.9408	29	76	0
ST_Mark_28Jan10_expmnt2_IPplusPepD.12169.12169.2	PYRC_MYCTU	R.LGLAGWPR.A	0.9835	2.8273	2	0.243	869.499	0.4727	13	14	0
ST_Mark_28Jan10_expmnt2_IPplusPepD.12175.12175.2	RS10_MYCTU	R.TGASVVGPVPLPTEK.N	0.9968	2.9571	2	0.4611	1451.81	0.4336	18	28	0
ST_Mark_28Jan10_expmnt2_IPplusPepD.12182.12182.2	O53896_MYCTU	F.TVVGADPTSDIAVVR.V	0.9999	4.2753	2	0.5204	1499.81	0.5501	24	28	0
ST_Mark_28Jan10_expmnt2_IPplusPepD.12186.12186.3	O53896_MYCTU	R.SKAPGATVALTFQDPSGGSR.T	0.9978	4.8685	3	0.3839	1946.99	1.2695	34	76	0
ST_Mark_28Jan10_expmnt2_IPplusPepD.12189.12189.3	O53896_MYCTU	K.APGATVALTFQDPSGGSR.T	0.9989	4.2627	3	0.4232	1731.87	0.5105	35	68	0
ST_Mark_28Jan10_expmnt2_IPplusPepD.12204.12204.2	MPA_MYCTU	K.DFNSGAM*IQNVVDR.A	1	4.9574	2	0.5085	1581.74	0.4596	23	26	0
ST_Mark_28Jan10_expmnt2_IPplusPepD.12208.12208.2	O53896_MYCTU	G.LTPISLGSSSDLR.V	0.9982	4.0293	2	0.3448	1345.73	0.5596	19	24	0
ST_Mark_28Jan10_expmnt2_IPplusPepD.12224.12224.2	O53896_MYCTU	K.APGATVALTFQDPSGGSR.T	1	5.2644	2	0.6534	1731.87	0.0556	24	34	0
ST_Mark_28Jan10_expmnt2_IPplusPepD.12234.12234.2	PYRC_MYCTU	R.LGLAGWPR.A	0.9719	2.2378	2	0.305	869.499	0.2364	13	14	0
ST_Mark_28Jan10_expmnt2_IPplusPepD.12236.12236.2	METK_MYCTU	K.FVLGGPM*GDAGLTGR.K	0.9983	4.2328	2	0.3833	1463.74	0.9523	22	28	0
ST_Mark_28Jan10_expmnt2_IPplusPepD.12243.12243.2	O53896_MYCTU	R.IADELISTGK.A	0.9885	2.8321	2	0.3183	1046.57	0.436	16	18	0
ST_Mark_28Jan10_expmnt2_IPplusPepD.12245.12245.2	O53896_MYCTU	F.TVVGADPTSDIAVVR.V	0.9998	4.0105	2	0.4883	1499.81	0.3755	24	28	0
ST_Mark_28Jan10_expmnt2_IPplusPepD.12250.12250.2	35KD_MYCTU	K.YLM*ALFSSK.I	0.9846	2.5158	2	0.3351	1075.55	0.4355	14	16	0
ST_Mark_28Jan10_expmnt2_IPplusPepD.12252.12252.3	O53896_MYCTU	K.APGATVALTFQDPSGGSR.T	0.9976	4.5227	3	0.3893	1731.87	1.4341	31	68	0
ST_Mark_28Jan10_expmnt2_IPplusPepD.12264.12264.3	O53896_MYCTU	K.ASHASLGVQVTNDKDTLGAK.I	0.9923	3.8481	3	0.3837	2012.04	1.0481	27	76	0
ST_Mark_28Jan10_expmnt2_IPplusPepD.12267.12267.2	MPA_MYCTU	K.DFNSGAM*IQNVVDR.A	1	4.6928	2	0.5041	1581.74	0.2697	23	26	0
ST_Mark_28Jan10_expmnt2_IPplusPepD.12269.12269.3	O53896_MYCTU	R.SKAPGATVALTFQDPSGGSR.T	0.9974	4.9652	3	0.3778	1946.99	1.6606	33	76	0
ST_Mark_28Jan10_expmnt2_IPplusPepD.12287.12287.2	O53896_MYCTU	K.APGATVALTFQDPSGGSR.T	1	5.4887	2	0.6249	1731.87	0.5029	25	34	0
ST_Mark_28Jan10_expmnt2_IPplusPepD.12295.12295.2	PYRC_MYCTU	R.LGLAGWPR.A	0.9875	2.5089	2	0.3177	869.499	0.3762	13	14	0
ST_Mark_28Jan10_expmnt2_IPplusPepD.12303.12303.2	RS10_MYCTU	R.TGASVVGPVPLPTEK.N	0.896	1.996	2	0.2409	1451.81	0.0131	16	28	0
ST_Mark_28Jan10_expmnt2_IPplusPepD.12308.12308.2	O53896_MYCTU	F.TVVGADPTSDIAVVR.V	0.9998	4.1741	2	0.4949	1499.81	0.5116	23	28	0
ST_Mark_28Jan10_expmnt2_IPplusPepD.12310.12310.2	O53896_MYCTU	R.IADELISTGK.A	0.9981	2.9315	2	0.3691	1046.57	0.1301	16	18	0
ST_Mark_28Jan10_expmnt2_IPplusPepD.12315.12315.3	O53896_MYCTU	K.APGATVALTFQDPSGGSR.T	0.9975	4.3662	3	0.3815	1731.87	0.8698	32	68	0
ST_Mark_28Jan10_expmnt2_IPplusPepD.12332.12332.3	O53896_MYCTU	K.ASHASLGVQVTNDKDTLGAK.I	0.9972	4.1288	3	0.4543	2012.04	2.2749	28	76	0
ST_Mark_28Jan10_expmnt2_IPplusPepD.12336.12336.2	Y3198_MYCTU	L.RLKTALTANRIAYDE.V	0.6894	2.976	2	0.1375	1734.95	0.5513	14	28	0
ST_Mark_28Jan10_expmnt2_IPplusPepD.12337.12337.3	O53896_MYCTU	R.SKAPGATVALTFQDPSGGSR.T	0.9994	4.9845	3	0.4146	1946.99	0.4273	35	76	0
ST_Mark_28Jan10_expmnt2_IPplusPepD.12341.12341.2	MPA_MYCTU	K.DFNSGAM*IQNVVDR.A	0.9996	4.6395	2	0.4462	1581.74	1.6968	23	26	0
ST_Mark_28Jan10_expmnt2_IPplusPepD.12350.12350.2	O53896_MYCTU	K.APGATVALTFQDPSGGSR.T	1	5.5514	2	0.627	1731.87	0.5049	25	34	0
ST_Mark_28Jan10_expmnt2_IPplusPepD.12352.12352.3	RIR2A_MYCTU	R.LIIRDEAVHGYYIGYK.C	0.9999	4.4064	3	0.5546	1910.02	0.4523	28	60	0
ST_Mark_28Jan10_expmnt2_IPplusPepD.12358.12358.3	ECCA1_MYCTU	I.TMGFAACEAAQGNYADA.M	0.6039	2.9194	3	0.1285	1690.68	0.2916	24	64	0
ST_Mark_28Jan10_expmnt2_IPplusPepD.12361.12361.2	PYRC_MYCTU	R.LGLAGWPR.A	0.9869	2.6503	2	0.2908	869.499	0.4351	13	14	0
ST_Mark_28Jan10_expmnt2_IPplusPepD.12374.12374.2	Y2588_MYCTU	D.LDKDVDDVAGER.R	0.6595	2.4228	2	0.1632	1331.64	0.0875	14	22	0
ST_Mark_28Jan10_expmnt2_IPplusPepD.12378.12378.3	O53896_MYCTU	K.APGATVALTFQDPSGGSR.T	0.9984	4.2959	3	0.4192	1731.87	0.954	30	68	0
ST_Mark_28Jan10_expmnt2_IPplusPepD.12388.12388.2	RS10_MYCTU	R.TGASVVGPVPLPTEK.N	0.9689	2.7922	2	0.2918	1451.81	0.1619	16	28	0
ST_Mark_28Jan10_expmnt2_IPplusPepD.12400.12400.3	O53896_MYCTU	R.SKAPGATVALTFQDPSGGSR.T	0.999	5.1211	3	0.4269	1946.99	1.6765	33	76	0
ST_Mark_28Jan10_expmnt2_IPplusPepD.12409.12409.2	MPA_MYCTU	K.DFNSGAM*IQNVVDR.A	0.9999	4.6716	2	0.4435	1581.74	0.3279	22	26	0
ST_Mark_28Jan10_expmnt2_IPplusPepD.12411.12411.3	ATPB_MYCTU	R.M*PSAVGYQPTLADEM*GELQER.I	0.9999	5.8252	3	0.5022	2354.07	1.4815	31	80	0
ST_Mark_28Jan10_expmnt2_IPplusPepD.12414.12414.2	O53896_MYCTU	K.APGATVALTFQDPSGGSR.T	1	5.5427	2	0.6242	1731.87	0.4824	25	34	0
ST_Mark_28Jan10_expmnt2_IPplusPepD.12423.12423.3	O53896_MYCTU	G.GPVAASAAPSIPAANM*PPGSVEQVAAK.	0.9994	4.9381	3	0.5243	2504.29	1.8308	33	104	0
ST_Mark_28Jan10_expmnt2_IPplusPepD.12439.12439.3	O53896_MYCTU	K.ASHASLGVQVTNDKDTLGAK.I	0.9994	4.688	3	0.467	2012.04	0.9871	32	76	0
ST_Mark_28Jan10_expmnt2_IPplusPepD.12441.12441.3	O53896_MYCTU	K.APGATVALTFQDPSGGSR.T	0.9985	4.4043	3	0.4036	1731.87	0.7658	30	68	0
ST_Mark_28Jan10_expmnt2_IPplusPepD.12460.12460.2	PYRC_MYCTU	R.LGLAGWPR.A	0.9831	2.7268	2	0.2547	869.499	0.4041	13	14	0
ST_Mark_28Jan10_expmnt2_IPplusPepD.12476.12476.2	O53896_MYCTU	K.APGATVALTFQDPSGGSR.T	1	5.4252	2	0.6147	1731.87	1.612	25	34	0
ST_Mark_28Jan10_expmnt2_IPplusPepD.12477.12477.3	ATPB_MYCTU	R.M*PSAVGYQPTLADEM*GELQER.I	1	5.8302	3	0.5554	2354.07	1.0043	35	80	0
ST_Mark_28Jan10_expmnt2_IPplusPepD.12481.12481.2	MPA_MYCTU	K.DFNSGAM*IQNVVDR.A	0.997	3.9741	2	0.3603	1581.74	0.9767	20	26	0
ST_Mark_28Jan10_expmnt2_IPplusPepD.12483.12483.3	RL16_MYCTU	K.GSPEWWVANVKPGR.V	0.6265	2.086	3	0.2423	1582.81	0.6222	27	52	0
ST_Mark_28Jan10_expmnt2_IPplusPepD.12486.12486.3	O53896_MYCTU	G.GPVAASAAPSIPAANM*PPGSVEQVAAK.	0.9991	3.6808	3	0.4218	2504.29	0.0221	30	104	0
ST_Mark_28Jan10_expmnt2_IPplusPepD.12493.12493.2	ATPB_MYCTU	R.NFGGTSVFAGVGER.T	0.9981	4.0996	2	0.3902	1397.68	1.3933	23	26	0
ST_Mark_28Jan10_expmnt2_IPplusPepD.12494.12494.3	O53896_MYCTU	S.GGPVAASAAPSIPAANM*PPGSVEQVAAK.	0.9982	4.4027	3	0.4521	2561.31	0.554	32	108	0
ST_Mark_28Jan10_expmnt2_IPplusPepD.12511.12511.3	O53896_MYCTU	K.APGATVALTFQDPSGGSR.T	0.997	4.3441	3	0.3894	1731.87	1.3784	31	68	0
ST_Mark_28Jan10_expmnt2_IPplusPepD.12521.12521.3	P95034_MYCTU	H.VTSREGVNEFDDGIVIVGGGLAAARTAEQL.R	0.6476	3.8611	3	0.1013	3044.56	0.2789	30	116	0
ST_Mark_28Jan10_expmnt2_IPplusPepD.12533.12533.3	O53896_MYCTU	R.SKAPGATVALTFQDPSGGSR.T	0.9979	4.9467	3	0.3933	1946.99	1.7223	34	76	0
ST_Mark_28Jan10_expmnt2_IPplusPepD.12536.12536.3	Y2684_MYCTU	E.ADRIADVM*ALDEGEAIR.D	0.8295	2.964	3	0.1455	1860.92	0.0158	23	64	0
ST_Mark_28Jan10_expmnt2_IPplusPepD.12537.12537.2	METK_MYCTU	K.IIVDTYGGWAR.H	0.9978	2.8607	2	0.4196	1250.65	0.2457	18	20	0
ST_Mark_28Jan10_expmnt2_IPplusPepD.12540.12540.2	O53896_MYCTU	K.APGATVALTFQDPSGGSR.T	0.9999	4.4727	2	0.5504	1731.87	0.9079	23	34	0
ST_Mark_28Jan10_expmnt2_IPplusPepD.12553.12553.2	ATPB_MYCTU	R.NFGGTSVFAGVGER.T	0.9997	3.9405	2	0.4607	1397.68	0.3075	22	26	0
ST_Mark_28Jan10_expmnt2_IPplusPepD.12565.12565.2	MPA_MYCTU	K.DFNSGAM*IQNVVDR.A	0.9917	3.8593	2	0.3219	1581.74	1.4624	21	26	0
ST_Mark_28Jan10_expmnt2_IPplusPepD.12578.12578.3	O53896_MYCTU	D.DRPINSADALVAAVR.S	0.9937	3.6384	3	0.3583	1567.86	0.8523	29	56	0
ST_Mark_28Jan10_expmnt2_IPplusPepD.12585.12585.2	O53896_MYCTU	D.DRPINSADALVAAVR.S	0.9995	3.7929	2	0.4795	1567.86	0.444	21	28	0
ST_Mark_28Jan10_expmnt2_IPplusPepD.12602.12602.2	DPRE1_MYCTU	W.GRTAPSVANVLR.T	0.9144	2.5908	2	0.171	1240.71	0.0284	14	22	0
ST_Mark_28Jan10_expmnt2_IPplusPepD.12609.12609.2	O53896_MYCTU	K.APGATVALTFQDPSGGSR.T	1	5.4106	2	0.6219	1731.87	0.5498	23	34	0
ST_Mark_28Jan10_expmnt2_IPplusPepD.12619.12619.2	ATPB_MYCTU	R.NFGGTSVFAGVGER.T	0.963	2.3068	2	0.3601	1397.68	0.2079	21	26	0
ST_Mark_28Jan10_expmnt2_IPplusPepD.12640.12640.3	O53896_MYCTU	G.PSGGPVAASAAPSIPAANM*PPGSVEQVAAK.	0.9998	5.5656	3	0.5368	2745.39	0.9267	39	116	0
ST_Mark_28Jan10_expmnt2_IPplusPepD.12648.12648.3	O53896_MYCTU	D.DRPINSADALVAAVR.S	0.9958	3.6262	3	0.3741	1567.86	0.6329	26	56	0
ST_Mark_28Jan10_expmnt2_IPplusPepD.12654.12654.2	O53896_MYCTU	A.SAAPSIPAANMPPGSVEQVAAK.	0.9999	4.6335	2	0.6079	2093.07	0.7886	28	42	0
ST_Mark_28Jan10_expmnt2_IPplusPepD.12659.12659.3	O53896_MYCTU	A.GPSGGPVAASAAPSIPAANM*PPGSVEQVAAK.	0.9997	5.4892	3	0.5158	2802.41	0.7647	40	120	0
ST_Mark_28Jan10_expmnt2_IPplusPepD.12661.12661.2	RPOC_MYCTU	R.YPMIVVAQTVDK.L	0.8977	2.9522	2	0.0941	1363.73	0.0561	20	22	0
ST_Mark_28Jan10_expmnt2_IPplusPepD.12670.12670.3	O53896_MYCTU	R.SKAPGATVALTFQDPSGGSR.T	0.9985	4.5594	3	0.4284	1946.99	1.1631	29	76	0
ST_Mark_28Jan10_expmnt2_IPplusPepD.12676.12676.2	O53896_MYCTU	K.APGATVALTFQDPSGGSR.T	0.9999	4.9791	2	0.5393	1731.87	1.7541	22	34	0
ST_Mark_28Jan10_expmnt2_IPplusPepD.12677.12677.2	O53896_MYCTU	D.DRPINSADALVAAVR.S	0.9987	4.1388	2	0.3967	1567.86	0.7109	23	28	0
ST_Mark_28Jan10_expmnt2_IPplusPepD.12682.12682.3	O53896_MYCTU	A.SAAPSIPAANMPPGSVEQVAAK.	0.8947	2.6127	3	0.3085	2093.07	0.1244	25	84	0
ST_Mark_28Jan10_expmnt2_IPplusPepD.12693.12693.3	O53896_MYCTU	P.AGPSGGPVAASAAPSIPAANM*PPGSVEQVAAK.	0.9997	6.4219	3	0.5123	2873.45	2.13	48	124	0
ST_Mark_28Jan10_expmnt2_IPplusPepD.12708.12708.2	ATPB_MYCTU	R.NFGGTSVFAGVGER.T	0.7655	2.9849	2	0.1913	1397.68	2.1783	18	26	0
ST_Mark_28Jan10_expmnt2_IPplusPepD.12714.12714.2	O53896_MYCTU	A.SAAPSIPAANMPPGSVEQVAAK.	1	5.3828	2	0.622	2093.07	0.3685	26	42	0
ST_Mark_28Jan10_expmnt2_IPplusPepD.12716.12716.3	O53896_MYCTU	V.AASAAPSIPAANMPPGSVEQVAAK.	0.8885	2.9508	3	0.3308	2235.14	0.8885	31	92	0
ST_Mark_28Jan10_expmnt2_IPplusPepD.12717.12717.3	O53896_MYCTU	D.DRPINSADALVAAVR.S	0.9895	3.2541	3	0.384	1567.86	1.191	26	56	0
ST_Mark_28Jan10_expmnt2_IPplusPepD.12721.12721.2	ATPB_MYCTU	V.TGPVVDVEFPR.G	0.9613	1.8233	2	0.3456	1215.64	0.0239	18	20	0
ST_Mark_28Jan10_expmnt2_IPplusPepD.12736.12736.2	O53896_MYCTU	R.PINSADALVAAVR.S	0.9996	4.3484	2	0.4354	1296.73	1.2745	22	24	0
ST_Mark_28Jan10_expmnt2_IPplusPepD.12744.12744.2	35KD_MYCTU	F.AAQLVTAEQSVEDLK.T	0.9997	4.3256	2	0.4867	1601.84	1.0013	24	28	0
ST_Mark_28Jan10_expmnt2_IPplusPepD.12745.12745.2	O53896_MYCTU	K.APGATVALTFQDPSGGSR.T	1	5.3319	2	0.6182	1731.87	0.7409	24	34	0
ST_Mark_28Jan10_expmnt2_IPplusPepD.12747.12747.2	P96261_MYCTU	R.DVEPLLAQGIR.H	0.9969	3.5115	2	0.373	1210.68	1.4634	18	20	0
ST_Mark_28Jan10_expmnt2_IPplusPepD.12771.12771.3	O53896_MYCTU	R.APAGPSGGPVAASAAPSIPAANM*PPGSVEQVAAK.	0.9994	5.3319	3	0.5039	3041.54	0.8668	46	132	0
ST_Mark_28Jan10_expmnt2_IPplusPepD.12781.12781.2	O53896_MYCTU	A.SAAPSIPAANMPPGSVEQVAAK.	1	5.1166	2	0.5987	2093.07	0.3572	25	42	0
ST_Mark_28Jan10_expmnt2_IPplusPepD.12785.12785.3	O06427_MYCTU	I.RKVAEDTGARM*LLGAKAVAVHHDSSRRV.V	0.8333	4.6112	3	0.2024	3046.65	2.1314	27	108	0
ST_Mark_28Jan10_expmnt2_IPplusPepD.12794.12794.1	O53896_MYCTU	M.PPGSVEQVAAK.	0.9858	2.3062	1	0.3613	1082.58	0.1472	13	20	0
ST_Mark_28Jan10_expmnt2_IPplusPepD.12796.12796.2	O53896_MYCTU	R.APAGPSGGPVAASAAPSIPAANM*PPGSVEQVAAK.	1	6.0506	2	0.6284	3041.54	1.2755	24	66	0
ST_Mark_28Jan10_expmnt2_IPplusPepD.12809.12809.2	O53896_MYCTU	R.PINSADALVAAVR.S	0.9999	4.3875	2	0.5143	1296.73	0.7427	22	24	0
ST_Mark_28Jan10_expmnt2_IPplusPepD.12822.12822.2	O53896_MYCTU	S.IPAANM*PPGSVEQVAAK.	0.825	2.2372	2	0.2854	1695.88	0.3443	14	32	0
ST_Mark_28Jan10_expmnt2_IPplusPepD.12833.12833.3	O53896_MYCTU	R.APAGPSGGPVAASAAPSIPAANM*PPGSVEQVAAK.	0.9999	5.6197	3	0.5702	3041.54	0.2611	49	132	0
ST_Mark_28Jan10_expmnt2_IPplusPepD.12841.12841.3	P71984_MYCTU	T.HPFGPVAVAGFVVYRLDDGPAVLRGYRQ.F	0.9186	4.1252	3	0.2667	3056.62	1.9064	29	108	0
ST_Mark_28Jan10_expmnt2_IPplusPepD.12863.12863.3	O06427_MYCTU	I.RKVAEDTGARM*LLGAKAVAVHHDSSRRV.V	0.6252	4.4184	3	0.0929	3046.65	0.5826	28	108	0
ST_Mark_28Jan10_expmnt2_IPplusPepD.12885.12885.2	O53896_MYCTU	G.LGFAIPVDQAK.R	0.9581	2.893	2	0.2477	1158.65	0.3532	17	20	0
ST_Mark_28Jan10_expmnt2_IPplusPepD.12891.12891.2	P96223_MYCTU	R.SDSDMYTLGFR.F	0.9973	2.6204	2	0.4213	1291.56	0.1242	16	20	0
ST_Mark_28Jan10_expmnt2_IPplusPepD.12899.12899.2	O53670_MYCTU	V.M*NDLVGIIR.N	0.6345	2.3107	2	0.1625	1046.57	0.0974	12	16	0
ST_Mark_28Jan10_expmnt2_IPplusPepD.12904.12904.3	O53896_MYCTU	R.APAGPSGGPVAASAAPSIPAANM*PPGSVEQVAAK.	0.9995	5.6861	3	0.492	3041.54	0.8609	47	132	0
ST_Mark_28Jan10_expmnt2_IPplusPepD.12915.12915.2	O53896_MYCTU	K.APGATVALTFQDPSGGSR.T	1	5.3389	2	0.6362	1731.87	0.6723	24	34	0
ST_Mark_28Jan10_expmnt2_IPplusPepD.12922.12922.2	P96261_MYCTU	R.DVEPLLAQGIR.H	0.9977	2.867	2	0.3395	1210.68	0.0369	16	20	0
ST_Mark_28Jan10_expmnt2_IPplusPepD.12931.12931.3	O53896_MYCTU	K.VDDRPINSADALVAAVR.S	0.9938	4.3639	3	0.3213	1781.95	1.1403	26	64	0
ST_Mark_28Jan10_expmnt2_IPplusPepD.12936.12936.2	O53896_MYCTU	R.PINSADALVAAVR.S	0.9465	2.5088	2	0.2825	1296.73	0.1948	17	24	0
ST_Mark_28Jan10_expmnt2_IPplusPepD.12957.12957.2	P96223_MYCTU	R.SDSDMYTLGFR.F	0.9993	3.0579	2	0.4796	1291.56	0.4365	16	20	0
ST_Mark_28Jan10_expmnt2_IPplusPepD.12966.12966.3	O53896_MYCTU	R.APAGPSGGPVAASAAPSIPAANM*PPGSVEQVAAK.	0.997	5.8512	3	0.4167	3041.54	2.4858	39	132	0
ST_Mark_28Jan10_expmnt2_IPplusPepD.13001.13001.3	O06337_MYCTU	L.VSDPSVAVNVADADVAAVVG.H	0.7816	3.8824	3	0.0851	1854.94	0.1327	28	76	0
ST_Mark_28Jan10_expmnt2_IPplusPepD.13013.13013.2	O33286_MYCTU	A.IPATLLLLRYR.W	0.7727	2.3034	2	0.2165	1328.84	0.3684	12	20	0
ST_Mark_28Jan10_expmnt2_IPplusPepD.13036.13036.3	O53896_MYCTU	R.APAGPSGGPVAASAAPSIPAANM*PPGSVEQVAAK.	0.9896	4.9506	3	0.3783	3041.54	1.8728	42	132	0
ST_Mark_28Jan10_expmnt2_IPplusPepD.13044.13044.2	O53896_MYCTU	R.QPYEALGGTRPGLIPG.	0.9672	2.3686	2	0.3765	1625.86	0.2634	17	30	0
ST_Mark_28Jan10_expmnt2_IPplusPepD.13057.13057.3	O53896_MYCTU	K.VDDRPINSADALVAAVR.S	0.9975	4.9007	3	0.3239	1781.95	0.9059	35	64	0
ST_Mark_28Jan10_expmnt2_IPplusPepD.13058.13058.2	LPRA_MYCTU	D.PNKGLANLLANLKDASV.A	0.7275	2.7308	2	0.2329	1737.99	0.6647	15	32	0
ST_Mark_28Jan10_expmnt2_IPplusPepD.13062.13062.2	O53896_MYCTU	V.SGLTPISLGSSSDLR.V	0.9971	3.6261	2	0.4224	1489.79	1.1374	22	28	0
ST_Mark_28Jan10_expmnt2_IPplusPepD.13076.13076.3	O53208_MYCTU	W.VGVGKKELASDPIM*GTLGKLLDGVFIDRD.D	0.6641	3.5991	3	0.19	3059.65	0.7308	27	112	0
ST_Mark_28Jan10_expmnt2_IPplusPepD.13079.13079.2	RS5_MYCTU	R.GLPIEDVAPAGM*LK.A	0.9947	3.7365	2	0.3672	1426.77	1.5336	15	26	0
ST_Mark_28Jan10_expmnt2_IPplusPepD.13099.13099.3	O53896_MYCTU	R.APAGPSGGPVAASAAPSIPAANM*PPGSVEQVAAK.	0.9978	5.2002	3	0.4612	3041.54	1.7764	44	132	0
ST_Mark_28Jan10_expmnt2_IPplusPepD.13120.13120.2	LPRA_MYCTU	D.PNKGLANLLANLKDASV.A	0.7708	2.8784	2	0.2408	1737.99	0.7528	15	32	0
ST_Mark_28Jan10_expmnt2_IPplusPepD.13121.13121.3	O53896_MYCTU	K.VDDRPINSADALVAAVR.S	0.9948	4.6257	3	0.2834	1781.95	0.5923	32	64	0
ST_Mark_28Jan10_expmnt2_IPplusPepD.13148.13148.2	RS5_MYCTU	R.GLPIEDVAPAGM*LK.A	0.9963	3.772	2	0.3965	1426.77	1.9485	19	26	0
ST_Mark_28Jan10_expmnt2_IPplusPepD.13153.13153.3	O53896_MYCTU	R.YSPPPQQPGTPGYAQGQQQTYSQQFDWR.Y	0.9999	5.9762	3	0.5537	3240.48	1.5262	37	108	0
ST_Mark_28Jan10_expmnt2_IPplusPepD.13197.13197.3	O53896_MYCTU	Q.PGTPGYAQGQQQTYSQQFDWR.Y	0.9676	2.9357	3	0.3117	2443.11	0.0043	20	80	0
ST_Mark_28Jan10_expmnt2_IPplusPepD.13218.13218.3	O53896_MYCTU	R.YSPPPQQPGTPGYAQGQQQTYSQQFDWR.Y	1	5.986	3	0.6377	3240.48	0.2503	40	108	0
ST_Mark_28Jan10_expmnt2_IPplusPepD.13246.13246.2	ATPB_MYCTU	R.FTQAGSEVSTLLGR.M	1	4.82	2	0.5572	1465.76	0.4421	23	26	0
ST_Mark_28Jan10_expmnt2_IPplusPepD.13263.13263.2	P71847_MYCTU	R.FLLTSDSTVPDAVK.R	0.9951	3.1126	2	0.3808	1492.79	0.2727	14	26	0
ST_Mark_28Jan10_expmnt2_IPplusPepD.13281.13281.3	O53896_MYCTU	R.YSPPPQQPGTPGYAQGQQQTYSQQFDWR.Y	0.9999	5.6874	3	0.5896	3240.48	1.0256	40	108	0
ST_Mark_28Jan10_expmnt2_IPplusPepD.13282.13282.3	MPA_MYCTU	R.FLEVTYANGDKEVM*YFK.D	0.7138	2.4046	3	0.2415	2069.99	0.6713	26	64	0
ST_Mark_28Jan10_expmnt2_IPplusPepD.13303.13303.3	O53896_MYCTU	K.VDDRPINSADALVAAVR.S	0.9947	4.6094	3	0.2828	1781.95	0.582	29	64	0
ST_Mark_28Jan10_expmnt2_IPplusPepD.13309.13309.2	O53896_MYCTU	K.VDDRPINSADALVAAVR.S	0.652	2.3677	2	0.2124	1781.95	0.49	21	32	0
ST_Mark_28Jan10_expmnt2_IPplusPepD.13314.13314.3	RS11_MYCTU	D.PQGNVIAWASSGHVGFK.G	0.9132	2.8973	3	0.2846	1754.9	0.5264	25	64	0
ST_Mark_28Jan10_expmnt2_IPplusPepD.13337.13337.1	O53896_MYCTU	A.DALVAAVR.S	0.9019	2.3161	1	0.1948	814.478	0.0774	11	14	0
ST_Mark_28Jan10_expmnt2_IPplusPepD.13345.13345.3	O53896_MYCTU	R.YSPPPQQPGTPGYAQGQQQTYSQQFDWR.Y	0.9999	5.2346	3	0.5692	3240.48	0.2012	38	108	0
ST_Mark_28Jan10_expmnt2_IPplusPepD.13354.13354.2	ECC5B_MYCTU	R.PSAQVWLVDPR.R	0.715	2.819	2	0.0816	1267.68	0.1903	15	20	0
ST_Mark_28Jan10_expmnt2_IPplusPepD.13362.13362.2	O53896_MYCTU	A.GIGGAAASLVGFNR.A	0.9559	2.521	2	0.3539	1289.7	0.6316	18	26	0
ST_Mark_28Jan10_expmnt2_IPplusPepD.13365.13365.3	O53896_MYCTU	K.VDDRPINSADALVAAVR.S	0.9979	4.1587	3	0.3792	1781.95	0.5342	29	64	0
ST_Mark_28Jan10_expmnt2_IPplusPepD.13393.13393.2	Y504_MYCTU	E.PDAAAAGYPALVAPL.T	0.6386	2.2791	2	0.2211	1396.75	0.4293	13	28	0
ST_Mark_28Jan10_expmnt2_IPplusPepD.13400.13400.1	O53896_MYCTU	A.DALVAAVR.S	0.8657	2.505	1	0.1506	814.478	0.2294	11	14	0
ST_Mark_28Jan10_expmnt2_IPplusPepD.13401.13401.2	O53896_MYCTU	V.DDRPINSADALVAAVR.S	0.9987	3.7646	2	0.3703	1682.88	0.0968	21	30	0
ST_Mark_28Jan10_expmnt2_IPplusPepD.13407.13407.3	O53896_MYCTU	R.YSPPPQQPGTPGYAQGQQQTYSQQFDWR.Y	0.9999	5.5675	3	0.5934	3240.48	0.9556	40	108	0
ST_Mark_28Jan10_expmnt2_IPplusPepD.13408.13408.3	Q7D9R5_MYCTU	I.AIQSQTVYDRYMKYLTGCAKLFRQGYT.D	0.6989	3.0614	3	0.1548	3204.6	0.2084	28	104	0
ST_Mark_28Jan10_expmnt2_IPplusPepD.13428.13428.3	O53896_MYCTU	K.VDDRPINSADALVAAVR.S	0.9898	4.7831	3	0.2532	1781.95	1.1852	30	64	0
ST_Mark_28Jan10_expmnt2_IPplusPepD.13438.13438.3	O33253_MYCTU	P.WEVLDAVSRLLVAGGVL.M	0.6057	3.1988	3	0.0602	1797.03	0.3312	29	64	0
ST_Mark_28Jan10_expmnt2_IPplusPepD.13470.13470.3	O53896_MYCTU	R.YSPPPQQPGTPGYAQGQQQTYSQQFDWR.Y	0.9998	6.2322	3	0.4928	3240.48	1.123	36	108	0
ST_Mark_28Jan10_expmnt2_IPplusPepD.13474.13474.3	O53896_MYCTU	R.APAGPSGGPVAASAAPSIPAANM*PPGSVEQVAAK.	0.9939	4.9684	3	0.4134	3041.54	1.8984	42	132	0
ST_Mark_28Jan10_expmnt2_IPplusPepD.13479.13479.2	RS7_MYCTU	R.LANEILDASNGLGASVK.R	0.9986	4.2734	2	0.4168	1671.89	0.9482	22	32	0
ST_Mark_28Jan10_expmnt2_IPplusPepD.13491.13491.3	O53896_MYCTU	K.VDDRPINSADALVAAVR.S	0.9885	4.7079	3	0.252	1781.95	1.2035	31	64	0
ST_Mark_28Jan10_expmnt2_IPplusPepD.13517.13517.2	RS3_MYCTU	K.QVQLNILEVK.N	0.9749	2.9698	2	0.2827	1183.7	1.2291	14	18	0
ST_Mark_28Jan10_expmnt2_IPplusPepD.13533.13533.3	O53896_MYCTU	R.YSPPPQQPGTPGYAQGQQQTYSQQFDWR.Y	0.9997	5.5732	3	0.5169	3240.48	0.9798	41	108	0
ST_Mark_28Jan10_expmnt2_IPplusPepD.13535.13535.3	O53896_MYCTU	Q.PGTPGYAQGQQQTYSQQFDWR.Y	0.9151	3.4872	3	0.3265	2443.11	1.8066	23	80	0
ST_Mark_28Jan10_expmnt2_IPplusPepD.13540.13540.3	KDPD_MYCTU	S.KSSAELMVVHVIRGDGLAGVS.A	0.8036	2.7191	3	0.1264	2125.14	0.0115	24	80	0
ST_Mark_28Jan10_expmnt2_IPplusPepD.13554.13554.3	O53896_MYCTU	K.VDDRPINSADALVAAVR.S	0.9927	4.4293	3	0.3031	1781.95	1.098	30	64	0
ST_Mark_28Jan10_expmnt2_IPplusPepD.13556.13556.3	Y2209_MYCTU	L.FGVRGLLLGSALLNAAAAL.L	0.651	3.7401	3	0.0985	1827.09	1.0505	28	72	0
ST_Mark_28Jan10_expmnt2_IPplusPepD.13562.13562.3	O33253_MYCTU	P.WEVLDAVSRLLVAGGVL.M	0.6854	3.7881	3	0.1562	1797.03	2.0466	24	64	0
ST_Mark_28Jan10_expmnt2_IPplusPepD.13578.13578.3	O53896_MYCTU	R.APAGPSGGPVAASAAPSIPAANM*PPGSVEQVAAK.	0.9964	4.8405	3	0.4397	3041.54	1.2583	38	132	0
ST_Mark_28Jan10_expmnt2_IPplusPepD.13596.13596.3	O53896_MYCTU	R.YSPPPQQPGTPGYAQGQQQTYSQQFDWR.Y	0.9998	5.9846	3	0.5256	3240.48	1.1259	40	108	0
ST_Mark_28Jan10_expmnt2_IPplusPepD.13601.13601.2	ECC5B_MYCTU	R.PSAQVWLVDPR.R	0.6857	2.4261	2	0.1686	1267.68	0.4864	15	20	0
ST_Mark_28Jan10_expmnt2_IPplusPepD.13617.13617.3	O53896_MYCTU	K.VDDRPINSADALVAAVR.S	0.9834	4.7292	3	0.248	1781.95	2.1245	32	64	0
ST_Mark_28Jan10_expmnt2_IPplusPepD.13625.13625.2	Y3410_MYCTU	K.DVSTAWQLDAYR.F	0.9997	3.6063	2	0.524	1424.68	1.3977	18	22	0
ST_Mark_28Jan10_expmnt2_IPplusPepD.13649.13649.3	O53896_MYCTU	R.APAGPSGGPVAASAAPSIPAANM*PPGSVEQVAAK.	0.9979	5.3535	3	0.4349	3041.54	1.0539	43	132	0
ST_Mark_28Jan10_expmnt2_IPplusPepD.13675.13675.3	O53896_MYCTU	R.APAGPSGGPVAASAAPSIPAANMPPGSVEQVAAK.	0.9363	3.6402	3	0.3347	3025.54	1.3354	29	132	0
ST_Mark_28Jan10_expmnt2_IPplusPepD.13680.13680.3	O53896_MYCTU	K.VDDRPINSADALVAAVR.S	0.9935	4.7623	3	0.2921	1781.95	1.388	32	64	0
ST_Mark_28Jan10_expmnt2_IPplusPepD.13687.13687.2	O53896_MYCTU	K.VDDRPINSADALVAAVR.S	0.6751	2.2692	2	0.2291	1781.95	0.397	19	32	0
ST_Mark_28Jan10_expmnt2_IPplusPepD.13699.13699.3	O53896_MYCTU	K.ASHASLGVQVTNDKDTLGAK.I	0.9747	3.235	3	0.4059	2012.04	0.818	24	76	0
ST_Mark_28Jan10_expmnt2_IPplusPepD.13715.13715.2	DNAK_MYCTU	R.IVNEPTAAALAYGLDK.G	0.9997	4.8081	2	0.4636	1645.88	1.2418	25	30	0
ST_Mark_28Jan10_expmnt2_IPplusPepD.13723.13723.3	O53896_MYCTU	R.YSPPPQQPGTPGYAQGQQQTYSQQFDWR.Y	0.9995	5.293	3	0.5374	3240.48	2.2663	36	108	0
ST_Mark_28Jan10_expmnt2_IPplusPepD.13729.13729.2	MPA_MYCTU	R.DAVELPFLHK.E	0.8499	2.8823	2	0.1543	1168.64	0.696	14	18	0
ST_Mark_28Jan10_expmnt2_IPplusPepD.13743.13743.3	O53896_MYCTU	K.VDDRPINSADALVAAVR.S	0.9914	4.6038	3	0.2707	1781.95	0.9299	29	64	0
ST_Mark_28Jan10_expmnt2_IPplusPepD.13783.13783.3	O53896_MYCTU	R.APAGPSGGPVAASAAPSIPAANM*PPGSVEQVAAK.	0.7293	3.6222	3	0.2255	3041.54	2.0002	32	132	0
ST_Mark_28Jan10_expmnt2_IPplusPepD.16284.16284.2	Y2585_MYCTU	A.ARDALGGTPLTVRIGYGR.P	0.7802	2.2338	2	0.2983	1873.04	0.2746	15	34	0
ST_Mark_28Jan10_expmnt2_IPplusPepD.16347.16347.2	Y2585_MYCTU	A.ARDALGGTPLTVRIGYGR.P	0.9494	2.8607	2	0.2906	1873.04	0.2471	16	34	0
ST_Mark_28Jan10_expmnt2_IPplusPepD.16385.16385.3	O53896_MYCTU	R.YSPPPQQPGTPGYAQGQQQTYSQQFDWR.Y	1	5.0961	3	0.6188	3240.48	0.1232	36	108	0
ST_Mark_28Jan10_expmnt2_IPplusPepD.16397.16397.3	O53896_MYCTU	K.VDDRPINSADALVAAVR.S	0.9609	4.6318	3	0.1972	1781.95	2.2142	28	64	0
ST_Mark_28Jan10_expmnt2_IPplusPepD.16398.16398.3	O53896_MYCTU	R.APAGPSGGPVAASAAPSIPAANM*PPGSVEQVAAK.	0.8774	3.3662	3	0.1656	3041.54	0.0395	27	132	0
ST_Mark_28Jan10_expmnt2_IPplusPepD.16415.16415.2	EFTU_MYCTU	K.LLDQGQAGDNVGLLLR.G	0.9999	5.0336	2	0.4971	1681.92	0.6318	25	30	0
ST_Mark_28Jan10_expmnt2_IPplusPepD.16462.16462.3	O53896_MYCTU	K.VDDRPINSADALVAAVR.S	0.9926	4.6273	3	0.2893	1781.95	1.2187	29	64	0
ST_Mark_28Jan10_expmnt2_IPplusPepD.16499.16499.2	O53896_MYCTU	K.VDDRPINSADALVAAVR.S	0.9304	2.6266	2	0.2788	1781.95	0.1778	18	32	0
ST_Mark_28Jan10_expmnt2_IPplusPepD.16509.16509.2	RL14_MYCTU	R.YAGIGDVIVATVK.D	0.9972	3.9858	2	0.35	1305.74	1.067	22	24	0
ST_Mark_28Jan10_expmnt2_IPplusPepD.16523.16523.3	O53896_MYCTU	K.VDDRPINSADALVAAVR.S	0.9814	4.4389	3	0.2295	1781.95	0.8724	31	64	0
ST_Mark_28Jan10_expmnt2_IPplusPepD.16526.16526.3	O53896_MYCTU	R.YSPPPQQPGTPGYAQGQQQTYSQQFDWR.Y	0.9991	5.129	3	0.4945	3240.48	1.836	31	108	0
ST_Mark_28Jan10_expmnt2_IPplusPepD.16536.16536.2	Y2585_MYCTU	A.ARDALGGTPLTVRIGYGR.P	0.9093	2.8696	2	0.2646	1873.04	0.411	16	34	0
ST_Mark_28Jan10_expmnt2_IPplusPepD.16544.16544.3	O53896_MYCTU	A.PFTVVGADPTSDIAVVR.V	0.93	4.1168	3	0.2004	1743.93	2.2185	37	64	0
ST_Mark_28Jan10_expmnt2_IPplusPepD.16575.16575.3	MPA_MYCTU	R.QIEQIRDAVELPFLHK.E	0.8706	2.946	3	0.1862	1936.07	0.2475	26	60	0
ST_Mark_28Jan10_expmnt2_IPplusPepD.16586.16586.3	O53896_MYCTU	K.VDDRPINSADALVAAVR.S	0.9963	4.3399	3	0.3225	1781.95	0.4853	29	64	0
ST_Mark_28Jan10_expmnt2_IPplusPepD.16588.16588.3	Q79FP0_MYCTU	G.GDGGDGGGAGAPGLGGRG.G	0.6218	2.8851	3	0.1593	1384.62	0.3887	25	68	0
ST_Mark_28Jan10_expmnt2_IPplusPepD.16603.16603.2	P96399_MYCTU	P.RTLPVMRALIVVAGLR.M	0.8134	2.5411	2	0.2475	1765.1	0.1935	13	30	0
ST_Mark_28Jan10_expmnt2_IPplusPepD.16649.16649.3	O53896_MYCTU	K.VDDRPINSADALVAAVR.S	0.9977	4.6683	3	0.3065	1781.95	0.3044	30	64	0
ST_Mark_28Jan10_expmnt2_IPplusPepD.16657.16657.3	O53443_MYCTU	R.SLHDSFVIVDEAQSLER.N	0.9734	3.9147	3	0.2604	1944.97	1.006	25	64	0
ST_Mark_28Jan10_expmnt2_IPplusPepD.16714.16714.3	O53896_MYCTU	K.VDDRPINSADALVAAVR.S	0.9944	4.284	3	0.2632	1781.95	0.1869	29	64	0
ST_Mark_28Jan10_expmnt2_IPplusPepD.16716.16716.2	O53896_MYCTU	S.IGLGFAIPVDQAK.R	0.9974	3.6916	2	0.3516	1328.76	0.4344	17	24	0
ST_Mark_28Jan10_expmnt2_IPplusPepD.16767.16767.2	PKNI_MYCTU	L.LAGLFAVGIVIGRKTNTTATE.V	0.668	2.3067	2	0.2841	2132.21	1.0899	16	40	0
ST_Mark_28Jan10_expmnt2_IPplusPepD.16853.16853.3	O53896_MYCTU	K.VDDRPINSADALVAAVR.S	0.9794	4.4583	3	0.2347	1781.95	1.235	28	64	0
ST_Mark_28Jan10_expmnt2_IPplusPepD.16897.16897.2	O53896_MYCTU	T.APFTVVGADPTSDIAVVR.V	0.9977	4.1819	2	0.3924	1814.96	0.6809	23	34	0
ST_Mark_28Jan10_expmnt2_IPplusPepD.16903.16903.2	P96253_MYCTU	R.FWAPLSLTAEQK.H	0.9968	3.4844	2	0.3509	1390.74	0.4797	18	22	0
ST_Mark_28Jan10_expmnt2_IPplusPepD.16917.16917.2	O53896_MYCTU	D.AQSGSIGLGFAIPVDQAK.R	0.9956	4.7006	2	0.3404	1758.94	1.5787	22	34	0
ST_Mark_28Jan10_expmnt2_IPplusPepD.16970.16970.2	O53896_MYCTU	.VVPSVVM*LETDLGR.Q	0.9992	3.995	2	0.4378	1530.82	1.3328	21	26	0
ST_Mark_28Jan10_expmnt2_IPplusPepD.16971.16971.2	O53896_MYCTU	Q.SGSIGLGFAIPVDQAK.R	0.9998	4.6793	2	0.4913	1559.84	1.1242	23	30	0
ST_Mark_28Jan10_expmnt2_IPplusPepD.16972.16972.3	O53896_MYCTU	.VVPSVVM*LETDLGR.Q	0.9454	3.1363	3	0.2524	1530.82	1.1076	27	52	0
ST_Mark_28Jan10_expmnt2_IPplusPepD.16973.16973.3	O53896_MYCTU	D.AQSGSIGLGFAIPVDQAK.R	0.9891	4.2665	3	0.3031	1758.94	1.0949	33	68	0
ST_Mark_28Jan10_expmnt2_IPplusPepD.16977.16977.2	O53896_MYCTU	D.AQSGSIGLGFAIPVDQAK.R	0.9999	5.0804	2	0.4768	1758.94	0.4803	26	34	0
ST_Mark_28Jan10_expmnt2_IPplusPepD.16979.16979.2	O53450_MYCTU	S.CDNTQTIPVCDLGR.Q	0.7217	3.2315	2	0.2426	1534.7	1.5668	12	26	0
ST_Mark_28Jan10_expmnt2_IPplusPepD.16981.16981.2	O53896_MYCTU	.VVPSVVMLETDLGR.Q	0.999	3.3298	2	0.4753	1514.82	0.6632	19	26	0
ST_Mark_28Jan10_expmnt2_IPplusPepD.16984.16984.3	O53896_MYCTU	R.TAPFTVVGADPTSDIAVVR.V	0.9887	4.111	3	0.3156	1916.01	0.8682	32	72	0
ST_Mark_28Jan10_expmnt2_IPplusPepD.16985.16985.2	O53896_MYCTU	R.TAPFTVVGADPTSDIAVVR.V	0.9996	4.8318	2	0.4718	1916.01	1.0026	26	36	0
ST_Mark_28Jan10_expmnt2_IPplusPepD.16989.16989.2	O53896_MYCTU	V.VM*LETDLGR.Q	0.9196	2.5251	2	0.2664	1049.53	1.0522	14	16	0
ST_Mark_28Jan10_expmnt2_IPplusPepD.16994.16994.2	Q7D5E7_MYCTU	L.AGLM*VGSAVLTYLSYTAAFT.S	0.7391	2.3644	2	0.213	2052.04	0.0466	13	38	0
ST_Mark_28Jan10_expmnt2_IPplusPepD.16996.16996.3	Y874_MYCTU	G.SRAHTDRAADVLSAVLQMI.D	0.6361	3.5478	3	0.0184	2054.08	0.0388	24	72	0
ST_Mark_28Jan10_expmnt2_IPplusPepD.16998.16998.3	RL16_MYCTU	K.VWINIFPDRPLTK.K	0.6937	2.4128	3	0.1414	1598.91	0.0247	19	48	0
ST_Mark_28Jan10_expmnt2_IPplusPepD.17010.17010.2	O53896_MYCTU	V.PSVVM*LETDLGR.Q	1	4.0501	2	0.5247	1332.69	0.1927	19	22	0
ST_Mark_28Jan10_expmnt2_IPplusPepD.17019.17019.2	O53896_MYCTU	N.TVLDAIQTDAAINPGN.S	0.9321	3.2592	2	0.2544	1612.82	1.0154	19	30	0
ST_Mark_28Jan10_expmnt2_IPplusPepD.17026.17026.2	O53542_MYCTU	T.TPYTLNGVLQDLGR.N	0.8707	3.0318	2	0.19	1546.82	0.4035	15	26	0
ST_Mark_28Jan10_expmnt2_IPplusPepD.17033.17033.2	O53896_MYCTU	.VVPSVVM*LETDLGR.Q	0.9802	3.793	2	0.2701	1530.82	2.2185	21	26	0
ST_Mark_28Jan10_expmnt2_IPplusPepD.17034.17034.3	O53896_MYCTU	.VVPSVVM*LETDLGR.Q	0.9766	3.2881	3	0.2614	1530.82	0.5033	29	52	0
ST_Mark_28Jan10_expmnt2_IPplusPepD.17045.17045.2	O53450_MYCTU	S.CDNTQTIPVCDLGR.Q	0.7987	3.1373	2	0.2613	1534.7	1.4544	13	26	0
ST_Mark_28Jan10_expmnt2_IPplusPepD.17050.17050.2	O69695_MYCTU	L.AGDGAKDEVVAELGR.G	0.9331	2.4717	2	0.3022	1486.75	0.2438	16	28	0
ST_Mark_28Jan10_expmnt2_IPplusPepD.17056.17056.2	O53896_MYCTU	G.SIGLGFAIPVDQAK.R	0.9996	4.1142	2	0.3937	1415.79	0.1231	22	26	0
ST_Mark_28Jan10_expmnt2_IPplusPepD.17059.17059.2	O53896_MYCTU	S.GSIGLGFAIPVDQAK.R	0.9999	4.2072	2	0.5307	1472.81	0.6314	21	28	0
ST_Mark_28Jan10_expmnt2_IPplusPepD.17078.17078.2	O53896_MYCTU	V.PSVVM*LETDLGR.Q	0.9999	3.8556	2	0.4872	1332.69	0.2352	19	22	0
ST_Mark_28Jan10_expmnt2_IPplusPepD.17089.17089.2	O53542_MYCTU	T.TPYTLNGVLQDLGR.N	0.8111	2.6449	2	0.2203	1546.82	0.3527	15	26	0
ST_Mark_28Jan10_expmnt2_IPplusPepD.17096.17096.2	O53896_MYCTU	.VVPSVVM*LETDLGR.Q	0.9997	3.8338	2	0.458	1530.82	0.4023	21	26	0
ST_Mark_28Jan10_expmnt2_IPplusPepD.17097.17097.3	O53896_MYCTU	.VVPSVVM*LETDLGR.Q	0.9843	3.0832	3	0.2937	1530.82	0.2765	29	52	0
ST_Mark_28Jan10_expmnt2_IPplusPepD.17119.17119.2	O53896_MYCTU	.VVPSVVMLETDLGR.Q	0.9984	3.1841	2	0.4578	1514.82	0.5438	19	26	0
ST_Mark_28Jan10_expmnt2_IPplusPepD.17127.17127.2	Q10896_MYCTU	W.RLSLLDLIGADTAANL.A	0.9229	2.8663	2	0.1759	1655.93	0.0503	16	30	0
ST_Mark_28Jan10_expmnt2_IPplusPepD.17141.17141.2	O53896_MYCTU	R.TAPFTVVGADPTSDIAVVR.V	0.9993	4.8128	2	0.443	1916.01	1.1266	25	36	0
ST_Mark_28Jan10_expmnt2_IPplusPepD.17143.17143.2	O53896_MYCTU	V.PSVVM*LETDLGR.Q	0.9997	3.8472	2	0.4532	1332.69	0.4929	19	22	0
ST_Mark_28Jan10_expmnt2_IPplusPepD.17147.17147.2	RL3_MYCTU	R.DGYSAVQLAYGEISPR.K	0.9999	4.446	2	0.5414	1725.84	0.7549	22	30	0
ST_Mark_28Jan10_expmnt2_IPplusPepD.17152.17152.2	O53542_MYCTU	T.TPYTLNGVLQDLGR.N	0.9121	2.9724	2	0.2272	1546.82	0.5905	15	26	0
ST_Mark_28Jan10_expmnt2_IPplusPepD.17155.17155.3	O53896_MYCTU	R.TAPFTVVGADPTSDIAVVR.V	0.9992	5.3657	3	0.4041	1916.01	1.5084	37	72	0
ST_Mark_28Jan10_expmnt2_IPplusPepD.17159.17159.2	O53896_MYCTU	.VVPSVVM*LETDLGR.Q	0.9997	3.9163	2	0.4665	1530.82	0.4121	21	26	0
ST_Mark_28Jan10_expmnt2_IPplusPepD.17160.17160.3	O53896_MYCTU	.VVPSVVM*LETDLGR.Q	0.9512	3.0697	3	0.2551	1530.82	0.7584	28	52	0
ST_Mark_28Jan10_expmnt2_IPplusPepD.17161.17161.2	O53896_MYCTU	V.VGADPTSDIAVVR.V	0.9287	2.7499	2	0.2914	1299.69	1.1448	16	24	0
ST_Mark_28Jan10_expmnt2_IPplusPepD.17176.17176.1	O53896_MYCTU	D.PTSDIAVVR.V	0.8809	2.349	1	0.1319	957.536	0.0201	12	16	0
ST_Mark_28Jan10_expmnt2_IPplusPepD.17177.17177.2	MPA_MYCTU	R.AIDTESNLGQYL.	0.8667	2.484	2	0.2645	1323.64	1.3715	16	22	0
ST_Mark_28Jan10_expmnt2_IPplusPepD.17180.17180.2	Y897_MYCTU	G.EPVAALAPGAQVKVNMVVR.	0.9599	3.7054	2	0.2747	1949.1	1.3375	19	36	0
ST_Mark_28Jan10_expmnt2_IPplusPepD.17201.17201.2	O53896_MYCTU	R.TAPFTVVGADPTSDIAVVR.V	0.9999	5.325	2	0.4967	1916.01	1.0382	26	36	0
ST_Mark_28Jan10_expmnt2_IPplusPepD.17204.17204.2	O53896_MYCTU	D.SADAQSGSIGLGFAIPVDQAK.R	0.9998	5.653	2	0.4951	2032.03	1.5663	28	40	0
ST_Mark_28Jan10_expmnt2_IPplusPepD.17215.17215.3	O53896_MYCTU	R.TAPFTVVGADPTSDIAVVR.V	0.9987	5.2756	3	0.3862	1916.01	1.6927	35	72	0
ST_Mark_28Jan10_expmnt2_IPplusPepD.17223.17223.2	O53896_MYCTU	V.VGADPTSDIAVVR.V	0.9898	3.028	2	0.3805	1299.69	0.9414	20	24	0
ST_Mark_28Jan10_expmnt2_IPplusPepD.17225.17225.3	O53896_MYCTU	D.SADAQSGSIGLGFAIPVDQAK.R	0.9963	4.732	3	0.3607	2032.03	0.9984	42	80	0
ST_Mark_28Jan10_expmnt2_IPplusPepD.17226.17226.2	O53896_MYCTU	.VVPSVVM*LETDLGR.Q	0.9998	3.7784	2	0.5266	1530.82	0.654	20	26	0
ST_Mark_28Jan10_expmnt2_IPplusPepD.17229.17229.2	O05306_MYCTU	H.VSAMGAVASAARACGGWTVGV.I	0.8659	3.5323	2	0.1852	1920.94	0.5221	19	40	0
ST_Mark_28Jan10_expmnt2_IPplusPepD.17232.17232.2	O53896_MYCTU	D.PTSDIAVVR.V	0.9898	2.8719	2	0.3332	957.536	1.12	15	16	0
ST_Mark_28Jan10_expmnt2_IPplusPepD.17253.17253.2	O53896_MYCTU	V.PSVVM*LETDLGR.Q	0.9431	2.437	2	0.323	1332.69	0.5936	14	22	0
ST_Mark_28Jan10_expmnt2_IPplusPepD.17257.17257.1	O53896_MYCTU	D.PTSDIAVVR.V	0.8889	2.2102	1	0.2026	957.536	0.1205	13	16	0
ST_Mark_28Jan10_expmnt2_IPplusPepD.17264.17264.2	O53896_MYCTU	R.TAPFTVVGADPTSDIAVVR.V	0.9998	5.306	2	0.4902	1916.01	1.6242	25	36	0
ST_Mark_28Jan10_expmnt2_IPplusPepD.17272.17272.2	O53896_MYCTU	D.SADAQSGSIGLGFAIPVDQAK.R	0.975	3.7297	2	0.3037	2032.03	0.6581	21	40	0
ST_Mark_28Jan10_expmnt2_IPplusPepD.17275.17275.2	Y897_MYCTU	G.EPVAALAPGAQVKVNMVVR.	0.7987	3.3442	2	0.1773	1949.1	1.1671	18	36	0
ST_Mark_28Jan10_expmnt2_IPplusPepD.17278.17278.3	O53896_MYCTU	R.TAPFTVVGADPTSDIAVVR.V	0.9993	5.5675	3	0.3904	1916.01	1.1962	36	72	0
ST_Mark_28Jan10_expmnt2_IPplusPepD.17287.17287.2	O53896_MYCTU	V.VGADPTSDIAVVR.V	0.9317	3.0377	2	0.2488	1299.69	1.0902	19	24	0
ST_Mark_28Jan10_expmnt2_IPplusPepD.17292.17292.2	O53896_MYCTU	.VVPSVVM*LETDLGR.Q	0.9996	4.1315	2	0.4626	1530.82	1.1632	21	26	0
ST_Mark_28Jan10_expmnt2_IPplusPepD.17294.17294.2	O53896_MYCTU	S.ADAQSGSIGLGFAIPVDQAK.R	0.9651	4.2444	2	0.2697	1945	2.101	22	38	0
ST_Mark_28Jan10_expmnt2_IPplusPepD.17297.17297.2	GLMS_MYCTU	R.LPVEVELASEFR.Y	0.9778	2.7346	2	0.3419	1388.74	0.6346	17	22	0
ST_Mark_28Jan10_expmnt2_IPplusPepD.17302.17302.2	O05306_MYCTU	H.VSAMGAVASAARACGGWTVGV.I	0.9218	3.6275	2	0.218	1920.94	0.5003	19	40	0
ST_Mark_28Jan10_expmnt2_IPplusPepD.17327.17327.2	O53896_MYCTU	R.TAPFTVVGADPTSDIAVVR.V	0.9998	4.8776	2	0.4908	1916.01	0.5585	24	36	0
ST_Mark_28Jan10_expmnt2_IPplusPepD.17341.17341.3	O53896_MYCTU	R.TAPFTVVGADPTSDIAVVR.V	0.9989	5.1967	3	0.3735	1916.01	0.8246	38	72	0
ST_Mark_28Jan10_expmnt2_IPplusPepD.17376.17376.2	O53896_MYCTU	.VVPSVVM*LETDLGR.Q	0.9995	3.5344	2	0.4758	1530.82	0.4818	21	26	0
ST_Mark_28Jan10_expmnt2_IPplusPepD.17377.17377.2	O53896_MYCTU	V.VGADPTSDIAVVR.V	0.9898	3.0715	2	0.3255	1299.69	0.2788	17	24	0
ST_Mark_28Jan10_expmnt2_IPplusPepD.17390.17390.2	O53896_MYCTU	R.TAPFTVVGADPTSDIAVVR.V	0.9999	4.8531	2	0.516	1916.01	0.2631	26	36	0
ST_Mark_28Jan10_expmnt2_IPplusPepD.17404.17404.3	O53896_MYCTU	R.TAPFTVVGADPTSDIAVVR.V	0.9997	5.4345	3	0.4405	1916.01	0.8763	37	72	0
ST_Mark_28Jan10_expmnt2_IPplusPepD.17439.17439.2	O53896_MYCTU	.VVPSVVM*LETDLGR.Q	0.9999	3.6856	2	0.5454	1530.82	0.1679	21	26	0
ST_Mark_28Jan10_expmnt2_IPplusPepD.17453.17453.2	O53896_MYCTU	R.TAPFTVVGADPTSDIAVVR.V	0.9995	4.1786	2	0.4891	1916.01	0.4852	26	36	0
ST_Mark_28Jan10_expmnt2_IPplusPepD.17467.17467.3	O53896_MYCTU	R.TAPFTVVGADPTSDIAVVR.V	0.9992	5.1599	3	0.4105	1916.01	1.092	38	72	0
ST_Mark_28Jan10_expmnt2_IPplusPepD.17495.17495.3	EFTU_MYCTU	K.NM*ITGAAQM*DGAILVVAATDGPM*PQTR.E	0.9998	5.5081	3	0.5302	2777.34	0.6961	38	104	0
ST_Mark_28Jan10_expmnt2_IPplusPepD.17511.17511.2	O53896_MYCTU	.VVPSVVM*LETDLGR.Q	0.9999	3.4347	2	0.5513	1530.82	0.0934	21	26	0
ST_Mark_28Jan10_expmnt2_IPplusPepD.17516.17516.2	O53896_MYCTU	R.TAPFTVVGADPTSDIAVVR.V	0.9998	4.1747	2	0.5102	1916.01	0.1769	25	36	0
ST_Mark_28Jan10_expmnt2_IPplusPepD.17526.17526.2	O53896_MYCTU	L.GADSADAQSGSIGLGFAIPVDQAK.R	0.9851	3.6526	2	0.4044	2275.12	1.6248	20	46	0
ST_Mark_28Jan10_expmnt2_IPplusPepD.17530.17530.3	O53896_MYCTU	R.TAPFTVVGADPTSDIAVVR.V	0.9994	4.9238	3	0.4169	1916.01	0.5599	35	72	0
ST_Mark_28Jan10_expmnt2_IPplusPepD.17532.17532.3	O53896_MYCTU	L.GADSADAQSGSIGLGFAIPVDQAK.R	0.8955	3.9445	3	0.2195	2275.12	1.1779	32	92	0
ST_Mark_28Jan10_expmnt2_IPplusPepD.17574.17574.2	O53896_MYCTU	.VVPSVVM*LETDLGR.Q	0.9998	3.3997	2	0.4932	1530.82	0.1011	21	26	0
ST_Mark_28Jan10_expmnt2_IPplusPepD.17584.17584.2	O53896_MYCTU	R.TAPFTVVGADPTSDIAVVR.V	0.9999	4.6133	2	0.5211	1916.01	0.2504	26	36	0
ST_Mark_28Jan10_expmnt2_IPplusPepD.17601.17601.3	O53896_MYCTU	R.TAPFTVVGADPTSDIAVVR.V	0.9987	5.1027	3	0.3915	1916.01	1.3425	33	72	0
ST_Mark_28Jan10_expmnt2_IPplusPepD.3703.3703.2	O53896_MYCTU	A.ANM*PPGSVEQVAAK.	0.9996	3.5833	2	0.4795	1414.7	0.4847	21	26	0
ST_Mark_28Jan10_expmnt2_IPplusPepD.3758.3758.2	O53896_MYCTU	R.YPPSPPPQPTQYR.Q	0.9921	3.2348	2	0.3497	1527.76	0.594	19	24	0
ST_Mark_28Jan10_expmnt2_IPplusPepD.3770.3770.2	O53896_MYCTU	A.ANM*PPGSVEQVAAK.	0.9998	3.7178	2	0.494	1414.7	0.4466	21	26	0
ST_Mark_28Jan10_expmnt2_IPplusPepD.3793.3793.2	O53896_MYCTU	K.TTVTFSDGR.T	0.9988	2.9313	2	0.4304	983.479	0.5391	15	16	0
ST_Mark_28Jan10_expmnt2_IPplusPepD.3834.3834.2	O53896_MYCTU	A.ANM*PPGSVEQVAAK.	1	3.6731	2	0.4678	1414.7	0.0134	21	26	0
ST_Mark_28Jan10_expmnt2_IPplusPepD.3840.3840.2	O53896_MYCTU	R.YPPSPPPQPTQYR.Q	0.9915	3.0055	2	0.3787	1527.76	0.6104	17	24	0
ST_Mark_28Jan10_expmnt2_IPplusPepD.3863.3863.2	O53896_MYCTU	K.TTVTFSDGR.T	0.998	2.6867	2	0.4399	983.479	0.4689	15	16	0
ST_Mark_28Jan10_expmnt2_IPplusPepD.3894.3894.2	O53896_MYCTU	A.ANM*PPGSVEQVAAK.	0.9994	3.51	2	0.4846	1414.7	0.6618	21	26	0
ST_Mark_28Jan10_expmnt2_IPplusPepD.3904.3904.2	O53896_MYCTU	R.YPPSPPPQPTQYR.Q	0.9867	3.0292	2	0.3361	1527.76	0.4936	19	24	0
ST_Mark_28Jan10_expmnt2_IPplusPepD.3929.3929.2	O53896_MYCTU	K.TTVTFSDGR.T	0.9998	2.6702	2	0.4311	983.479	0.0081	15	16	0
ST_Mark_28Jan10_expmnt2_IPplusPepD.3939.3939.2	O53896_MYCTU	A.ANMPPGSVEQVAAK.	0.9994	3.4094	2	0.4885	1398.7	0.6115	20	26	0
ST_Mark_28Jan10_expmnt2_IPplusPepD.3958.3958.2	O53896_MYCTU	A.ANM*PPGSVEQVAAK.	0.9975	3.5859	2	0.4186	1414.7	1.5273	21	26	0
ST_Mark_28Jan10_expmnt2_IPplusPepD.3968.3968.2	O53896_MYCTU	R.YPPSPPPQPTQYR.Q	0.9721	2.9131	2	0.3117	1527.76	0.6316	19	24	0
ST_Mark_28Jan10_expmnt2_IPplusPepD.3996.3996.2	O53896_MYCTU	K.TTVTFSDGR.T	0.9991	2.8766	2	0.4059	983.479	0.1495	15	16	0
ST_Mark_28Jan10_expmnt2_IPplusPepD.4022.4022.2	O53896_MYCTU	A.ANM*PPGSVEQVAAK.	0.9997	3.2161	2	0.4919	1414.7	0.1281	22	26	0
ST_Mark_28Jan10_expmnt2_IPplusPepD.4037.4037.2	O53896_MYCTU	R.YPPSPPPQPTQYR.Q	0.775	2.6245	2	0.2205	1527.76	1.3886	19	24	0
ST_Mark_28Jan10_expmnt2_IPplusPepD.4063.4063.2	O53896_MYCTU	K.TTVTFSDGR.T	0.9989	2.643	2	0.4451	983.479	0.1773	15	16	0
ST_Mark_28Jan10_expmnt2_IPplusPepD.4077.4077.3	O53896_MYCTU	R.VVGLVQEEQPSDM*TNHPR.Y	0.7976	2.6138	3	0.2631	2051.99	0.9028	24	68	0
ST_Mark_28Jan10_expmnt2_IPplusPepD.4083.4083.2	O53896_MYCTU	A.ANM*PPGSVEQVAAK.	0.9992	3.434	2	0.4644	1414.7	0.4698	21	26	0
ST_Mark_28Jan10_expmnt2_IPplusPepD.4086.4086.2	O53896_MYCTU	A.ANMPPGSVEQVAAK.	0.9992	3.2765	2	0.4417	1398.7	0.1797	21	26	0
ST_Mark_28Jan10_expmnt2_IPplusPepD.4101.4101.2	O53896_MYCTU	R.YPPSPPPQPTQYR.Q	0.9893	2.9656	2	0.3515	1527.76	0.3946	19	24	0
ST_Mark_28Jan10_expmnt2_IPplusPepD.4106.4106.2	RS5_MYCTU	K.LLQRPEEVAAR.R	0.6675	2.2372	2	0.1975	1281.73	0.7188	13	20	0
ST_Mark_28Jan10_expmnt2_IPplusPepD.4122.4122.2	O53896_MYCTU	D.PTSDIAVVR.V	0.9908	2.7305	2	0.3161	957.536	0.3279	15	16	0
ST_Mark_28Jan10_expmnt2_IPplusPepD.4125.4125.2	O53896_MYCTU	K.TTVTFSDGR.T	0.9986	2.8534	2	0.4315	983.479	0.4864	15	16	0
ST_Mark_28Jan10_expmnt2_IPplusPepD.4150.4150.2	O53896_MYCTU	A.ANM*PPGSVEQVAAK.	0.999	3.4174	2	0.4455	1414.7	0.4273	21	26	0
ST_Mark_28Jan10_expmnt2_IPplusPepD.4156.4156.3	O53896_MYCTU	R.VVGLVQEEQPSDM*TNHPR.Y	0.8857	2.9101	3	0.2659	2051.99	0.7777	27	68	0
ST_Mark_28Jan10_expmnt2_IPplusPepD.4186.4186.3	O53896_MYCTU	K.ASHASLGVQVTNDKDTLGAK.I	0.9998	5.0449	3	0.5063	2012.04	1.0591	33	76	0
ST_Mark_28Jan10_expmnt2_IPplusPepD.4189.4189.2	O53896_MYCTU	K.TTVTFSDGR.T	0.9991	2.8972	2	0.4365	983.479	0.3294	15	16	0
ST_Mark_28Jan10_expmnt2_IPplusPepD.4191.4191.2	O53896_MYCTU	R.YPPSPPPQPTQYR.Q	0.9785	3.0236	2	0.3251	1527.76	0.8321	17	24	0
ST_Mark_28Jan10_expmnt2_IPplusPepD.4212.4212.2	O53896_MYCTU	R.IADELISTGK.A	0.9311	2.2871	2	0.2714	1046.57	0.2442	15	18	0
ST_Mark_28Jan10_expmnt2_IPplusPepD.4213.4213.2	O53896_MYCTU	A.ANMPPGSVEQVAAK.	0.9974	3.2262	2	0.4047	1398.7	0.362	17	26	0
ST_Mark_28Jan10_expmnt2_IPplusPepD.4217.4217.2	O53896_MYCTU	A.ANM*PPGSVEQVAAK.	0.9993	3.3695	2	0.4729	1414.7	0.3968	21	26	0
ST_Mark_28Jan10_expmnt2_IPplusPepD.4221.4221.3	O53896_MYCTU	R.VVGLVQEEQPSDM*TNHPR.Y	0.9288	3.123	3	0.3457	2051.99	0.8694	22	68	0
ST_Mark_28Jan10_expmnt2_IPplusPepD.4245.4245.2	O53896_MYCTU	R.TVQVTLGK.A	0.6166	2.1491	2	0.1316	845.509	0.5377	11	14	0
ST_Mark_28Jan10_expmnt2_IPplusPepD.4248.4248.2	O53896_MYCTU	D.PTSDIAVVR.V	0.9869	2.6371	2	0.3326	957.536	0.5669	15	16	0
ST_Mark_28Jan10_expmnt2_IPplusPepD.4251.4251.3	O53896_MYCTU	K.ASHASLGVQVTNDKDTLGAK.I	0.9998	5.3502	3	0.5045	2012.04	1.3103	33	76	0
ST_Mark_28Jan10_expmnt2_IPplusPepD.4261.4261.2	O53896_MYCTU	K.TTVTFSDGR.T	0.9985	2.8042	2	0.4152	983.479	0.2752	15	16	0
ST_Mark_28Jan10_expmnt2_IPplusPepD.4267.4267.3	Q79FW8_MYCTU	T.GGAGGAGGSSAGGGGAGGAGGAGGWLLGDGGA.G	0.6474	2.7012	3	0.1978	2301.02	0.2171	35	124	0
ST_Mark_28Jan10_expmnt2_IPplusPepD.4279.4279.2	O53896_MYCTU	A.ANM*PPGSVEQVAAK.	0.9986	3.4134	2	0.4435	1414.7	0.6585	21	26	0
ST_Mark_28Jan10_expmnt2_IPplusPepD.4280.4280.2	O53896_MYCTU	R.YPPSPPPQPTQYR.Q	0.9855	2.9657	2	0.3531	1527.76	0.6831	16	24	0
ST_Mark_28Jan10_expmnt2_IPplusPepD.4290.4290.2	O53896_MYCTU	A.ANMPPGSVEQVAAK.	0.669	2.1852	2	0.2533	1398.7	1.179	15	26	0
ST_Mark_28Jan10_expmnt2_IPplusPepD.4298.4298.3	O53896_MYCTU	R.VVGLVQEEQPSDM*TNHPR.Y	0.6009	2.561	3	0.1925	2051.99	0.5254	24	68	0
ST_Mark_28Jan10_expmnt2_IPplusPepD.4314.4314.3	O53896_MYCTU	K.ASHASLGVQVTNDKDTLGAK.I	0.9997	4.9799	3	0.5107	2012.04	1.4511	33	76	0
ST_Mark_28Jan10_expmnt2_IPplusPepD.4319.4319.2	O53896_MYCTU	R.IADELISTGK.A	0.9888	2.5126	2	0.3518	1046.57	0.2205	16	18	0
ST_Mark_28Jan10_expmnt2_IPplusPepD.4332.4332.2	O53896_MYCTU	K.TTVTFSDGR.T	0.993	2.4972	2	0.3767	983.479	0.298	15	16	0
ST_Mark_28Jan10_expmnt2_IPplusPepD.4340.4340.2	O53896_MYCTU	D.PTSDIAVVR.V	0.9947	2.7691	2	0.3734	957.536	0.6467	15	16	0
ST_Mark_28Jan10_expmnt2_IPplusPepD.4342.4342.2	O53896_MYCTU	A.ANM*PPGSVEQVAAK.	0.998	3.4204	2	0.4009	1414.7	0.4246	21	26	0
ST_Mark_28Jan10_expmnt2_IPplusPepD.4351.4351.2	O53896_MYCTU	R.YPPSPPPQPTQYR.Q	0.9861	3.0619	2	0.3658	1527.76	1.24	17	24	0
ST_Mark_28Jan10_expmnt2_IPplusPepD.4366.4366.3	O53896_MYCTU	R.VVGLVQEEQPSDM*TNHPR.Y	0.8072	2.6889	3	0.2627	2051.99	0.4157	23	68	0
ST_Mark_28Jan10_expmnt2_IPplusPepD.4372.4372.2	O53896_MYCTU	R.TVQVTLGK.A	0.6167	1.8512	2	0.1264	845.509	0.0625	11	14	0
ST_Mark_28Jan10_expmnt2_IPplusPepD.4377.4377.3	O53896_MYCTU	K.ASHASLGVQVTNDKDTLGAK.I	0.9998	4.997	3	0.5023	2012.04	0.6432	31	76	0
ST_Mark_28Jan10_expmnt2_IPplusPepD.4387.4387.2	O53896_MYCTU	R.IADELISTGK.A	0.9917	2.5502	2	0.3806	1046.57	0.3289	15	18	0
ST_Mark_28Jan10_expmnt2_IPplusPepD.4399.4399.2	O53896_MYCTU	K.TTVTFSDGR.T	0.9987	2.7707	2	0.4353	983.479	0.3245	15	16	0
ST_Mark_28Jan10_expmnt2_IPplusPepD.4405.4405.2	O53896_MYCTU	A.ANM*PPGSVEQVAAK.	0.9994	3.5473	2	0.4614	1414.7	0.441	21	26	0
ST_Mark_28Jan10_expmnt2_IPplusPepD.4427.4427.3	O53896_MYCTU	R.VVGLVQEEQPSDM*TNHPR.Y	0.8001	2.8078	3	0.3492	2051.99	1.015	19	68	0
ST_Mark_28Jan10_expmnt2_IPplusPepD.4443.4443.3	O53896_MYCTU	K.ASHASLGVQVTNDKDTLGAK.I	0.9994	4.996	3	0.4818	2012.04	2.189	34	76	0
ST_Mark_28Jan10_expmnt2_IPplusPepD.4462.4462.2	O53896_MYCTU	K.TTVTFSDGR.T	0.9984	2.7577	2	0.4376	983.479	0.4327	15	16	0
ST_Mark_28Jan10_expmnt2_IPplusPepD.4464.4464.2	O53896_MYCTU	R.IADELISTGK.A	0.9755	2.4099	2	0.366	1046.57	0.7241	16	18	0
ST_Mark_28Jan10_expmnt2_IPplusPepD.4469.4469.2	O53896_MYCTU	A.ANM*PPGSVEQVAAK.	0.9921	3.2821	2	0.385	1414.7	1.6475	21	26	0
ST_Mark_28Jan10_expmnt2_IPplusPepD.4494.4494.3	O53896_MYCTU	R.VVGLVQEEQPSDM*TNHPR.Y	0.9645	3.3152	3	0.3469	2051.99	0.8606	21	68	0
ST_Mark_28Jan10_expmnt2_IPplusPepD.4503.4503.3	O53896_MYCTU	K.ASHASLGVQVTNDKDTLGAK.I	0.9998	4.9286	3	0.524	2012.04	1.2749	31	76	0
ST_Mark_28Jan10_expmnt2_IPplusPepD.4507.4507.2	O53896_MYCTU	R.TVQVTLGK.A	0.832	1.9576	2	0.1642	845.509	0.0386	11	14	0
ST_Mark_28Jan10_expmnt2_IPplusPepD.4524.4524.2	O53896_MYCTU	K.TTVTFSDGR.T	0.9975	2.4187	2	0.3862	983.479	0.0483	15	16	0
ST_Mark_28Jan10_expmnt2_IPplusPepD.4532.4532.2	O53896_MYCTU	A.ANM*PPGSVEQVAAK.	0.9991	3.3224	2	0.457	1414.7	0.3614	21	26	0
ST_Mark_28Jan10_expmnt2_IPplusPepD.4534.4534.2	O53896_MYCTU	R.IADELISTGK.A	0.9618	2.3761	2	0.3128	1046.57	0.3606	16	18	0
ST_Mark_28Jan10_expmnt2_IPplusPepD.4566.4566.3	O53896_MYCTU	K.ASHASLGVQVTNDKDTLGAK.I	0.9997	4.9676	3	0.4988	2012.04	1.3355	33	76	0
ST_Mark_28Jan10_expmnt2_IPplusPepD.4569.4569.2	O53896_MYCTU	D.PTSDIAVVR.V	0.9713	2.6233	2	0.2714	957.536	0.4567	15	16	0
ST_Mark_28Jan10_expmnt2_IPplusPepD.4587.4587.2	O53896_MYCTU	K.TTVTFSDGR.T	0.9991	2.9165	2	0.4452	983.479	0.4405	15	16	0
ST_Mark_28Jan10_expmnt2_IPplusPepD.4596.4596.2	O53896_MYCTU	A.ANM*PPGSVEQVAAK.	0.9991	3.3735	2	0.4564	1414.7	0.4404	21	26	0
ST_Mark_28Jan10_expmnt2_IPplusPepD.4597.4597.2	O53896_MYCTU	R.IADELISTGK.A	0.9952	3.1639	2	0.3494	1046.57	0.8576	16	18	0
ST_Mark_28Jan10_expmnt2_IPplusPepD.4604.4604.2	O53896_MYCTU	R.YPPSPPPQPTQYR.Q	0.9917	2.9836	2	0.3787	1527.76	0.5435	18	24	0
ST_Mark_28Jan10_expmnt2_IPplusPepD.4618.4618.2	O53896_MYCTU	A.ANMPPGSVEQVAAK.	0.9999	3.4001	2	0.4762	1398.7	0.0381	19	26	0
ST_Mark_28Jan10_expmnt2_IPplusPepD.4630.4630.3	O53896_MYCTU	K.ASHASLGVQVTNDKDTLGAK.I	0.9997	4.845	3	0.4936	2012.04	0.8604	34	76	0
ST_Mark_28Jan10_expmnt2_IPplusPepD.4633.4633.3	O53896_MYCTU	R.VVGLVQEEQPSDM*TNHPR.Y	0.9712	2.7114	3	0.3726	2051.99	0.4008	25	68	0
ST_Mark_28Jan10_expmnt2_IPplusPepD.4650.4650.2	O53896_MYCTU	K.TTVTFSDGR.T	0.9995	2.4854	2	0.4102	983.479	0.0099	15	16	0
ST_Mark_28Jan10_expmnt2_IPplusPepD.4660.4660.2	O53896_MYCTU	A.ANM*PPGSVEQVAAK.	0.9969	3.5728	2	0.4046	1414.7	1.5113	21	26	0
ST_Mark_28Jan10_expmnt2_IPplusPepD.4664.4664.2	O53896_MYCTU	R.IADELISTGK.A	0.9982	3.0542	2	0.3792	1046.57	0.2387	16	18	0
ST_Mark_28Jan10_expmnt2_IPplusPepD.4666.4666.2	O53896_MYCTU	D.PTSDIAVVR.V	0.9657	2.5533	2	0.2801	957.536	0.5495	15	16	0
ST_Mark_28Jan10_expmnt2_IPplusPepD.4674.4674.3	CLPB_MYCTU	P.YTVVLFDEIEKA.H	0.7934	2.5956	3	0.0887	1426.75	0.0138	16	44	0
ST_Mark_28Jan10_expmnt2_IPplusPepD.4675.4675.3	P71728_MYCTU	S.VVGLVHTPGLVTLAPGARIAD.	0.7299	2.9478	3	0.1904	2056.19	0.6829	25	80	0
ST_Mark_28Jan10_expmnt2_IPplusPepD.4676.4676.2	O53896_MYCTU	R.YPPSPPPQPTQYR.Q	0.9825	2.8644	2	0.3156	1527.76	0.2572	18	24	0
ST_Mark_28Jan10_expmnt2_IPplusPepD.4692.4692.3	O53896_MYCTU	K.ASHASLGVQVTNDKDTLGAK.I	0.9998	4.9421	3	0.5126	2012.04	1.0369	33	76	0
ST_Mark_28Jan10_expmnt2_IPplusPepD.4700.4700.2	O53896_MYCTU	R.TVQVTLGK.A	0.6101	1.9486	2	0.1147	845.509	0.0993	11	14	0
ST_Mark_28Jan10_expmnt2_IPplusPepD.4704.4704.3	O53896_MYCTU	R.VVGLVQEEQPSDM*TNHPR.Y	0.991	2.9838	3	0.4464	2051.99	0.8573	24	68	0
ST_Mark_28Jan10_expmnt2_IPplusPepD.4714.4714.2	O53896_MYCTU	K.TTVTFSDGR.T	0.9884	2.3549	2	0.3913	983.479	0.4694	15	16	0
ST_Mark_28Jan10_expmnt2_IPplusPepD.4722.4722.2	O53896_MYCTU	A.ANM*PPGSVEQVAAK.	0.9911	3.4558	2	0.3528	1414.7	1.6087	21	26	0
ST_Mark_28Jan10_expmnt2_IPplusPepD.4728.4728.2	O53896_MYCTU	R.IADELISTGK.A	0.9853	2.5704	2	0.364	1046.57	0.6215	16	18	0
ST_Mark_28Jan10_expmnt2_IPplusPepD.4734.4734.2	O53896_MYCTU	D.PTSDIAVVR.V	0.9654	2.447	2	0.2866	957.536	0.3819	15	16	0
ST_Mark_28Jan10_expmnt2_IPplusPepD.4742.4742.2	O53896_MYCTU	R.YPPSPPPQPTQYR.Q	0.9758	2.8578	2	0.33	1527.76	0.6245	18	24	0
ST_Mark_28Jan10_expmnt2_IPplusPepD.4755.4755.3	O53896_MYCTU	K.ASHASLGVQVTNDKDTLGAK.I	0.9998	4.9675	3	0.4837	2012.04	0.3773	33	76	0
ST_Mark_28Jan10_expmnt2_IPplusPepD.4777.4777.2	O53896_MYCTU	K.TTVTFSDGR.T	0.9988	2.8807	2	0.4369	983.479	0.4917	15	16	0
ST_Mark_28Jan10_expmnt2_IPplusPepD.4780.4780.2	O53896_MYCTU	A.ANMPPGSVEQVAAK.	0.9988	3.5139	2	0.4027	1398.7	0.2762	18	26	0
ST_Mark_28Jan10_expmnt2_IPplusPepD.4784.4784.2	O53896_MYCTU	A.ANM*PPGSVEQVAAK.	0.9976	3.5457	2	0.4207	1414.7	1.3599	21	26	0
ST_Mark_28Jan10_expmnt2_IPplusPepD.4791.4791.2	O53896_MYCTU	R.IADELISTGK.A	0.9917	2.6647	2	0.3405	1046.57	0.2084	16	18	0
ST_Mark_28Jan10_expmnt2_IPplusPepD.4799.4799.2	O53896_MYCTU	D.PTSDIAVVR.V	0.9837	2.674	2	0.3212	957.536	0.7394	14	16	0
ST_Mark_28Jan10_expmnt2_IPplusPepD.4814.4814.2	O53896_MYCTU	R.YPPSPPPQPTQYR.Q	0.9707	2.7968	2	0.3128	1527.76	0.4518	17	24	0
ST_Mark_28Jan10_expmnt2_IPplusPepD.4818.4818.3	O53896_MYCTU	K.ASHASLGVQVTNDKDTLGAK.I	0.9997	5.0807	3	0.4821	2012.04	1.2409	32	76	0
ST_Mark_28Jan10_expmnt2_IPplusPepD.4833.4833.3	O53896_MYCTU	R.VVGLVQEEQPSDM*TNHPR.Y	0.9905	3.2482	3	0.3943	2051.99	0.3711	23	68	0
ST_Mark_28Jan10_expmnt2_IPplusPepD.4839.4839.2	O53896_MYCTU	K.TTVTFSDGR.T	0.9991	2.8288	2	0.4587	983.479	0.449	15	16	0
ST_Mark_28Jan10_expmnt2_IPplusPepD.4855.4855.2	O53896_MYCTU	R.IADELISTGK.A	0.9894	2.5997	2	0.3666	1046.57	0.4402	16	18	0
ST_Mark_28Jan10_expmnt2_IPplusPepD.4856.4856.2	O53896_MYCTU	A.ANM*PPGSVEQVAAK.	0.9996	3.8141	2	0.4731	1414.7	0.7562	21	26	0
ST_Mark_28Jan10_expmnt2_IPplusPepD.4877.4877.2	O53896_MYCTU	R.YPPSPPPQPTQYR.Q	0.9974	3.017	2	0.3813	1527.76	0.0971	18	24	0
ST_Mark_28Jan10_expmnt2_IPplusPepD.4881.4881.3	O53896_MYCTU	K.ASHASLGVQVTNDKDTLGAK.I	0.9999	5.2113	3	0.54	2012.04	0.7919	36	76	0
ST_Mark_28Jan10_expmnt2_IPplusPepD.4883.4883.2	O53896_MYCTU	D.PTSDIAVVR.V	0.9878	2.872	2	0.3014	957.536	0.6911	15	16	0
ST_Mark_28Jan10_expmnt2_IPplusPepD.4885.4885.2	O53896_MYCTU	A.ANMPPGSVEQVAAK.	0.9998	3.5006	2	0.5082	1398.7	0.1888	20	26	0
ST_Mark_28Jan10_expmnt2_IPplusPepD.4888.4888.2	O53896_MYCTU	R.TVQVTLGK.A	0.748	1.8005	2	0.1307	845.509	0.0138	11	14	0
ST_Mark_28Jan10_expmnt2_IPplusPepD.4893.4893.2	O53896_MYCTU	K.RIADELISTGK.A	0.9998	3.7632	2	0.4608	1202.67	0.507	17	20	0
ST_Mark_28Jan10_expmnt2_IPplusPepD.4895.4895.3	O53896_MYCTU	R.VVGLVQEEQPSDM*TNHPR.Y	0.9668	2.869	3	0.3546	2051.99	0.2754	22	68	0
ST_Mark_28Jan10_expmnt2_IPplusPepD.4902.4902.2	O53896_MYCTU	K.TTVTFSDGR.T	0.9961	2.5526	2	0.4146	983.479	0.3923	15	16	0
ST_Mark_28Jan10_expmnt2_IPplusPepD.4917.4917.2	O53896_MYCTU	R.IADELISTGK.A	0.9988	3.2724	2	0.4	1046.57	0.4842	16	18	0
ST_Mark_28Jan10_expmnt2_IPplusPepD.4918.4918.2	O53896_MYCTU	A.ANM*PPGSVEQVAAK.	0.9971	3.569	2	0.3995	1414.7	1.1556	21	26	0
ST_Mark_28Jan10_expmnt2_IPplusPepD.4938.4938.2	O53896_MYCTU	R.YPPSPPPQPTQYR.Q	0.9746	3.0669	2	0.3271	1527.76	1.368	19	24	0
ST_Mark_28Jan10_expmnt2_IPplusPepD.4944.4944.3	O53896_MYCTU	K.ASHASLGVQVTNDKDTLGAK.I	0.9998	4.7397	3	0.5048	2012.04	0.6868	35	76	0
ST_Mark_28Jan10_expmnt2_IPplusPepD.4949.4949.2	O53896_MYCTU	D.PTSDIAVVR.V	0.9955	2.6847	2	0.3457	957.536	0.1677	15	16	0
ST_Mark_28Jan10_expmnt2_IPplusPepD.4951.4951.2	O53896_MYCTU	R.TVQVTLGK.A	0.7572	1.9139	2	0.1395	845.509	0.037	11	14	0
ST_Mark_28Jan10_expmnt2_IPplusPepD.4958.4958.3	O53896_MYCTU	R.VVGLVQEEQPSDM*TNHPR.Y	0.9673	3.1182	3	0.3615	2051.99	0.2685	22	68	0
ST_Mark_28Jan10_expmnt2_IPplusPepD.4963.4963.2	O53896_MYCTU	K.ASHASLGVQVTNDKDTLGAK.I	1	6.2788	2	0.5951	2012.04	1.3771	27	38	0
ST_Mark_28Jan10_expmnt2_IPplusPepD.4965.4965.2	O53896_MYCTU	K.TTVTFSDGR.T	0.9986	2.7399	2	0.4427	983.479	0.3785	15	16	0
ST_Mark_28Jan10_expmnt2_IPplusPepD.4969.4969.2	O53896_MYCTU	A.ANMPPGSVEQVAAK.	0.9991	3.4957	2	0.4848	1398.7	1.2022	20	26	0
ST_Mark_28Jan10_expmnt2_IPplusPepD.4980.4980.2	O53896_MYCTU	R.IADELISTGK.A	0.9982	3.1816	2	0.3785	1046.57	0.383	16	18	0
ST_Mark_28Jan10_expmnt2_IPplusPepD.4981.4981.2	O53896_MYCTU	A.ANM*PPGSVEQVAAK.	0.9988	3.4823	2	0.4392	1414.7	0.6301	21	26	0
ST_Mark_28Jan10_expmnt2_IPplusPepD.5000.5000.2	O53896_MYCTU	R.YPPSPPPQPTQYR.Q	0.992	3.0346	2	0.3624	1527.76	0.4087	19	24	0
ST_Mark_28Jan10_expmnt2_IPplusPepD.5001.5001.2	O53896_MYCTU	K.RIADELISTGK.A	0.9996	3.8463	2	0.4256	1202.67	0.7631	18	20	0
ST_Mark_28Jan10_expmnt2_IPplusPepD.5007.5007.3	O53896_MYCTU	K.ASHASLGVQVTNDKDTLGAK.I	0.9998	5.0379	3	0.486	2012.04	0.591	36	76	0
ST_Mark_28Jan10_expmnt2_IPplusPepD.5016.5016.2	O53896_MYCTU	D.PTSDIAVVR.V	0.9652	2.5347	2	0.2771	957.536	0.4783	15	16	0
ST_Mark_28Jan10_expmnt2_IPplusPepD.5029.5029.3	O53896_MYCTU	R.VVGLVQEEQPSDM*TNHPR.Y	0.991	3.2851	3	0.4613	2051.99	0.5639	21	68	0
ST_Mark_28Jan10_expmnt2_IPplusPepD.5030.5030.2	O53896_MYCTU	K.TTVTFSDGR.T	0.9989	2.8945	2	0.4364	983.479	0.4784	15	16	0
ST_Mark_28Jan10_expmnt2_IPplusPepD.5035.5035.2	O53896_MYCTU	A.ANMPPGSVEQVAAK.	0.9988	3.4309	2	0.4276	1398.7	0.3853	20	26	0
ST_Mark_28Jan10_expmnt2_IPplusPepD.5040.5040.2	O53896_MYCTU	K.ASHASLGVQVTNDKDTLGAK.I	1	6.3814	2	0.624	2012.04	0.5358	26	38	0
ST_Mark_28Jan10_expmnt2_IPplusPepD.5043.5043.2	O53896_MYCTU	R.IADELISTGK.A	0.9991	3.3042	2	0.4007	1046.57	0.3695	16	18	0
ST_Mark_28Jan10_expmnt2_IPplusPepD.5046.5046.2	O53896_MYCTU	A.ANM*PPGSVEQVAAK.	0.9997	3.56	2	0.4771	1414.7	0.2945	21	26	0
ST_Mark_28Jan10_expmnt2_IPplusPepD.5060.5060.2	MPA_MYCTU	R.KLRPGDSLLVDTK.A	0.9707	2.9277	2	0.305	1441.84	0.3873	14	24	0
ST_Mark_28Jan10_expmnt2_IPplusPepD.5063.5063.2	O53896_MYCTU	R.YPPSPPPQPTQYR.Q	0.9911	2.9316	2	0.3767	1527.76	0.4751	19	24	0
ST_Mark_28Jan10_expmnt2_IPplusPepD.5066.5066.2	O53896_MYCTU	K.RIADELISTGK.A	0.9997	3.6934	2	0.4543	1202.67	0.5415	18	20	0
ST_Mark_28Jan10_expmnt2_IPplusPepD.5070.5070.3	O53896_MYCTU	K.ASHASLGVQVTNDKDTLGAK.I	0.9996	4.8597	3	0.4972	2012.04	1.7911	34	76	0
ST_Mark_28Jan10_expmnt2_IPplusPepD.5079.5079.2	O53896_MYCTU	D.PTSDIAVVR.V	0.9822	2.5811	2	0.3166	957.536	0.4931	15	16	0
ST_Mark_28Jan10_expmnt2_IPplusPepD.5091.5091.2	O53896_MYCTU	K.TTVTFSDGR.T	0.9893	2.4238	2	0.3874	983.479	0.5356	15	16	0
ST_Mark_28Jan10_expmnt2_IPplusPepD.5092.5092.3	O53896_MYCTU	R.VVGLVQEEQPSDM*TNHPR.Y	0.9121	2.6867	3	0.3666	2051.99	0.4355	23	68	0
ST_Mark_28Jan10_expmnt2_IPplusPepD.5098.5098.2	O53896_MYCTU	A.ANMPPGSVEQVAAK.	0.9954	3.3103	2	0.373	1398.7	0.5591	18	26	0
ST_Mark_28Jan10_expmnt2_IPplusPepD.5108.5108.2	O53896_MYCTU	R.IADELISTGK.A	0.9995	3.0958	2	0.4164	1046.57	0.0886	16	18	0
ST_Mark_28Jan10_expmnt2_IPplusPepD.5117.5117.2	O53896_MYCTU	K.ASHASLGVQVTNDKDTLGAK.I	1	6.1627	2	0.6132	2012.04	0.516	27	38	0
ST_Mark_28Jan10_expmnt2_IPplusPepD.5120.5120.2	O53896_MYCTU	A.ANM*PPGSVEQVAAK.	0.9991	3.457	2	0.4603	1414.7	0.5905	21	26	0
ST_Mark_28Jan10_expmnt2_IPplusPepD.5129.5129.2	O53896_MYCTU	R.YPPSPPPQPTQYR.Q	0.9897	3.0002	2	0.3408	1527.76	0.3238	18	24	0
ST_Mark_28Jan10_expmnt2_IPplusPepD.5133.5133.3	O53896_MYCTU	K.ASHASLGVQVTNDKDTLGAK.I	0.9996	4.7747	3	0.4833	2012.04	0.7855	32	76	0
ST_Mark_28Jan10_expmnt2_IPplusPepD.5140.5140.2	O53896_MYCTU	R.TVQVTLGK.A	0.6985	2.2969	2	0.1271	845.509	0.5767	11	14	0
ST_Mark_28Jan10_expmnt2_IPplusPepD.5145.5145.2	O53896_MYCTU	D.PTSDIAVVR.V	0.9932	2.3823	2	0.3511	957.536	0.0809	14	16	0
ST_Mark_28Jan10_expmnt2_IPplusPepD.5156.5156.3	O53896_MYCTU	R.VVGLVQEEQPSDM*TNHPR.Y	0.9006	2.6201	3	0.3552	2051.99	0.922	24	68	0
ST_Mark_28Jan10_expmnt2_IPplusPepD.5161.5161.2	O53896_MYCTU	K.TTVTFSDGR.T	0.9919	2.5478	2	0.3817	983.479	0.5517	14	16	0
ST_Mark_28Jan10_expmnt2_IPplusPepD.5162.5162.2	O53896_MYCTU	A.ANMPPGSVEQVAAK.	0.9998	3.7282	2	0.5164	1398.7	0.2734	17	26	0
ST_Mark_28Jan10_expmnt2_IPplusPepD.5166.5166.2	O53896_MYCTU	K.RIADELISTGK.A	0.9998	3.794	2	0.449	1202.67	0.5039	18	20	0
ST_Mark_28Jan10_expmnt2_IPplusPepD.5172.5172.2	O53896_MYCTU	R.IADELISTGK.A	0.9996	3.0327	2	0.3602	1046.57	0.0118	16	18	0
ST_Mark_28Jan10_expmnt2_IPplusPepD.5183.5183.2	O53896_MYCTU	A.ANM*PPGSVEQVAAK.	0.9985	3.6004	2	0.4401	1414.7	1.1839	21	26	0
ST_Mark_28Jan10_expmnt2_IPplusPepD.5189.5189.2	O53896_MYCTU	R.YPPSPPPQPTQYR.Q	0.9946	3.0664	2	0.4045	1527.76	0.6736	19	24	0
ST_Mark_28Jan10_expmnt2_IPplusPepD.5196.5196.3	O53896_MYCTU	K.ASHASLGVQVTNDKDTLGAK.I	0.9998	4.9119	3	0.501	2012.04	0.6042	34	76	0
ST_Mark_28Jan10_expmnt2_IPplusPepD.5217.5217.3	O53896_MYCTU	R.VVGLVQEEQPSDM*TNHPR.Y	0.9002	2.7469	3	0.3275	2051.99	0.3562	23	68	0
ST_Mark_28Jan10_expmnt2_IPplusPepD.5221.5221.2	O53896_MYCTU	V.TNDKDTLGAK.I	0.9216	2.6615	2	0.221	1062.54	0.5725	14	18	0
ST_Mark_28Jan10_expmnt2_IPplusPepD.5228.5228.2	O53896_MYCTU	K.TTVTFSDGR.T	0.9991	2.3299	2	0.3966	983.479	0.0068	15	16	0
ST_Mark_28Jan10_expmnt2_IPplusPepD.5231.5231.2	O53896_MYCTU	A.ANMPPGSVEQVAAK.	0.9995	3.5141	2	0.4849	1398.7	0.4712	21	26	0
ST_Mark_28Jan10_expmnt2_IPplusPepD.5234.5234.2	O53896_MYCTU	D.PTSDIAVVR.V	0.7843	2.1949	2	0.2382	957.536	0.5568	13	16	0
ST_Mark_28Jan10_expmnt2_IPplusPepD.5235.5235.2	O53896_MYCTU	K.ASHASLGVQVTNDKDTLGAK.I	1	6.7335	2	0.599	2012.04	0.5402	27	38	0
ST_Mark_28Jan10_expmnt2_IPplusPepD.5238.5238.2	O53896_MYCTU	R.IADELISTGK.A	0.9997	3.2505	2	0.3823	1046.57	0.041	16	18	0
ST_Mark_28Jan10_expmnt2_IPplusPepD.5240.5240.2	O53896_MYCTU	K.RIADELISTGK.A	0.9998	3.5991	2	0.4788	1202.67	0.3145	17	20	0
ST_Mark_28Jan10_expmnt2_IPplusPepD.5250.5250.2	O53896_MYCTU	A.ANM*PPGSVEQVAAK.	0.9993	3.4311	2	0.4799	1414.7	0.5669	21	26	0
ST_Mark_28Jan10_expmnt2_IPplusPepD.5257.5257.2	O53896_MYCTU	R.YPPSPPPQPTQYR.Q	0.9871	2.8705	2	0.3233	1527.76	0.1873	16	24	0
ST_Mark_28Jan10_expmnt2_IPplusPepD.5259.5259.3	O53896_MYCTU	K.ASHASLGVQVTNDKDTLGAK.I	0.9995	4.8294	3	0.4931	2012.04	1.6633	33	76	0
ST_Mark_28Jan10_expmnt2_IPplusPepD.5269.5269.3	GLPQ1_MYCTU	K.TPRYLTSSAATAVGATAVGPSL.P	0.6851	2.59	3	0.2153	2091.11	0.4353	26	84	0
ST_Mark_28Jan10_expmnt2_IPplusPepD.5296.5296.2	O53896_MYCTU	K.TTVTFSDGR.T	0.9892	2.4402	2	0.398	983.479	0.7647	15	16	0
ST_Mark_28Jan10_expmnt2_IPplusPepD.5298.5298.2	O53896_MYCTU	A.ANMPPGSVEQVAAK.	0.9997	4.0272	2	0.489	1398.7	1.3028	20	26	0
ST_Mark_28Jan10_expmnt2_IPplusPepD.5301.5301.2	O53896_MYCTU	R.IADELISTGK.A	0.9996	3.2961	2	0.4204	1046.57	0.1497	16	18	0
ST_Mark_28Jan10_expmnt2_IPplusPepD.5303.5303.2	O53896_MYCTU	K.RIADELISTGK.A	0.9997	3.7314	2	0.4575	1202.67	0.5324	17	20	0
ST_Mark_28Jan10_expmnt2_IPplusPepD.5305.5305.2	O53896_MYCTU	K.ASHASLGVQVTNDKDTLGAK.I	1	6.5399	2	0.5575	2012.04	1.0963	27	38	0
ST_Mark_28Jan10_expmnt2_IPplusPepD.5322.5322.3	O53896_MYCTU	K.ASHASLGVQVTNDKDTLGAK.I	0.9999	5.1824	3	0.512	2012.04	0.7476	35	76	0
ST_Mark_28Jan10_expmnt2_IPplusPepD.5323.5323.2	O53896_MYCTU	R.YPPSPPPQPTQYR.Q	0.9958	3.1203	2	0.3837	1527.76	0.3269	17	24	0
ST_Mark_28Jan10_expmnt2_IPplusPepD.5325.5325.2	O53896_MYCTU	S.IPAANM*PPGSVEQVAAK.	0.9756	3.0517	2	0.3697	1695.88	1.3864	17	32	0
ST_Mark_28Jan10_expmnt2_IPplusPepD.5326.5326.2	O53896_MYCTU	A.ANM*PPGSVEQVAAK.	0.9981	3.3738	2	0.419	1414.7	0.5191	21	26	0
ST_Mark_28Jan10_expmnt2_IPplusPepD.5344.5344.3	O53896_MYCTU	R.VVGLVQEEQPSDM*TNHPR.Y	0.8382	2.5895	3	0.309	2051.99	0.9645	25	68	0
ST_Mark_28Jan10_expmnt2_IPplusPepD.5351.5351.3	O53896_MYCTU	K.RIADELISTGK.A	0.6575	2.7138	3	0.2157	1202.67	1.0197	15	40	0
ST_Mark_28Jan10_expmnt2_IPplusPepD.5359.5359.2	O53896_MYCTU	K.TTVTFSDGR.T	0.9757	2.0383	2	0.3653	983.479	0.138	15	16	0
ST_Mark_28Jan10_expmnt2_IPplusPepD.5364.5364.2	O53896_MYCTU	R.IADELISTGK.A	0.9995	3.6284	2	0.4072	1046.57	0.4933	16	18	0
ST_Mark_28Jan10_expmnt2_IPplusPepD.5365.5365.2	O53896_MYCTU	K.RIADELISTGK.A	0.9998	3.9486	2	0.4521	1202.67	0.4865	18	20	0
ST_Mark_28Jan10_expmnt2_IPplusPepD.5371.5371.2	O53896_MYCTU	D.PTSDIAVVR.V	0.8532	2.1191	2	0.2639	957.536	0.5792	14	16	0
ST_Mark_28Jan10_expmnt2_IPplusPepD.5373.5373.2	O53896_MYCTU	A.ANMPPGSVEQVAAK.	0.9987	3.2221	2	0.4428	1398.7	0.3071	19	26	0
ST_Mark_28Jan10_expmnt2_IPplusPepD.5375.5375.2	O53896_MYCTU	K.ASHASLGVQVTNDKDTLGAK.I	1	6.5653	2	0.5784	2012.04	1.4181	27	38	0
ST_Mark_28Jan10_expmnt2_IPplusPepD.5385.5385.3	O53896_MYCTU	K.ASHASLGVQVTNDKDTLGAK.I	0.9997	5.3827	3	0.4942	2012.04	2.2278	31	76	0
ST_Mark_28Jan10_expmnt2_IPplusPepD.5388.5388.2	O53896_MYCTU	R.YPPSPPPQPTQYR.Q	0.9259	2.9736	2	0.2682	1527.76	1.6325	19	24	0
ST_Mark_28Jan10_expmnt2_IPplusPepD.5403.5403.2	O53896_MYCTU	A.ANM*PPGSVEQVAAK.	0.9987	3.0433	2	0.4281	1414.7	0.1159	20	26	0
ST_Mark_28Jan10_expmnt2_IPplusPepD.5415.5415.3	O53896_MYCTU	K.RIADELISTGK.A	0.8454	2.9986	3	0.2525	1202.67	0.6986	15	40	0
ST_Mark_28Jan10_expmnt2_IPplusPepD.5422.5422.2	O53896_MYCTU	K.TTVTFSDGR.T	0.8893	2.127	2	0.2397	983.479	0.0878	12	16	0
ST_Mark_28Jan10_expmnt2_IPplusPepD.5427.5427.2	O53896_MYCTU	R.IADELISTGK.A	0.9987	3.5773	2	0.356	1046.57	0.5866	16	18	0
ST_Mark_28Jan10_expmnt2_IPplusPepD.5428.5428.2	O53896_MYCTU	K.RIADELISTGK.A	0.9999	3.6438	2	0.4434	1202.67	0.0682	17	20	0
ST_Mark_28Jan10_expmnt2_IPplusPepD.5434.5434.2	O53896_MYCTU	A.ANMPPGSVEQVAAK.	0.9999	3.9127	2	0.5299	1398.7	0.4418	20	26	0
ST_Mark_28Jan10_expmnt2_IPplusPepD.5441.5441.2	O53896_MYCTU	K.ASHASLGVQVTNDKDTLGAK.I	1	6.5275	2	0.5953	2012.04	0.7914	27	38	0
ST_Mark_28Jan10_expmnt2_IPplusPepD.5448.5448.3	O53896_MYCTU	K.ASHASLGVQVTNDKDTLGAK.I	0.9997	5.0783	3	0.4925	2012.04	1.1757	34	76	0
ST_Mark_28Jan10_expmnt2_IPplusPepD.5449.5449.2	O53896_MYCTU	R.YPPSPPPQPTQYR.Q	0.9868	2.9075	2	0.3693	1527.76	0.7022	18	24	0
ST_Mark_28Jan10_expmnt2_IPplusPepD.5460.5460.2	O53896_MYCTU	R.TVQVTLGK.A	0.8834	1.9204	2	0.1776	845.509	0.0184	11	14	0
ST_Mark_28Jan10_expmnt2_IPplusPepD.5473.5473.3	O53896_MYCTU	R.VVGLVQEEQPSDM*TNHPR.Y	0.7473	2.7607	3	0.2744	2051.99	0.8746	23	68	0
ST_Mark_28Jan10_expmnt2_IPplusPepD.5486.5486.2	O53896_MYCTU	A.ANM*PPGSVEQVAAK.	0.9989	3.279	2	0.427	1414.7	0.1971	21	26	0
ST_Mark_28Jan10_expmnt2_IPplusPepD.5490.5490.2	O53896_MYCTU	R.IADELISTGK.A	0.9994	3.3347	2	0.3517	1046.57	0.0729	16	18	0
ST_Mark_28Jan10_expmnt2_IPplusPepD.5491.5491.2	O53896_MYCTU	K.RIADELISTGK.A	0.9996	3.6685	2	0.4384	1202.67	0.6081	18	20	0
ST_Mark_28Jan10_expmnt2_IPplusPepD.5502.5502.2	O53896_MYCTU	A.ANMPPGSVEQVAAK.	0.9997	3.4623	2	0.4982	1398.7	0.2618	19	26	0
ST_Mark_28Jan10_expmnt2_IPplusPepD.5505.5505.2	O53896_MYCTU	D.PTSDIAVVR.V	0.9099	2.3209	2	0.2469	957.536	0.2776	14	16	0
ST_Mark_28Jan10_expmnt2_IPplusPepD.5511.5511.3	O53896_MYCTU	K.ASHASLGVQVTNDKDTLGAK.I	0.9995	4.9213	3	0.4848	2012.04	1.9228	33	76	0
ST_Mark_28Jan10_expmnt2_IPplusPepD.5513.5513.2	O53896_MYCTU	R.YPPSPPPQPTQYR.Q	0.994	2.9447	2	0.3645	1527.76	0.1934	18	24	0
ST_Mark_28Jan10_expmnt2_IPplusPepD.5515.5515.2	O53896_MYCTU	K.ASHASLGVQVTNDKDTLGAK.I	1	6.5381	2	0.5914	2012.04	1.0411	27	38	0
ST_Mark_28Jan10_expmnt2_IPplusPepD.5518.5518.3	PKNH_MYCTU	A.GAAAVVLVLVLGAIGIWIAIR.P	0.8921	2.8122	3	0.2176	2075.31	0.0301	24	80	0
ST_Mark_28Jan10_expmnt2_IPplusPepD.5526.5526.2	O53896_MYCTU	R.TVQVTLGK.A	0.6323	2.1083	2	0.1473	845.509	0.5362	11	14	0
ST_Mark_28Jan10_expmnt2_IPplusPepD.5553.5553.2	O53896_MYCTU	R.IADELISTGK.A	0.9989	3.6069	2	0.3623	1046.57	0.5957	16	18	0
ST_Mark_28Jan10_expmnt2_IPplusPepD.5555.5555.2	O53896_MYCTU	K.RIADELISTGK.A	0.9998	3.922	2	0.4501	1202.67	0.5737	18	20	0
ST_Mark_28Jan10_expmnt2_IPplusPepD.5558.5558.3	O53896_MYCTU	R.VVGLVQEEQPSDM*TNHPR.Y	0.7823	2.735	3	0.3056	2051.99	1.8893	23	68	0
ST_Mark_28Jan10_expmnt2_IPplusPepD.5574.5574.3	O53896_MYCTU	K.ASHASLGVQVTNDKDTLGAK.I	0.9996	4.8578	3	0.5105	2012.04	2.0768	34	76	0
ST_Mark_28Jan10_expmnt2_IPplusPepD.5583.5583.2	O53896_MYCTU	A.ANM*PPGSVEQVAAK.	0.9999	3.4983	2	0.4634	1414.7	0.0321	21	26	0
ST_Mark_28Jan10_expmnt2_IPplusPepD.5590.5590.2	O53896_MYCTU	K.TTVTFSDGR.T	0.9974	2.6005	2	0.4462	983.479	0.5709	13	16	0
ST_Mark_28Jan10_expmnt2_IPplusPepD.5599.5599.2	O53896_MYCTU	R.YPPSPPPQPTQYR.Q	0.9861	2.9559	2	0.3515	1527.76	0.5918	16	24	0
ST_Mark_28Jan10_expmnt2_IPplusPepD.5606.5606.2	O53896_MYCTU	A.ANMPPGSVEQVAAK.	0.9973	3.5631	2	0.4212	1398.7	1.7402	20	26	0
ST_Mark_28Jan10_expmnt2_IPplusPepD.5614.5614.2	O53896_MYCTU	D.PTSDIAVVR.V	0.8639	2.1289	2	0.2606	957.536	0.4812	13	16	0
ST_Mark_28Jan10_expmnt2_IPplusPepD.5616.5616.2	O53896_MYCTU	R.IADELISTGK.A	0.9998	3.3559	2	0.4321	1046.57	0.085	16	18	0
ST_Mark_28Jan10_expmnt2_IPplusPepD.5628.5628.2	O53896_MYCTU	K.RIADELISTGK.A	0.9995	3.7918	2	0.4544	1202.67	1.4509	18	20	0
ST_Mark_28Jan10_expmnt2_IPplusPepD.5637.5637.3	O53896_MYCTU	K.ASHASLGVQVTNDKDTLGAK.I	0.9997	5.0654	3	0.4806	2012.04	0.8668	33	76	0
ST_Mark_28Jan10_expmnt2_IPplusPepD.5655.5655.2	O53896_MYCTU	K.TTVTFSDGR.T	0.9808	2.3307	2	0.2701	983.479	0.0475	15	16	0
ST_Mark_28Jan10_expmnt2_IPplusPepD.5660.5660.2	O53896_MYCTU	R.TVQVTLGK.A	0.6738	1.9265	2	0.1975	845.509	0.3837	11	14	0
ST_Mark_28Jan10_expmnt2_IPplusPepD.5663.5663.2	O53896_MYCTU	A.ANM*PPGSVEQVAAK.	0.9964	3.543	2	0.4015	1414.7	1.6026	21	26	0
ST_Mark_28Jan10_expmnt2_IPplusPepD.5679.5679.2	O53896_MYCTU	R.IADELISTGK.A	0.9999	3.4992	2	0.4104	1046.57	0.052	16	18	0
ST_Mark_28Jan10_expmnt2_IPplusPepD.5682.5682.2	O53896_MYCTU	R.YPPSPPPQPTQYR.Q	0.9701	2.937	2	0.3004	1527.76	0.59	19	24	0
ST_Mark_28Jan10_expmnt2_IPplusPepD.5684.5684.2	O53896_MYCTU	A.ANMPPGSVEQVAAK.	0.9996	3.4088	2	0.4168	1398.7	0.0564	19	26	0
ST_Mark_28Jan10_expmnt2_IPplusPepD.5698.5698.2	O53896_MYCTU	K.RIADELISTGK.A	0.9999	3.769	2	0.4596	1202.67	0.1165	18	20	0
ST_Mark_28Jan10_expmnt2_IPplusPepD.5700.5700.3	O53896_MYCTU	K.ASHASLGVQVTNDKDTLGAK.I	0.9999	5.0888	3	0.5339	2012.04	0.6366	34	76	0
ST_Mark_28Jan10_expmnt2_IPplusPepD.5723.5723.2	O53896_MYCTU	K.TTVTFSDGR.T	0.9947	2.4953	2	0.3979	983.479	0.3119	14	16	0
ST_Mark_28Jan10_expmnt2_IPplusPepD.5733.5733.2	O53896_MYCTU	A.ANM*PPGSVEQVAAK.	0.9992	3.7539	2	0.4569	1414.7	1.2381	21	26	0
ST_Mark_28Jan10_expmnt2_IPplusPepD.5742.5742.2	O53896_MYCTU	R.IADELISTGK.A	0.9997	3.3746	2	0.4136	1046.57	0.1311	16	18	0
ST_Mark_28Jan10_expmnt2_IPplusPepD.5747.5747.2	O53896_MYCTU	R.YPPSPPPQPTQYR.Q	0.9901	2.949	2	0.3571	1527.76	0.3758	19	24	0
ST_Mark_28Jan10_expmnt2_IPplusPepD.5763.5763.3	O53896_MYCTU	K.ASHASLGVQVTNDKDTLGAK.I	0.9997	5.1497	3	0.5082	2012.04	1.9748	33	76	0
ST_Mark_28Jan10_expmnt2_IPplusPepD.5780.5780.2	O53896_MYCTU	A.ANMPPGSVEQVAAK.	0.9996	3.5285	2	0.4381	1398.7	0.1172	20	26	0
ST_Mark_28Jan10_expmnt2_IPplusPepD.5789.5789.2	O53896_MYCTU	K.TTVTFSDGR.T	0.9832	2.5176	2	0.3238	983.479	0.3864	15	16	0
ST_Mark_28Jan10_expmnt2_IPplusPepD.5799.5799.2	O53896_MYCTU	R.TVQVTLGK.A	0.8969	2.2254	2	0.2458	845.509	0.3697	11	14	0
ST_Mark_28Jan10_expmnt2_IPplusPepD.5800.5800.2	O53896_MYCTU	A.ANM*PPGSVEQVAAK.	0.999	3.3118	2	0.4417	1414.7	0.2613	21	26	0
ST_Mark_28Jan10_expmnt2_IPplusPepD.5809.5809.3	O53896_MYCTU	R.VVGLVQEEQPSDMTNHPR.Y	0.7699	3.2775	3	0.2912	2035.99	1.298	20	68	0
ST_Mark_28Jan10_expmnt2_IPplusPepD.5816.5816.2	O53896_MYCTU	R.YPPSPPPQPTQYR.Q	0.9814	2.7509	2	0.3339	1527.76	0.2875	15	24	0
ST_Mark_28Jan10_expmnt2_IPplusPepD.5817.5817.2	O53896_MYCTU	K.RIADELISTGK.A	0.9998	3.7311	2	0.4646	1202.67	0.4248	18	20	0
ST_Mark_28Jan10_expmnt2_IPplusPepD.5826.5826.3	O53896_MYCTU	K.ASHASLGVQVTNDKDTLGAK.I	0.9998	5.0033	3	0.5018	2012.04	0.8582	34	76	0
ST_Mark_28Jan10_expmnt2_IPplusPepD.5836.5836.3	O53896_MYCTU	R.VVGLVQEEQPSDM*TNHPR.Y	0.9551	2.9258	3	0.341	2051.99	0.541	25	68	0
ST_Mark_28Jan10_expmnt2_IPplusPepD.5840.5840.2	O53896_MYCTU	R.IADELISTGK.A	0.9987	3.4687	2	0.3563	1046.57	0.3869	16	18	0
ST_Mark_28Jan10_expmnt2_IPplusPepD.5856.5856.2	O53896_MYCTU	K.TTVTFSDGR.T	0.9931	2.547	2	0.3947	983.479	0.5749	15	16	0
ST_Mark_28Jan10_expmnt2_IPplusPepD.5859.5859.2	O53896_MYCTU	V.GLVQEEQPSDM*TNHPR.Y	0.7758	2.4761	2	0.2936	1853.85	1.328	13	30	0
ST_Mark_28Jan10_expmnt2_IPplusPepD.5877.5877.2	O53896_MYCTU	A.ANMPPGSVEQVAAK.	0.9986	3.61	2	0.4531	1398.7	1.6381	21	26	0
ST_Mark_28Jan10_expmnt2_IPplusPepD.5880.5880.2	O53896_MYCTU	A.ANM*PPGSVEQVAAK.	0.9994	3.3145	2	0.4903	1414.7	0.4822	21	26	0
ST_Mark_28Jan10_expmnt2_IPplusPepD.5889.5889.3	O53896_MYCTU	K.ASHASLGVQVTNDKDTLGAK.I	0.9999	5.5335	3	0.522	2012.04	0.5303	34	76	0
ST_Mark_28Jan10_expmnt2_IPplusPepD.5903.5903.2	O53896_MYCTU	R.IADELISTGK.A	0.9997	3.2993	2	0.4202	1046.57	0.1137	16	18	0
ST_Mark_28Jan10_expmnt2_IPplusPepD.5907.5907.2	O53896_MYCTU	R.YPPSPPPQPTQYR.Q	0.9402	2.5971	2	0.3041	1527.76	0.599	18	24	0
ST_Mark_28Jan10_expmnt2_IPplusPepD.5920.5920.2	O53896_MYCTU	K.TTVTFSDGR.T	0.9924	2.5147	2	0.3888	983.479	0.501	15	16	0
ST_Mark_28Jan10_expmnt2_IPplusPepD.5936.5936.2	O53896_MYCTU	R.TVQVTLGK.A	0.7591	2.0755	2	0.1989	845.509	0.4793	11	14	0
ST_Mark_28Jan10_expmnt2_IPplusPepD.5952.5952.3	O53896_MYCTU	K.ASHASLGVQVTNDKDTLGAK.I	0.9997	5.1013	3	0.498	2012.04	1.2881	31	76	0
ST_Mark_28Jan10_expmnt2_IPplusPepD.5962.5962.3	O53896_MYCTU	R.VVGLVQEEQPSDM*TNHPR.Y	0.6442	2.4594	3	0.2263	2051.99	0.5684	24	68	0
ST_Mark_28Jan10_expmnt2_IPplusPepD.5966.5966.2	O53896_MYCTU	R.IADELISTGK.A	0.9993	3.4312	2	0.3871	1046.57	0.2802	16	18	0
ST_Mark_28Jan10_expmnt2_IPplusPepD.5977.5977.2	O53896_MYCTU	A.ANM*PPGSVEQVAAK.	0.9994	3.5098	2	0.4599	1414.7	0.4253	21	26	0
ST_Mark_28Jan10_expmnt2_IPplusPepD.5978.5978.2	O53896_MYCTU	R.YPPSPPPQPTQYR.Q	0.9951	3.0018	2	0.3802	1527.76	0.2544	16	24	0
ST_Mark_28Jan10_expmnt2_IPplusPepD.6004.6004.2	O53896_MYCTU	K.TTVTFSDGR.T	0.9949	2.5772	2	0.3925	983.479	0.3863	15	16	0
ST_Mark_28Jan10_expmnt2_IPplusPepD.6006.6006.2	O53896_MYCTU	R.TVQVTLGK.A	0.7404	2.1378	2	0.1753	845.509	0.4827	11	14	0
ST_Mark_28Jan10_expmnt2_IPplusPepD.6015.6015.3	O53896_MYCTU	K.ASHASLGVQVTNDKDTLGAK.I	0.9999	5.2227	3	0.5204	2012.04	0.7417	35	76	0
ST_Mark_28Jan10_expmnt2_IPplusPepD.6020.6020.2	O53896_MYCTU	A.ANMPPGSVEQVAAK.	0.9996	3.4482	2	0.482	1398.7	0.3318	20	26	0
ST_Mark_28Jan10_expmnt2_IPplusPepD.6029.6029.2	O53896_MYCTU	R.IADELISTGK.A	0.9992	3.1255	2	0.3976	1046.57	0.1333	16	18	0
ST_Mark_28Jan10_expmnt2_IPplusPepD.6047.6047.2	O53896_MYCTU	A.ANM*PPGSVEQVAAK.	0.9988	3.5117	2	0.4317	1414.7	0.5203	21	26	0
ST_Mark_28Jan10_expmnt2_IPplusPepD.6068.6068.2	O53896_MYCTU	K.TTVTFSDGR.T	0.9963	2.6331	2	0.4145	983.479	0.5234	15	16	0
ST_Mark_28Jan10_expmnt2_IPplusPepD.6075.6075.2	O53896_MYCTU	R.YPPSPPPQPTQYR.Q	0.9942	3.0073	2	0.39	1527.76	0.4302	18	24	0
ST_Mark_28Jan10_expmnt2_IPplusPepD.6078.6078.3	O53896_MYCTU	K.ASHASLGVQVTNDKDTLGAK.I	0.9994	5.0291	3	0.4721	2012.04	2.003	30	76	0
ST_Mark_28Jan10_expmnt2_IPplusPepD.6088.6088.3	O53896_MYCTU	R.VVGLVQEEQPSDM*TNHPR.Y	0.782	2.7097	3	0.3322	2051.99	0.744	21	68	0
ST_Mark_28Jan10_expmnt2_IPplusPepD.6092.6092.2	O53896_MYCTU	R.IADELISTGK.A	0.9964	2.838	2	0.3922	1046.57	0.406	16	18	0
ST_Mark_28Jan10_expmnt2_IPplusPepD.6096.6096.2	O53896_MYCTU	A.ANMPPGSVEQVAAK.	0.9996	3.6725	2	0.4672	1398.7	0.3726	20	26	0
ST_Mark_28Jan10_expmnt2_IPplusPepD.6123.6123.2	O53896_MYCTU	A.ANM*PPGSVEQVAAK.	0.9995	3.4728	2	0.4879	1414.7	0.4476	21	26	0
ST_Mark_28Jan10_expmnt2_IPplusPepD.6129.6129.2	O53896_MYCTU	D.PTSDIAVVR.V	0.9362	2.3194	2	0.2716	957.536	0.4114	13	16	0
ST_Mark_28Jan10_expmnt2_IPplusPepD.6134.6134.2	O53896_MYCTU	R.TVQVTLGK.A	0.6314	2.1141	2	0.1645	845.509	0.54	11	14	0
ST_Mark_28Jan10_expmnt2_IPplusPepD.6135.6135.2	O53896_MYCTU	K.TTVTFSDGR.T	0.9964	2.6987	2	0.3975	983.479	0.4527	15	16	0
ST_Mark_28Jan10_expmnt2_IPplusPepD.6141.6141.3	O53896_MYCTU	K.ASHASLGVQVTNDKDTLGAK.I	0.9994	4.7906	3	0.4802	2012.04	1.7578	32	76	0
ST_Mark_28Jan10_expmnt2_IPplusPepD.6145.6145.2	MPA_MYCTU	K.LRPGDSLLVDTK.A	0.9947	2.9546	2	0.398	1313.74	0.5458	15	22	0
ST_Mark_28Jan10_expmnt2_IPplusPepD.6148.6148.3	O53896_MYCTU	R.VVGLVQEEQPSDM*TNHPR.Y	0.9827	2.9586	3	0.3691	2051.99	0.2222	24	68	0
ST_Mark_28Jan10_expmnt2_IPplusPepD.6149.6149.2	O53896_MYCTU	R.YPPSPPPQPTQYR.Q	0.9877	2.9651	2	0.3563	1527.76	0.5616	18	24	0
ST_Mark_28Jan10_expmnt2_IPplusPepD.6152.6152.2	O53896_MYCTU	K.RIADELISTGK.A	0.9996	3.6526	2	0.4518	1202.67	0.7067	18	20	0
ST_Mark_28Jan10_expmnt2_IPplusPepD.6155.6155.2	O53896_MYCTU	R.IADELISTGK.A	0.9995	3.3662	2	0.4158	1046.57	0.2805	16	18	0
ST_Mark_28Jan10_expmnt2_IPplusPepD.6163.6163.2	O53896_MYCTU	A.ANMPPGSVEQVAAK.	0.9999	3.5483	2	0.5067	1398.7	0.1329	20	26	0
ST_Mark_28Jan10_expmnt2_IPplusPepD.6188.6188.2	O53896_MYCTU	L.GVQVTNDKDTLGAK.I	0.852	2.317	2	0.274	1445.76	0.2468	13	26	0
ST_Mark_28Jan10_expmnt2_IPplusPepD.6192.6192.2	O53896_MYCTU	A.ANM*PPGSVEQVAAK.	0.9993	3.2906	2	0.4771	1414.7	0.3893	21	26	0
ST_Mark_28Jan10_expmnt2_IPplusPepD.6211.6211.3	O53896_MYCTU	K.ASHASLGVQVTNDKDTLGAK.I	0.9996	4.8981	3	0.483	2012.04	0.9975	33	76	0
ST_Mark_28Jan10_expmnt2_IPplusPepD.6214.6214.2	O53896_MYCTU	K.TTVTFSDGR.T	0.8892	2.579	2	0.2247	983.479	1.4859	13	16	0
ST_Mark_28Jan10_expmnt2_IPplusPepD.6215.6215.2	O53896_MYCTU	R.YPPSPPPQPTQYR.Q	0.9932	3.1364	2	0.3693	1527.76	0.5271	18	24	0
ST_Mark_28Jan10_expmnt2_IPplusPepD.6219.6219.2	O53896_MYCTU	R.IADELISTGK.A	0.9986	3.383	2	0.361	1046.57	0.3852	16	18	0
ST_Mark_28Jan10_expmnt2_IPplusPepD.6240.6240.2	O53896_MYCTU	A.ANMPPGSVEQVAAK.	0.9997	3.5556	2	0.5014	1398.7	0.3633	20	26	0
ST_Mark_28Jan10_expmnt2_IPplusPepD.6258.6258.2	O53896_MYCTU	A.ANM*PPGSVEQVAAK.	0.9944	3.4871	2	0.3817	1414.7	1.6827	21	26	0
ST_Mark_28Jan10_expmnt2_IPplusPepD.6275.6275.3	O53896_MYCTU	K.ASHASLGVQVTNDKDTLGAK.I	0.9997	5.3867	3	0.4774	2012.04	1.5062	32	76	0
ST_Mark_28Jan10_expmnt2_IPplusPepD.6281.6281.2	O53896_MYCTU	R.IADELISTGK.A	0.9993	3.2393	2	0.394	1046.57	0.1823	16	18	0
ST_Mark_28Jan10_expmnt2_IPplusPepD.6282.6282.3	O53896_MYCTU	R.VVGLVQEEQPSDM*TNHPR.Y	0.9772	3.3158	3	0.3475	2051.99	1.006	24	68	0
ST_Mark_28Jan10_expmnt2_IPplusPepD.6283.6283.2	O53896_MYCTU	K.TTVTFSDGR.T	0.9915	2.4753	2	0.385	983.479	0.446	15	16	0
ST_Mark_28Jan10_expmnt2_IPplusPepD.6286.6286.2	O53896_MYCTU	R.TVQVTLGK.A	0.6207	2.0318	2	0.1641	845.509	0.5441	11	14	0
ST_Mark_28Jan10_expmnt2_IPplusPepD.6290.6290.2	O53896_MYCTU	R.YPPSPPPQPTQYR.Q	0.9591	2.9147	2	0.2952	1527.76	0.8394	18	24	0
ST_Mark_28Jan10_expmnt2_IPplusPepD.6300.6300.2	O53896_MYCTU	D.PTSDIAVVR.V	0.7952	2.1861	2	0.2381	957.536	0.4662	13	16	0
ST_Mark_28Jan10_expmnt2_IPplusPepD.6302.6302.2	O53896_MYCTU	A.ANMPPGSVEQVAAK.	0.9996	3.4511	2	0.5136	1398.7	0.5457	20	26	0
ST_Mark_28Jan10_expmnt2_IPplusPepD.6307.6307.2	O53896_MYCTU	K.RIADELISTGK.A	0.999	3.4202	2	0.4155	1202.67	0.5512	18	20	0
ST_Mark_28Jan10_expmnt2_IPplusPepD.6324.6324.2	O53896_MYCTU	A.ANM*PPGSVEQVAAK.	0.9984	3.306	2	0.4545	1414.7	0.7795	21	26	0
ST_Mark_28Jan10_expmnt2_IPplusPepD.6327.6327.2	RS3_MYCTU	R.AGIADVEIER.T	0.9729	3.2974	2	0.2273	1072.56	1.2756	16	18	0
ST_Mark_28Jan10_expmnt2_IPplusPepD.6337.6337.3	O53896_MYCTU	K.ASHASLGVQVTNDKDTLGAK.I	0.9998	5.2005	3	0.5038	2012.04	1.1338	33	76	0
ST_Mark_28Jan10_expmnt2_IPplusPepD.6344.6344.2	O53896_MYCTU	R.IADELISTGK.A	0.999	3.4301	2	0.3865	1046.57	0.5188	16	18	0
ST_Mark_28Jan10_expmnt2_IPplusPepD.6345.6345.3	O53896_MYCTU	R.VVGLVQEEQPSDM*TNHPR.Y	0.8012	2.5754	3	0.2884	2051.99	0.882	24	68	0
ST_Mark_28Jan10_expmnt2_IPplusPepD.6346.6346.2	O53896_MYCTU	K.TTVTFSDGR.T	0.9987	2.8348	2	0.4292	983.479	0.3968	15	16	0
ST_Mark_28Jan10_expmnt2_IPplusPepD.6351.6351.2	O53896_MYCTU	R.TVQVTLGK.A	0.9295	1.9154	2	0.1523	845.509	0.0027	11	14	0
ST_Mark_28Jan10_expmnt2_IPplusPepD.6353.6353.2	O53896_MYCTU	R.YPPSPPPQPTQYR.Q	0.986	3.1513	2	0.367	1527.76	1.7631	17	24	0
ST_Mark_28Jan10_expmnt2_IPplusPepD.6362.6362.2	O53896_MYCTU	K.ASHASLGVQVTNDKDTLGAK.I	1	6.7814	2	0.5846	2012.04	1.2455	27	38	0
ST_Mark_28Jan10_expmnt2_IPplusPepD.6366.6366.2	O53896_MYCTU	A.ANMPPGSVEQVAAK.	0.9997	3.933	2	0.5008	1398.7	1.4885	20	26	0
ST_Mark_28Jan10_expmnt2_IPplusPepD.6367.6367.2	PYRB_MYCTU	R.AAGADALIIR.H	0.9129	3.0147	2	0.148	970.568	0.5287	17	18	0
ST_Mark_28Jan10_expmnt2_IPplusPepD.6374.6374.2	O53896_MYCTU	K.RIADELISTGK.A	0.9996	3.6516	2	0.438	1202.67	0.4885	18	20	0
ST_Mark_28Jan10_expmnt2_IPplusPepD.6377.6377.2	O53896_MYCTU	D.PTSDIAVVR.V	0.9919	2.3824	2	0.3238	957.536	0.0557	15	16	0
ST_Mark_28Jan10_expmnt2_IPplusPepD.6387.6387.2	O53896_MYCTU	A.ANM*PPGSVEQVAAK.	0.9995	3.5104	2	0.4621	1414.7	0.2855	21	26	0
ST_Mark_28Jan10_expmnt2_IPplusPepD.6396.6396.2	RS3_MYCTU	R.AGIADVEIER.T	0.9978	3.6735	2	0.3468	1072.56	1.4017	16	18	0
ST_Mark_28Jan10_expmnt2_IPplusPepD.6397.6397.2	MPA_MYCTU	K.LRPGDSLLVDTK.A	0.9666	2.428	2	0.3339	1313.74	0.2813	16	22	0
ST_Mark_28Jan10_expmnt2_IPplusPepD.6400.6400.3	O53896_MYCTU	K.ASHASLGVQVTNDKDTLGAK.I	0.9998	5.3581	3	0.5051	2012.04	1.8052	33	76	0
ST_Mark_28Jan10_expmnt2_IPplusPepD.6407.6407.2	O53896_MYCTU	R.IADELISTGK.A	0.9988	3.3939	2	0.3826	1046.57	0.5111	16	18	0
ST_Mark_28Jan10_expmnt2_IPplusPepD.6409.6409.3	O53896_MYCTU	R.VVGLVQEEQPSDM*TNHPR.Y	0.9085	2.7878	3	0.3236	2051.99	0.3709	23	68	0
ST_Mark_28Jan10_expmnt2_IPplusPepD.6410.6410.2	O53896_MYCTU	K.TTVTFSDGR.T	0.9979	2.4009	2	0.4245	983.479	0.0812	14	16	0
ST_Mark_28Jan10_expmnt2_IPplusPepD.6414.6414.2	O53896_MYCTU	R.TVQVTLGK.A	0.6188	2.083	2	0.1339	845.509	0.3668	11	14	0
ST_Mark_28Jan10_expmnt2_IPplusPepD.6416.6416.2	O53896_MYCTU	R.YPPSPPPQPTQYR.Q	0.9802	3.0473	2	0.3199	1527.76	0.6966	16	24	0
ST_Mark_28Jan10_expmnt2_IPplusPepD.6428.6428.2	O53896_MYCTU	A.ANMPPGSVEQVAAK.	0.998	3.2305	2	0.4128	1398.7	0.3033	20	26	0
ST_Mark_28Jan10_expmnt2_IPplusPepD.6433.6433.2	O53896_MYCTU	K.ASHASLGVQVTNDKDTLGAK.I	1	6.7562	2	0.5862	2012.04	0.3048	27	38	0
ST_Mark_28Jan10_expmnt2_IPplusPepD.6438.6438.2	O53896_MYCTU	K.RIADELISTGK.A	0.9996	3.8029	2	0.4355	1202.67	0.6213	18	20	0
ST_Mark_28Jan10_expmnt2_IPplusPepD.6452.6452.2	O53896_MYCTU	D.PTSDIAVVR.V	0.8268	2.366	2	0.228	957.536	0.6753	13	16	0
ST_Mark_28Jan10_expmnt2_IPplusPepD.6459.6459.2	O53896_MYCTU	A.ANM*PPGSVEQVAAK.	0.9969	2.8706	2	0.4549	1414.7	0.4801	20	26	0
ST_Mark_28Jan10_expmnt2_IPplusPepD.6463.6463.3	O53896_MYCTU	K.ASHASLGVQVTNDKDTLGAK.I	0.9999	5.1452	3	0.4967	2012.04	0.5652	33	76	0
ST_Mark_28Jan10_expmnt2_IPplusPepD.6470.6470.2	O53896_MYCTU	R.IADELISTGK.A	0.9994	3.4201	2	0.3733	1046.57	0.1511	16	18	0
ST_Mark_28Jan10_expmnt2_IPplusPepD.6471.6471.2	O53896_MYCTU	K.TTVTFSDGR.T	0.9955	2.4485	2	0.4059	983.479	0.2297	15	16	0
ST_Mark_28Jan10_expmnt2_IPplusPepD.6481.6481.2	O53896_MYCTU	R.YPPSPPPQPTQYR.Q	0.9897	2.8559	2	0.3524	1527.76	0.2505	18	24	0
ST_Mark_28Jan10_expmnt2_IPplusPepD.6482.6482.3	O50430_MYCTU	L.SAGVGAVAM*SLTVGAGV.A	0.6097	2.7871	3	0.2712	1462.76	0.4533	20	64	0
ST_Mark_28Jan10_expmnt2_IPplusPepD.6491.6491.2	O53896_MYCTU	A.ANMPPGSVEQVAAK.	0.9999	3.8082	2	0.5093	1398.7	0.2418	20	26	0
ST_Mark_28Jan10_expmnt2_IPplusPepD.6496.6496.2	RS3_MYCTU	R.AGIADVEIER.T	0.9965	3.3902	2	0.2989	1072.56	0.3398	16	18	0
ST_Mark_28Jan10_expmnt2_IPplusPepD.6516.6516.2	O53896_MYCTU	D.PTSDIAVVR.V	0.6866	2.3835	2	0.1342	957.536	0.6734	14	16	0
ST_Mark_28Jan10_expmnt2_IPplusPepD.6517.6517.2	PYRB_MYCTU	R.AAGADALIIR.H	0.9111	2.636	2	0.2018	970.568	0.1944	13	18	0
ST_Mark_28Jan10_expmnt2_IPplusPepD.6519.6519.2	O53896_MYCTU	A.ANM*PPGSVEQVAAK.	0.9973	3.6529	2	0.4029	1414.7	1.501	21	26	0
ST_Mark_28Jan10_expmnt2_IPplusPepD.6526.6526.3	O53896_MYCTU	K.ASHASLGVQVTNDKDTLGAK.I	0.9999	5.2615	3	0.5193	2012.04	0.8344	31	76	0
ST_Mark_28Jan10_expmnt2_IPplusPepD.6528.6528.2	O53896_MYCTU	K.RIADELISTGK.A	0.9998	3.6928	2	0.4618	1202.67	0.2965	17	20	0
ST_Mark_28Jan10_expmnt2_IPplusPepD.6533.6533.2	O53896_MYCTU	R.IADELISTGK.A	0.9994	3.1308	2	0.3831	1046.57	0.0598	16	18	0
ST_Mark_28Jan10_expmnt2_IPplusPepD.6540.6540.2	O53896_MYCTU	R.TVQVTLGK.A	0.6239	2.0769	2	0.1532	845.509	0.544	11	14	0
ST_Mark_28Jan10_expmnt2_IPplusPepD.6545.6545.2	O53896_MYCTU	K.TTVTFSDGR.T	0.9897	2.3799	2	0.375	983.479	0.2912	15	16	0
ST_Mark_28Jan10_expmnt2_IPplusPepD.6551.6551.2	O53896_MYCTU	R.YPPSPPPQPTQYR.Q	0.9783	2.8941	2	0.3215	1527.76	0.48	17	24	0
ST_Mark_28Jan10_expmnt2_IPplusPepD.6561.6561.2	O53896_MYCTU	A.ANMPPGSVEQVAAK.	0.9998	3.6934	2	0.4423	1398.7	0.0576	19	26	0
ST_Mark_28Jan10_expmnt2_IPplusPepD.6589.6589.3	O53896_MYCTU	K.ASHASLGVQVTNDKDTLGAK.I	0.9997	5.1716	3	0.4901	2012.04	1.5566	33	76	0
ST_Mark_28Jan10_expmnt2_IPplusPepD.6591.6591.2	O53896_MYCTU	D.PTSDIAVVR.V	0.9848	2.4942	2	0.3173	957.536	0.2452	14	16	0
ST_Mark_28Jan10_expmnt2_IPplusPepD.6593.6593.2	O53896_MYCTU	A.ANM*PPGSVEQVAAK.	0.9992	3.4585	2	0.4598	1414.7	0.5236	21	26	0
ST_Mark_28Jan10_expmnt2_IPplusPepD.6599.6599.2	O53896_MYCTU	R.IADELISTGK.A	0.9991	3.605	2	0.3837	1046.57	0.7597	16	18	0
ST_Mark_28Jan10_expmnt2_IPplusPepD.6600.6600.2	PYRB_MYCTU	R.AAGADALIIR.H	0.864	2.2841	2	0.244	970.568	0.4825	16	18	0
ST_Mark_28Jan10_expmnt2_IPplusPepD.6607.6607.2	O53896_MYCTU	R.TVQVTLGK.A	0.748	1.7997	2	0.1445	845.509	0.0197	11	14	0
ST_Mark_28Jan10_expmnt2_IPplusPepD.6611.6611.2	O53896_MYCTU	K.TTVTFSDGR.T	0.9978	2.6663	2	0.4309	983.479	0.3992	15	16	0
ST_Mark_28Jan10_expmnt2_IPplusPepD.6618.6618.3	O53896_MYCTU	R.VVGLVQEEQPSDM*TNHPR.Y	0.9271	2.876	3	0.2909	2051.99	0.5245	25	68	0
ST_Mark_28Jan10_expmnt2_IPplusPepD.6621.6621.2	O53896_MYCTU	R.YPPSPPPQPTQYR.Q	0.9794	2.8479	2	0.3281	1527.76	0.4345	16	24	0
ST_Mark_28Jan10_expmnt2_IPplusPepD.6628.6628.2	O53896_MYCTU	A.ANMPPGSVEQVAAK.	0.9988	3.4392	2	0.4814	1398.7	1.4261	20	26	0
ST_Mark_28Jan10_expmnt2_IPplusPepD.6652.6652.3	O53896_MYCTU	K.ASHASLGVQVTNDKDTLGAK.I	0.9999	5.0407	3	0.4935	2012.04	0.2799	32	76	0
ST_Mark_28Jan10_expmnt2_IPplusPepD.6660.6660.2	O53896_MYCTU	A.ANM*PPGSVEQVAAK.	0.9998	3.692	2	0.4775	1414.7	0.1751	21	26	0
ST_Mark_28Jan10_expmnt2_IPplusPepD.6661.6661.2	O53896_MYCTU	R.IADELISTGK.A	0.9993	3.1672	2	0.3851	1046.57	0.104	16	18	0
ST_Mark_28Jan10_expmnt2_IPplusPepD.6668.6668.2	O53896_MYCTU	D.PTSDIAVVR.V	0.9699	2.511	2	0.2825	957.536	0.3734	14	16	0
ST_Mark_28Jan10_expmnt2_IPplusPepD.6669.6669.2	O53896_MYCTU	K.RIADELISTGK.A	0.9999	3.6527	2	0.439	1202.67	0.0645	17	20	0
ST_Mark_28Jan10_expmnt2_IPplusPepD.6689.6689.2	O53896_MYCTU	K.TTVTFSDGR.T	0.939	2.1075	2	0.3278	983.479	0.446	15	16	0
ST_Mark_28Jan10_expmnt2_IPplusPepD.6697.6697.2	O53896_MYCTU	R.YPPSPPPQPTQYR.Q	0.9715	3.0367	2	0.3223	1527.76	1.3431	17	24	0
ST_Mark_28Jan10_expmnt2_IPplusPepD.6698.6698.2	O53896_MYCTU	A.ANMPPGSVEQVAAK.	0.9987	3.2228	2	0.46	1398.7	0.4782	19	26	0
ST_Mark_28Jan10_expmnt2_IPplusPepD.6715.6715.3	O53896_MYCTU	K.ASHASLGVQVTNDKDTLGAK.I	0.9998	5.4194	3	0.4922	2012.04	0.9296	33	76	0
ST_Mark_28Jan10_expmnt2_IPplusPepD.6722.6722.2	O53896_MYCTU	R.IADELISTGK.A	0.999	3.0494	2	0.3904	1046.57	0.1323	16	18	0
ST_Mark_28Jan10_expmnt2_IPplusPepD.6723.6723.2	O53896_MYCTU	A.ANM*PPGSVEQVAAK.	0.9993	3.5089	2	0.4637	1414.7	0.4776	21	26	0
ST_Mark_28Jan10_expmnt2_IPplusPepD.6760.6760.2	O53896_MYCTU	K.TTVTFSDGR.T	0.9832	2.0631	2	0.3589	983.479	0.072	15	16	0
ST_Mark_28Jan10_expmnt2_IPplusPepD.6764.6764.2	O53896_MYCTU	R.YPPSPPPQPTQYR.Q	0.8655	2.6462	2	0.2402	1527.76	0.2087	15	24	0
ST_Mark_28Jan10_expmnt2_IPplusPepD.6767.6767.2	O53896_MYCTU	K.ASHASLGVQVTNDKDTLGAK.I	0.998	5.1244	2	0.3875	2012.04	1.9794	23	38	0
ST_Mark_28Jan10_expmnt2_IPplusPepD.6778.6778.3	O53896_MYCTU	K.ASHASLGVQVTNDKDTLGAK.I	0.9997	5.3287	3	0.4843	2012.04	1.6953	35	76	0
ST_Mark_28Jan10_expmnt2_IPplusPepD.6780.6780.2	O53896_MYCTU	A.ANMPPGSVEQVAAK.	0.9987	3.6174	2	0.4521	1398.7	1.4075	19	26	0
ST_Mark_28Jan10_expmnt2_IPplusPepD.6786.6786.2	O53896_MYCTU	R.IADELISTGK.A	0.9982	3.4547	2	0.3885	1046.57	1.3359	16	18	0
ST_Mark_28Jan10_expmnt2_IPplusPepD.6787.6787.2	O53896_MYCTU	A.ANM*PPGSVEQVAAK.	0.9996	3.3913	2	0.4787	1414.7	0.2616	21	26	0
ST_Mark_28Jan10_expmnt2_IPplusPepD.6792.6792.2	O53896_MYCTU	K.ASHASLGVQVTNDK.D	0.9325	2.5603	2	0.3386	1426.73	0.2437	13	26	0
ST_Mark_28Jan10_expmnt2_IPplusPepD.6811.6811.2	O53896_MYCTU	D.PTSDIAVVR.V	0.9561	2.6676	2	0.2736	957.536	0.6152	14	16	0
ST_Mark_28Jan10_expmnt2_IPplusPepD.6824.6824.2	O53896_MYCTU	K.TTVTFSDGR.T	0.9984	2.4158	2	0.4542	983.479	0.1263	15	16	0
ST_Mark_28Jan10_expmnt2_IPplusPepD.6825.6825.2	O53896_MYCTU	K.RIADELISTGK.A	0.9998	3.5413	2	0.4582	1202.67	0.1506	18	20	0
ST_Mark_28Jan10_expmnt2_IPplusPepD.6830.6830.3	O53896_MYCTU	R.VVGLVQEEQPSDM*TNHPR.Y	0.7466	2.8839	3	0.2578	2051.99	0.7687	21	68	0
ST_Mark_28Jan10_expmnt2_IPplusPepD.6841.6841.3	O53896_MYCTU	K.ASHASLGVQVTNDKDTLGAK.I	0.9998	5.1987	3	0.5167	2012.04	1.1286	32	76	0
ST_Mark_28Jan10_expmnt2_IPplusPepD.6851.6851.2	O53896_MYCTU	R.IADELISTGK.A	0.9967	2.9151	2	0.3891	1046.57	0.4658	16	18	0
ST_Mark_28Jan10_expmnt2_IPplusPepD.6856.6856.2	O53896_MYCTU	A.ANM*PPGSVEQVAAK.	0.9989	3.6051	2	0.4314	1414.7	0.6166	21	26	0
ST_Mark_28Jan10_expmnt2_IPplusPepD.6857.6857.2	O53896_MYCTU	A.ANMPPGSVEQVAAK.	0.9985	3.506	2	0.4364	1398.7	0.8502	19	26	0
ST_Mark_28Jan10_expmnt2_IPplusPepD.6890.6890.2	O53896_MYCTU	K.TTVTFSDGR.T	0.9989	2.8469	2	0.4426	983.479	0.4513	14	16	0
ST_Mark_28Jan10_expmnt2_IPplusPepD.6893.6893.2	O53896_MYCTU	D.PTSDIAVVR.V	0.9752	2.5997	2	0.3062	957.536	0.7431	15	16	0
ST_Mark_28Jan10_expmnt2_IPplusPepD.6900.6900.2	DNAK_MYCTU	P.DEVVAVGAALQAGVLK.G	0.8858	3.7094	2	0.0415	1539.87	0.0542	22	30	0
ST_Mark_28Jan10_expmnt2_IPplusPepD.6904.6904.3	O53896_MYCTU	K.ASHASLGVQVTNDKDTLGAK.I	1	5.4516	3	0.5366	2012.04	0.568	32	76	0
ST_Mark_28Jan10_expmnt2_IPplusPepD.6908.6908.2	O53896_MYCTU	K.RIADELISTGK.A	0.9978	3.412	2	0.3565	1202.67	0.4121	17	20	0
ST_Mark_28Jan10_expmnt2_IPplusPepD.6918.6918.2	O53896_MYCTU	A.ANM*PPGSVEQVAAK.	0.9993	3.4099	2	0.4633	1414.7	0.4051	21	26	0
ST_Mark_28Jan10_expmnt2_IPplusPepD.6923.6923.2	O53896_MYCTU	A.ANMPPGSVEQVAAK.	0.9989	3.5743	2	0.4438	1398.7	0.8215	20	26	0
ST_Mark_28Jan10_expmnt2_IPplusPepD.6948.6948.2	O53896_MYCTU	R.TVQVTLGK.A	0.8756	2.2077	2	0.2196	845.509	0.4066	11	14	0
ST_Mark_28Jan10_expmnt2_IPplusPepD.6953.6953.2	O53896_MYCTU	K.TTVTFSDGR.T	0.9969	2.5191	2	0.4414	983.479	0.4369	15	16	0
ST_Mark_28Jan10_expmnt2_IPplusPepD.6955.6955.2	O53896_MYCTU	R.IADELISTGK.A	0.998	3.5708	2	0.3691	1046.57	1.4902	16	18	0
ST_Mark_28Jan10_expmnt2_IPplusPepD.6964.6964.2	O53896_MYCTU	R.YPPSPPPQPTQYR.Q	0.9811	3.1315	2	0.2844	1527.76	0.3597	17	24	0
ST_Mark_28Jan10_expmnt2_IPplusPepD.6967.6967.3	O53896_MYCTU	K.ASHASLGVQVTNDKDTLGAK.I	0.9992	5.0947	3	0.4483	2012.04	2.0092	34	76	0
ST_Mark_28Jan10_expmnt2_IPplusPepD.6982.6982.2	O53896_MYCTU	A.ANM*PPGSVEQVAAK.	0.9986	3.6317	2	0.4396	1414.7	1.2503	21	26	0
ST_Mark_28Jan10_expmnt2_IPplusPepD.6993.6993.2	O53896_MYCTU	A.ANMPPGSVEQVAAK.	0.9987	3.6397	2	0.4135	1398.7	0.6124	19	26	0
ST_Mark_28Jan10_expmnt2_IPplusPepD.7000.7000.2	O53896_MYCTU	K.RIADELISTGK.A	0.9992	3.6585	2	0.4064	1202.67	0.6669	17	20	0
ST_Mark_28Jan10_expmnt2_IPplusPepD.7006.7006.2	INIB_MYCTU	A.TAAGVGGAHGDILGHEGA.A	0.6876	2.4899	2	0.2599	1589.77	1.5912	15	34	0
ST_Mark_28Jan10_expmnt2_IPplusPepD.7018.7018.2	O53896_MYCTU	K.TTVTFSDGR.T	0.9846	2.386	2	0.3672	983.479	0.4885	15	16	0
ST_Mark_28Jan10_expmnt2_IPplusPepD.7020.7020.2	O53896_MYCTU	R.IADELISTGK.A	0.9974	3.5693	2	0.3566	1046.57	1.6119	16	18	0
ST_Mark_28Jan10_expmnt2_IPplusPepD.7024.7024.3	O53896_MYCTU	R.VVGLVQEEQPSDM*TNHPR.Y	0.9707	2.9405	3	0.3262	2051.99	0.1811	24	68	0
ST_Mark_28Jan10_expmnt2_IPplusPepD.7030.7030.3	O53896_MYCTU	K.ASHASLGVQVTNDKDTLGAK.I	0.9996	5.0039	3	0.4612	2012.04	0.7432	33	76	0
ST_Mark_28Jan10_expmnt2_IPplusPepD.7048.7048.2	O53896_MYCTU	A.ANM*PPGSVEQVAAK.	0.9994	3.3902	2	0.4887	1414.7	0.4671	21	26	0
ST_Mark_28Jan10_expmnt2_IPplusPepD.7053.7053.2	O53896_MYCTU	R.YPPSPPPQPTQYR.Q	0.9887	3.0662	2	0.359	1527.76	0.7486	18	24	0
ST_Mark_28Jan10_expmnt2_IPplusPepD.7069.7069.2	O53896_MYCTU	A.ANMPPGSVEQVAAK.	0.9982	3.3663	2	0.4609	1398.7	1.3512	20	26	0
ST_Mark_28Jan10_expmnt2_IPplusPepD.7076.7076.2	O53896_MYCTU	D.PTSDIAVVR.V	0.9473	2.446	2	0.1652	957.536	0.0401	14	16	0
ST_Mark_28Jan10_expmnt2_IPplusPepD.7081.7081.2	O53896_MYCTU	K.TTVTFSDGR.T	0.9978	2.5393	2	0.3932	983.479	0.0847	14	16	0
ST_Mark_28Jan10_expmnt2_IPplusPepD.7086.7086.2	O53896_MYCTU	R.IADELISTGK.A	0.9987	3.351	2	0.3654	1046.57	0.3155	16	18	0
ST_Mark_28Jan10_expmnt2_IPplusPepD.7093.7093.3	O53896_MYCTU	K.ASHASLGVQVTNDKDTLGAK.I	0.9995	4.9428	3	0.4648	2012.04	1.2715	33	76	0
ST_Mark_28Jan10_expmnt2_IPplusPepD.7116.7116.2	O53896_MYCTU	A.ANM*PPGSVEQVAAK.	0.9993	3.5488	2	0.4503	1414.7	0.4437	21	26	0
ST_Mark_28Jan10_expmnt2_IPplusPepD.7117.7117.2	O53896_MYCTU	R.YPPSPPPQPTQYR.Q	0.893	2.7973	2	0.2124	1527.76	0.4384	16	24	0
ST_Mark_28Jan10_expmnt2_IPplusPepD.7140.7140.2	O53896_MYCTU	A.ANMPPGSVEQVAAK.	0.9994	3.3015	2	0.5127	1398.7	0.7629	19	26	0
ST_Mark_28Jan10_expmnt2_IPplusPepD.7143.7143.2	O53896_MYCTU	K.TTVTFSDGR.T	0.8817	1.9777	2	0.2926	983.479	0.1477	12	16	0
ST_Mark_28Jan10_expmnt2_IPplusPepD.7149.7149.2	O53896_MYCTU	R.IADELISTGK.A	0.999	3.355	2	0.3902	1046.57	0.3934	16	18	0
ST_Mark_28Jan10_expmnt2_IPplusPepD.7156.7156.3	O53896_MYCTU	K.ASHASLGVQVTNDKDTLGAK.I	0.9999	5.3346	3	0.4698	2012.04	0.4037	33	76	0
ST_Mark_28Jan10_expmnt2_IPplusPepD.7157.7157.2	O53896_MYCTU	D.PTSDIAVVR.V	0.926	2.4582	2	0.2712	957.536	0.7164	14	16	0
ST_Mark_28Jan10_expmnt2_IPplusPepD.7161.7161.2	O53896_MYCTU	K.RIADELISTGK.A	0.9995	3.6777	2	0.4207	1202.67	0.5268	18	20	0
ST_Mark_28Jan10_expmnt2_IPplusPepD.7178.7178.2	O53896_MYCTU	A.ANM*PPGSVEQVAAK.	0.9995	3.689	2	0.4627	1414.7	0.5693	21	26	0
ST_Mark_28Jan10_expmnt2_IPplusPepD.7180.7180.2	O53896_MYCTU	R.YPPSPPPQPTQYR.Q	0.9536	2.609	2	0.2396	1527.76	0.0791	17	24	0
ST_Mark_28Jan10_expmnt2_IPplusPepD.7212.7212.2	O53896_MYCTU	R.IADELISTGK.A	0.9973	3.4808	2	0.3651	1046.57	1.5831	16	18	0
ST_Mark_28Jan10_expmnt2_IPplusPepD.7213.7213.3	O53896_MYCTU	R.VVGLVQEEQPSDM*TNHPR.Y	0.8111	2.822	3	0.342	2051.99	1.0774	20	68	0
ST_Mark_28Jan10_expmnt2_IPplusPepD.7219.7219.3	O53896_MYCTU	K.ASHASLGVQVTNDKDTLGAK.I	0.9998	4.6988	3	0.4853	2012.04	0.3627	32	76	0
ST_Mark_28Jan10_expmnt2_IPplusPepD.7223.7223.2	O53896_MYCTU	A.ANMPPGSVEQVAAK.	0.9989	3.6708	2	0.4233	1398.7	0.3726	18	26	0
ST_Mark_28Jan10_expmnt2_IPplusPepD.7230.7230.2	MPA_MYCTU	K.AGYAFER.I	0.6235	2.0736	2	0.1338	813.389	0.6499	11	12	0
ST_Mark_28Jan10_expmnt2_IPplusPepD.7231.7231.2	O53896_MYCTU	K.RIADELISTGK.A	0.9995	3.7463	2	0.4371	1202.67	0.7831	18	20	0
ST_Mark_28Jan10_expmnt2_IPplusPepD.7238.7238.2	O53896_MYCTU	D.PTSDIAVVR.V	0.868	2.3061	2	0.2417	957.536	0.7834	15	16	0
ST_Mark_28Jan10_expmnt2_IPplusPepD.7255.7255.2	O53896_MYCTU	A.ANM*PPGSVEQVAAK.	0.9937	3.6647	2	0.3417	1414.7	1.3022	21	26	0
ST_Mark_28Jan10_expmnt2_IPplusPepD.7256.7256.2	O53896_MYCTU	R.YPPSPPPQPTQYR.Q	0.9835	2.989	2	0.3393	1527.76	0.6609	17	24	0
ST_Mark_28Jan10_expmnt2_IPplusPepD.7268.7268.2	O53896_MYCTU	K.TTVTFSDGR.T	0.9977	2.6103	2	0.4411	983.479	0.4286	14	16	0
ST_Mark_28Jan10_expmnt2_IPplusPepD.7270.7270.2	O53896_MYCTU	R.TVQVTLGK.A	0.9407	1.8869	2	0.1489	845.509	0.001	11	14	0
ST_Mark_28Jan10_expmnt2_IPplusPepD.7275.7275.2	O53896_MYCTU	R.IADELISTGK.A	0.9975	3.4679	2	0.3649	1046.57	1.3774	16	18	0
ST_Mark_28Jan10_expmnt2_IPplusPepD.7282.7282.3	O53896_MYCTU	K.ASHASLGVQVTNDKDTLGAK.I	0.9998	5.3298	3	0.514	2012.04	2.169	32	76	0
ST_Mark_28Jan10_expmnt2_IPplusPepD.7291.7291.2	O53896_MYCTU	A.ANMPPGSVEQVAAK.	0.9983	3.3863	2	0.4135	1398.7	0.3946	19	26	0
ST_Mark_28Jan10_expmnt2_IPplusPepD.7307.7307.2	O53896_MYCTU	D.PTSDIAVVR.V	0.982	2.8462	2	0.278	957.536	0.6738	15	16	0
ST_Mark_28Jan10_expmnt2_IPplusPepD.7313.7313.2	O53896_MYCTU	S.VVM*LETDLGR.Q	0.9863	3.0249	2	0.2964	1148.6	0.7527	17	18	0
ST_Mark_28Jan10_expmnt2_IPplusPepD.7320.7320.2	O53896_MYCTU	A.ANM*PPGSVEQVAAK.	0.9991	3.7201	2	0.4185	1414.7	0.4606	21	26	0
ST_Mark_28Jan10_expmnt2_IPplusPepD.7321.7321.2	O53896_MYCTU	R.YPPSPPPQPTQYR.Q	0.9708	2.8449	2	0.2783	1527.76	0.1451	16	24	0
ST_Mark_28Jan10_expmnt2_IPplusPepD.7322.7322.2	O53896_MYCTU	K.RIADELISTGK.A	0.9994	3.611	2	0.4223	1202.67	0.5204	18	20	0
ST_Mark_28Jan10_expmnt2_IPplusPepD.7333.7333.2	O53896_MYCTU	K.TTVTFSDGR.T	0.9904	2.1875	2	0.3857	983.479	0.1158	14	16	0
ST_Mark_28Jan10_expmnt2_IPplusPepD.7340.7340.2	O53896_MYCTU	R.IADELISTGK.A	0.9977	3.5033	2	0.3686	1046.57	1.4271	16	18	0
ST_Mark_28Jan10_expmnt2_IPplusPepD.7343.7343.3	O53896_MYCTU	R.VVGLVQEEQPSDM*TNHPR.Y	0.7061	2.5989	3	0.2072	2051.99	0.5532	23	68	0
ST_Mark_28Jan10_expmnt2_IPplusPepD.7345.7345.3	O53896_MYCTU	K.ASHASLGVQVTNDKDTLGAK.I	0.9998	5.2813	3	0.5106	2012.04	1.3529	32	76	0
ST_Mark_28Jan10_expmnt2_IPplusPepD.7354.7354.2	O53896_MYCTU	A.ANMPPGSVEQVAAK.	0.9996	3.2193	2	0.5329	1398.7	0.4468	20	26	0
ST_Mark_28Jan10_expmnt2_IPplusPepD.7378.7378.2	O53896_MYCTU	D.PTSDIAVVR.V	0.9879	2.6933	2	0.3276	957.536	0.5739	15	16	0
ST_Mark_28Jan10_expmnt2_IPplusPepD.7381.7381.2	O53896_MYCTU	A.ANM*PPGSVEQVAAK.	0.9975	3.9832	2	0.3711	1414.7	1.5468	21	26	0
ST_Mark_28Jan10_expmnt2_IPplusPepD.7392.7392.2	O53896_MYCTU	R.YPPSPPPQPTQYR.Q	0.6822	2.5968	2	0.2214	1527.76	0.3398	14	24	0
ST_Mark_28Jan10_expmnt2_IPplusPepD.7395.7395.2	O53896_MYCTU	R.TVQVTLGK.A	0.6368	1.9386	2	0.1935	845.509	0.5215	11	14	0
ST_Mark_28Jan10_expmnt2_IPplusPepD.7397.7397.2	O53896_MYCTU	K.TTVTFSDGR.T	0.9993	2.5457	2	0.4364	983.479	0.0451	14	16	0
ST_Mark_28Jan10_expmnt2_IPplusPepD.7399.7399.2	O53896_MYCTU	K.RIADELISTGK.A	0.7697	3.0493	2	0.1302	1202.67	1.9028	16	20	0
ST_Mark_28Jan10_expmnt2_IPplusPepD.7401.7401.2	O53896_MYCTU	R.IADELISTGK.A	0.9984	3.0656	2	0.3744	1046.57	0.1924	16	18	0
ST_Mark_28Jan10_expmnt2_IPplusPepD.7406.7406.2	O53896_MYCTU	S.VVM*LETDLGR.Q	0.9961	3.2497	2	0.2934	1148.6	0.2139	17	18	0
ST_Mark_28Jan10_expmnt2_IPplusPepD.7408.7408.3	O53896_MYCTU	K.ASHASLGVQVTNDKDTLGAK.I	0.9999	5.302	3	0.5181	2012.04	1.3026	33	76	0
ST_Mark_28Jan10_expmnt2_IPplusPepD.7410.7410.3	O53896_MYCTU	R.VVGLVQEEQPSDM*TNHPR.Y	0.7953	2.8983	3	0.2678	2051.99	0.9692	23	68	0
ST_Mark_28Jan10_expmnt2_IPplusPepD.7419.7419.2	O53896_MYCTU	A.ANMPPGSVEQVAAK.	0.9999	3.546	2	0.5212	1398.7	0.1773	20	26	0
ST_Mark_28Jan10_expmnt2_IPplusPepD.7444.7444.2	O53896_MYCTU	D.PTSDIAVVR.V	0.9341	2.4186	2	0.2588	957.536	0.5446	15	16	0
ST_Mark_28Jan10_expmnt2_IPplusPepD.7446.7446.3	O53896_MYCTU	R.VVGLVQEEQPSDMTNHPR.Y	0.9315	3.2164	3	0.3432	2035.99	1.0779	23	68	0
ST_Mark_28Jan10_expmnt2_IPplusPepD.7447.7447.2	O53896_MYCTU	A.ANM*PPGSVEQVAAK.	0.9988	3.8097	2	0.428	1414.7	1.2084	21	26	0
ST_Mark_28Jan10_expmnt2_IPplusPepD.7457.7457.2	O53896_MYCTU	R.TVQVTLGK.A	0.6635	2.0077	2	0.1841	845.509	0.5262	11	14	0
ST_Mark_28Jan10_expmnt2_IPplusPepD.7458.7458.2	O53896_MYCTU	K.TTVTFSDGR.T	0.9969	2.5774	2	0.4229	983.479	0.3763	15	16	0
ST_Mark_28Jan10_expmnt2_IPplusPepD.7460.7460.2	O53896_MYCTU	R.YPPSPPPQPTQYR.Q	0.8688	2.7208	2	0.1837	1527.76	0.153	17	24	0
ST_Mark_28Jan10_expmnt2_IPplusPepD.7464.7464.2	O53896_MYCTU	R.IADELISTGK.A	0.9997	3.3412	2	0.3997	1046.57	0.0832	16	18	0
ST_Mark_28Jan10_expmnt2_IPplusPepD.7472.7472.3	O53896_MYCTU	K.ASHASLGVQVTNDKDTLGAK.I	0.9998	5.1918	3	0.4698	2012.04	0.585	33	76	0
ST_Mark_28Jan10_expmnt2_IPplusPepD.7480.7480.3	O53896_MYCTU	R.VVGLVQEEQPSDM*TNHPR.Y	0.9264	2.7835	3	0.3063	2051.99	0.5693	25	68	0
ST_Mark_28Jan10_expmnt2_IPplusPepD.7482.7482.2	O53896_MYCTU	K.RIADELISTGK.A	0.9993	3.6483	2	0.426	1202.67	0.7785	18	20	0
ST_Mark_28Jan10_expmnt2_IPplusPepD.7487.7487.2	O53896_MYCTU	A.ANMPPGSVEQVAAK.	1	3.6366	2	0.5071	1398.7	0.0125	20	26	0
ST_Mark_28Jan10_expmnt2_IPplusPepD.7496.7496.2	O53542_MYCTU	S.VTSVLSERA.E	0.6466	1.8023	2	0.1672	961.531	0.0378	12	16	0
ST_Mark_28Jan10_expmnt2_IPplusPepD.7516.7516.2	O53896_MYCTU	A.ANM*PPGSVEQVAAK.	0.9989	3.6464	2	0.414	1414.7	0.4772	21	26	0
ST_Mark_28Jan10_expmnt2_IPplusPepD.7517.7517.2	RS3_MYCTU	R.AGIADVEIER.T	0.9564	2.5665	2	0.3038	1072.56	0.938	15	18	0
ST_Mark_28Jan10_expmnt2_IPplusPepD.7524.7524.2	O53896_MYCTU	R.TVQVTLGK.A	0.7532	1.9857	2	0.1434	845.509	0.0706	11	14	0
ST_Mark_28Jan10_expmnt2_IPplusPepD.7528.7528.2	O53896_MYCTU	K.TTVTFSDGR.T	0.9911	2.386	2	0.376	983.479	0.2408	15	16	0
ST_Mark_28Jan10_expmnt2_IPplusPepD.7530.7530.2	O53896_MYCTU	R.YPPSPPPQPTQYR.Q	0.9912	2.9744	2	0.3547	1527.76	0.3207	15	24	0
ST_Mark_28Jan10_expmnt2_IPplusPepD.7534.7534.3	O53896_MYCTU	K.ASHASLGVQVTNDKDTLGAK.I	0.9996	5.0709	3	0.4947	2012.04	1.974	32	76	0
ST_Mark_28Jan10_expmnt2_IPplusPepD.7535.7535.2	O53896_MYCTU	R.IADELISTGK.A	0.9992	3.2679	2	0.3728	1046.57	0.1369	16	18	0
ST_Mark_28Jan10_expmnt2_IPplusPepD.7544.7544.3	O53896_MYCTU	R.VVGLVQEEQPSDM*TNHPR.Y	0.9857	3.1027	3	0.3404	2051.99	0.0951	24	68	0
ST_Mark_28Jan10_expmnt2_IPplusPepD.7548.7548.2	O53896_MYCTU	K.ASHASLGVQVTNDKDTLGAK.I	0.9996	4.4831	2	0.5233	2012.04	1.3922	20	38	0
ST_Mark_28Jan10_expmnt2_IPplusPepD.7549.7549.2	O53896_MYCTU	A.ANMPPGSVEQVAAK.	0.9998	3.9444	2	0.4887	1398.7	0.6054	21	26	0
ST_Mark_28Jan10_expmnt2_IPplusPepD.7567.7567.2	O53896_MYCTU	K.RIADELISTGK.A	0.9999	3.6546	2	0.4671	1202.67	0.2044	18	20	0
ST_Mark_28Jan10_expmnt2_IPplusPepD.7579.7579.2	O53896_MYCTU	A.ANM*PPGSVEQVAAK.	0.9984	3.7384	2	0.3852	1414.7	0.5124	21	26	0
ST_Mark_28Jan10_expmnt2_IPplusPepD.7588.7588.3	O53896_MYCTU	R.VVGLVQEEQPSDMTNHPR.Y	0.9708	2.738	3	0.3339	2035.99	0.1089	25	68	0
ST_Mark_28Jan10_expmnt2_IPplusPepD.7597.7597.2	O53896_MYCTU	R.IADELISTGK.A	1	3.3535	2	0.4192	1046.57	0.0047	16	18	0
ST_Mark_28Jan10_expmnt2_IPplusPepD.7599.7599.3	O53896_MYCTU	K.ASHASLGVQVTNDKDTLGAK.I	0.9994	5.1561	3	0.4566	2012.04	1.9129	31	76	0
ST_Mark_28Jan10_expmnt2_IPplusPepD.7600.7600.2	O53896_MYCTU	R.YPPSPPPQPTQYR.Q	0.9973	2.9526	2	0.3647	1527.76	0.0547	16	24	0
ST_Mark_28Jan10_expmnt2_IPplusPepD.7602.7602.2	O53896_MYCTU	K.TTVTFSDGR.T	0.9936	2.3138	2	0.3959	983.479	0.1549	15	16	0
ST_Mark_28Jan10_expmnt2_IPplusPepD.7615.7615.2	O53896_MYCTU	A.ANMPPGSVEQVAAK.	0.999	3.1342	2	0.4419	1398.7	0.1567	19	26	0
ST_Mark_28Jan10_expmnt2_IPplusPepD.7621.7621.3	O53896_MYCTU	K.RIADELISTGK.A	0.7243	2.8318	3	0.2391	1202.67	0.9733	15	40	0
ST_Mark_28Jan10_expmnt2_IPplusPepD.7644.7644.2	O53896_MYCTU	A.ANM*PPGSVEQVAAK.	0.9995	3.6923	2	0.3444	1414.7	0.0264	21	26	0
ST_Mark_28Jan10_expmnt2_IPplusPepD.7648.7648.2	O53896_MYCTU	K.RIADELISTGK.A	1	3.6574	2	0.46	1202.67	0.0062	17	20	0
ST_Mark_28Jan10_expmnt2_IPplusPepD.7660.7660.2	O53896_MYCTU	R.IADELISTGK.A	0.9995	3.2505	2	0.3596	1046.57	0.0422	16	18	0
ST_Mark_28Jan10_expmnt2_IPplusPepD.7661.7661.3	O53896_MYCTU	K.ASHASLGVQVTNDKDTLGAK.I	0.9997	5.1311	3	0.5107	2012.04	2.131	32	76	0
ST_Mark_28Jan10_expmnt2_IPplusPepD.7671.7671.2	O53896_MYCTU	K.TTVTFSDGR.T	0.9981	2.2818	2	0.4263	983.479	0.0385	14	16	0
ST_Mark_28Jan10_expmnt2_IPplusPepD.7679.7679.3	O53896_MYCTU	R.VVGLVQEEQPSDM*TNHPR.Y	0.8916	2.886	3	0.2902	2051.99	1.1725	24	68	0
ST_Mark_28Jan10_expmnt2_IPplusPepD.7690.7690.2	O53896_MYCTU	A.ANMPPGSVEQVAAK.	0.999	3.1253	2	0.4744	1398.7	0.3084	21	26	0
ST_Mark_28Jan10_expmnt2_IPplusPepD.7698.7698.2	O53896_MYCTU	D.PTSDIAVVR.V	0.9934	2.7081	2	0.2764	957.536	0.063	15	16	0
ST_Mark_28Jan10_expmnt2_IPplusPepD.7712.7712.2	O53786_MYCTU	A.LAASSGGISTNA.R	0.6778	3.0767	2	0.1428	1048.53	1.1097	13	22	0
ST_Mark_28Jan10_expmnt2_IPplusPepD.7713.7713.2	O53896_MYCTU	A.ANM*PPGSVEQVAAK.	0.9975	3.5661	2	0.3525	1414.7	0.2837	20	26	0
ST_Mark_28Jan10_expmnt2_IPplusPepD.7721.7721.3	O53896_MYCTU	K.RIADELISTGK.A	0.721	2.7349	3	0.2003	1202.67	0.5341	15	40	0
ST_Mark_28Jan10_expmnt2_IPplusPepD.7725.7725.3	O53896_MYCTU	K.ASHASLGVQVTNDKDTLGAK.I	0.9996	5.3016	3	0.4706	2012.04	1.7675	31	76	0
ST_Mark_28Jan10_expmnt2_IPplusPepD.7728.7728.2	O53896_MYCTU	R.IADELISTGK.A	0.9983	3.0284	2	0.3676	1046.57	0.1454	16	18	0
ST_Mark_28Jan10_expmnt2_IPplusPepD.7731.7731.2	O53896_MYCTU	K.RIADELISTGK.A	0.9992	3.4681	2	0.4331	1202.67	0.6279	17	20	0
ST_Mark_28Jan10_expmnt2_IPplusPepD.7738.7738.2	O53896_MYCTU	K.TTVTFSDGR.T	0.9924	2.3544	2	0.3707	983.479	0.1363	15	16	0
ST_Mark_28Jan10_expmnt2_IPplusPepD.7760.7760.3	O53896_MYCTU	R.VVGLVQEEQPSDM*TNHPR.Y	0.893	2.6148	3	0.2639	2051.99	0.2288	24	68	0
ST_Mark_28Jan10_expmnt2_IPplusPepD.7762.7762.2	O53896_MYCTU	A.ANMPPGSVEQVAAK.	0.9993	3.5617	2	0.4406	1398.7	0.3502	21	26	0
ST_Mark_28Jan10_expmnt2_IPplusPepD.7775.7775.2	O53896_MYCTU	R.YPPSPPPQPTQYR.Q	0.9881	2.9436	2	0.377	1527.76	0.8134	18	24	0
ST_Mark_28Jan10_expmnt2_IPplusPepD.7786.7786.3	O53896_MYCTU	K.ASHASLGVQVTNDKDTLGAK.I	0.9999	5.1802	3	0.5151	2012.04	0.9236	35	76	0
ST_Mark_28Jan10_expmnt2_IPplusPepD.7794.7794.2	O53896_MYCTU	R.IADELISTGK.A	0.9993	3.1322	2	0.3722	1046.57	0.0712	16	18	0
ST_Mark_28Jan10_expmnt2_IPplusPepD.7796.7796.2	O53896_MYCTU	A.ANM*PPGSVEQVAAK.	0.9926	3.5329	2	0.3025	1414.7	0.4297	21	26	0
ST_Mark_28Jan10_expmnt2_IPplusPepD.7803.7803.2	O53896_MYCTU	R.TVQVTLGK.A	0.702	1.8948	2	0.1578	845.509	0.0884	11	14	0
ST_Mark_28Jan10_expmnt2_IPplusPepD.7804.7804.2	O53896_MYCTU	K.TTVTFSDGR.T	0.9857	2.3992	2	0.3727	983.479	0.5339	14	16	0
ST_Mark_28Jan10_expmnt2_IPplusPepD.7823.7823.3	O53896_MYCTU	R.VVGLVQEEQPSDM*TNHPR.Y	0.8313	2.8292	3	0.257	2051.99	1.0987	25	68	0
ST_Mark_28Jan10_expmnt2_IPplusPepD.7831.7831.2	O53896_MYCTU	A.ANMPPGSVEQVAAK.	0.9992	3.3933	2	0.5109	1398.7	1.459	21	26	0
ST_Mark_28Jan10_expmnt2_IPplusPepD.7836.7836.2	O53896_MYCTU	R.YPPSPPPQPTQYR.Q	0.9144	2.9719	2	0.2533	1527.76	0.9378	16	24	0
ST_Mark_28Jan10_expmnt2_IPplusPepD.7843.7843.2	O53896_MYCTU	K.RIADELISTGK.A	0.9988	3.6846	2	0.3923	1202.67	0.9055	17	20	0
ST_Mark_28Jan10_expmnt2_IPplusPepD.7849.7849.3	O53896_MYCTU	K.ASHASLGVQVTNDKDTLGAK.I	0.9999	5.3201	3	0.5354	2012.04	0.8769	32	76	0
ST_Mark_28Jan10_expmnt2_IPplusPepD.7857.7857.2	O53896_MYCTU	R.IADELISTGK.A	0.9999	3.4942	2	0.3961	1046.57	0.0239	16	18	0
ST_Mark_28Jan10_expmnt2_IPplusPepD.7867.7867.2	O53896_MYCTU	A.ANM*PPGSVEQVAAK.	0.995	3.5749	2	0.3742	1414.7	1.5416	20	26	0
ST_Mark_28Jan10_expmnt2_IPplusPepD.7873.7873.2	O53896_MYCTU	K.TTVTFSDGR.T	0.9971	2.5809	2	0.4361	983.479	0.4747	14	16	0
ST_Mark_28Jan10_expmnt2_IPplusPepD.7887.7887.3	O53896_MYCTU	R.VVGLVQEEQPSDM*TNHPR.Y	0.805	2.5882	3	0.2554	2051.99	0.3912	25	68	0
ST_Mark_28Jan10_expmnt2_IPplusPepD.7894.7894.2	O53896_MYCTU	A.ANMPPGSVEQVAAK.	0.997	3.3178	2	0.4376	1398.7	1.3838	19	26	0
ST_Mark_28Jan10_expmnt2_IPplusPepD.7902.7902.2	O53896_MYCTU	R.YPPSPPPQPTQYR.Q	0.9935	2.7736	2	0.326	1527.76	0.0432	17	24	0
ST_Mark_28Jan10_expmnt2_IPplusPepD.7912.7912.3	O53896_MYCTU	K.ASHASLGVQVTNDKDTLGAK.I	0.9997	4.8768	3	0.4845	2012.04	0.8644	32	76	0
ST_Mark_28Jan10_expmnt2_IPplusPepD.7915.7915.2	O53896_MYCTU	K.RIADELISTGK.A	0.9999	3.4848	2	0.4304	1202.67	0.0169	17	20	0
ST_Mark_28Jan10_expmnt2_IPplusPepD.7919.7919.2	O53896_MYCTU	R.IADELISTGK.A	0.9999	3.325	2	0.4033	1046.57	0.0177	16	18	0
ST_Mark_28Jan10_expmnt2_IPplusPepD.7936.7936.2	O53896_MYCTU	R.TVQVTLGK.A	0.6751	2.0984	2	0.1664	845.509	0.5563	11	14	0
ST_Mark_28Jan10_expmnt2_IPplusPepD.7937.7937.2	O53896_MYCTU	K.TTVTFSDGR.T	0.989	2.3929	2	0.3749	983.479	0.3493	14	16	0
ST_Mark_28Jan10_expmnt2_IPplusPepD.7938.7938.2	O53896_MYCTU	A.ANM*PPGSVEQVAAK.	0.9987	3.5999	2	0.3374	1414.7	0.0754	21	26	0
ST_Mark_28Jan10_expmnt2_IPplusPepD.7959.7959.2	O53896_MYCTU	K.ASHASLGVQVTNDKDTLGAK.I	0.9999	4.3591	2	0.571	2012.04	0.5602	24	38	0
ST_Mark_28Jan10_expmnt2_IPplusPepD.7966.7966.2	O53896_MYCTU	A.ANMPPGSVEQVAAK.	0.9999	3.4035	2	0.5343	1398.7	0.1695	20	26	0
ST_Mark_28Jan10_expmnt2_IPplusPepD.7975.7975.3	O53896_MYCTU	K.ASHASLGVQVTNDKDTLGAK.I	0.9997	5.0407	3	0.4896	2012.04	1.2336	34	76	0
ST_Mark_28Jan10_expmnt2_IPplusPepD.7982.7982.2	O53896_MYCTU	R.IADELISTGK.A	0.9988	3.1202	2	0.3805	1046.57	0.1724	16	18	0
ST_Mark_28Jan10_expmnt2_IPplusPepD.8006.8006.2	O53896_MYCTU	A.ANM*PPGSVEQVAAK.	0.9928	3.495	2	0.305	1414.7	0.3931	21	26	0
ST_Mark_28Jan10_expmnt2_IPplusPepD.8014.8014.2	O53896_MYCTU	R.YPPSPPPQPTQYR.Q	0.9398	2.4867	2	0.3119	1527.76	0.4582	16	24	0
ST_Mark_28Jan10_expmnt2_IPplusPepD.8015.8015.2	O53896_MYCTU	K.TTVTFSDGR.T	0.9988	2.7446	2	0.455	983.479	0.4175	14	16	0
ST_Mark_28Jan10_expmnt2_IPplusPepD.8036.8036.2	O53896_MYCTU	A.ANMPPGSVEQVAAK.	0.9976	3.5251	2	0.4506	1398.7	1.665	19	26	0
ST_Mark_28Jan10_expmnt2_IPplusPepD.8038.8038.3	O53896_MYCTU	K.ASHASLGVQVTNDKDTLGAK.I	0.9998	5.3387	3	0.4905	2012.04	0.9534	32	76	0
ST_Mark_28Jan10_expmnt2_IPplusPepD.8074.8074.2	O53896_MYCTU	R.IADELISTGK.A	0.9991	3.4528	2	0.3861	1046.57	0.4407	16	18	0
ST_Mark_28Jan10_expmnt2_IPplusPepD.8081.8081.3	O53896_MYCTU	R.SKAPGATVALTFQDPSGGSR.T	0.9999	5.7309	3	0.4824	1946.99	0.7586	38	76	0
ST_Mark_28Jan10_expmnt2_IPplusPepD.8083.8083.2	O53896_MYCTU	R.TVQVTLGK.A	0.639	1.8089	2	0.1827	845.509	0.1537	11	14	0
ST_Mark_28Jan10_expmnt2_IPplusPepD.8085.8085.2	O53896_MYCTU	K.TTVTFSDGR.T	0.9968	2.2863	2	0.3837	983.479	0.0323	14	16	0
ST_Mark_28Jan10_expmnt2_IPplusPepD.8102.8102.3	O53896_MYCTU	K.ASHASLGVQVTNDKDTLGAK.I	0.9995	5.2095	3	0.4701	2012.04	2.3542	33	76	0
ST_Mark_28Jan10_expmnt2_IPplusPepD.8104.8104.2	O53896_MYCTU	A.ANMPPGSVEQVAAK.	0.9995	3.5572	2	0.4993	1398.7	0.7852	21	26	0
ST_Mark_28Jan10_expmnt2_IPplusPepD.8131.8131.3	O53896_MYCTU	R.VVGLVQEEQPSDM*TNHPR.Y	0.8932	2.6222	3	0.3181	2051.99	0.5634	22	68	0
ST_Mark_28Jan10_expmnt2_IPplusPepD.8132.8132.2	O53896_MYCTU	R.YPPSPPPQPTQYR.Q	0.981	3.0126	2	0.3545	1527.76	1.3394	18	24	0
ST_Mark_28Jan10_expmnt2_IPplusPepD.8133.8133.2	O53896_MYCTU	A.ANM*PPGSVEQVAAK.	0.9991	3.8058	2	0.3841	1414.7	0.2823	20	26	0
ST_Mark_28Jan10_expmnt2_IPplusPepD.8136.8136.2	O53896_MYCTU	R.IADELISTGK.A	0.9995	3.3644	2	0.3864	1046.57	0.1523	16	18	0
ST_Mark_28Jan10_expmnt2_IPplusPepD.8141.8141.2	O53896_MYCTU	K.RIADELISTGK.A	0.9997	3.6835	2	0.4299	1202.67	0.2321	17	20	0
ST_Mark_28Jan10_expmnt2_IPplusPepD.8143.8143.3	O53896_MYCTU	R.SKAPGATVALTFQDPSGGSR.T	0.9999	6.0368	3	0.4693	1946.99	0.9875	40	76	0
ST_Mark_28Jan10_expmnt2_IPplusPepD.8148.8148.2	O53896_MYCTU	R.TVQVTLGK.A	0.7017	2.0029	2	0.1726	845.509	0.2718	11	14	0
ST_Mark_28Jan10_expmnt2_IPplusPepD.8154.8154.2	O53896_MYCTU	K.TTVTFSDGR.T	0.9974	2.5263	2	0.3995	983.479	0.123	15	16	0
ST_Mark_28Jan10_expmnt2_IPplusPepD.8162.8162.2	O53896_MYCTU	R.SKAPGATVALTFQDPSGGSR.T	1	4.8185	2	0.6228	1946.99	0.3271	25	38	0
ST_Mark_28Jan10_expmnt2_IPplusPepD.8166.8166.3	O53896_MYCTU	K.ASHASLGVQVTNDKDTLGAK.I	1	4.8623	3	0.511	2012.04	0.0145	34	76	0
ST_Mark_28Jan10_expmnt2_IPplusPepD.8183.8183.2	O53896_MYCTU	A.ANMPPGSVEQVAAK.	0.9996	3.0947	2	0.5269	1398.7	0.1552	19	26	0
ST_Mark_28Jan10_expmnt2_IPplusPepD.8199.8199.2	O53896_MYCTU	R.IADELISTGK.A	0.9983	3.4442	2	0.3599	1046.57	0.626	16	18	0
ST_Mark_28Jan10_expmnt2_IPplusPepD.8203.8203.3	O53896_MYCTU	R.VVGLVQEEQPSDM*TNHPR.Y	0.8503	3.0861	3	0.2306	2051.99	1.0205	24	68	0
ST_Mark_28Jan10_expmnt2_IPplusPepD.8206.8206.3	O53896_MYCTU	R.SKAPGATVALTFQDPSGGSR.T	1	6.1172	3	0.4917	1946.99	0.5453	39	76	0
ST_Mark_28Jan10_expmnt2_IPplusPepD.8215.8215.2	O53896_MYCTU	R.TVQVTLGK.A	0.8571	1.7489	2	0.153	845.509	0.0036	11	14	0
ST_Mark_28Jan10_expmnt2_IPplusPepD.8222.8222.3	MOAC2_MYCTU	E.ALTAVSVAALTLYDMIKAV.D	0.8693	4.7393	3	0.1948	1950.1	2.1391	25	72	0
ST_Mark_28Jan10_expmnt2_IPplusPepD.8224.8224.2	O53896_MYCTU	K.RIADELISTGK.A	0.9994	3.5005	2	0.4252	1202.67	0.3806	17	20	0
ST_Mark_28Jan10_expmnt2_IPplusPepD.8225.8225.2	O53896_MYCTU	K.TTVTFSDGR.T	0.997	2.387	2	0.4829	983.479	0.5924	15	16	0
ST_Mark_28Jan10_expmnt2_IPplusPepD.8229.8229.3	O53896_MYCTU	K.ASHASLGVQVTNDKDTLGAK.I	0.9995	4.9572	3	0.4507	2012.04	0.823	32	76	0
ST_Mark_28Jan10_expmnt2_IPplusPepD.8230.8230.2	O53896_MYCTU	R.SKAPGATVALTFQDPSGGSR.T	0.9996	4.4013	2	0.5374	1946.99	1.5612	23	38	0
ST_Mark_28Jan10_expmnt2_IPplusPepD.8236.8236.2	O53896_MYCTU	R.YPPSPPPQPTQYR.Q	0.9857	3.0211	2	0.3418	1527.76	0.6194	15	24	0
ST_Mark_28Jan10_expmnt2_IPplusPepD.8244.8244.2	O53896_MYCTU	A.ANM*PPGSVEQVAAK.	0.9966	3.4244	2	0.3313	1414.7	0.1758	21	26	0
ST_Mark_28Jan10_expmnt2_IPplusPepD.8260.8260.2	O53896_MYCTU	A.ANMPPGSVEQVAAK.	0.9984	3.3888	2	0.4111	1398.7	0.3489	20	26	0
ST_Mark_28Jan10_expmnt2_IPplusPepD.8263.8263.2	O53896_MYCTU	R.IADELISTGK.A	0.9989	3.2695	2	0.381	1046.57	0.2788	16	18	0
ST_Mark_28Jan10_expmnt2_IPplusPepD.8269.8269.3	O53896_MYCTU	R.SKAPGATVALTFQDPSGGSR.T	1	6.077	3	0.5191	1946.99	0.0348	39	76	0
ST_Mark_28Jan10_expmnt2_IPplusPepD.8272.8272.3	O53896_MYCTU	R.VVGLVQEEQPSDM*TNHPR.Y	0.9908	3.5191	3	0.3925	2051.99	0.7356	23	68	0
ST_Mark_28Jan10_expmnt2_IPplusPepD.8290.8290.3	O53896_MYCTU	K.ASHASLGVQVTNDKDTLGAK.I	0.9995	5.0007	3	0.4795	2012.04	1.5265	32	76	0
ST_Mark_28Jan10_expmnt2_IPplusPepD.8291.8291.3	MOAC2_MYCTU	E.ALTAVSVAALTLYDMIKAV.D	0.7258	4.5198	3	0.1077	1950.1	1.3827	24	72	0
ST_Mark_28Jan10_expmnt2_IPplusPepD.8292.8292.2	O53896_MYCTU	R.SKAPGATVALTFQDPSGGSR.T	1	4.692	2	0.6115	1946.99	0.3569	26	38	0
ST_Mark_28Jan10_expmnt2_IPplusPepD.8308.8308.2	O53896_MYCTU	A.ANM*PPGSVEQVAAK.	0.9957	3.206	2	0.4012	1414.7	0.7035	20	26	0
ST_Mark_28Jan10_expmnt2_IPplusPepD.8316.8316.2	O53896_MYCTU	R.YPPSPPPQPTQYR.Q	0.8461	2.669	2	0.2667	1527.76	0.4123	14	24	0
ST_Mark_28Jan10_expmnt2_IPplusPepD.8320.8320.2	O53896_MYCTU	K.TTVTFSDGR.T	0.9576	2.1232	2	0.3362	983.479	0.3069	14	16	0
ST_Mark_28Jan10_expmnt2_IPplusPepD.8325.8325.2	O53896_MYCTU	R.IADELISTGK.A	0.9992	3.0671	2	0.3978	1046.57	0.1084	16	18	0
ST_Mark_28Jan10_expmnt2_IPplusPepD.8334.8334.2	O53896_MYCTU	A.ANMPPGSVEQVAAK.	0.9756	3.4554	2	0.289	1398.7	0.6263	18	26	0
ST_Mark_28Jan10_expmnt2_IPplusPepD.8336.8336.3	O53896_MYCTU	R.VVGLVQEEQPSDM*TNHPR.Y	0.9311	2.7303	3	0.2997	2051.99	0.3529	26	68	0
ST_Mark_28Jan10_expmnt2_IPplusPepD.8342.8342.2	O53896_MYCTU	K.RIADELISTGK.A	0.9993	3.6913	2	0.4086	1202.67	0.5759	17	20	0
ST_Mark_28Jan10_expmnt2_IPplusPepD.8348.8348.3	O53896_MYCTU	R.SKAPGATVALTFQDPSGGSR.T	0.9999	5.8501	3	0.4885	1946.99	0.5094	40	76	0
ST_Mark_28Jan10_expmnt2_IPplusPepD.8353.8353.3	O53896_MYCTU	K.ASHASLGVQVTNDKDTLGAK.I	0.9998	5.2277	3	0.4682	2012.04	0.3786	33	76	0
ST_Mark_28Jan10_expmnt2_IPplusPepD.8356.8356.2	O53896_MYCTU	R.SKAPGATVALTFQDPSGGSR.T	1	4.5734	2	0.6233	1946.99	0.1898	25	38	0
ST_Mark_28Jan10_expmnt2_IPplusPepD.8377.8377.2	O53896_MYCTU	A.ANM*PPGSVEQVAAK.	0.9946	3.2234	2	0.3626	1414.7	0.4171	20	26	0
ST_Mark_28Jan10_expmnt2_IPplusPepD.8382.8382.2	O53896_MYCTU	K.TTVTFSDGR.T	0.9679	2.2768	2	0.3273	983.479	0.3627	14	16	0
ST_Mark_28Jan10_expmnt2_IPplusPepD.8385.8385.2	O53896_MYCTU	R.YPPSPPPQPTQYR.Q	0.9726	2.8167	2	0.306	1527.76	0.3675	15	24	0
ST_Mark_28Jan10_expmnt2_IPplusPepD.8388.8388.2	O53896_MYCTU	R.IADELISTGK.A	0.9978	3.41	2	0.3529	1046.57	0.646	16	18	0
ST_Mark_28Jan10_expmnt2_IPplusPepD.8404.8404.2	O53896_MYCTU	A.ANMPPGSVEQVAAK.	0.9614	3.2275	2	0.2159	1398.7	0.2038	19	26	0
ST_Mark_28Jan10_expmnt2_IPplusPepD.8409.8409.3	O53896_MYCTU	R.SKAPGATVALTFQDPSGGSR.T	1	5.9521	3	0.4977	1946.99	0.0916	37	76	0
ST_Mark_28Jan10_expmnt2_IPplusPepD.8416.8416.3	O53896_MYCTU	K.ASHASLGVQVTNDKDTLGAK.I	0.9995	5.2386	3	0.4513	2012.04	1.5599	31	76	0
ST_Mark_28Jan10_expmnt2_IPplusPepD.8426.8426.2	O53896_MYCTU	R.SKAPGATVALTFQDPSGGSR.T	1	4.46	2	0.6059	1946.99	0.3793	24	38	0
ST_Mark_28Jan10_expmnt2_IPplusPepD.8445.8445.2	O53896_MYCTU	A.ANM*PPGSVEQVAAK.	0.9965	3.5323	2	0.3396	1414.7	0.3155	21	26	0
ST_Mark_28Jan10_expmnt2_IPplusPepD.8446.8446.2	O53896_MYCTU	K.TTVTFSDGR.T	0.9637	2.336	2	0.2884	983.479	0.2399	12	16	0
ST_Mark_28Jan10_expmnt2_IPplusPepD.8451.8451.2	O53896_MYCTU	R.IADELISTGK.A	0.999	3.3202	2	0.385	1046.57	0.3188	16	18	0
ST_Mark_28Jan10_expmnt2_IPplusPepD.8468.8468.2	O53896_MYCTU	A.ANMPPGSVEQVAAK.	0.8518	2.8731	2	0.1878	1398.7	0.6353	20	26	0
ST_Mark_28Jan10_expmnt2_IPplusPepD.8472.8472.3	O53896_MYCTU	R.SKAPGATVALTFQDPSGGSR.T	1	6.0903	3	0.5236	1946.99	0.1051	39	76	0
ST_Mark_28Jan10_expmnt2_IPplusPepD.8474.8474.2	O53896_MYCTU	R.TVQVTLGK.A	0.6029	1.7131	2	0.1474	845.509	0.0256	10	14	0
ST_Mark_28Jan10_expmnt2_IPplusPepD.8479.8479.3	O53896_MYCTU	K.ASHASLGVQVTNDKDTLGAK.I	0.9998	5.298	3	0.5119	2012.04	1.2105	32	76	0
ST_Mark_28Jan10_expmnt2_IPplusPepD.8483.8483.2	O53896_MYCTU	R.YPPSPPPQPTQYR.Q	0.9286	2.9851	2	0.2893	1527.76	1.6819	14	24	0
ST_Mark_28Jan10_expmnt2_IPplusPepD.8505.8505.2	O53896_MYCTU	R.SKAPGATVALTFQDPSGGSR.T	1	5.1399	2	0.6141	1946.99	0.5187	27	38	0
ST_Mark_28Jan10_expmnt2_IPplusPepD.8510.8510.2	O53896_MYCTU	K.TTVTFSDGR.T	0.9674	2.1401	2	0.3985	983.479	0.4719	11	16	0
ST_Mark_28Jan10_expmnt2_IPplusPepD.8512.8512.2	O53896_MYCTU	A.ANM*PPGSVEQVAAK.	0.9954	3.3031	2	0.363	1414.7	0.4285	21	26	0
ST_Mark_28Jan10_expmnt2_IPplusPepD.8514.8514.2	O53896_MYCTU	R.IADELISTGK.A	0.999	3.1666	2	0.4023	1046.57	0.2517	16	18	0
ST_Mark_28Jan10_expmnt2_IPplusPepD.8523.8523.2	O53786_MYCTU	A.LAASSGGISTNA.R	0.6326	3.0934	2	0.0937	1048.53	0.9995	14	22	0
ST_Mark_28Jan10_expmnt2_IPplusPepD.8535.8535.3	O53896_MYCTU	R.SKAPGATVALTFQDPSGGSR.T	0.9999	5.8452	3	0.4728	1946.99	0.6544	38	76	0
ST_Mark_28Jan10_expmnt2_IPplusPepD.8542.8542.3	O53896_MYCTU	K.ASHASLGVQVTNDKDTLGAK.I	0.9998	5.0794	3	0.4907	2012.04	0.7461	32	76	0
ST_Mark_28Jan10_expmnt2_IPplusPepD.8544.8544.3	O53896_MYCTU	R.VVGLVQEEQPSDM*TNHPR.Y	0.6745	2.6606	3	0.2233	2051.99	0.8685	23	68	0
ST_Mark_28Jan10_expmnt2_IPplusPepD.8574.8574.2	O53896_MYCTU	R.SKAPGATVALTFQDPSGGSR.T	0.9998	5.0581	2	0.5334	1946.99	1.7802	25	38	0
ST_Mark_28Jan10_expmnt2_IPplusPepD.8585.8585.2	O53896_MYCTU	R.IADELISTGK.A	0.9982	2.9841	2	0.3884	1046.57	0.2295	16	18	0
ST_Mark_28Jan10_expmnt2_IPplusPepD.8586.8586.2	O53896_MYCTU	K.TTVTFSDGR.T	0.9568	2.0668	2	0.3505	983.479	0.1538	11	16	0
ST_Mark_28Jan10_expmnt2_IPplusPepD.8598.8598.3	O53896_MYCTU	R.SKAPGATVALTFQDPSGGSR.T	0.9998	5.9821	3	0.4658	1946.99	1.422	38	76	0
ST_Mark_28Jan10_expmnt2_IPplusPepD.8599.8599.3	Y2078_MYCTU	N.ESHYAGEHAHGGADQLSRG.P	0.6564	2.9771	3	0.1346	1978.88	0.4427	28	72	0
ST_Mark_28Jan10_expmnt2_IPplusPepD.8600.8600.2	PSTP_MYCTU	V.VALVTVLM*TAGLL.I	0.7264	2.148	2	0.2179	1316.79	0.045	12	24	0
ST_Mark_28Jan10_expmnt2_IPplusPepD.8605.8605.3	O53896_MYCTU	K.ASHASLGVQVTNDKDTLGAK.I	0.9997	5.1457	3	0.4923	2012.04	1.68	33	76	0
ST_Mark_28Jan10_expmnt2_IPplusPepD.8616.8616.2	O53896_MYCTU	R.TVQVTLGK.A	0.6071	1.8104	2	0.1548	845.509	0.1018	11	14	0
ST_Mark_28Jan10_expmnt2_IPplusPepD.8629.8629.2	O53896_MYCTU	R.YPPSPPPQPTQYR.Q	0.9857	2.916	2	0.3518	1527.76	0.5391	16	24	0
ST_Mark_28Jan10_expmnt2_IPplusPepD.8630.8630.2	O53896_MYCTU	A.ANM*PPGSVEQVAAK.	0.9991	3.7069	2	0.4349	1414.7	0.7418	21	26	0
ST_Mark_28Jan10_expmnt2_IPplusPepD.8641.8641.3	O53896_MYCTU	R.VVGLVQEEQPSDM*TNHPR.Y	0.8318	2.8633	3	0.261	2051.99	1.3523	30	68	0
ST_Mark_28Jan10_expmnt2_IPplusPepD.8643.8643.2	O53896_MYCTU	R.SKAPGATVALTFQDPSGGSR.T	0.9999	4.4227	2	0.5965	1946.99	0.6284	24	38	0
ST_Mark_28Jan10_expmnt2_IPplusPepD.8656.8656.2	O53896_MYCTU	A.ANMPPGSVEQVAAK.	0.6012	2.6808	2	0.1288	1398.7	0.9056	19	26	0
ST_Mark_28Jan10_expmnt2_IPplusPepD.8657.8657.2	O53896_MYCTU	K.TTVTFSDGR.T	0.982	2.297	2	0.3741	983.479	0.467	14	16	0
ST_Mark_28Jan10_expmnt2_IPplusPepD.8661.8661.3	O53896_MYCTU	R.SKAPGATVALTFQDPSGGSR.T	0.9998	6.1449	3	0.4641	1946.99	2.0779	40	76	0
ST_Mark_28Jan10_expmnt2_IPplusPepD.8668.8668.2	O53896_MYCTU	R.IADELISTGK.A	0.9997	3.2669	2	0.422	1046.57	0.1011	16	18	0
ST_Mark_28Jan10_expmnt2_IPplusPepD.8669.8669.3	O53896_MYCTU	K.ASHASLGVQVTNDKDTLGAK.I	0.9999	5.233	3	0.4975	2012.04	0.5337	33	76	0
ST_Mark_28Jan10_expmnt2_IPplusPepD.8687.8687.2	RS3_MYCTU	R.ADIDYGLYEAK.T	0.9973	3.5095	2	0.34	1257.6	0.5108	17	20	0
ST_Mark_28Jan10_expmnt2_IPplusPepD.8692.8692.2	O53896_MYCTU	R.YPPSPPPQPTQYR.Q	0.9933	3.1704	2	0.3294	1527.76	0.2192	17	24	0
ST_Mark_28Jan10_expmnt2_IPplusPepD.8698.8698.2	O53896_MYCTU	A.ANM*PPGSVEQVAAK.	0.9896	3.2959	2	0.316	1414.7	0.4946	21	26	0
ST_Mark_28Jan10_expmnt2_IPplusPepD.8706.8706.3	O53896_MYCTU	R.VVGLVQEEQPSDM*TNHPR.Y	0.9866	3.4637	3	0.3695	2051.99	1.065	27	68	0
ST_Mark_28Jan10_expmnt2_IPplusPepD.8707.8707.2	O53896_MYCTU	R.SKAPGATVALTFQDPSGGSR.T	0.9996	4.8985	2	0.4915	1946.99	1.4819	24	38	0
ST_Mark_28Jan10_expmnt2_IPplusPepD.8718.8718.2	O53896_MYCTU	A.ANMPPGSVEQVAAK.	0.7873	2.5817	2	0.1773	1398.7	0.348	19	26	0
ST_Mark_28Jan10_expmnt2_IPplusPepD.8719.8719.2	O53896_MYCTU	K.TTVTFSDGR.T	0.9725	2.1706	2	0.3565	983.479	0.3087	13	16	0
ST_Mark_28Jan10_expmnt2_IPplusPepD.8724.8724.3	O53896_MYCTU	R.SKAPGATVALTFQDPSGGSR.T	0.9999	5.7803	3	0.4677	1946.99	0.7476	39	76	0
ST_Mark_28Jan10_expmnt2_IPplusPepD.8731.8731.3	O53896_MYCTU	K.ASHASLGVQVTNDKDTLGAK.I	0.9998	5.0194	3	0.4704	2012.04	0.4433	34	76	0
ST_Mark_28Jan10_expmnt2_IPplusPepD.8732.8732.2	O53896_MYCTU	R.IADELISTGK.A	0.9992	3.2897	2	0.3759	1046.57	0.1565	16	18	0
ST_Mark_28Jan10_expmnt2_IPplusPepD.8752.8752.2	O53896_MYCTU	R.TVQVTLGK.A	0.6288	1.9585	2	0.177	845.509	0.4259	11	14	0
ST_Mark_28Jan10_expmnt2_IPplusPepD.8754.8754.2	O53896_MYCTU	R.YPPSPPPQPTQYR.Q	0.9696	2.873	2	0.3063	1527.76	0.5541	16	24	0
ST_Mark_28Jan10_expmnt2_IPplusPepD.8764.8764.2	RS3_MYCTU	R.ADIDYGLYEAK.T	0.995	3.66	2	0.2816	1257.6	0.5431	16	20	0
ST_Mark_28Jan10_expmnt2_IPplusPepD.8769.8769.3	O53896_MYCTU	R.VVGLVQEEQPSDM*TNHPR.Y	0.8899	2.7457	3	0.2801	2051.99	0.582	25	68	0
ST_Mark_28Jan10_expmnt2_IPplusPepD.8777.8777.2	O53896_MYCTU	A.ANM*PPGSVEQVAAK.	0.9987	3.9052	2	0.3847	1414.7	0.5873	21	26	0
ST_Mark_28Jan10_expmnt2_IPplusPepD.8778.8778.2	O53896_MYCTU	R.SKAPGATVALTFQDPSGGSR.T	1	4.692	2	0.6259	1946.99	0.4763	25	38	0
ST_Mark_28Jan10_expmnt2_IPplusPepD.8781.8781.2	O53896_MYCTU	A.ANMPPGSVEQVAAK.	0.8542	2.8025	2	0.1821	1398.7	0.1948	18	26	0
ST_Mark_28Jan10_expmnt2_IPplusPepD.8782.8782.2	O53896_MYCTU	K.TTVTFSDGR.T	0.9626	1.9937	2	0.2909	983.479	0.035	14	16	0
ST_Mark_28Jan10_expmnt2_IPplusPepD.8787.8787.3	O53896_MYCTU	R.SKAPGATVALTFQDPSGGSR.T	0.9997	5.919	3	0.4383	1946.99	1.7516	37	76	0
ST_Mark_28Jan10_expmnt2_IPplusPepD.8794.8794.3	O53896_MYCTU	K.ASHASLGVQVTNDKDTLGAK.I	0.9998	5.0761	3	0.4984	2012.04	0.9212	34	76	0
ST_Mark_28Jan10_expmnt2_IPplusPepD.8796.8796.2	O53896_MYCTU	R.IADELISTGK.A	0.9998	3.3399	2	0.4147	1046.57	0.0603	16	18	0
ST_Mark_28Jan10_expmnt2_IPplusPepD.8831.8831.2	RS3_MYCTU	R.ADIDYGLYEAK.T	0.9951	3.5486	2	0.2673	1257.6	0.2562	16	20	0
ST_Mark_28Jan10_expmnt2_IPplusPepD.8832.8832.3	O53896_MYCTU	R.VVGLVQEEQPSDM*TNHPR.Y	0.6592	2.8256	3	0.2689	2051.99	1.3704	20	68	0
ST_Mark_28Jan10_expmnt2_IPplusPepD.8850.8850.3	O53896_MYCTU	R.SKAPGATVALTFQDPSGGSR.T	0.9999	5.9151	3	0.4893	1946.99	0.6518	40	76	0
ST_Mark_28Jan10_expmnt2_IPplusPepD.8851.8851.2	O53896_MYCTU	K.TTVTFSDGR.T	0.9994	2.4998	2	0.42	983.479	0.0177	13	16	0
ST_Mark_28Jan10_expmnt2_IPplusPepD.8857.8857.3	O53896_MYCTU	K.ASHASLGVQVTNDKDTLGAK.I	0.9997	5.2674	3	0.4817	2012.04	1.4233	32	76	0
ST_Mark_28Jan10_expmnt2_IPplusPepD.8858.8858.2	O53896_MYCTU	R.IADELISTGK.A	0.9993	3.215	2	0.4028	1046.57	0.1955	16	18	0
ST_Mark_28Jan10_expmnt2_IPplusPepD.8872.8872.2	O53896_MYCTU	A.ANM*PPGSVEQVAAK.	0.9988	3.8814	2	0.389	1414.7	0.5875	21	26	0
ST_Mark_28Jan10_expmnt2_IPplusPepD.8882.8882.2	O53896_MYCTU	K.RIADELISTGK.A	0.9992	3.5697	2	0.4087	1202.67	0.5241	18	20	0
ST_Mark_28Jan10_expmnt2_IPplusPepD.8887.8887.2	O53896_MYCTU	R.TVQVTLGK.A	0.6494	1.8851	2	0.1804	845.509	0.2319	11	14	0
ST_Mark_28Jan10_expmnt2_IPplusPepD.8895.8895.2	O53786_MYCTU	A.LAASSGGISTNA.R	0.7895	3.1131	2	0.1616	1048.53	0.9079	14	22	0
ST_Mark_28Jan10_expmnt2_IPplusPepD.8896.8896.2	O53896_MYCTU	R.YPPSPPPQPTQYR.Q	0.9851	3.1641	2	0.3587	1527.76	1.6814	17	24	0
ST_Mark_28Jan10_expmnt2_IPplusPepD.8901.8901.2	O53896_MYCTU	R.SKAPGATVALTFQDPSGGSR.T	1	4.3653	2	0.6326	1946.99	0.1249	23	38	0
ST_Mark_28Jan10_expmnt2_IPplusPepD.8913.8913.3	O53896_MYCTU	R.SKAPGATVALTFQDPSGGSR.T	0.9996	5.8043	3	0.4325	1946.99	1.3813	38	76	0
ST_Mark_28Jan10_expmnt2_IPplusPepD.8916.8916.2	O53896_MYCTU	K.TTVTFSDGR.T	0.9984	2.7593	2	0.4418	983.479	0.5153	15	16	0
ST_Mark_28Jan10_expmnt2_IPplusPepD.8920.8920.3	O53896_MYCTU	K.ASHASLGVQVTNDKDTLGAK.I	0.9995	5.212	3	0.4595	2012.04	1.7983	34	76	0
ST_Mark_28Jan10_expmnt2_IPplusPepD.8924.8924.2	RS3_MYCTU	R.ADIDYGLYEAK.T	0.9972	2.999	2	0.417	1257.6	0.5736	16	20	0
ST_Mark_28Jan10_expmnt2_IPplusPepD.8945.8945.2	O53896_MYCTU	A.ANM*PPGSVEQVAAK.	0.9992	3.6505	2	0.4327	1414.7	0.4759	21	26	0
ST_Mark_28Jan10_expmnt2_IPplusPepD.8956.8956.2	O53896_MYCTU	R.IADELISTGK.A	0.9999	3.3818	2	0.4098	1046.57	0.014	16	18	0
ST_Mark_28Jan10_expmnt2_IPplusPepD.8964.8964.3	O53896_MYCTU	R.VVGLVQEEQPSDM*TNHPR.Y	0.7954	2.7405	3	0.2668	2051.99	0.5488	23	68	0
ST_Mark_28Jan10_expmnt2_IPplusPepD.8976.8976.3	O53896_MYCTU	R.SKAPGATVALTFQDPSGGSR.T	0.9999	6.0633	3	0.5043	1946.99	1.1708	38	76	0
ST_Mark_28Jan10_expmnt2_IPplusPepD.8978.8978.2	O53896_MYCTU	R.SKAPGATVALTFQDPSGGSR.T	0.9999	4.1926	2	0.5771	1946.99	0.5168	22	38	0
ST_Mark_28Jan10_expmnt2_IPplusPepD.8979.8979.2	O53896_MYCTU	R.YPPSPPPQPTQYR.Q	0.9849	2.8557	2	0.2944	1527.76	0.1136	17	24	0
ST_Mark_28Jan10_expmnt2_IPplusPepD.8980.8980.2	O53896_MYCTU	K.TTVTFSDGR.T	0.9977	2.4128	2	0.4628	983.479	0.2729	15	16	0
ST_Mark_28Jan10_expmnt2_IPplusPepD.8983.8983.3	O53896_MYCTU	K.ASHASLGVQVTNDKDTLGAK.I	0.9998	5.1255	3	0.4928	2012.04	1.1118	33	76	0
ST_Mark_28Jan10_expmnt2_IPplusPepD.9000.9000.2	RS3_MYCTU	R.ADIDYGLYEAK.T	0.999	3.4151	2	0.3307	1257.6	0.0633	16	20	0
ST_Mark_28Jan10_expmnt2_IPplusPepD.9019.9019.2	O53896_MYCTU	R.IADELISTGK.A	0.9997	3.2146	2	0.3817	1046.57	0.0346	16	18	0
ST_Mark_28Jan10_expmnt2_IPplusPepD.9027.9027.2	O53896_MYCTU	A.ANM*PPGSVEQVAAK.	0.9969	3.0157	2	0.4197	1414.7	0.3307	19	26	0
ST_Mark_28Jan10_expmnt2_IPplusPepD.9039.9039.3	O53896_MYCTU	R.SKAPGATVALTFQDPSGGSR.T	0.9997	6.0155	3	0.4554	1946.99	2.2006	39	76	0
ST_Mark_28Jan10_expmnt2_IPplusPepD.9046.9046.3	O53896_MYCTU	K.ASHASLGVQVTNDKDTLGAK.I	0.9993	5.2187	3	0.4405	2012.04	1.7479	32	76	0
ST_Mark_28Jan10_expmnt2_IPplusPepD.9049.9049.2	O53896_MYCTU	R.SKAPGATVALTFQDPSGGSR.T	0.9999	4.718	2	0.5697	1946.99	0.8627	24	38	0
ST_Mark_28Jan10_expmnt2_IPplusPepD.9050.9050.2	O53896_MYCTU	R.YPPSPPPQPTQYR.Q	0.9739	3.0914	2	0.3278	1527.76	1.5933	15	24	0
ST_Mark_28Jan10_expmnt2_IPplusPepD.9079.9079.2	O53896_MYCTU	K.TTVTFSDGR.T	0.9962	2.2667	2	0.4494	983.479	0.1918	15	16	0
ST_Mark_28Jan10_expmnt2_IPplusPepD.9081.9081.2	O53896_MYCTU	R.IADELISTGK.A	0.9983	3.4305	2	0.372	1046.57	0.7676	16	18	0
ST_Mark_28Jan10_expmnt2_IPplusPepD.9086.9086.2	O53896_MYCTU	R.TVQVTLGK.A	0.6508	2.0046	2	0.1675	845.509	0.3819	11	14	0
ST_Mark_28Jan10_expmnt2_IPplusPepD.9098.9098.2	O53896_MYCTU	A.ANM*PPGSVEQVAAK.	0.9992	3.7747	2	0.4317	1414.7	0.671	20	26	0
ST_Mark_28Jan10_expmnt2_IPplusPepD.9099.9099.3	O53896_MYCTU	R.VVGLVQEEQPSDM*TNHPR.Y	0.9272	2.777	3	0.2441	2051.99	0.0555	21	68	0
ST_Mark_28Jan10_expmnt2_IPplusPepD.9102.9102.3	O53896_MYCTU	R.SKAPGATVALTFQDPSGGSR.T	0.9999	6.043	3	0.4774	1946.99	0.8791	41	76	0
ST_Mark_28Jan10_expmnt2_IPplusPepD.9106.9106.2	DIPZ_MYCTU	P.CAGPILAAIVVAGA.T	0.6523	2.4904	2	0.24	1225.7	0.115	13	26	0
ST_Mark_28Jan10_expmnt2_IPplusPepD.9109.9109.3	O53896_MYCTU	K.ASHASLGVQVTNDKDTLGAK.I	0.9998	5.3349	3	0.4968	2012.04	1.1358	32	76	0
ST_Mark_28Jan10_expmnt2_IPplusPepD.9112.9112.2	O53896_MYCTU	K.RIADELISTGK.A	0.9992	3.5436	2	0.4195	1202.67	0.6829	17	20	0
ST_Mark_28Jan10_expmnt2_IPplusPepD.9144.9144.2	O53896_MYCTU	R.IADELISTGK.A	0.9996	3.5629	2	0.4118	1046.57	0.354	16	18	0
ST_Mark_28Jan10_expmnt2_IPplusPepD.9154.9154.2	O53896_MYCTU	R.TVQVTLGK.A	0.7805	2.0636	2	0.1514	845.509	0.1084	11	14	0
ST_Mark_28Jan10_expmnt2_IPplusPepD.9155.9155.2	O53896_MYCTU	R.YPPSPPPQPTQYR.Q	0.615	2.6709	2	0.1719	1527.76	2.2464	16	24	0
ST_Mark_28Jan10_expmnt2_IPplusPepD.9165.9165.3	O53896_MYCTU	R.SKAPGATVALTFQDPSGGSR.T	0.9998	5.8475	3	0.4571	1946.99	1.197	41	76	0
ST_Mark_28Jan10_expmnt2_IPplusPepD.9170.9170.2	O53896_MYCTU	A.ANM*PPGSVEQVAAK.	0.9932	3.4012	2	0.3211	1414.7	0.394	21	26	0
ST_Mark_28Jan10_expmnt2_IPplusPepD.9172.9172.3	O53896_MYCTU	K.ASHASLGVQVTNDKDTLGAK.I	0.9997	5.2682	3	0.4885	2012.04	1.4097	31	76	0
ST_Mark_28Jan10_expmnt2_IPplusPepD.9174.9174.3	O53896_MYCTU	R.VVGLVQEEQPSDM*TNHPR.Y	0.9127	3.3847	3	0.296	2051.99	1.4014	21	68	0
ST_Mark_28Jan10_expmnt2_IPplusPepD.9175.9175.2	O53896_MYCTU	K.TTVTFSDGR.T	0.9958	2.5117	2	0.4358	983.479	0.6006	14	16	0
ST_Mark_28Jan10_expmnt2_IPplusPepD.9204.9204.2	O53896_MYCTU	K.RIADELISTGK.A	0.9981	3.5003	2	0.4013	1202.67	1.3588	17	20	0
ST_Mark_28Jan10_expmnt2_IPplusPepD.9207.9207.2	O53896_MYCTU	R.IADELISTGK.A	0.9985	3.6217	2	0.3755	1046.57	1.331	16	18	0
ST_Mark_28Jan10_expmnt2_IPplusPepD.9228.9228.3	O53896_MYCTU	R.SKAPGATVALTFQDPSGGSR.T	0.9998	5.6107	3	0.4601	1946.99	0.9139	38	76	0
ST_Mark_28Jan10_expmnt2_IPplusPepD.9231.9231.2	O06288_MYCTU	N.KVDALAAKLDARE.G	0.6955	2.8673	2	0.1488	1399.79	0.4138	16	24	0
ST_Mark_28Jan10_expmnt2_IPplusPepD.9235.9235.3	O53896_MYCTU	K.ASHASLGVQVTNDKDTLGAK.I	0.9999	5.2451	3	0.4817	2012.04	0.2869	31	76	0
ST_Mark_28Jan10_expmnt2_IPplusPepD.9236.9236.3	O53896_MYCTU	R.VVGLVQEEQPSDM*TNHPR.Y	0.9239	2.8452	3	0.2858	2051.99	0.2169	22	68	0
ST_Mark_28Jan10_expmnt2_IPplusPepD.9240.9240.3	Y1319_MYCTU	I.LAWLTAAPVRVVRA.A	0.7443	3.1642	3	0.1747	1522.92	1.6079	23	52	0
ST_Mark_28Jan10_expmnt2_IPplusPepD.9244.9244.2	O53896_MYCTU	R.YPPSPPPQPTQYR.Q	0.8645	2.9891	2	0.1871	1527.76	0.3813	14	24	0
ST_Mark_28Jan10_expmnt2_IPplusPepD.9246.9246.2	O53896_MYCTU	K.TTVTFSDGR.T	0.9991	2.8772	2	0.3901	983.479	0.0932	14	16	0
ST_Mark_28Jan10_expmnt2_IPplusPepD.9266.9266.2	RS3_MYCTU	R.ADIDYGLYEAK.T	0.994	3.6783	2	0.2874	1257.6	0.8932	17	20	0
ST_Mark_28Jan10_expmnt2_IPplusPepD.9270.9270.2	O53896_MYCTU	R.IADELISTGK.A	0.9995	3.6059	2	0.4098	1046.57	0.5	16	18	0
ST_Mark_28Jan10_expmnt2_IPplusPepD.9291.9291.3	O53896_MYCTU	R.SKAPGATVALTFQDPSGGSR.T	0.9999	5.879	3	0.4765	1946.99	1.1422	39	76	0
ST_Mark_28Jan10_expmnt2_IPplusPepD.9298.9298.3	O53896_MYCTU	K.ASHASLGVQVTNDKDTLGAK.I	0.9998	5.2514	3	0.4839	2012.04	0.5656	32	76	0
ST_Mark_28Jan10_expmnt2_IPplusPepD.9299.9299.3	O53896_MYCTU	R.VVGLVQEEQPSDM*TNHPR.Y	0.8184	2.9254	3	0.24	2051.99	1.1809	24	68	0
ST_Mark_28Jan10_expmnt2_IPplusPepD.9320.9320.2	O53896_MYCTU	R.YPPSPPPQPTQYR.Q	0.936	2.8146	2	0.2992	1527.76	0.6988	15	24	0
ST_Mark_28Jan10_expmnt2_IPplusPepD.9323.9323.2	O53896_MYCTU	K.RIADELISTGK.A	0.9987	3.3138	2	0.4499	1202.67	1.3339	16	20	0
ST_Mark_28Jan10_expmnt2_IPplusPepD.9333.9333.2	O53896_MYCTU	R.IADELISTGK.A	0.9989	3.6176	2	0.3761	1046.57	0.8144	16	18	0
ST_Mark_28Jan10_expmnt2_IPplusPepD.9337.9337.2	RS3_MYCTU	R.ADIDYGLYEAK.T	0.9831	3.6168	2	0.2366	1257.6	1.1657	16	20	0
ST_Mark_28Jan10_expmnt2_IPplusPepD.9343.9343.2	O53896_MYCTU	K.TTVTFSDGR.T	0.9898	2.5919	2	0.3739	983.479	0.8284	15	16	0
ST_Mark_28Jan10_expmnt2_IPplusPepD.9354.9354.3	O53896_MYCTU	R.SKAPGATVALTFQDPSGGSR.T	0.9999	5.7402	3	0.4812	1946.99	0.8049	37	76	0
ST_Mark_28Jan10_expmnt2_IPplusPepD.9361.9361.3	O53896_MYCTU	R.VVGLVQEEQPSDM*TNHPR.Y	0.8562	2.8359	3	0.2809	2051.99	0.685	21	68	0
ST_Mark_28Jan10_expmnt2_IPplusPepD.9363.9363.3	O53896_MYCTU	K.ASHASLGVQVTNDKDTLGAK.I	0.9996	5.4121	3	0.4777	2012.04	2.2926	32	76	0
ST_Mark_28Jan10_expmnt2_IPplusPepD.9365.9365.2	O53896_MYCTU	A.ANM*PPGSVEQVAAK.	0.9985	3.6214	2	0.4302	1414.7	1.0684	20	26	0
ST_Mark_28Jan10_expmnt2_IPplusPepD.9373.9373.2	O53896_MYCTU	R.TVQVTLGK.A	0.7268	2.088	2	0.1795	845.509	0.4452	11	14	0
ST_Mark_28Jan10_expmnt2_IPplusPepD.9384.9384.2	O53896_MYCTU	R.YPPSPPPQPTQYR.Q	0.6985	2.7196	2	0.1842	1527.76	1.7898	18	24	0
ST_Mark_28Jan10_expmnt2_IPplusPepD.9396.9396.2	O53896_MYCTU	R.IADELISTGK.A	0.9994	3.2513	2	0.3652	1046.57	0.0652	16	18	0
ST_Mark_28Jan10_expmnt2_IPplusPepD.9406.9406.2	O53896_MYCTU	K.TTVTFSDGR.T	0.9979	2.7121	2	0.4434	983.479	0.6222	15	16	0
ST_Mark_28Jan10_expmnt2_IPplusPepD.9417.9417.3	O53896_MYCTU	R.SKAPGATVALTFQDPSGGSR.T	0.9999	6.0494	3	0.4681	1946.99	1.0711	39	76	0
ST_Mark_28Jan10_expmnt2_IPplusPepD.9424.9424.3	O53896_MYCTU	K.ASHASLGVQVTNDKDTLGAK.I	0.9996	5.1619	3	0.4935	2012.04	2.3338	32	76	0
ST_Mark_28Jan10_expmnt2_IPplusPepD.9425.9425.3	O53896_MYCTU	R.VVGLVQEEQPSDM*TNHPR.Y	0.7073	2.7501	3	0.229	2051.99	1.0216	24	68	0
ST_Mark_28Jan10_expmnt2_IPplusPepD.9448.9448.2	O53896_MYCTU	A.ANM*PPGSVEQVAAK.	0.9835	3.297	2	0.2862	1414.7	0.522	21	26	0
ST_Mark_28Jan10_expmnt2_IPplusPepD.9454.9454.2	O53896_MYCTU	R.YPPSPPPQPTQYR.Q	0.9746	2.9999	2	0.3393	1527.76	0.6989	15	24	0
ST_Mark_28Jan10_expmnt2_IPplusPepD.9455.9455.2	RS3_MYCTU	R.ADIDYGLYEAK.T	0.9919	3.3215	2	0.3027	1257.6	0.6391	16	20	0
ST_Mark_28Jan10_expmnt2_IPplusPepD.9474.9474.2	O53896_MYCTU	R.IADELISTGK.A	0.9994	3.6367	2	0.3944	1046.57	0.4891	16	18	0
ST_Mark_28Jan10_expmnt2_IPplusPepD.9480.9480.3	O53896_MYCTU	R.SKAPGATVALTFQDPSGGSR.T	0.9998	5.991	3	0.4622	1946.99	1.4134	39	76	0
ST_Mark_28Jan10_expmnt2_IPplusPepD.9481.9481.2	O06288_MYCTU	N.KVDALAAKLDARE.G	0.693	2.5804	2	0.1313	1399.79	0.2869	19	24	0
ST_Mark_28Jan10_expmnt2_IPplusPepD.9489.9489.2	O53896_MYCTU	K.ASHASLGVQVTNDKDTLGAK.I	0.9635	2.6568	2	0.399	2012.04	0.6913	15	38	0
ST_Mark_28Jan10_expmnt2_IPplusPepD.9490.9490.3	O53896_MYCTU	K.ASHASLGVQVTNDKDTLGAK.I	0.9999	5.347	3	0.4968	2012.04	0.2353	32	76	0
ST_Mark_28Jan10_expmnt2_IPplusPepD.9491.9491.3	O53896_MYCTU	R.VVGLVQEEQPSDM*TNHPR.Y	0.7448	2.4652	3	0.2832	2051.99	0.5088	20	68	0
ST_Mark_28Jan10_expmnt2_IPplusPepD.9497.9497.2	O53896_MYCTU	K.RIADELISTGK.A	0.9994	3.55	2	0.4315	1202.67	0.581	18	20	0
ST_Mark_28Jan10_expmnt2_IPplusPepD.9536.9536.2	O53896_MYCTU	R.IADELISTGK.A	0.9985	3.4528	2	0.3647	1046.57	0.5713	16	18	0
ST_Mark_28Jan10_expmnt2_IPplusPepD.9543.9543.3	O53896_MYCTU	R.SKAPGATVALTFQDPSGGSR.T	0.9999	5.8822	3	0.488	1946.99	0.5509	39	76	0
ST_Mark_28Jan10_expmnt2_IPplusPepD.9550.9550.3	O53896_MYCTU	K.ASHASLGVQVTNDKDTLGAK.I	1	5.3289	3	0.484	2012.04	0.0778	33	76	0
ST_Mark_28Jan10_expmnt2_IPplusPepD.9553.9553.2	O53896_MYCTU	R.YPPSPPPQPTQYR.Q	0.9366	2.8606	2	0.2514	1527.76	0.5237	16	24	0
ST_Mark_28Jan10_expmnt2_IPplusPepD.9587.9587.3	O53896_MYCTU	R.VVGLVQEEQPSDM*TNHPR.Y	0.727	2.597	3	0.2582	2051.99	0.9998	22	68	0
ST_Mark_28Jan10_expmnt2_IPplusPepD.9599.9599.2	O53896_MYCTU	R.IADELISTGK.A	0.9988	3.4177	2	0.3566	1046.57	0.3082	16	18	0
ST_Mark_28Jan10_expmnt2_IPplusPepD.9606.9606.3	O53896_MYCTU	R.SKAPGATVALTFQDPSGGSR.T	0.9999	6.1179	3	0.4594	1946.99	1.0671	37	76	0
ST_Mark_28Jan10_expmnt2_IPplusPepD.9608.9608.2	O53896_MYCTU	K.TTVTFSDGR.T	0.9579	2.21	2	0.345	983.479	0.6269	14	16	0
ST_Mark_28Jan10_expmnt2_IPplusPepD.9616.9616.2	O53896_MYCTU	R.SKAPGATVALTFQDPSGGSR.T	0.9682	2.4837	2	0.4434	1946.99	0.8643	19	38	0
ST_Mark_28Jan10_expmnt2_IPplusPepD.9623.9623.3	O53896_MYCTU	K.ASHASLGVQVTNDKDTLGAK.I	0.9998	5.48	3	0.4971	2012.04	1.1288	31	76	0
ST_Mark_28Jan10_expmnt2_IPplusPepD.9663.9663.2	O53896_MYCTU	R.IADELISTGK.A	0.9987	3.3803	2	0.3681	1046.57	0.3895	16	18	0
ST_Mark_28Jan10_expmnt2_IPplusPepD.9669.9669.3	O53896_MYCTU	R.SKAPGATVALTFQDPSGGSR.T	0.9999	6.0425	3	0.4994	1946.99	1.1026	39	76	0
ST_Mark_28Jan10_expmnt2_IPplusPepD.9677.9677.3	O53896_MYCTU	R.VVGLVQEEQPSDM*TNHPR.Y	0.8945	2.7349	3	0.3157	2051.99	1.2362	23	68	0
ST_Mark_28Jan10_expmnt2_IPplusPepD.9684.9684.3	O53896_MYCTU	K.ASHASLGVQVTNDKDTLGAK.I	0.9997	5.4307	3	0.4712	2012.04	1.5752	33	76	0
ST_Mark_28Jan10_expmnt2_IPplusPepD.9699.9699.2	PYRB_MYCTU	R.AAGADALIIR.H	0.9045	2.7021	2	0.2187	970.568	0.6055	15	18	0
ST_Mark_28Jan10_expmnt2_IPplusPepD.9700.9700.2	O53896_MYCTU	R.TVQVTLGK.A	0.714	1.766	2	0.1696	845.509	0.0251	10	14	0
ST_Mark_28Jan10_expmnt2_IPplusPepD.9728.9728.2	O53896_MYCTU	R.IADELISTGK.A	0.999	3.4622	2	0.3744	1046.57	0.3771	16	18	0
ST_Mark_28Jan10_expmnt2_IPplusPepD.9732.9732.3	O53896_MYCTU	R.SKAPGATVALTFQDPSGGSR.T	0.9998	6.0291	3	0.4686	1946.99	1.7435	40	76	0
ST_Mark_28Jan10_expmnt2_IPplusPepD.9742.9742.2	O53896_MYCTU	A.ANM*PPGSVEQVAAK.	0.9945	3.2201	2	0.3796	1414.7	0.6489	19	26	0
ST_Mark_28Jan10_expmnt2_IPplusPepD.9747.9747.3	O53896_MYCTU	K.ASHASLGVQVTNDKDTLGAK.I	0.9999	5.3366	3	0.5017	2012.04	0.8992	31	76	0
ST_Mark_28Jan10_expmnt2_IPplusPepD.9788.9788.2	O53896_MYCTU	R.IADELISTGK.A	0.9985	3.3604	2	0.3767	1046.57	0.5305	16	18	0
ST_Mark_28Jan10_expmnt2_IPplusPepD.9795.9795.3	O53896_MYCTU	R.SKAPGATVALTFQDPSGGSR.T	1	6.2795	3	0.5132	1946.99	0.6705	39	76	0
ST_Mark_28Jan10_expmnt2_IPplusPepD.9810.9810.3	O53896_MYCTU	K.ASHASLGVQVTNDKDTLGAK.I	0.9996	5.3279	3	0.4448	2012.04	0.8139	35	76	0
ST_Mark_28Jan10_expmnt2_IPplusPepD.9812.9812.2	O53896_MYCTU	A.ANMPPGSVEQVAAK.	0.7563	2.423	2	0.209	1398.7	0.1816	17	26	0
ST_Mark_28Jan10_expmnt2_IPplusPepD.9813.9813.2	O53896_MYCTU	K.TTVTFSDGR.T	0.9969	2.6104	2	0.4406	983.479	0.6641	15	16	0
ST_Mark_28Jan10_expmnt2_IPplusPepD.9828.9828.2	O53896_MYCTU	A.ANM*PPGSVEQVAAK.	0.9963	3.7449	2	0.334	1414.7	0.5872	20	26	0
ST_Mark_28Jan10_expmnt2_IPplusPepD.9851.9851.2	O53896_MYCTU	R.IADELISTGK.A	0.9995	3.5121	2	0.4146	1046.57	0.4393	16	18	0
ST_Mark_28Jan10_expmnt2_IPplusPepD.9858.9858.3	O53896_MYCTU	R.SKAPGATVALTFQDPSGGSR.T	0.9999	5.9449	3	0.4917	1946.99	0.4614	39	76	0
ST_Mark_28Jan10_expmnt2_IPplusPepD.9873.9873.3	O53896_MYCTU	K.ASHASLGVQVTNDKDTLGAK.I	0.9996	5.5053	3	0.4559	2012.04	1.8834	33	76	0
ST_Mark_28Jan10_expmnt2_IPplusPepD.9897.9897.3	MOAC2_MYCTU	E.ALTAVSVAALTLYDMIKAV.D	0.8991	4.544	3	0.2199	1950.1	2.119	25	72	0
ST_Mark_28Jan10_expmnt2_IPplusPepD.9898.9898.3	O53896_MYCTU	R.VVGLVQEEQPSDM*TNHPR.Y	0.7843	3.1488	3	0.2049	2051.99	0.5192	20	68	0
ST_Mark_28Jan10_expmnt2_IPplusPepD.9914.9914.2	O53896_MYCTU	R.IADELISTGK.A	0.9994	3.5839	2	0.3885	1046.57	0.4123	16	18	0
ST_Mark_28Jan10_expmnt2_IPplusPepD.9929.9929.2	O53896_MYCTU	R.YPPSPPPQPTQYR.Q	0.772	2.8452	2	0.1868	1527.76	0.3764	15	24	0
ST_Mark_28Jan10_expmnt2_IPplusPepD.9936.9936.3	O53896_MYCTU	K.ASHASLGVQVTNDKDTLGAK.I	1	5.2672	3	0.5089	2012.04	0.1624	35	76	0
ST_Mark_28Jan10_expmnt2_IPplusPepD.9942.9942.3	O53896_MYCTU	R.SKAPGATVALTFQDPSGGSR.T	0.9999	6.1726	3	0.4725	1946.99	0.7091	40	76	0
ST_Mark_28Jan10_expmnt2_IPplusPepD.9977.9977.2	O53896_MYCTU	R.IADELISTGK.A	0.9989	3.6159	2	0.3781	1046.57	0.8323	16	18	0
ST_Mark_28Jan10_expmnt2_IPplusPepD.9996.9996.2	O53896_MYCTU	A.ANM*PPGSVEQVAAK.	0.9976	3.656	2	0.3851	1414.7	0.8032	21	26	0
ST_Mark_28Jan10_expmnt2_IPplusPepD.9999.9999.3	O53896_MYCTU	K.ASHASLGVQVTNDKDTLGAK.I	1	5.2636	3	0.5319	2012.04	0.0811	35	76	0

## Sheet: Total Amino Acids
ST_Mark_28Jan10_expmnt2_IPplusPepD
Rank	Name	Accession	Description	Protein Probably	G	A	S	P	V	T	C	I	L	N	D	Q	K	E	M	H	F	R	Y	W
1	O53896_MYCTU	O53896	PROBABLE SERINE PROTEASE PEPD (SERINE PROTEINASE) (MTB32B) OS=Mycobacterium tuberculosis GN=pepD PE=1 SV=1 DB=tr	1	55	62	37	46	49	33	0	23	30	16	19	27	12	13	8	3	6	18	6	1
2	35KD_MYCTU	P0C5C4	35 kDa protein OS=Mycobacterium tuberculosis GN=Rv2744c PE=3 SV=1 DB=sp	0.999719	13	49	16	8	13	14	0	11	24	9	9	30	13	24	9	4	3	16	4	1
3	SYC2_MYCTU	P67017	Putative cysteinyl-tRNA synthetase 2 OS=Mycobacterium tuberculosis GN=cysS2 PE=3 SV=1 DB=sp	0.98749	37	54	16	25	29	16	7	15	41	2	37	12	7	22	9	15	10	34	16	10
4	GLPK_MYCTU	O69664	Glycerol kinase OS=Mycobacterium tuberculosis GN=glpK PE=3 SV=1 DB=sp	0.981493	50	61	27	22	43	37	5	24	48	22	35	19	8	25	9	9	12	33	12	16
5	ATPB_MYCTU	P63677	ATP synthase subunit beta OS=Mycobacterium tuberculosis GN=atpD PE=3 SV=1 DB=sp	0.961308	44	39	27	25	41	36	2	25	46	10	32	18	18	40	11	8	23	31	7	3
6	Y2585_MYCTU	Q50636	Uncharacterized lipoprotein Rv2585c/MT2662 OS=Mycobacterium tuberculosis GN=Rv2585c PE=4 SV=1 DB=sp	0.949411	48	84	43	28	46	40	6	27	42	17	47	21	8	10	7	7	10	42	14	10
7	O69695_MYCTU	O69695	PROBABLE CONSERVED TWO-DOMAIN MEMBRANE PROTEIN OS=Mycobacterium tuberculosis GN=Rv3728 PE=4 SV=3 DB=tr	0.93312	108	172	52	65	127	44	8	40	124	16	40	24	17	38	16	25	32	89	15	13
8	DPRE1_MYCTU	P72056	Probable decaprenylphosphoryl-beta-D-ribose oxidase OS=Mycobacterium tuberculosis GN=dprE1 PE=1 SV=1 DB=sp	0.914441	47	46	25	26	31	34	2	24	43	15	28	11	17	19	10	10	22	30	13	8
9	RS11_MYCTU	O06326	30S ribosomal protein S11 OS=Mycobacterium tuberculosis GN=rpsK PE=3 SV=1 DB=sp	0.913169	14	18	9	11	12	9	0	6	3	6	4	6	13	4	1	5	4	13	0	1
10	O53542_MYCTU	O53542	MCE-FAMILY PROTEIN MCE4C OS=Mycobacterium tuberculosis GN=mce4C PE=4 SV=1 DB=tr	0.912119	31	36	29	19	33	22	1	16	43	17	20	13	13	12	1	3	14	23	9	2
11	PKNH_MYCTU	Q11053	Probable serine/threonine-protein kinase pknH OS=Mycobacterium tuberculosis GN=pknH PE=1 SV=2 DB=sp	0.892109	50	77	38	70	51	41	6	25	36	16	34	28	27	27	18	11	12	30	18	11
12	DNAK_MYCTU	P0A5B9	Chaperone protein dnaK OS=Mycobacterium tuberculosis GN=dnaK PE=2 SV=2 DB=sp	0.885813	58	67	34	23	57	43	0	37	45	20	50	28	39	51	9	8	12	33	8	3
13	MPA_MYCTU	P63345	Proteasome-associated ATPase OS=Mycobacterium tuberculosis GN=mpa PE=1 SV=1 DB=sp	0.866669	41	57	37	28	45	27	3	36	62	19	50	16	31	58	10	10	17	46	14	2

## Sheet: Percent Amino Acids
ST_Mark_28Jan10_expmnt2_IPplusPepD
Rank	Name	Accession	Description	Protein Probably	G	A	S	P	V	T	C	I	L	N	D	Q	K	E	M	H	F	R	Y	W
1	O53896_MYCTU	O53896	PROBABLE SERINE PROTEASE PEPD (SERINE PROTEINASE) (MTB32B) OS=Mycobacterium tuberculosis GN=pepD PE=1 SV=1 DB=tr	1	11.8534	13.3621	7.97414	9.91379	10.5603	7.11207	0	4.9569	6.46552	3.44828	4.09483	5.81897	2.58621	2.80172	1.72414	0.646552	1.2931	3.87931	1.2931	0.215517
2	35KD_MYCTU	P0C5C4	35 kDa protein OS=Mycobacterium tuberculosis GN=Rv2744c PE=3 SV=1 DB=sp	0.999719	4.81481	18.1481	5.92593	2.96296	4.81481	5.18519	0	4.07407	8.88889	3.33333	3.33333	11.1111	4.81481	8.88889	3.33333	1.48148	1.11111	5.92593	1.48148	0.37037
3	SYC2_MYCTU	P67017	Putative cysteinyl-tRNA synthetase 2 OS=Mycobacterium tuberculosis GN=cysS2 PE=3 SV=1 DB=sp	0.98749	8.9372	13.0435	3.86473	6.03865	7.00483	3.86473	1.69082	3.62319	9.90338	0.483092	8.9372	2.89855	1.69082	5.31401	2.17391	3.62319	2.41546	8.21256	3.86473	2.41546
4	GLPK_MYCTU	O69664	Glycerol kinase OS=Mycobacterium tuberculosis GN=glpK PE=3 SV=1 DB=sp	0.981493	9.67118	11.7988	5.22244	4.25532	8.31721	7.15667	0.967118	4.64217	9.28433	4.25532	6.76983	3.67505	1.54739	4.83559	1.74081	1.74081	2.32108	6.38298	2.32108	3.09478
5	ATPB_MYCTU	P63677	ATP synthase subunit beta OS=Mycobacterium tuberculosis GN=atpD PE=3 SV=1 DB=sp	0.961308	9.0535	8.02469	5.55556	5.14403	8.43621	7.40741	0.411523	5.14403	9.46502	2.05761	6.58436	3.7037	3.7037	8.23045	2.26337	1.64609	4.73251	6.3786	1.44033	0.617284
6	Y2585_MYCTU	Q50636	Uncharacterized lipoprotein Rv2585c/MT2662 OS=Mycobacterium tuberculosis GN=Rv2585c PE=4 SV=1 DB=sp	0.949411	8.61759	15.0808	7.71993	5.02693	8.25853	7.18133	1.0772	4.8474	7.54039	3.05206	8.43806	3.7702	1.43627	1.79533	1.25673	1.25673	1.79533	7.54039	2.51346	1.79533
7	O69695_MYCTU	O69695	PROBABLE CONSERVED TWO-DOMAIN MEMBRANE PROTEIN OS=Mycobacterium tuberculosis GN=Rv3728 PE=4 SV=3 DB=tr	0.93312	10.1408	16.1502	4.88263	6.10329	11.9249	4.13146	0.751174	3.75587	11.6432	1.50235	3.75587	2.25352	1.59624	3.56808	1.50235	2.34742	3.00469	8.35681	1.40845	1.22066
8	DPRE1_MYCTU	P72056	Probable decaprenylphosphoryl-beta-D-ribose oxidase OS=Mycobacterium tuberculosis GN=dprE1 PE=1 SV=1 DB=sp	0.914441	10.1952	9.97831	5.42299	5.63991	6.72451	7.37527	0.433839	5.20607	9.32755	3.2538	6.07375	2.38612	3.68764	4.12148	2.1692	2.1692	4.77223	6.50759	2.81996	1.73536
9	RS11_MYCTU	O06326	30S ribosomal protein S11 OS=Mycobacterium tuberculosis GN=rpsK PE=3 SV=1 DB=sp	0.913169	10.0719	12.9496	6.47482	7.91367	8.63309	6.47482	0	4.31655	2.15827	4.31655	2.8777	4.31655	9.35252	2.8777	0.719424	3.59712	2.8777	9.35252	0	0.719424
10	O53542_MYCTU	O53542	MCE-FAMILY PROTEIN MCE4C OS=Mycobacterium tuberculosis GN=mce4C PE=4 SV=1 DB=tr	0.912119	8.68347	10.084	8.12325	5.32213	9.2437	6.16246	0.280112	4.48179	12.0448	4.7619	5.60224	3.64146	3.64146	3.36134	0.280112	0.840336	3.92157	6.44258	2.52101	0.560224
11	PKNH_MYCTU	Q11053	Probable serine/threonine-protein kinase pknH OS=Mycobacterium tuberculosis GN=pknH PE=1 SV=2 DB=sp	0.892109	7.98722	12.3003	6.07029	11.1821	8.14696	6.54952	0.958466	3.99361	5.7508	2.55591	5.43131	4.47284	4.3131	4.3131	2.8754	1.75719	1.91693	4.79233	2.8754	1.75719
12	DNAK_MYCTU	P0A5B9	Chaperone protein dnaK OS=Mycobacterium tuberculosis GN=dnaK PE=2 SV=2 DB=sp	0.885813	9.28	10.72	5.44	3.68	9.12	6.88	0	5.92	7.2	3.2	8	4.48	6.24	8.16	1.44	1.28	1.92	5.28	1.28	0.48
13	MPA_MYCTU	P63345	Proteasome-associated ATPase OS=Mycobacterium tuberculosis GN=mpa PE=1 SV=1 DB=sp	0.866669	6.73235	9.35961	6.07553	4.5977	7.38916	4.4335	0.492611	5.91133	10.1806	3.11987	8.21018	2.62726	5.09031	9.52381	1.64204	1.64204	2.79146	7.55337	2.29885	0.328407
